# Supplementary material for: Matrisome Profiling During Intervertebral Disc Development And Ageing
Source: Sci Rep. 2017 Sep 14;7:11629. doi: 10.1038/s41598-017-11960-0 (PMC5599645; doi:10.1038/s41598-017-11960-0)
Supplement: Supplementary file 2 — Supplementary Data 2 [file 41598_2017_11960_MOESM2_ESM.xls]

## Sheet: Tables_Captions
Table	Legend
1. Proteins	Common proteins identified with 95% confidence and quantified in batch 1 and 2 and respective relative quantification
2. Peptides_ID_batch 1	List of peptides with 95% confidence from batch 1 that originated the identification of the proteins in table 1
3. Peptides_ID_batch 2	List of peptides with 95% confidence from batch 2 that originated the identification of the proteins in table 2
4. Peptides_Quant_batch 1	List of peptides used for relative quantification of the proteins in batch 1 originating the relative quantification of the proteins in table 1
5. Peptides_Quant_batch 2	List of peptides used for relative quantification of the proteins in batch 2 originating the relative quantification of the proteins in table 2

## Sheet: 1. Proteins
Protein Group	Accession Number	Accession Name	Protein Name	Peptides ID (batch 1)	Peptides Quant (batch 1)	Unique Peptides Quant (batch 1)	Peptides ID (batch 2)	Peptides Quant (batch 2)	Unique Peptides Quant (batch 2)	Foetus 1	Foetus 2	Foetus 3	Pool Foetus	Young 1	Young 2	Young 3	Young 1 (2)	Young 2 (2)	Young 3 (2)	Old 1	Old 2	Old 3	Pool Old
1	P13608	PGCA_BOVIN	Aggrecan core protein	199	1503	41	198	1791	40	0.847227	0.855067	0.809096	0.895365	1.01859	1.14815	1.1695	1.05682	1.07647	1.1272	1.33045	1.24738	1.59956	1.31826
2	P02459	CO2A1_BOVIN	Collagen alpha-1(II) chain	160	372	23	140	447	17	0.946237	1.04713	0.937562	0.879023	1.34276	1.67494	1.44544	1.44544	1.67494	1.33045	0.887156	0.981748	0.990832	0.990832
3	P07589	FINC_BOVIN	Fibronectin	101	374	32	113	715	40	0.672977	0.625173	0.57544	0.92045	0.801678	0.816582	0.887156	0.963829	0.954993	0.963829	1.23595	1.15878	1.51356	2.22844
4	P48616	VIME_BOVIN	Vimentin	69	239	23	47	196	21	3.01995	0.679204	7.17794	3.10456	0.325087	3.31131	1.02802	0.319154	1.23595	0.831764	0.130617	0.30479	1.03753	0.436516
5	P35445	COMP_BOVIN	Cartilage oligomeric matrix protein	69	308	21	67	353	15	0.0570164	0.0711213	0.0205116	0.510505	0.787046	1.72187	2.93765	0.990832	1.08643	1.39316	2.14783	1.97697	3.0761	4.83059
6	P21809	PGS1_BOVIN	Biglycan	63	771	18	55	391	13	1.05682	1.00925	1.03753	1	1.09648	1.36773	1.52757	1.1272	1.34276	1.85353	1.1272	1.02802	1.27057	1.02802
7	P13605	FMOD_BOVIN	Fibromodulin	44	532	10	39	250	9	0.831764	0.717794	0.83946	0.862979	1.02802	1.00925	1.25893	1.09648	1.05682	1.45881	1.28233	1.19124	1.38038	1.23595
8	Q9GKN8	PRELP_BOVIN	Prolargin	42	273	12	33	354	14	0.77983	0.685488	0.685488	0.772681	0.946237	1.14815	1.47231	0.937562	1.01859	1.34276	1.48594	1.45881	1.99526	1.44544
9	P81282	CSPG2_BOVIN	Versican core protein	42	505	19	30	315	16	0.855067	0.895365	0.816582	0.487529	0.895365	1.10662	1.20226	0.487529	1.14815	6.0256	4.69894	3.37287	9.63829	1.27057
10	Q27972	CHAD_BOVIN	Chondroadherin	39	223	13	27	279	10	0.619441	0.685488	0.586138	0.855067	1.21339	1.75388	2.37684	1.31826	1.18032	1.80302	1.88799	1.39316	2.05116	2.01372
11	P21793	PGS2_BOVIN	Decorin	28	103	8	34	333	8	0.0539511	0.138038	0.0319154	0.895365	0.519996	1.02802	3.31131	0.972747	0.903649	1.0666	1.58489	1.58489	2.12814	8.01678
12	P19879	MIME_BOVIN	Mimecan	29	127	9	29	148	6	0.30761	0.296483	1.27057	1.51356	1.1272	4.7863	9.54993	4.69894	3.98107	15.2757	18.0302	7.37904	31.3329	7.7983
13	P55252	HPLN1_BOVIN	Hyaluronan and proteoglycan link protein 1	34	192	12	23	257	12	0.0751623	0.110662	0.0469894	0.862979	1.09648	1.05682	2.63027	1.04713	0.963829	1.07647	1.33045	1.33045	1.43219	4.9204
14	P02453	CO1A1_BOVIN	Collagen alpha-1(I) chain	26	19	4	16	10	2	0.515229	3.19154	5.54626	5.29663	0.0870964	2.208	0.0432514	1.34276	4.52898	0.100925	0.337287	0.642688	1.39316	0.0642688
15	Q32S24	COBA2_BOVIN	Collagen alpha-2(XI) chain	21	78	13	19	29	7	0.765597	0.903649	0.691831	0.794328	1.52757	2.60615	1.78649	1.1272	2.05116	0.465586	1.5417	1.94089	0.824138	2.77971
16	P02465	CO1A2_BOVIN	Collagen alpha-2(I) chain	26	5	3	21	22	5	6.42688	4.2462	5.34564	1.5417	5.70164	3.53183	4.69894	0.192309	0.928966	0.353183	0.0524807	0.280543	0.101859	3.56451
17	Q28178	TSP1_BOVIN	Thrombospondin-1	17	23	6	7	15	4	4.65586	1.52757	4.52898	2.07014	0.346737	1.70608	0.534564	0.564937	0.937562	0.37325	0.383707	0.398107	0.903649	0.544503
18	Q9XSJ4	ENOA_BOVIN	Alpha-enolase	21	72	13	13	51	8	0.787046	0.448745	4.44631	13.6773	1.38038	5.05825	4.57088	5.86138	6.36796	10.4713	6.0256	2.208	15.5597	1.67494
19	P60712	ACTB_BOVIN	Actin, cytoplasmic 1	15	11	2	14	32	3	0.469894	2.88403	1.59956	2.18776	1.19124	3.31131	1.70608	2.18776	0.855067	0.787046	0.946237	0.972747	1.49968	0.685488
19	P63258	ACTG_BOVIN	Actin, cytoplasmic 2	15	11	2	14	32	3
20	P81287	ANXA5_BOVIN	Annexin A5	16	37	7	11	25	7	0.963829	0.349945	1.85353	7.7983	0.704693	1.31826	1.40605	5.39511	6.79204	6.36796	1.92309	3.43558	6.60693	1.45881
21	Q5EA25	SRPX2_BOVIN	Sushi repeat-containing protein SRPX2	15	46	8	13	27	6	0.285759	0.20893	0.0990832	0.990832	2.10863	1.43219	4.28549	2.58226	1.39316	3.43558	2.29087	0.544503	3.59749	1.69044
22	P02769	ALBU_BOVIN	Serum albumin	14	54	13	11	79	11	1.36773	0.337287	0.937562	4.87528	0.0390841	1.25893	0.0244343	0.277971	2.03236	0.496592	0.328095	0.148594	36.3078	2.05116
23	P17697	CLUS_BOVIN	Clusterin	16	29	4	19	48	5	0.0194089	0.0310456	0.0120226	0.100925	0.0691831	0.138038	0.17378	0.180302	0.147231	0.21677	9.72747	9.28966	26.5461	6.30957
24	P05786	K2C8_BOVIN	Keratin, type II cytoskeletal 8	13	16	6	4	17	2	0.260615	0.570164	1.35519	0.322107	0.501187	1.94089	0.151356	1.20226	3.53183	2.18776	3.69828	1.6293	4.83059	1.33045
25	P04272	ANXA2_BOVIN	Annexin A2	16	19	5	12	15	4	3.22107	0.432514	3.63078	2.42103	0.809096	2.18776	1.21339	0.855067	1.24738	1.00925	0.549541	0.549541	0.903649	0.340408
26	P05307	PDIA1_BOVIN	Protein disulfide-isomerase	13	34	7	5	12	3	1.40605	0.772681	3.16228	2.46604	0.49204	1.24738	0.432514	0.390841	1.03753	0.580764	0.114815	0.0937562	0.519996	0.0855067
27	Q3SX14	GELS_BOVIN	Gelsolin	16	47	12	15	46	8	0.586138	0.937562	0.559758	3.83707	1.6293	9.12011	2.93765	0.549541	6.79204	4.44631	3.19154	3.43558	17.378	2.03236
28	Q28019	LTBP2_BOVIN	Latent-transforming growth factor beta-binding protein 2	18	28	12	14	26	8	1.28233	1.11686	0.887156	0.363078	3.76704	3.01995	4.36516	0.963829	1.88799	2.77971	3.01995	2.44343	1.51356	5.19996
29	Q28008	CLC3A_BOVIN	C-type lectin domain family 3 member A	12	61	4	8	44	2	0.0242103	0.0648634	0.0170608	0.0444631	4.09261	9.63829	6.54636	5.15229	7.51623	5.80764	0.60256	0.128233	0.772681	0.0625173
30	Q95L54	ANXA8_BOVIN	Annexin A8	9	9	3	7	2	1	0.737904	0.457088	1.05682	1.04713	1.58489	0.765597	0.251189	0.928966	0.879023	0.77983	1.36773	0.613762	1.18032	1.23595
31	P33072	LYOX_BOVIN	Protein-lysine 6-oxidase	13	11	5	12	27	3	0.394457	0.222844	0.474242	0.580764	0.912011	1.02802	1.31826	1.45881	3.7325	4.01791	6.48634	10.5682	6.91831	2.46604
32	P46193	ANXA1_BOVIN	Annexin A1	9	31	5	9	37	5	1.83654	1.23595	2.39883	2.208	0.253513	1.09648	1.07647	0.280543	1.39316	1.83654	2.72898	0.816582	2.96483	1.90546
33	Q95121	PEDF_BOVIN	Pigment epithelium-derived factor	12	16	6	8	8	2	2.46604	0.794328	3.0761	1.61436	0.401791	1.59956	0.20893	0.619441	1.20226	1.10662	0.787046	1.19124	1.41906	1.04713
34	Q3T0P6	PGK1_BOVIN	Phosphoglycerate kinase 1	12	27	3	7	6	1	0.636796	1.69044	2.80543	1.94089	0.954993	2.44343	2.31206	0.679204	1.19124	0.963829	0.272898	0.452898	0.879023	0.937562
35	Q95LI2	VITRN_BOVIN	Vitrin	12	13	4	7	6	2	0.416869	0.267917	0.539511	0.731139	5.59758	6.72977	9.28966	1.72187	4.48745	3.0761	0.0270396	0.0765597	0.167494	0.529663
36	Q2UVX4	CO3_BOVIN	Complement C3	13	7	4	9	14	4	0.299226	1.22462	0.18197	0.60256	0.717794	2.55859	0.16293	0.758578	3.59749	0.642688	0.158489	0.0580764	8.01678	1.88799
37	Q29443	TRFE_BOVIN	Serotransferrin	12	8	4	10	35	3	1.5417	0.270396	0.751623	3.25087	0.313329	1.75388	0.0224905	0.218776	3.28095	0.109648	0.161436	0.0539511	33.1131	1.8197
38	F1N152	HTRA1_BOVIN	Serine protease HTRA1	12	20	4	10	5	3	0.570164	0.366438	0.113763	0.428549	3.13329	2.208	3.19154	1.80302	1.2942	1.13763	1.69044	1.35519	1.39316	3.80189
39	Q3SWW8	TSP4_BOVIN	Thrombospondin-4	12	11	3	9	12	2	1.64437	0.946237	2.44343	2.37684	1.51356	1.99526	3.37287	2.39883	2.208	3.19154	0.691831	1.31826	0.409261	0.20893
40	Q2KJ39	RCN3_BOVIN	Reticulocalbin-3	8	3	2	5	6	3	0.972747	5.10505	3.25087	1.11686	0.625173	4.01791	0.496592	0.912011	0.77983	1.19124	0.544503	0.515229	1.33045	1.48594
41	Q95M18	ENPL_BOVIN	Endoplasmin	11	8	4	4	5	2	2.10863	1.02802	1.45881	2.70396	0.359749	0.285759	0.452898	0.809096	1.39316	0.390841	1.69044	1.40605	1.57036	0.432514
42	P10096	G3P_BOVIN	Glyceraldehyde-3-phosphate dehydrogenase	10	65	6	6	5	1	1.47231	0.272898	2.24905	2.29087	0.660693	0.937562	0.831764	1.20226	1.38038	1.78649	0.77983	0.660693	4.01791	0.210863
43	Q5E956	TPIS_BOVIN	Triosephosphate isomerase	8	6	3	6	2	1	1.5417	2.55859	2.29087	1.90546	0.816582	1.77011	1.03753	0.608135	0.895365	0.816582	0.394457	0.534564	0.679204	0.534564
44	P13214	ANXA4_BOVIN	Annexin A4	6	12	3	8	9	5	2.18776	0.244343	1.28233	6.91831	1.69044	2.39883	1.8197	7.24436	6.13762	5.80764	3.25087	6.25173	2.46604	2.99226
45	P38657	PDIA3_BOVIN	Protein disulfide-isomerase A3	7	5	2	5	11	3	1.11686	1.22462	2.42103	1.5417	0.432514	0.855067	0.383707	0.501187	0.711214	0.619441	1.07647	0.648634	1.47231	0.340408
46	Q07130	UGPA_BOVIN	UTP--glucose-1-phosphate uridylyltransferase	8	7	3	3	3	2	1.23595	0.457088	1.69044	2.14783	1.07647	0.895365	0.809096	1.83654	0.809096	1.65959	0.912011	1.31826	1.40605	0.731139
47	Q95114	MFGM_BOVIN	Lactadherin	7	8	3	6	4	3	0.0698232	0.0654636	0.21677	1.75388	1.49968	0.544503	0.654636	3.19154	9.63829	10.5682	11.272	7.94328	5.49541	0.972747
48	Q0VCX2	GRP78_BOVIN	78 kDa glucose-regulated protein	8	8	2	4	4	1	4.69894	4.13048	5.91562	11.4815	2.35505	7.58578	4.74242	6.54636	8.24138	6.25173	2.37684	7.37904	7.44732	5.39511
49	P62803	H4_BOVIN	Histone H4	8	27	3	5	13	2	4.61318	4.2462	9.54993	4.36516	2.51189	5.7544	4.20727	0.946237	0.591562	1.04713	0.591562	0.102802	0.165959	0.440555
50	Q8SPP7	PGRP1_BOVIN	Peptidoglycan recognition protein 1	6	7	2	6	4	2	0.469894	0.380189	0.0831764	0.501187	0.383707	2.31206	1.80302	0.57544	0.879023	1.03753	1.30617	2.0893	1.35519	2.14783
51	P02253	H11_BOVIN	Histone H1.1 (Fragment)	6	5	3	4	1	1	0.125893	0.0724436	2.22844	2.208	0.597035	2.03236	1.30617	1.35519	1.59956	1.22462	0.816582	1.80302	3.16228	0.37325
52	P10152	ANG1_BOVIN	Angiogenin-1	7	14	2	6	24	2	0.0363078	0.0299226	0.0144544	0.0903649	0.794328	0.636796	2.42103	1.04713	1.30617	3.43558	4.69894	7.04693	4.40555	3.46737
53	Q27975	HS71A_BOVIN	Heat shock 70 kDa protein 1A	6	2	1	7	5	3	1.94089	3.83707	1.43219	2.1677	0.824138	1.48594	1.36773	1.40605	1.51356	3.16228	0.772681	0.613762	1.58489	0.660693
53	Q27965	HS71B_BOVIN	Heat shock 70 kDa protein 1B	6	2	1	7	5	3
54	P34955	A1AT_BOVIN	Alpha-1-antiproteinase	6	5	3	5	22	3	0.394457	0.337287	0.0394457	3.10456	0.121339	1.25893	0.222844	2.48886	6.42688	2.93765	10	3.34195	21.8776	2.91072
55	P12763	FETUA_BOVIN	Alpha-2-HS-glycoprotein	4	18	5	3	14	3	3.34195	1.40605	1.7378	2.42103	0.047863	0.0270396	0.037325	0.0210863	0.159956	0.0981748	0.0928966	0.405509	0.313329	0.127057
56	P08728	K1C19_BOVIN	Keratin, type I cytoskeletal 19	6	7	2	4	1	1	0.591562	0.654636	2.48886	1.15878	0.487529	1.70608	0.194089	1.03753	0.824138	0.328095	0.613762	0.744732	0.946237	1.38038
57	Q05443	LUM_BOVIN	Lumican	5	4	1	6	14	3	0.0981748	0.18197	0.0704693	0.239883	0.452898	0.413047	0.731139	0.376704	0.0691831	0.465586	6.19441	5.64937	18.3654	2.96483
58	Q95117	SFRP3_BOVIN	Secreted frizzled-related protein 3	5	4	2	4	9	2	0.195884	0.383707	0.0226986	0.0428549	0.474242	0.37325	0.57544	0.270396	0.299226	0.580764	4.44631	3.90841	2.37684	3.34195
59	P80311	PPIB_BOVIN	Peptidyl-prolyl cis-trans isomerase B	6	12	2	2	6	1	2.07014	1.34276	2.85759	2.60615	0.831764	1.2942	0.704693	0.246604	0.420727	0.349945	0.0816582	0.110662	0.436516	0.394457
60	P30922	CH3L1_BOVIN	Chitinase-3-like protein 1	8	22	2	8	16	4	0.0275423	0.0554626	0.180302	0.107647	0.870964	0.758578	1.38038	0.691831	1.0666	0.831764	6.19441	5.34564	5.15229	2.60615
61	P07507	MGP_BOVIN	Matrix Gla protein	5	2	1	4	7	2	0.698232	0.510505	1.08643	12.5893	0.469894	0.580764	0.376704	9.54993	12.5893	9.0365	4.7863	13.6773	8.79023	1.15878
62	P15467	RNAS4_BOVIN	Ribonuclease 4	5	14	2	6	75	3	0.0383707	0.020893	0.0107647	0.0457088	0.625173	0.398107	1.05682	1.03753	1.00925	2.35505	4.9204	4.57088	4.48745	2.91072
63	A5D989	EF1D_BOVIN	Elongation factor 1-delta	4	2	1	5	6	3	0.751623	0.12942	2.58226	1.02802	0.92045	0.879023	1	1.14815	1.18032	0.169044	0.737904	0.751623	0.0824138	1.11686
64	Q6B411	LYSM_BOVIN	Lysozyme C, milk isozyme	5	10	5	2	15	5	0.169044	0.172187	0.012942	0.092045	0.135519	0.0862979	0.751623	2.07014	0.175388	0.167494	5.97035	8.95365	5.39511	4.2462
65	A6H737	LOXL2_BOVIN	Lysyl oxidase homolog 2	6	5	2	6	12	3	0.654636	0.328095	0.83946	0.83946	1.47231	2.83139	1.87068	2.91072	3.69828	1.67494	0.608135	0.267917	0.751623	1.27057
66	P80177	MIF_BOVIN	Macrophage migration inhibitory factor	3	11	3	3	27	2	1.22462	1.48594	1.51356	3.37287	0.660693	1.13763	0.912011	0.990832	0.831764	0.765597	0.554626	0.510505	0.928966	0.613762
67	P98133	FBN1_BOVIN	Fibrillin-1	7	13	8	4	7	2	0.416869	1.0666	0.461318	0.401791	1.45881	1.22462	2.0893	0.597035	1.39316	1.51356	2.96483	3.04789	4.87528	2.10863
68	P01966	HBA_BOVIN	Hemoglobin subunit alpha	4	5	2	2	2	1	2.46604	4.52898	7.17794	5.7544	6.0256	15.9956	7.87046	1.78649	1.87068	2.75423	0.765597	0.737904	2.48886	3.10456
69	P62935	PPIA_BOVIN	Peptidyl-prolyl cis-trans isomerase A	4	8	2	5	3	1	7.37904	11.0662	10.2802	3.10456	5.49541	11.9124	7.44732	1.03753	0.444631	0.801678	0.642688	1.40605	2.44343	4.69894
70	A5D7R1	TR11B_BOVIN	Tumor necrosis factor receptor superfamily member 11B	3	3	2	4	5	2	0.049204	0.60256	0.0685488	0.0258226	0.912011	1.35519	1.04713	1.25893	1.38038	0.405509	1.92309	1.90546	1.8197	2.31206
71	Q3ZBX9	H2AJ_BOVIN	Histone H2A.J	3	14	1	4	8	2	3.34195	3.80189	5.10505	3.01995	0.12942	2.12814	0.554626	0.586138	0.310456	1.45881	0.334195	0.147231	4.05509	0.0380189
71	A1A4R1	H2A2C_BOVIN	Histone H2A type 2-C	3	14	1	4	8	2
71	P0C0S9	H2A1_BOVIN	Histone H2A type 1	3	14	1	4	8	2
72	O62654	DESM_BOVIN	Desmin	3	4	2	2	1	1	1.58489	0.100925	3.34195	4.7863	0.642688	2.01372	1.57036	4.32514	2.60615	6.85488	3.56451	3.43558	1.31826	1.22462
73	Q56JV9	RS3A_BOVIN	40S ribosomal protein S3a	2	3	2	2	3	1	1.04713	2.1677	2.12814	1.65959	1.04713	1.28233	1.6293	0.586138	0.235505	0.432514	0.02208	0.185353	0.244343	0.432514
74	P26452	RSSA_BOVIN	40S ribosomal protein SA	3	2	1	2	7	2	1.61436	1.48594	1.02802	1.36773	0.981748	0.946237	1.01859	0.981748	0.981748	1.07647	0.816582	1.59956	0.394457	1.0666
75	P68103	EF1A1_BOVIN	Elongation factor 1-alpha 1	2	10	2	3	4	3	1.48594	1.35519	2.70396	1.55597	0.487529	1.51356	0.591562	0.895365	0.870964	0.990832	0.946237	0.809096	1.1272	0.376704
76	Q28038	MIA_BOVIN	Melanoma-derived growth regulatory protein	3	12	3	2	4	2	0.207014	0.903649	0.21677	2.31206	1.69044	2.37684	2.44343	0.619441	3.49945	4.48745	6.54636	4.96592	6.48634	4.16869
77	P63103	1433Z_BOVIN	14-3-3 protein zeta/delta	2	4	1	2	15	3	1.11686	2.22844	2.91072	2.53513	2.33346	2.22844	0.539511	0.428549	1.39316	0.47863	0.642688	0.672977	0.660693	0.444631

## Sheet: 2. Peptides ID_batch 1
N	Unused	Total	%Cov	%Cov(50)	%Cov(95)	Accessions	Names	Used	Annotation	Contrib	Conf	Sequence	Modifications	Cleavages	dMass	Prec MW	Prec m/z	Theor MW	Theor m/z	Theor z	Sc	Spectrum	Specific	Time	PrecursorSignal	PrecursorElution	113:121	%Err 113:121	114:121	%Err 114:121	115:121	%Err 115:121	116:121	%Err 116:121	117:121	%Err 117:121	118:121	%Err 118:121	119:121	%Err 119:121	Area 113	Err 113	Area 114	Err 114	Area 115	Err 115	Area 116	Err 116	Area 117
1	310.98	310.98	53.21	37.39	33.54	sp|P13608|PGCA_BOVIN	Aggrecan core protein OS=Bos taurus GN=ACAN PE=1 SV=3	0	auto - discordant peptide type	2	99	AAYEAGYEQCDAGWLQDQTVR	iTRAQ8plex@N-term; Amino(Y)@3; Methylthio(C)@10	cleaved Q-A@N-term	0.0307636	2738.27	913.763	2738.24	913.753	3	13	9.1.1.1867.14	0	40.6563	71.0226	40.6897	2.48752	9.64948	0.756152	8.88197	0.992565	8.68933	0.705845	17.9583	0.256274	62.4194	1.55863	8.76508	0.592318	10.9726	237.27	14.97	388.49	19.65	444.65	20.95	51.38	8.43	8.84
1	310.98	310.98	53.21	37.39	33.54	sp|P13608|PGCA_BOVIN	Aggrecan core protein OS=Bos taurus GN=ACAN PE=1 SV=3	0	auto - discordant peptide type	2	99	ACLQNSAIIATPEQLQ	iTRAQ8plex@N-term; Methylthio(C)@2	cleaved Q-A@C-term	-0.00892866	2049.05	1025.53	2049.05	1025.53	2	13	15.1.1.1634.31	0	33.4468	247.697	33.3902	0.756952	14.591	1.03252	8.43707	1.54601	8.14947	0.684777	21.1799	1.89525	15.6749	0.547764	11.8467	1.48988	8.9277	61.14	7.81	449.21	20.81	586.48	23.96	42.21	8.43	55.36
1	310.98	310.98	53.21	37.39	33.54	sp|P13608|PGCA_BOVIN	Aggrecan core protein OS=Bos taurus GN=ACAN PE=1 SV=3	0	auto - discordant peptide type	2	99	ACLQNSAIIATPEQLQAA	iTRAQ8plex@N-term; Methylthio(C)@2	cleaved A-Y@C-term	0.0124889	2191.14	731.388	2191.13	731.383	3	12	10.1.1.1810.11	0	36.8648	177.999	36.8421	0.676287	15.9753	0.946587	8.97776	0.587869	10.3322	0.902656	16.9353	1.87157	15.9653	0.0825173	33.7445	1.18879	9.80947	50.02	7.07	377.11	18.92	204.21	14.63	50.95	7.75	50.06
1	310.98	310.98	53.21	37.39	33.54	sp|P13608|PGCA_BOVIN	Aggrecan core protein OS=Bos taurus GN=ACAN PE=1 SV=3	0	auto - discordant peptide type	2	99	ACLQNSAIIATPEQLQAAYE	iTRAQ8plex@N-term; Methylthio(C)@2	cleaved E-D@C-term	0.0171572	2483.25	828.758	2483.23	828.752	3	13	14.1.1.1398.15	0	36.5962	510.037	36.5668	100		100		100		100				100		100		94.92	9.54	302.79	17.18	365.13	18.97	67.4	9	0
1	310.98	310.98	53.21	37.39	33.54	sp|P13608|PGCA_BOVIN	Aggrecan core protein OS=Bos taurus GN=ACAN PE=1 SV=3	0	auto - discordant peptide type	2	99	ACLQNSAIIATPEQLQAAYEDG	iTRAQ8plex@N-term; Methylthio(C)@2	cleaved G-F@C-term	-0.00124327	2655.28	886.101	2655.28	886.102	3	13	9.1.1.1820.21	0	37.7772	335.673	37.86	0.56125	20.3169	0.848637	10.7381	1.47622	10.0927	0.274557	49.9538	1.57486	20.3444	0.20318	25.7394	2.88041	9.94606	29.84	5.48	243.03	15.33	368.62	18.92	11.14	5.48	30.28
1	310.98	310.98	53.21	37.39	33.54	sp|P13608|PGCA_BOVIN	Aggrecan core protein OS=Bos taurus GN=ACAN PE=1 SV=3	0	auto - discordant peptide type	2	99	ACLQNSAIIATPEQLQAAYEDGFHQC	Formyl@N-term; Methylthio(C)@2; Methylthio(C)@26	cleaved C-D@C-term	0.01698	2940.27	981.098	2940.26	981.092	3	13	11.1.1.1896.26	0	46.2845	277.209	46.2364	1.2948	28.9882	1.39669	20.9346	1.21999	21.6722	0.452106	61.2906	1.46278	42.466	0.913069	24.9972	1.83313	21.9799	20.34	4.47	118.18	10.63	90.01	9.54	5.42	3.16	8.31
1	310.98	310.98	53.21	37.39	33.54	sp|P13608|PGCA_BOVIN	Aggrecan core protein OS=Bos taurus GN=ACAN PE=1 SV=3	0	auto - discordant peptide type	2	99	ACLQNSAIIATPEQLQAAYEDGFHQCDAGWLADQTVR	No iTRAQ8plex@N-term; No Methylthio(C)@2; Deamidated(N)@5; Deamidated(Q)@25; Methylthio(C)@26		0.0213039	4080.85	1021.22	4080.83	1021.21	4	12	9.1.1.3487.15	0	58.0696	9034.91	58.1013			100		100						100		100		0	1.94	191.72	13.56	310.53	17.32	0	16.54	0
1	310.98	310.98	53.21	37.39	33.54	sp|P13608|PGCA_BOVIN	Aggrecan core protein OS=Bos taurus GN=ACAN PE=1 SV=3	0	auto - discordant peptide type	2	99	AGWLADGSLR	iTRAQ8plex@N-term	cleaved Y-A@N-term	-0.0102032	1348.73	675.372	1348.74	675.378	2	10	11.1.1.1770.16	0	38.5396	2571.96	38.2617	1.90491	16.0784	2.82628	11.5454	2.26932	11.922	0.01		2.98487	19.1078	0.44642	18.9976	1.21487	14.021	70.73	8.43	565.25	23.19	395.74	20.05	0	4.89	40.08
1	310.98	310.98	53.21	37.39	33.54	sp|P13608|PGCA_BOVIN	Aggrecan core protein OS=Bos taurus GN=ACAN PE=1 SV=3	0	auto - discordant peptide type	2	99	AGWLQDQTVR	No iTRAQ8plex@N-term	cleaved D-A@N-term	0.00710215	1172.6	587.308	1172.59	587.304	2	12	10.1.1.1807.7	0	36.6748	554.062	36.8421	1.48935	5.24009	0.239027	5.7497	0.956245	4.02005	0.49907	10.9165	0.306781	20.6929	0.475751	5.80116	1.55517	4.08685	549.73	22.69	475.22	22.61	1657.7	39.71	140.58	14.66	40.95
1	310.98	310.98	53.21	37.39	33.54	sp|P13608|PGCA_BOVIN	Aggrecan core protein OS=Bos taurus GN=ACAN PE=1 SV=3	0	auto - discordant peptide type	2	99	AIPSDATLEIQNMR	iTRAQ8plex@N-term	cleaved P-A@N-term	-0.00718882	1861.98	621.667	1861.99	621.67	3	20	2.1.1.607.6	0	30.9471	637.804	30.9938	0.424514	14.826	1.18907	6.5592	1.31446	6.62778	0.173187	44.0506	0.774409	17.9393	0.218039	13.8553	1.33212	7.21447	56.98	7.81	859.67	28.62	828.63	28.69	17.74	7.75	37.59
1	310.98	310.98	53.21	37.39	33.54	sp|P13608|PGCA_BOVIN	Aggrecan core protein OS=Bos taurus GN=ACAN PE=1 SV=3	0	auto - discordant peptide type	2	99	AISTRYTLD	Formyl@N-term	cleaved D-F@C-term; missed R-Y@5	0.0134763	1066.54	534.279	1066.53	534.272	2	12	4.1.1.349.17	0	17.8779	506.664	17.9063	3.51196	16.033	0.755858	15.8798	1.24789	15.1729	3.79666	16.7982	2.25056	25.2393	1.75591	15.4951	1.43647	15.9312	129.84	11.05	150.52	12.37	216.68	14.63	107.12	10.58	30.09
1	310.98	310.98	53.21	37.39	33.54	sp|P13608|PGCA_BOVIN	Aggrecan core protein OS=Bos taurus GN=ACAN PE=1 SV=3	0	auto - discordant peptide type	2	99	AISTRYTLDFDR	No iTRAQ8plex@N-term	missed R-Y@5	0.00560822	1456.74	729.376	1456.73	729.373	2	13	1.1.1.973.16	0	40.2174	182.303	40.0506			1.4315	56.8736	2.51864	55.1341									31.41	12.25	88.48	20.86	135.74	25.79	46.05	15.81	6.48
1	310.98	310.98	53.21	37.39	33.54	sp|P13608|PGCA_BOVIN	Aggrecan core protein OS=Bos taurus GN=ACAN PE=1 SV=3	0	auto - discordant peptide type	2	99	AISVEVSEPDNSLSVSIPEPSPLR	Formyl@N-term; Deamidated(N)@11	cleaved A-A@N-term	0.0135558	2550.28	851.102	2550.27	851.097	3	18	4.1.1.721.13	0	40.6862	196.918	40.6599	1.39158	24.2631	1.53383	17.8348	1.37713	18.3456	0.797131	37.3017	1.14165	38.5635	0.28811	30.657	1.13477	20.2542	30.47	5.48	180.9	13.15	141.62	11.96	13.32	4.47	9.04
1	310.98	310.98	53.21	37.39	33.54	sp|P13608|PGCA_BOVIN	Aggrecan core protein OS=Bos taurus GN=ACAN PE=1 SV=3	0	no quant - weak signal	2	99	AQRACLQNSAIIATPEQLQAAYEDGFHQCDAGWLADQTVR	No iTRAQ8plex@N-term; Methylthio(C)@5; Deamidated(N)@8; Delta:H(2)C(2)(H)@27; Methylthio(C)@29	missed R-A@3	-0.00289765	4507.04	1127.77	4507.05	1127.77	4	12	9.1.1.1983.15	0	47.7937	391.188	47.7575															0	0.22	21.33	10	9.4	7.07	0	0.53	0
1	310.98	310.98	53.21	37.39	33.54	sp|P13608|PGCA_BOVIN	Aggrecan core protein OS=Bos taurus GN=ACAN PE=1 SV=3	0	auto - discordant peptide type	2	99	ARPNCGGNLLGVR	Formyl@N-term; Methylthio(C)@5		0.00036282	1399.68	700.848	1399.68	700.848	2	21	2.1.1.587.21	0	29.7434	6772.1	29.8875	0.679346	7.00346	0.270111	5.40942	0.330794	5.31319	0.215943	15.6107	0.01		0.378331	6.56822	2.01699	3.95281	247.67	15.33	530.42	22.83	566.4	23.69	60.08	9.17	0
1	310.98	310.98	53.21	37.39	33.54	sp|P13608|PGCA_BOVIN	Aggrecan core protein OS=Bos taurus GN=ACAN PE=1 SV=3	0	auto - discordant peptide type	2	99	ATWVDAESQ	iTRAQ8plex@N-term	cleaved Q-C@C-term	-0.0072019	1309.64	655.827	1309.65	655.83	2	11	13.1.1.1142.23	0	17.8099	580.966	17.767	1.21763	6.99764	1.44146	4.57891	1.23801	4.80073	0.615936	12.3938	0.861991	13.1339	0.437267	7.17764	0.827673	5.81294	299.4	17.2	1909.13	42.7	1429.7	38.05	115.58	13.56	76.65
1	310.98	310.98	53.21	37.39	33.54	sp|P13608|PGCA_BOVIN	Aggrecan core protein OS=Bos taurus GN=ACAN PE=1 SV=3	0	auto - discordant peptide type	2	99	ATWVDAESQCR	iTRAQ8plex@N-term; Methylthio(C)@10		-5.02974	1609.71	805.864	1614.74	808.379	2	17	2.1.1.577.22	0	29.1344	470.223	28.6656	1.07476	3.8395	2.21821	2.26546	1.6947	2.37987	0.0554614	53.3099	1.16433	5.96208	0.796062	3.06072	1.14823	2.77824	986.26	31.92	10964.2	101.99	7303.93	86.32	38.84	20.69	386.39
1	310.98	310.98	53.21	37.39	33.54	sp|P13608|PGCA_BOVIN	Aggrecan core protein OS=Bos taurus GN=ACAN PE=1 SV=3	1	auto	2	99	ATWVDAESQCRK	iTRAQ8plex@N-term; Methylthio(C)@10; iTRAQ8plex(K)@12	missed R-K@11	-0.00538629	2047.04	512.767	2047.04	512.768	4	10	2.1.1.753.2	1	39.9145	298.121	39.9678	1.21273	20.6916	10.5738	11.1753	4.77525	11.5552	0.01		3.5124	18.7158	1.21399	14.2478	1.33552	13.9623	44.52	7.81	2090.81	44.31	823.32	29.83	0	8.69	46.63
1	310.98	310.98	53.21	37.39	33.54	sp|P13608|PGCA_BOVIN	Aggrecan core protein OS=Bos taurus GN=ACAN PE=1 SV=3	0	auto - discordant peptide type	2	99	AYQDKVTLPNYPAIPSDATLEIQNMR	iTRAQ8plex@N-term; iTRAQ8plex(K)@5	cleaved S-A@N-term; missed K-V@5	2.93102	3558.82	712.771	3555.89	712.184	5	14	8.1.1.1706.9	0	46.4709	387.025	46.451	4.36093	35.7382	0.768132	36.3394	0.868755	36.3176	1.5536	47.992	3.69304	44.9854	0.521023	43.6105			32	5.48	30.36	5.57	29.94	5.48	8.7	3.16	9.8
1	310.98	310.98	53.21	37.39	33.54	sp|P13608|PGCA_BOVIN	Aggrecan core protein OS=Bos taurus GN=ACAN PE=1 SV=3	0	auto - discordant peptide type	2	99	CGGNLLGVR	iTRAQ8plex@N-term; Methylthio(C)@1	cleaved N-C@N-term	-0.00744249	1237.65	619.832	1237.66	619.836	2	14	12.1.1.1357.12	0	38.6327	2085.25	37.9962	0.111563	13.3734	0.733135	3.10243	0.904524	3.08054	0.172887	17.5267	0.363484	11.9467	0.0967655	12.2458	2.74862	2.81595	72.93	9.59	2581.47	49.58	2777.1	52.35	86.25	14.97	85.93
1	310.98	310.98	53.21	37.39	33.54	sp|P13608|PGCA_BOVIN	Aggrecan core protein OS=Bos taurus GN=ACAN PE=1 SV=3	1	auto	2	99	CYAGWLADGSLR	iTRAQ8plex@N-term; Methylthio(C)@1		0.00472553	1660.81	831.41	1660.8	831.408	2	20	15.1.1.3390.21	1	58.2724	1097.03	58.2941	0.82607	4.34907	1.0199	2.59836	1.35422	2.55105	0.288479	11.577	0.133652	22.3488	0.244611	5.25422	1.59904	2.70919	696.12	26.27	4629.33	66.74	5359.69	72.6	185.52	21.1	40.73
1	310.98	310.98	53.21	37.39	33.54	sp|P13608|PGCA_BOVIN	Aggrecan core protein OS=Bos taurus GN=ACAN PE=1 SV=3	0	auto - discordant peptide type	2	99	DAGWLADQTVR	No iTRAQ8plex@N-term	cleaved C-D@N-term	0.00360553	1230.6	616.309	1230.6	616.307	2	13	10.1.1.1781.17	0	35.0986	1481.93	34.9438	2.0363	14.1686	1.0341	12.0323	1.2446	11.985	0.01		1.02689	25.2476	0.230834	21.8427	1.11081	13.1605	106.87	10.1	292.33	16.88	306.78	17.41	0	7.43	19.49
1	310.98	310.98	53.21	37.39	33.54	sp|P13608|PGCA_BOVIN	Aggrecan core protein OS=Bos taurus GN=ACAN PE=1 SV=3	0	auto - discordant peptide type	2	99	DAGWLQDQTVR	No iTRAQ8plex@N-term	cleaved C-D@N-term	-0.00249647	1287.62	644.816	1287.62	644.818	2	14	8.1.1.1423.23	0	29.1662	204.368	29.1233	5.07466	50.3312	2.78134	47.2637	3.16863	47.3123			6.67736	55.5415			7.05934	46.8988	20.91	4.47	61.73	7.75	61.32	7.81	6.99	3.16	9.95
1	310.98	310.98	53.21	37.39	33.54	sp|P13608|PGCA_BOVIN	Aggrecan core protein OS=Bos taurus GN=ACAN PE=1 SV=3	0	auto - discordant peptide type	2	99	DATLEIQNMR	No iTRAQ8plex@N-term	cleaved S-D@N-term	0.00114344	1189.58	595.796	1189.58	595.795	2	12	16.1.1.1642.8	0	25.6729	198.136	25.6912	100				100										53.5	10	33.11	8.49	80.94	12.49	19.34	6.63	0
1	310.98	310.98	53.21	37.39	33.54	sp|P13608|PGCA_BOVIN	Aggrecan core protein OS=Bos taurus GN=ACAN PE=1 SV=3	0	auto - discordant peptide type	2	99	DNSLSVSIPEPSPLR	Delta:H(4)C(2)@N-term; Deamidated(N)@2	cleaved P-D@N-term	-0.010409	1638.84	820.425	1638.85	820.43	2	15	11.1.1.1826.11	0	41.9684	224.38	42.0067	2.24484	19.8802	1.99746	15.6351	1.27614	16.7857	1.41549	26.41	0.01		1.49958	17.6261	1.43674	17.8097	51.35	7.07	246.11	15.33	137.1	11.96	24.71	5.48	0
1	310.98	310.98	53.21	37.39	33.54	sp|P13608|PGCA_BOVIN	Aggrecan core protein OS=Bos taurus GN=ACAN PE=1 SV=3	0	auto - discordant peptide type	2	99	DQTVRYPIVSPR	Formyl@N-term	cleaved Q-D@N-term; missed R-Y@5	0.00456585	1457.77	729.891	1457.76	729.889	2	15	15.1.1.1541.22	0	27.7144	339.493	27.6729	0.298811	43.2221	2.17182	14.8224	2.08915	15.1033	2.55396	20.6351	0.50691	68.2025	0.958082	18.5626	2.0768	15.9935	7.71	3.16	301.84	16.91	253.17	15.97	50.29	7.75	4.73
1	310.98	310.98	53.21	37.39	33.54	sp|P13608|PGCA_BOVIN	Aggrecan core protein OS=Bos taurus GN=ACAN PE=1 SV=3	1	auto	2	99	DRYEINALVR	iTRAQ8plex@N-term	missed R-Y@2	-0.0230458	1551.84	518.289	1551.87	518.296	3	13	1.1.1.1010.8	1	42.4939	271.682	42.6424	1.46741	39.547	1.77845	26.9934	2.16987	26.906	0.657447	80.3545	2.43998	47.9596	0.487654	42.1484	1.25917	31.6235	30.3	9.49	197.8	23.87	210.43	24.98	10.36	7.94	18.22
1	310.98	310.98	53.21	37.39	33.54	sp|P13608|PGCA_BOVIN	Aggrecan core protein OS=Bos taurus GN=ACAN PE=1 SV=3	1	auto	2	99	EGCYGDKDEFPGVR	iTRAQ8plex@N-term; Methylthio(C)@3; iTRAQ8plex(K)@7	missed K-D@7	0.0474657	2225.12	557.287	2225.07	557.275	4	12	1.1.1.984.18	1	40.888	53.7855	41.0999			1.30855	48.8895	1.62792	48.6281							2.21431	50.042	9.04	10	170.85	40.37	185.33	42.78	11.08	14.14	6.99
1	310.98	310.98	53.21	37.39	33.54	sp|P13608|PGCA_BOVIN	Aggrecan core protein OS=Bos taurus GN=ACAN PE=1 SV=3	0	auto - discordant peptide type	2	99	EKEVVLLVATEGR	Formyl@N-term; iTRAQ8plex(K)@2	missed K-E@2	-0.0109227	1774	592.342	1774.01	592.345	3	17	4.1.1.798.2	0	45.4223	233.133	45.414	0.719337	13.336	0.910583	7.75739	1.02788	7.82238	0.193535	42.9224	1.02802	18.0314	0.264152	14.6023	1.48595	8.04983	72.52	8.49	494.47	21.77	486.69	21.98	14.89	6.32	37.48
1	310.98	310.98	53.21	37.39	33.54	sp|P13608|PGCA_BOVIN	Aggrecan core protein OS=Bos taurus GN=ACAN PE=1 SV=3	0	auto - discordant peptide type	2	99	EPPVVEHAR	Glu->pyro-Glu@N-term	cleaved G-E@N-term	0.00337689	1014.53	508.271	1014.52	508.27	2	14	4.1.1.250.14	0	11.7906	249.208	11.7626	2.95127	12.8601	0.785758	12.0782	0.614213	13.2277	3.01607	13.8774	2.168	20.7387	0.650056	15.0449	1.13417	12.8627	129.49	11.05	185.7	13.56	126.57	11.49	100.99	10.1	34.4
1	310.98	310.98	53.21	37.39	33.54	sp|P13608|PGCA_BOVIN	Aggrecan core protein OS=Bos taurus GN=ACAN PE=1 SV=3	0	auto - discordant peptide type	2	99	EQCDAGWLQDQTVR	Glu->pyro-Glu@N-term; Methylthio(C)@3	cleaved Y-E@N-term	-0.000788189	1675.71	838.861	1675.71	838.861	2	12	10.1.1.1692.27	0	29.6526	111.236	29.6032															31.68	17.32	61.78	24.7	72.37	26.65	0	3.88	0
1	310.98	310.98	53.21	37.39	33.54	sp|P13608|PGCA_BOVIN	Aggrecan core protein OS=Bos taurus GN=ACAN PE=1 SV=3	0	auto - discordant peptide type	2	99	EVSEPDNSLSVSIPEPSPLR	Glu->pyro-Glu@N-term; Deamidated(N)@7	cleaved V-E@N-term	0.00902604	2134.05	1068.03	2134.04	1068.03	2	18	15.1.1.1619.28	0	32.5165	1456.11	32.4032	0.01		2.27802	18.7709	1.20266	20.3151	1.8301	27.5044	0.875903	56.4764	1.34049	21.562	2.68383	19.5884	0	2.31	228.16	14.63	105.03	10.58	25.97	5.48	5.89
1	310.98	310.98	53.21	37.39	33.54	sp|P13608|PGCA_BOVIN	Aggrecan core protein OS=Bos taurus GN=ACAN PE=1 SV=3	0	auto - discordant peptide type	2	99	EVVLLVATEGR	No iTRAQ8plex@N-term		-0.000424948	1184.68	593.345	1184.68	593.346	2	13	2.1.1.641.10	0	33.051	2532.74	32.5364	2.0956	9.03455	1.38475	7.11094	1.4347	7.23737	1.64535	11.4094	1.61244	14.9629	0.518944	10.3019	0.697836	9.35669	222.42	14.63	791.65	27.66	715.17	26.78	133.27	12.77	61.89
1	310.98	310.98	53.21	37.39	33.54	sp|P13608|PGCA_BOVIN	Aggrecan core protein OS=Bos taurus GN=ACAN PE=1 SV=3	0	auto - discordant peptide type	2	99	FQGHCYR	iTRAQ8plex@N-term; Deamidated(Q)@2; Methylthio(C)@5		-0.00544704	1260.56	421.195	1260.57	421.197	3	9	3.1.1.1018.2	0	38.0471	2241.59	38.039	2.11805	5.25382	2.09627	4.19636	2.19221	4.23349	0.284165	20.6803	0.471594	14.6186	0.233743	8.91471	2.59639	4.3608	798.93	27.96	4259.08	63.95	3883.65	62.23	81.8	16.61	64.33
1	310.98	310.98	53.21	37.39	33.54	sp|P13608|PGCA_BOVIN	Aggrecan core protein OS=Bos taurus GN=ACAN PE=1 SV=3	0	auto - discordant peptide type	2	99	FTFQEAAN	iTRAQ8plex@N-term	cleaved N-E@C-term	0.00446754	1230.62	616.319	1230.62	616.317	2	11	4.1.1.373.25	0	19.3651	2854.69	19.2575	0.606029	6.63557	0.601208	4.11603	1.06646	3.84022	0.01		0.26487	15.7013	0.01		2.69966	3.67278	294.2	16.97	1572.06	39.09	2431.51	48.56	10.29	11.53	46.5
1	310.98	310.98	53.21	37.39	33.54	sp|P13608|PGCA_BOVIN	Aggrecan core protein OS=Bos taurus GN=ACAN PE=1 SV=3	0	auto - discordant peptide type	2	99	FTFQEAANECR	No iTRAQ8plex@N-term; Methylthio(C)@10		0.00332829	1360.56	681.286	1360.55	681.284	2	13	2.1.1.580.13	0	29.3027	3032.15	29.3377	100		100		100		100		100		100		100		97.11	10.15	1363.3	35.79	342.66	20.02	43.6	7.81	32.93
1	310.98	310.98	53.21	37.39	33.54	sp|P13608|PGCA_BOVIN	Aggrecan core protein OS=Bos taurus GN=ACAN PE=1 SV=3	0	auto - discordant peptide type	2	99	FTFQEAANECRR	Formyl@N-term; Deamidated(N)@8; Methylthio(C)@10	missed R-R@11	0.00247217	1545.64	773.826	1545.63	773.824	2	15	2.1.1.565.22	0	28.4009	8874.79	28.4821	100		100		100		100		100		100		100		52.8	7.14	208.82	14.28	327.87	17.89	78.43	9.59	50.13
1	310.98	310.98	53.21	37.39	33.54	sp|P13608|PGCA_BOVIN	Aggrecan core protein OS=Bos taurus GN=ACAN PE=1 SV=3	0	auto - discordant peptide type	2	99	GALDLGR	iTRAQ8plex@N-term	cleaved S-G@N-term	-0.00912138	1004.58	503.299	1004.59	503.303	2	10	15.1.1.1559.4	0	28.789	227.972	28.7777	0.636956	10.5301	0.824353	5.91083	1.1473	5.74209	0.251985	26.8878	0.507991	20.0265	0.274727	10.9772	1.81338	5.8204	112.65	10.58	785.29	27.5	952.98	30.58	34.01	9	32.49
1	310.98	310.98	53.21	37.39	33.54	sp|P13608|PGCA_BOVIN	Aggrecan core protein OS=Bos taurus GN=ACAN PE=1 SV=3	0	auto - discordant peptide type	2	99	GEWNDVPCNYQLPFTCK	Formyl@N-term; Methylthio(C)@8; Methylthio(C)@16; iTRAQ8plex(K)@17		0.00336426	2437.06	813.359	2437.05	813.358	3	12	14.1.1.1534.20	0	44.9678	3408.09	45.0529	3.12705	3.84647	0.957823	3.54158	1.12888	3.52924	1.49719	5.45152	0.61316	13.1561	1.0301	3.99286	1.33043	3.77052	1524.03	37.93	2514.43	49.92	2584	50.73	556.86	25.59	108.07
1	310.98	310.98	53.21	37.39	33.54	sp|P13608|PGCA_BOVIN	Aggrecan core protein OS=Bos taurus GN=ACAN PE=1 SV=3	0	auto - discordant peptide type	2	99	GGMDMCSAGWLADR	Formyl@N-term; Methylthio(C)@6	cleaved Q-G@N-term	0.00543443	1542.58	772.296	1542.57	772.293	2	14	12.1.1.1392.16	0	40.7968	546.085	40.8268	0.551103	2.29483	2.31154	0.996446	2.51006	1.00506	0.811651	2.73121	0.747629	3.59229	0.936972	1.28832	0.944017	1.28849	2572.15	54.18	58111.2	235.06	55021.5	233.99	2890.96	74.44	1261.89
1	310.98	310.98	53.21	37.39	33.54	sp|P13608|PGCA_BOVIN	Aggrecan core protein OS=Bos taurus GN=ACAN PE=1 SV=3	0	auto - discordant peptide type	2	99	GGVVFHYRPGSSR	Formyl@N-term	cleaved P-G@N-term	0.0030864	1445.72	482.914	1445.72	482.913	3	17	4.1.1.686.2	0	38.5217	17004.6	37.8977	100		100		100						100				82.76	8.89	228.13	14.97	326.25	17.83	19.03	5.83	0
1	310.98	310.98	53.21	37.39	33.54	sp|P13608|PGCA_BOVIN	Aggrecan core protein OS=Bos taurus GN=ACAN PE=1 SV=3	0	auto - discordant peptide type	2	99	GIVFHYR	Formyl@N-term		-0.00340124	918.468	460.241	918.471	460.243	2	10	8.1.1.1589.2	0	39.28	6143.26	38.6607	100		100		100		100				100		100		71.6	8.49	585.5	23.54	242.19	16.19	62.28	8.43	0.25
1	310.98	310.98	53.21	37.39	33.54	sp|P13608|PGCA_BOVIN	Aggrecan core protein OS=Bos taurus GN=ACAN PE=1 SV=3	0	auto - discordant peptide type	2	99	GLDKCYAGWLADGSLR	Formyl@N-term; iTRAQ8plex(K)@4; Methylthio(C)@5	missed K-C@4	0.00626418	2102.03	701.684	2102.02	701.682	3	17	15.1.1.1845.16	0	46.4162	323.684	46.508	1.83794	13.014	1.55381	9.83679	0.821954	11.1869	0.965043	19.1013	0.167974	91.4871	0.637393	13.4243	1.09031	11.6226	104.99	10.1	478.09	21.35	220.52	15.33	42.07	7.14	3.47
1	310.98	310.98	53.21	37.39	33.54	sp|P13608|PGCA_BOVIN	Aggrecan core protein OS=Bos taurus GN=ACAN PE=1 SV=3	0	auto - discordant peptide type	2	99	GMDMCSAGWLADR	Formyl@N-term; Methylthio(C)@5	cleaved G-G@N-term	0.00266817	1485.55	743.784	1485.55	743.783	2	13	12.1.1.1406.14	0	41.6524	543.007	41.8695	0.553922	17.4256	0.799111	9.47122	1.59314	8.7552	0.7989	20.2314	1.30942	19.6316	0.475987	13.4438	1.96476	9.16213	40.93	6.4	318.05	17.58	552.88	23.13	45.05	8.43	34.99
1	310.98	310.98	53.21	37.39	33.54	sp|P13608|PGCA_BOVIN	Aggrecan core protein OS=Bos taurus GN=ACAN PE=1 SV=3	0	auto - discordant peptide type	2	99	GTVACGEPPVVEHAR	Formyl@N-term; Methylthio(C)@5		0.0013216	1594.72	798.37	1594.72	798.369	2	15	5.1.1.656.29	0	21.4415	318.65	21.083	0.805064	25.7917	1.03273	15.5036	0.569166	18.1986	0.93177	28.3579	0.01		0.608237	20.25	0.641026	20.0071	20.13	4.47	139.09	11.49	66.84	8.43	17.78	4.47	0
1	310.98	310.98	53.21	37.39	33.54	sp|P13608|PGCA_BOVIN	Aggrecan core protein OS=Bos taurus GN=ACAN PE=1 SV=3	0	no quant - weak signal	2	99	GVSAAPSPE	iTRAQ8plex@N-term	cleaved E-E@C-term	-0.0051975	1117.59	559.801	1117.59	559.803	2	11	17.1.1.2212.2	0	12.1512	45.8813	12.1562															3.23	1.73	0	0.3	3.17	1.73	1.98	1.41	0
1	310.98	310.98	53.21	37.39	33.54	sp|P13608|PGCA_BOVIN	Aggrecan core protein OS=Bos taurus GN=ACAN PE=1 SV=3	0	auto - discordant peptide type	2	99	HHAFCFR	Formyl@N-term; Methylthio(C)@5		-0.00644517	990.389	496.202	990.395	496.205	2	8	14.1.1.3114.7	0	58.5568	77.8472	58.7248	2.37163	28.7396	1.76178	24.3488	2.86994	23.8747	4.49689	27.695	1.26726	57.3433	1.41726	26.7101	1.8481	25.7884	31.05	5.48	124.24	11	176.47	13.15	44.93	7.14	6
1	310.98	310.98	53.21	37.39	33.54	sp|P13608|PGCA_BOVIN	Aggrecan core protein OS=Bos taurus GN=ACAN PE=1 SV=3	0	auto - discordant peptide type	2	99	IPSDATLEIQNMR	iTRAQ8plex@N-term	cleaved A-I@N-term	0.0120227	1790.96	597.995	1790.95	597.991	3	11	7.1.1.3434.6	0	58.3838	100.158	58.3683	1.38001	9.1592	0.859025	6.82854	0.848306	7.06764	0.894268	13.1004	1.30639	14.745	0.524805	9.42016	1.38834	7.1095	180.17	13.15	604.09	24.17	520.16	22.87	89.1	10.58	61.68
1	310.98	310.98	53.21	37.39	33.54	sp|P13608|PGCA_BOVIN	Aggrecan core protein OS=Bos taurus GN=ACAN PE=1 SV=3	0	auto - discordant peptide type	2	99	ISKEKEVVLLVATEGR	Formyl@N-term; iTRAQ8plex(K)@3; iTRAQ8plex(K)@5	missed K-E@3; missed K-E@5	-0.0162649	2406.41	602.611	2406.43	602.615	4	14	6.1.1.1422.7	0	43.4243	33.8083	43.4076	2.0904	23.158	4.61551	16.9351	4.4312	17.0956	3.90497	22.4945	5.52777	23.6973	1.18626	21.6682	5.66398	17.3344	38.44	6.32	457.16	20.86	382.7	19.62	54.8	8.49	36.76
1	310.98	310.98	53.21	37.39	33.54	sp|P13608|PGCA_BOVIN	Aggrecan core protein OS=Bos taurus GN=ACAN PE=1 SV=3	1	auto	2	99	ITCTDPATYK	iTRAQ8plex@N-term; Methylthio(C)@3; iTRAQ8plex(K)@10		-0.000789729	1765.92	589.647	1765.92	589.647	3	13	6.1.1.1282.8	1	34.803	5390.12	34.1684	0.731996	7.56358	5.39288	3.35223	4.91345	3.39522	0.914581	10.4502	0.01		0.571557	5.35254	1.57014	4.05336	278.09	19.03	11035.5	102.21	8766.92	93.93	265.16	26.36	1.94
1	310.98	310.98	53.21	37.39	33.54	sp|P13608|PGCA_BOVIN	Aggrecan core protein OS=Bos taurus GN=ACAN PE=1 SV=3	1	auto	2	99	ITCTDPATYKR	iTRAQ8plex@N-term; Methylthio(C)@3; iTRAQ8plex(K)@10	missed K-R@10	-0.00519433	1922.02	641.679	1922.02	641.681	3	14	5.1.1.917.5	1	37.4193	3107.61	37.9584	0.01		22.899	3.31138	2.85673	3.70932	0.306092	23.3756	0.01		0.401775	6.09889	0.967198	4.57953	0	95.06	45172.1	205.17	4913.74	85.11	85.55	19.8	0
1	310.98	310.98	53.21	37.39	33.54	sp|P13608|PGCA_BOVIN	Aggrecan core protein OS=Bos taurus GN=ACAN PE=1 SV=3	1	auto	2	99	KDRYEINALVR	iTRAQ8plex@N-term; iTRAQ8plex(K)@1	missed K-D@1; missed R-Y@3	-0.00900565	1984.16	497.047	1984.17	497.049	4	12	2.1.1.911.2	1	48.7863	257.465	48.7149			7.67595	31.8937	4.22235	32.9857	3.13366	47.9074			0.919544	44.7561	3.17055	35.0349	7.11	8.66	892.97	64.77	428.3	47.59	51.65	18.84	10.46
1	310.98	310.98	53.21	37.39	33.54	sp|P13608|PGCA_BOVIN	Aggrecan core protein OS=Bos taurus GN=ACAN PE=1 SV=3	0	auto - discordant peptide type	2	99	LATTGQLYLAWQGGMDMCSAGWLADR	Formyl@N-term; Methylthio(C)@18		-0.000224164	2888.28	963.766	2888.28	963.766	3	18	1.1.1.1086.8	0	47.1595	755.322	47.2641	4.31885	52.7063	3.2879	49.2279	1.67239	50.9227			12.1851	52.5313			4.35785	49.8254	20.68	4.47	84.8	9	37.61	6.32	0	2.98	21.1
1	310.98	310.98	53.21	37.39	33.54	sp|P13608|PGCA_BOVIN	Aggrecan core protein OS=Bos taurus GN=ACAN PE=1 SV=3	0	auto - discordant peptide type	2	99	LCEEGWTK	iTRAQ8plex@N-term; Methylthio(C)@2; iTRAQ8plex(K)@8		-1.99245	1616.84	809.427	1618.83	810.423	2	13	6.1.1.1353.14	0	39.1802	38.3538	39.2136	1.50718	12.4026	6.51366	7.63818	2.78218	8.10651	0.510521	31.1341	0.349883	46.5336	0.839905	10.6687	1.61273	9.16768	115.9	11.53	2697.98	50.36	1004.82	33.11	29.96	9.06	9.73
1	310.98	310.98	53.21	37.39	33.54	sp|P13608|PGCA_BOVIN	Aggrecan core protein OS=Bos taurus GN=ACAN PE=1 SV=3	0	auto - discordant peptide type	2	99	LEGEVFFATR	Formyl@N-term		0.00388368	1195.59	598.803	1195.59	598.801	2	15	5.1.1.854.2	0	33.5436	6243.06	34.1491	100		100		100		100				100		100		243.7	15.65	1986.43	43.37	895.27	30.87	55.13	9.9	0
1	310.98	310.98	53.21	37.39	33.54	sp|P13608|PGCA_BOVIN	Aggrecan core protein OS=Bos taurus GN=ACAN PE=1 SV=3	0	auto - shared MS/MS	2	99	LLGVR	iTRAQ8plex@N-term	cleaved N-L@N-term	-0.00228821	860.573	431.294	860.575	431.295	2	8	8.1.1.1592.2	0	39.4636	715.023	39.8846	1.73764	12.5342	1.44542	9.22697	1.48755	9.39917	0.447931	31.9906	0.28536	51.2759	0.296073	19.1542	2.93712	9.2137	105.07	10.1	470.77	21.28	422.45	20.54	20.67	6.4	6.24
1	310.98	310.98	53.21	37.39	33.54	sp|P13608|PGCA_BOVIN	Aggrecan core protein OS=Bos taurus GN=ACAN PE=1 SV=3	0	auto - discordant peptide type	2	99	LPGGVVF	iTRAQ8plex@N-term	cleaved F-H@C-term	-0.00619032	991.595	496.805	991.601	496.808	2	10	9.1.1.1814.4	0	37.3828	1010.97	37.3719	0.589325	5.517	0.717826	3.28867	0.866226	3.27704	0.01		0.0957746	25.1478	0.0237446	46.4209	4.03523	2.9372	430.14	20.64	2822.08	52.06	2969.41	54.16	11.79	12.73	25.28
1	310.98	310.98	53.21	37.39	33.54	sp|P13608|PGCA_BOVIN	Aggrecan core protein OS=Bos taurus GN=ACAN PE=1 SV=3	0	auto - discordant peptide type	2	99	LPGGVVFH	iTRAQ8plex@N-term	cleaved H-Y@C-term	-0.00989303	1128.65	565.332	1128.66	565.337	2	8	9.1.1.2009.3	0	49.3581	57.5861	49.3485	1.3836	13.7644	1.03895	10.1405	1.69237	9.70969	0.01		0.01		0.12717	31.2881	2.28557	9.99818	83.79	9	338.9	18.17	481.35	21.63	0	15.44	0
1	310.98	310.98	53.21	37.39	33.54	sp|P13608|PGCA_BOVIN	Aggrecan core protein OS=Bos taurus GN=ACAN PE=1 SV=3	0	auto - discordant peptide type	2	99	LPGGVVFHY	Formyl@N-term	cleaved Y-R@C-term	0.000747741	1015.51	508.764	1015.51	508.764	2	12	12.1.1.1380.6	0	40.0394	269.025	40.0244	0.880406	28.2806	1.89949	17.44	1.76356	17.8159	1.93552	25.3741	1.68786	37.1638	2.15303	18.3189	0.513872	24.6998	19.27	4.47	223.94	14.59	181.29	13.53	32.33	6.32	13.36
1	310.98	310.98	53.21	37.39	33.54	sp|P13608|PGCA_BOVIN	Aggrecan core protein OS=Bos taurus GN=ACAN PE=1 SV=3	0	auto - discordant peptide type	2	99	LPGGVVFHYR	Formyl@N-term	cleaved R-P@C-term	-0.00105883	1171.61	586.814	1171.61	586.814	2	14	13.1.1.1527.5	0	41.3616	298.265	41.41	100		100		100						100		100		30.02	5.48	225.75	14.63	105.76	10.58	4.47	3.16	5.62
1	310.98	310.98	53.21	37.39	33.54	sp|P13608|PGCA_BOVIN	Aggrecan core protein OS=Bos taurus GN=ACAN PE=1 SV=3	0	auto - discordant peptide type	2	99	LPGGVVFHYRP	Formyl@N-term	cleaved P-G@C-term	-0.000638355	1268.67	635.34	1268.67	635.341	2	16	13.1.1.1610.4	0	46.4433	267.166	46.432	0.553822	24.0162	0.368527	15.5615	0.0913056	29.7632	0.702308	24.6602	0.651486	37.3078	0.187963	25.5698	0.32151	20.418	20.78	4.47	74.48	8.43	16.09	4.47	20.11	4.47	8.84
1	310.98	310.98	53.21	37.39	33.54	sp|P13608|PGCA_BOVIN	Aggrecan core protein OS=Bos taurus GN=ACAN PE=1 SV=3	0	auto - discordant peptide type	2	99	LPGGVVFHYRPG	Formyl@N-term	cleaved G-S@C-term	-0.00586386	1325.68	663.848	1325.69	663.851	2	17	13.1.1.1538.13	0	42.0489	1065.62	42.1451	0.900818	16.7038	1.22922	10.4614	1.62058	10.3373	3.73819	12.2583	1.3315	27.451	2.40917	10.4653	0.980382	12.317	51.11	7.14	375.66	19	431.84	20.71	161.86	13.19	27.32
1	310.98	310.98	53.21	37.39	33.54	sp|P13608|PGCA_BOVIN	Aggrecan core protein OS=Bos taurus GN=ACAN PE=1 SV=3	0	auto - discordant peptide type	2	99	LPGGVVFHYRPGS	Formyl@N-term	cleaved S-S@C-term	-0.00278896	1412.72	707.366	1412.72	707.367	2	17	13.1.1.1521.10	0	40.9997	7281.28	40.6112	1.55418	27.6552	1.28653	22.8036	0.965127	23.7415			2.43037	33.2329	1.39042	24.387	3.78574	22.3244	30.91	5.48	137.82	11.49	90.15	9.59	0	5.76	17.48
1	310.98	310.98	53.21	37.39	33.54	sp|P13608|PGCA_BOVIN	Aggrecan core protein OS=Bos taurus GN=ACAN PE=1 SV=3	0	auto - discordant peptide type	2	99	LPGGVVFHYRPGSSR	Formyl@N-term		0.00213373	1655.86	552.959	1655.85	552.958	3	13	12.1.1.1523.5	0	48.7864	2181.44	48.5255	0.349186	23.9827	0.357189	13.5516	1.17504	11.1613	0.0412701	243.13	2.75141	16.5998	0.823447	13.1032	0.914216	12.7843	20.4	4.47	112.4	10.58	322.41	17.52	1.84	4.47	58.13
1	310.98	310.98	53.21	37.39	33.54	sp|P13608|PGCA_BOVIN	Aggrecan core protein OS=Bos taurus GN=ACAN PE=1 SV=3	0	auto - discordant peptide type	2	99	LPSGEGPEVSASGVEDLSR	iTRAQ8plex@N-term	cleaved G-L@N-term	-4.04515	2185.07	729.363	2189.11	730.711	3	22	13.1.1.1358.18	0	31.0152	171.232	31.0419	0.720353	9.77084	2.634	4.75282	1.30682	5.28032	0.01		0.651181	16.9067	0.555872	7.43938	1.77361	5.41542	146.34	12.77	2882.23	52.1	1246.86	36.48	0	19.38	47.84
1	310.98	310.98	53.21	37.39	33.54	sp|P13608|PGCA_BOVIN	Aggrecan core protein OS=Bos taurus GN=ACAN PE=1 SV=3	0	auto - discordant peptide type	2	99	LSVSIPEPSPLR	iTRAQ8plex@N-term	cleaved S-L@N-term	0.000976636	1597.94	533.653	1597.93	533.652	3	15	7.1.1.3434.4	0	58.3805	1478.09	58.3683	0.512604	3.49808	0.421522	2.08545	0.539215	2.03892	0.348623	5.54502	0.152544	11.2915	0.01		6.18079	1.53989	953.28	30.41	4222.34	63.88	4709.6	68.2	494.77	26.5	102.59
1	310.98	310.98	53.21	37.39	33.54	sp|P13608|PGCA_BOVIN	Aggrecan core protein OS=Bos taurus GN=ACAN PE=1 SV=3	0	auto - discordant peptide type	2	99	LVATEGR	iTRAQ8plex@N-term	cleaved L-L@N-term	0.00177632	1048.62	525.317	1048.62	525.316	2	11	13.1.1.1172.16	0	19.6369	1539.93	19.6053	0.536308	6.21422	1.85414	2.76302	0.905976	3.18103	0.205501	15.658	0.0929742	33.6127	0.249909	6.0763	1.82049	3.0429	339.75	19.36	6326.79	77.19	2695.54	53.73	99.35	15.36	21.3
1	310.98	310.98	53.21	37.39	33.54	sp|P13608|PGCA_BOVIN	Aggrecan core protein OS=Bos taurus GN=ACAN PE=1 SV=3	0	auto - discordant peptide type	2	99	MDMCSAGWLADR	Carbamyl@N-term; Methylthio(C)@4	cleaved G-M@N-term	-0.00328563	1443.54	722.776	1443.54	722.777	2	14	12.1.1.1418.22	0	42.4016	203.748	42.3601	2.52461	28.5052	2.9448	23.1783	3.25126	23.2639	2.38117	33.3974	1.76768	46.6426	1.01683	29.08	4.85483	23.4201	30.37	5.48	190.81	13.53	183.69	13.53	21.86	5.48	7.69
1	310.98	310.98	53.21	37.39	33.54	sp|P13608|PGCA_BOVIN	Aggrecan core protein OS=Bos taurus GN=ACAN PE=1 SV=3	0	auto - discordant peptide type	2	99	PACGGDKPGVR	Formyl@N-term; Methylthio(C)@3; iTRAQ8plex(K)@7	cleaved R-P@N-term	-0.000412955	1433.71	717.86	1433.71	717.86	2	18	13.1.1.1231.18	0	23.2448	15333.9	23.2104	0.240485	1.64297	0.760645	0.581919	0.85875	0.588156	0.01		0.01		0.01		1.5691	0.579878	4375.27	69.02	74540.9	266.47	73378.4	269.7	0	83.19	429.23
1	310.98	310.98	53.21	37.39	33.54	sp|P13608|PGCA_BOVIN	Aggrecan core protein OS=Bos taurus GN=ACAN PE=1 SV=3	0	auto - discordant peptide type	2	99	PNCGGNLLGVR	Formyl@N-term; Deamidated(N)@2; Methylthio(C)@3	cleaved R-P@N-term	0.00279106	1173.53	587.772	1173.53	587.771	2	16	8.1.1.1445.7	0	30.4885	1057.68	30.6556	1.95151	12.0251	0.782301	10.315	1.37334	9.67211	0.01		0.999851	24.4948	0.886389	11.6357	1.51119	10.3505	128.56	11.05	277.59	16.58	424.91	20.3	0	13.58	23.82
1	310.98	310.98	53.21	37.39	33.54	sp|P13608|PGCA_BOVIN	Aggrecan core protein OS=Bos taurus GN=ACAN PE=1 SV=3	0	auto - discordant peptide type	2	99	PNYPAIPSDATLEIQNMR	No iTRAQ8plex@N-term	cleaved L-P@N-term	0.0398923	2029.03	1015.52	2028.99	1015.5	2	14	7.1.1.1835.8	0	40.2245	966.998	39.9625			5.4783	46.9907	5.9787	47.1135					8.94455	47.323	11.2777	46.9962	0	0.87	85.52	9	81.38	9	5.96	3.16	6.68
1	310.98	310.98	53.21	37.39	33.54	sp|P13608|PGCA_BOVIN	Aggrecan core protein OS=Bos taurus GN=ACAN PE=1 SV=3	1	auto	2	99	QACLR	iTRAQ8plex@N-term; Methylthio(C)@3		-0.00154245	939.492	470.753	939.494	470.754	2	8	2.1.1.2420.2	1	58.2806	117.949	58.2726	1.14263	10.6847	1.04248	7.24421	1.40327	7.10386	1.43056	11.8961	1.95356	13.0386	0.147458	20.0552	1.73019	7.46187	126.17	11.09	620.03	24.47	727.74	26.8	120.55	12.33	78.01
1	310.98	310.98	53.21	37.39	33.54	sp|P13608|PGCA_BOVIN	Aggrecan core protein OS=Bos taurus GN=ACAN PE=1 SV=3	0	auto - discordant peptide type	2	99	QNSAIIATPEQLQAAYEDGFHQCDAGWLADQTVR	Gln->pyro-Glu@N-term; Deamidated(Q)@11; Deamidated(Q)@13; iTRAQ8plex(Y)@16; Methylthio(C)@23	cleaved L-Q@N-term	-0.0271442	4080.85	1021.22	4080.88	1021.23	4	14	9.1.1.3488.19	0	58.1375	9034.91	58.1013	0.903758	24.1396	1.58629	16.471	1.30953	16.9596	0.01		1.84634	29.4997	2.30244	16.9041	2.54027	16.7687	29.48	5.48	278.71	16.28	200.62	14.25	0	12.1	21.78
1	310.98	310.98	53.21	37.39	33.54	sp|P13608|PGCA_BOVIN	Aggrecan core protein OS=Bos taurus GN=ACAN PE=1 SV=3	0	auto - discordant peptide type	2	99	QQSHLSSIVTPEEQEFVNNNAQDYQWIGLNDK	Formyl@N-term; iTRAQ8plex(K)@32		0.00679832	4062.96	1016.75	4062.95	1016.74	4	12	6.1.1.1349.27	0	38.9551	108.032	39.0285	1.06677	14.9751	0.753531	10.5928	1.11446	10.1705	1.29067	16.7378	1.0806	25.1231	0.718822	12.7321	1.46351	10.6538	63.25	7.81	240.65	15.3	310.34	17.46	58.4	8.43	23.17
1	310.98	310.98	53.21	37.39	33.54	sp|P13608|PGCA_BOVIN	Aggrecan core protein OS=Bos taurus GN=ACAN PE=1 SV=3	0	auto - discordant peptide type	2	99	RTGAIIASPEQLQAAYEAGYEQCDAGWLQDQTVR	No iTRAQ8plex@N-term; Methylthio(C)@23	cleaved L-R@N-term; missed R-T@1	-0.0934824	3783.67	946.924	3783.76	946.948	4	14	8.1.1.3242.17	0	57.9525	113.61	57.9189	4.50826	37.6031	5.44275	33.8304	3.95636	34.3146	4.58902	40.0628	6.15353	43.9738	4.90538	34.7004	4.67827	34.7886	31.32	5.57	203.67	13.93	129.09	11.53	24.33	5.48	15.46
1	310.98	310.98	53.21	37.39	33.54	sp|P13608|PGCA_BOVIN	Aggrecan core protein OS=Bos taurus GN=ACAN PE=1 SV=3	0	auto - discordant peptide type	2	99	SAGWLADR	No iTRAQ8plex@N-term	cleaved C-S@N-term	-0.00124376	874.428	438.221	874.43	438.222	2	11	16.1.1.1660.5	0	26.7621	99.2139	27.0392	8.53887	56.8222	1.39398	58.0042	2.12214	56.4174	9.08272	58.3746			2.25907	58.9133	1.74052	61.0108	35.22	8.12	30.97	8	41.11	9.06	28.59	7.62	7.1
1	310.98	310.98	53.21	37.39	33.54	sp|P13608|PGCA_BOVIN	Aggrecan core protein OS=Bos taurus GN=ACAN PE=1 SV=3	0	auto - discordant peptide type	2	99	SAIIATPEQLQAA	iTRAQ8plex@N-term	cleaved N-S@N-term; cleaved A-Y@C-term	0.0016233	1615.91	808.962	1615.91	808.962	2	11	13.1.1.1302.24	0	27.5989	167.047	27.5546	1.05016	12.8224	0.530848	9.67977	0.843878	9.03098	0.412841	26.1182	0.58854	27.2558	0.258848	15.5769	0.670566	10.8766	83.83	8.94	228.25	14.97	316.38	17.58	25.15	6.32	16.99
1	310.98	310.98	53.21	37.39	33.54	sp|P13608|PGCA_BOVIN	Aggrecan core protein OS=Bos taurus GN=ACAN PE=1 SV=3	0	auto - discordant peptide type	2	99	SAYQDKVTLPNYPAIPSDATLEIQNMR	Formyl@N-term; iTRAQ8plex(K)@6	cleaved N-S@N-term; missed K-V@6	-0.0189356	3366.69	1123.24	3366.71	1123.24	3	18	5.1.1.906.15	0	36.7791	1972.02	36.7331	0.34006	10.7528	0.661962	4.71281	0.627915	4.97009	0.157007	25.0866	0.01		0.0868847	16.584	1.44605	4.64381	100.27	10.15	1051.34	31.64	869.56	29.55	35.33	8.77	0
1	310.98	310.98	53.21	37.39	33.54	sp|P13608|PGCA_BOVIN	Aggrecan core protein OS=Bos taurus GN=ACAN PE=1 SV=3	0	auto - discordant peptide type	2	99	SEPDNSLSVSIPEPSPLR	Formyl@N-term; Deamidated(N)@5	cleaved V-S@N-term	0.0112704	1951.95	976.982	1951.94	976.976	2	16	15.1.1.1589.25	0	30.6692	1572.8	30.561	1.29478	22.3649	1.56126	15.1923	1.2463	15.9919	0.138678	124.18	0.969392	39.6551	0.546139	22.1681	1.71657	16.4542	31.32	5.57	203.42	13.93	141.59	12	2.56	3.16	8.48
1	310.98	310.98	53.21	37.39	33.54	sp|P13608|PGCA_BOVIN	Aggrecan core protein OS=Bos taurus GN=ACAN PE=1 SV=3	0	auto - discordant peptide type	2	99	SGVEDISR	iTRAQ8plex@N-term	cleaved S-S@N-term	-0.00883673	1165.62	583.815	1165.62	583.82	2	14	8.1.1.1410.18	0	28.3804	604.785	28.3888	0.555711	9.64045	1.06639	4.80729	1.22623	4.83413	1.04181	9.20076	0.45346	21.1674	0.657195	6.35043	1.26086	5.30502	133.55	11.7	1380.41	36.32	1384.05	37.09	191.07	15.81	39.41
1	310.98	310.98	53.21	37.39	33.54	sp|P13608|PGCA_BOVIN	Aggrecan core protein OS=Bos taurus GN=ACAN PE=1 SV=3	0	auto - discordant peptide type	2	99	SIPEPSPLR	iTRAQ8plex@N-term	cleaved V-S@N-term	0.0318428	1298.78	433.935	1298.75	433.924	3	9	14.1.1.1301.3	0	30.6436	803.086	30.757	0.50104	10.8589	1.69617	4.75746	1.66189	4.87299	0.599538	14.1194	0.635239	17.2432	0.58538	7.11383	2.26413	5.01364	109.99	11	2005.6	43.65	1713.43	41.44	100.44	13.53	50.43
1	310.98	310.98	53.21	37.39	33.54	sp|P13608|PGCA_BOVIN	Aggrecan core protein OS=Bos taurus GN=ACAN PE=1 SV=3	0	auto - discordant peptide type	2	99	SLSVSIPEPSPLR	No iTRAQ8plex@N-term	cleaved N-S@N-term	0.00439108	1380.77	691.39	1380.76	691.388	2	15	4.1.1.567.16	0	31.2246	2550.78	31.1317	1.94532	23.6466	1.84112	20.2073	2.03624	20.2745	1.92327	26.3477	0.602612	57.359	0.720173	24.2517	2.67308	20.5524	52.22	7.14	266.21	16	256.72	16	39.4	7.07	5.85
1	310.98	310.98	53.21	37.39	33.54	sp|P13608|PGCA_BOVIN	Aggrecan core protein OS=Bos taurus GN=ACAN PE=1 SV=3	0	auto - discordant peptide type	2	99	SVEVSEPDNSLSVSIPEPSPLR	Formyl@N-term; Deamidated(N)@9	cleaved I-S@N-term	0.0118616	2366.16	1184.09	2366.15	1184.08	2	14	15.1.1.1642.20	0	33.9375	175.231	33.8202			1.86128	44.485	1.63251	45.9658					0.9665	56.1407	2.84115	45.7508	25.52	11.18	137.91	25.69	105.47	23.13	20.47	11.18	13.13
1	310.98	310.98	53.21	37.39	33.54	sp|P13608|PGCA_BOVIN	Aggrecan core protein OS=Bos taurus GN=ACAN PE=1 SV=3	1	auto	2	99	SVRYPISK	iTRAQ8plex@N-term; iTRAQ8plex(K)@8	missed R-Y@3	-0.0121623	1556.94	390.242	1556.95	390.245	4	11	2.1.1.688.3	1	35.9275	9301.34	35.9175	0.493084	4.10103	6.46507	1.38797	5.22201	1.41161	0.01		0.513079	5.2848	0.0912923	7.84043	3.78218	1.49682	1060.56	41.1	74900.2	265.94	52751.7	231.3	0	1642.03	399.09
1	310.98	310.98	53.21	37.39	33.54	sp|P13608|PGCA_BOVIN	Aggrecan core protein OS=Bos taurus GN=ACAN PE=1 SV=3	0	auto - discordant peptide type	2	99	SVSIPEPSPLR	iTRAQ8plex@N-term	cleaved L-S@N-term	-0.00204258	1484.85	495.957	1484.85	495.957	3	13	2.1.1.576.2	0	29.0399	4188.73	29.1544	0.157555	7.75643	0.192554	3.44097	0.252826	3.30869	0.042	28.4877	0.186293	11.5202	0.01		3.42503	2.10072	174.65	13.15	1149.7	33.26	1316.26	35.99	35.53	10.1	74.68
1	310.98	310.98	53.21	37.39	33.54	sp|P13608|PGCA_BOVIN	Aggrecan core protein OS=Bos taurus GN=ACAN PE=1 SV=3	0	auto - discordant peptide type	2	99	TFQEAANECR	iTRAQ8plex@N-term; Deamidated(Q)@3; Methylthio(C)@9	cleaved F-T@N-term	-0.0233699	1518.65	760.333	1518.67	760.345	2	11	11.1.1.1894.13	0	46.1399	1278.24	46.2979	100		100		100		100				100				53.96	7.14	94.18	9.59	36.96	6.4	31.48	5.66	16.84
1	310.98	310.98	53.21	37.39	33.54	sp|P13608|PGCA_BOVIN	Aggrecan core protein OS=Bos taurus GN=ACAN PE=1 SV=3	0	auto - discordant peptide type	2	99	TGAIIASPEQL	iTRAQ8plex@N-term	cleaved L-Q@C-term	-0.00347067	1402.79	702.404	1402.8	702.406	2	11	10.1.1.1732.23	0	32.0967	134.965	32.0537	2.22556	11.0131	0.853738	9.48173	0.967777	9.52082	0.285596	37.8811	0.582689	32.2219	0.627453	12.2125	1.33467	9.91926	150.82	11.96	311.63	17.49	308.02	17.49	14.77	5.48	14.28
1	310.98	310.98	53.21	37.39	33.54	sp|P13608|PGCA_BOVIN	Aggrecan core protein OS=Bos taurus GN=ACAN PE=1 SV=3	0	auto - discordant peptide type	2	99	TGAIIASPEQLQ	iTRAQ8plex@N-term	cleaved Q-A@C-term	-0.00127824	1530.85	766.435	1530.86	766.435	2	16	2.1.1.485.28	0	23.5183	1188.06	23.5283	0.313215	11.6347	0.790482	4.70073	0.65612	5.08996	0.01		0.371685	17.3233	0.0289138	55.0301	3.00562	4.28554	87.08	9.59	1183.76	33.51	856.73	29.46	5.04	7.07	37.37
1	310.98	310.98	53.21	37.39	33.54	sp|P13608|PGCA_BOVIN	Aggrecan core protein OS=Bos taurus GN=ACAN PE=1 SV=3	0	auto - discordant peptide type	2	99	TGAIIASPEQLQA	iTRAQ8plex@N-term	cleaved A-A@C-term	-1.00848	1600.88	801.45	1601.89	801.954	2	14	2.1.1.516.22	0	25.4029	691.345	25.484	0.361737	13.3735	0.327539	7.4043	0.444665	7.09457	0.0907268	45.9952	0.255384	28.3832	0.0869438	28.5036	3.68676	5.36303	62.59	7.81	305.26	17.18	361.35	18.84	11.98	5.48	15.98
1	310.98	310.98	53.21	37.39	33.54	sp|P13608|PGCA_BOVIN	Aggrecan core protein OS=Bos taurus GN=ACAN PE=1 SV=3	0	auto - discordant peptide type	2	99	TGAIIASPEQLQAA	iTRAQ8plex@N-term	cleaved A-Y@C-term	-0.00281236	1672.93	837.471	1672.93	837.472	2	16	10.1.1.1700.22	0	30.1339	7653.11	30.0315	1.02347	4.35889	1.10845	2.82211	2.42928	2.62002	0.01		0.52439	9.05279	0.0252403	32.5028	1.96499	2.86715	739.17	26.96	4312	64.93	8240.04	89.04	0	24.36	136.96
1	310.98	310.98	53.21	37.39	33.54	sp|P13608|PGCA_BOVIN	Aggrecan core protein OS=Bos taurus GN=ACAN PE=1 SV=3	0	auto - discordant peptide type	2	99	TGAIIASPEQLQAAYE	iTRAQ8plex@N-term	cleaved E-A@C-term	-0.00448838	1965.03	983.523	1965.04	983.525	2	11	12.1.1.1462.27	0	45.1166	298.012	45.1283	1.36041	6.17286	0.248778	6.38479	0.411608	5.63353	0.258325	16.3345	0.157966	33.9275	0.31618	7.65521	1.00121	5.16938	393.41	19.21	387.51	19.95	559.04	23.37	57.01	9.06	16.52
1	310.98	310.98	53.21	37.39	33.54	sp|P13608|PGCA_BOVIN	Aggrecan core protein OS=Bos taurus GN=ACAN PE=1 SV=3	0	auto - discordant peptide type	2	99	TGAIIASPEQLQAAYEAG	iTRAQ8plex@N-term	cleaved G-Y@C-term	0.00150403	2093.1	698.706	2093.09	698.706	3	13	10.1.1.1759.26	0	33.7627	717.202	33.7761	2.56772	14.3042	2.37043	11.9419	2.57674	11.9999	0.239074	71.4321	2.16331	20.1185	0.610189	16.2751	2.01538	12.7937	126.1	11.09	627.03	24.56	594.32	24.31	8.96	6.32	38.42
1	310.98	310.98	53.21	37.39	33.54	sp|P13608|PGCA_BOVIN	Aggrecan core protein OS=Bos taurus GN=ACAN PE=1 SV=3	0	auto - discordant peptide type	2	99	TGAIIASPEQLQAAYEAGYE	iTRAQ8plex@N-term	cleaved E-Q@C-term	0.00736351	2385.21	796.077	2385.2	796.074	3	15	10.1.1.1791.21	0	35.7169	446.242	35.6773	1.47917	10.0699	0.614977	8.22207	1.00539	7.6524	0.061789	114.334	0.949412	19.1129	0.482101	10.868	1.13627	8.34054	150.57	11.96	337.19	18.25	480.66	21.63	4.8	5.48	34.95
1	310.98	310.98	53.21	37.39	33.54	sp|P13608|PGCA_BOVIN	Aggrecan core protein OS=Bos taurus GN=ACAN PE=1 SV=3	0	auto - discordant peptide type	2	99	TGAIIASPEQLQAAYEAGYEQ	iTRAQ8plex@N-term	cleaved Q-C@C-term	0.00337743	2513.26	838.761	2513.26	838.76	3	15	6.1.1.1217.26	0	30.8397	477.2	30.9146	1.14661	13.2723	1.06903	9.02684	0.725464	10.0251	0.340318	30.6002	0.721218	24.8821	0.0854775	38.6795	2.30903	8.94484	83	9	416.82	19.95	246.64	15.97	18.8	5.57	18.88
1	310.98	310.98	53.21	37.39	33.54	sp|P13608|PGCA_BOVIN	Aggrecan core protein OS=Bos taurus GN=ACAN PE=1 SV=3	0	auto - discordant peptide type	2	99	TGAIIASPEQLQAAYEAGYEQC	iTRAQ8plex@N-term; Methylthio(C)@22	cleaved C-D@C-term	0.0139938	2662.27	888.431	2662.26	888.426	3	12	9.1.1.1822.21	0	37.9061	200.781	37.86	1.53323	39.6858	1.31717	29.1004	1.53152	29.149	0.510503	87.6503			0.412781	46.517	1.77596	30.7283	52.46	15.97	242.75	34.21	246.11	34.93	13.33	11.18	2.36
1	310.98	310.98	53.21	37.39	33.54	sp|P13608|PGCA_BOVIN	Aggrecan core protein OS=Bos taurus GN=ACAN PE=1 SV=3	0	auto - discordant peptide type	2	99	TGAIIASPEQLQAAYEAGYEQCDAGWLQDQ	iTRAQ8plex@N-term; Methylthio(C)@22	cleaved Q-T@C-term	-0.0475623	3575.6	1192.88	3575.65	1192.89	3	14	11.1.1.1878.28	0	45.1814	1194.02	44.9469	0.378642	24.0755	0.551978	11.8132	1.06108	10.6982	0.175085	64.1025	0.371051	45.5557	0.393842	16.3686	1.02504	12.0202	19.95	4.47	156.65	12.33	262.57	15.94	7.04	4.47	7.07
1	310.98	310.98	53.21	37.39	33.54	sp|P13608|PGCA_BOVIN	Aggrecan core protein OS=Bos taurus GN=ACAN PE=1 SV=3	0	auto - discordant peptide type	2	99	TGAIIASPEQLQAAYEAGYEQCDAGWLQDQTVR	Formyl@N-term; Methylthio(C)@22		0.00721672	3655.66	1219.56	3655.66	1219.56	3	18	4.1.1.736.31	0	41.6398	270.293	41.5831			100		100								100		20.9	4.47	62.36	7.81	83.23	9.06	26.91	5.48	19.24
1	310.98	310.98	53.21	37.39	33.54	sp|P13608|PGCA_BOVIN	Aggrecan core protein OS=Bos taurus GN=ACAN PE=1 SV=3	0	auto - discordant peptide type	2	99	TGAIIASPEQLQAAYEAGYEQCDAGWLQDQTVRYPIVSPR	Delta:H(2)C(2)@N-term; Methylthio(C)@22; Trp->Kynurenin(W)@26	missed R-Y@33	0.0385141	4470.16	1118.55	4470.13	1118.54	4	13	8.1.1.1598.27	0	39.8729	353.107	39.8233			100		100								100		0	0.43	42.85	6.4	62.58	7.81	6.95	3.16	10.45
1	310.98	310.98	53.21	37.39	33.54	sp|P13608|PGCA_BOVIN	Aggrecan core protein OS=Bos taurus GN=ACAN PE=1 SV=3	1	auto	2	99	TIEGDFR	iTRAQ8plex@N-term		-0.00303396	1140.61	571.31	1140.61	571.311	2	12	10.1.1.1956.4	1	45.8401	2495.46	45.5832	1.37112	4.12024	2.33209	2.76602	2.36199	2.80177	0.815733	6.95271	0.495921	12.0206	0.837929	3.59618	1.52226	3.15067	976.53	31.48	8946.43	92.39	7900.81	88.88	443.37	28.65	127.73
1	310.98	310.98	53.21	37.39	33.54	sp|P13608|PGCA_BOVIN	Aggrecan core protein OS=Bos taurus GN=ACAN PE=1 SV=3	0	auto - discordant peptide type	2	99	TPCVGDKDSSPGVR	Formyl@N-term; Methylthio(C)@3; iTRAQ8plex(K)@7	missed K-D@7	0.01065	1794.87	599.296	1794.85	599.292	3	11	4.1.1.361.20	0	18.6203	318.456	18.5822	0.741604	12.6898	1.20493	7.04968	1.1661	7.28326	0.90252	14.6979	0.790089	21.1015	0.457281	11.1539	2.21307	7.14939	81.11	9.06	709.84	26.02	598.99	24.54	75.33	10.1	31.25
1	310.98	310.98	53.21	37.39	33.54	sp|P13608|PGCA_BOVIN	Aggrecan core protein OS=Bos taurus GN=ACAN PE=1 SV=3	0	auto - discordant peptide type	2	99	TVACGEPPVVEHAR	Formyl@N-term; Methylthio(C)@4	cleaved G-T@N-term	0.005491	1537.71	769.861	1537.7	769.858	2	17	13.1.1.1356.19	0	30.8937	641.053	30.9803	1.69107	15.5522	2.62769	10.8006	2.08224	11.1953	0.01		0.01		0.293502	23.1787	2.96304	11.3747	71.47	8.49	598.18	23.85	413.31	20.49	0	12.38	0
1	310.98	310.98	53.21	37.39	33.54	sp|P13608|PGCA_BOVIN	Aggrecan core protein OS=Bos taurus GN=ACAN PE=1 SV=3	0	auto - discordant peptide type	2	99	TVYLYPNQTGLLDPLSR	Formyl@N-term; Deamidated(N)@7		-0.00287101	1978	990.008	1978	990.01	2	15	11.1.1.1837.23	0	42.6636	1161.16	42.682	0.523153	24.2841	0.557697	13.7836	0.852857	13.0484	1.15039	21.2067	0.663245	35.4169	0.01		1.17018	13.6352	20.35	4.47	116.85	10.63	155.81	12.37	34.15	6.32	9.33
1	310.98	310.98	53.21	37.39	33.54	sp|P13608|PGCA_BOVIN	Aggrecan core protein OS=Bos taurus GN=ACAN PE=1 SV=3	0	auto - discordant peptide type	2	99	TYGVRPPSETYDVYCYVDR	No iTRAQ8plex@N-term; Methylthio(C)@15		0.00379264	2328.02	777.015	2328.02	777.014	3	16	4.1.1.2333.6	0	58.3729	118.455	58.4196	0.690472	20.6849	0.952841	11.7477	1.11157	11.7769	0.252998	54.1003	1.02584	29.3616	0.743877	14.5966	1.42496	12.3898	30.04	5.48	223.29	14.63	227.13	15	8.4	4.47	16.14
1	310.98	310.98	53.21	37.39	33.54	sp|P13608|PGCA_BOVIN	Aggrecan core protein OS=Bos taurus GN=ACAN PE=1 SV=3	0	auto - discordant peptide type	2	99	VEVSEPDNSLSVSIPEPSPLR	iTRAQ8plex@N-term	cleaved S-V@N-term	-0.00921417	2554.33	852.452	2554.34	852.455	3	24	2.1.1.649.17	0	33.5551	14108.1	33.8297	0.973892	8.62174	2.30395	4.9296	2.03097	5.07585	0.3892	21.3313	0.01		0.498576	7.59585	0.724273	6.75569	194.57	14.28	2479.32	48.53	1905.69	43.85	59.34	12.37	2.63
1	310.98	310.98	53.21	37.39	33.54	sp|P13608|PGCA_BOVIN	Aggrecan core protein OS=Bos taurus GN=ACAN PE=1 SV=3	0	auto - discordant peptide type	2	99	VLLGSSLTIP	iTRAQ8plex@N-term; Amidated@C-term	cleaved P-C@C-term	-0.00615587	1301.82	651.915	1301.82	651.919	2	11	7.1.1.1847.7	0	40.9565	1082.75	40.8789	0.249993	11.5651	0.617721	4.48199	1.12226	4.1249	0.0885436	45.6723	0.01		0.0370793	27.6592	1.16114	4.54212	86.35	9.54	1149.27	33.3	1820.58	42	23.34	10.63	4.46
1	310.98	310.98	53.21	37.39	33.54	sp|P13608|PGCA_BOVIN	Aggrecan core protein OS=Bos taurus GN=ACAN PE=1 SV=3	0	auto - discordant peptide type	2	99	VLLGSSLTIPC	iTRAQ8plex@N-term; Methylthio(C)@11	cleaved C-Y@C-term	-0.00714396	1451.8	726.905	1451.8	726.909	2	10	6.1.1.1451.11	0	45.2202	464.185	45.3819	1.40386	11.1857	1.42927	7.80957	1.69968	7.80355	0.864515	17.6487	0.724855	24.373	0.405634	12.7053	1.43983	8.66137	125.48	11.09	688.11	25.73	713.51	26.59	58.97	9.59	23.43
1	310.98	310.98	53.21	37.39	33.54	sp|P13608|PGCA_BOVIN	Aggrecan core protein OS=Bos taurus GN=ACAN PE=1 SV=3	0	auto - discordant peptide type	2	99	VLLGSSLTIPCYFID	iTRAQ8plex@N-term; Methylthio(C)@11	cleaved D-P@C-term	1.37735e-05	1990.05	996.03	1990.05	996.03	2	12	6.1.1.1485.23	0	47.3335	527.721	47.3519	1.40289	8.71449	1.45489	6.227	1.01573	6.69594	0.290957	25.0462	0.196188	40.9059	0.304914	11.8494	2.69974	6.28432	218.1	14.63	1218.31	34.09	741.64	27.64	34.52	8.43	11.03
1	310.98	310.98	53.21	37.39	33.54	sp|P13608|PGCA_BOVIN	Aggrecan core protein OS=Bos taurus GN=ACAN PE=1 SV=3	0	auto - discordant peptide type	2	99	VLLGSSLTIPCYFIDPMH	Formyl@N-term; Methylthio(C)@11	cleaved H-P@C-term	0.00901751	2079	1040.51	2078.99	1040.5	2	15	13.1.1.1658.18	0	49.3246	261.143	49.333			100		100				100				100		2.48	2.24	287.28	16.46	194.44	14.07	0	3.34	26.75
1	310.98	310.98	53.21	37.39	33.54	sp|P13608|PGCA_BOVIN	Aggrecan core protein OS=Bos taurus GN=ACAN PE=1 SV=3	0	auto - discordant peptide type	2	99	VNSAYQDKVTLPNYPAIPSDATLEIQN	iTRAQ8plex@N-term; iTRAQ8plex(K)@8	cleaved N-M@C-term; missed K-V@8	0.0107064	3568.9	893.232	3568.89	893.229	4	11	6.1.1.1407.18	0	42.516	209.512	42.3578	1.44992	14.552	2.83939	9.70244	3.06202	9.76533	0.23243	73.7194	2.15946	18.8018	1.17608	11.8968	2.09828	10.6849	79.78	9.06	841.53	28.34	791.3	28.05	9.76	7.14	42.97
1	310.98	310.98	53.21	37.39	33.54	sp|P13608|PGCA_BOVIN	Aggrecan core protein OS=Bos taurus GN=ACAN PE=1 SV=3	0	auto - discordant peptide type	2	99	VNSAYQDKVTLPNYPAIPSDATLEIQNMR	No iTRAQ8plex@N-term; No iTRAQ8plex(K)@8; Oxidation(M)@28	missed K-V@8	-0.00269687	3263.61	1088.88	3263.61	1088.88	3	19	1.1.1.962.24	0	39.5519	337.419	39.5569															4.92	5	46.01	15	99.52	21.91	20.92	11.18	14.38
1	310.98	310.98	53.21	37.39	33.54	sp|P13608|PGCA_BOVIN	Aggrecan core protein OS=Bos taurus GN=ACAN PE=1 SV=3	0	auto - discordant peptide type	2	99	VRVNSAYQDKVTLPNYPAIPSDATLEIQNMR	Formyl@N-term; Deamidated(N)@4; iTRAQ8plex(K)@10; Deamidated(N)@29	missed R-V@2; missed K-V@10	-0.0102047	3836.95	960.244	3836.96	960.246	4	16	6.1.1.1514.21	0	48.8942	31.6481	48.8444	1.69428	53.0135	1.52067	39.3835	1.49546	40.2642							2.20616	40.9366	30.8	12.25	148.9	26.74	127.68	25.3	8.51	8.66	14.96
1	310.98	310.98	53.21	37.39	33.54	sp|P13608|PGCA_BOVIN	Aggrecan core protein OS=Bos taurus GN=ACAN PE=1 SV=3	0	auto - discordant peptide type	2	99	VSEPDNSLSVSIPEPSPLR	Formyl@N-term	cleaved E-V@N-term	0.00099942	2050.02	1026.02	2050.02	1026.02	2	16	2.1.1.623.23	0	31.9627	782.694	31.9193	0.01		1.05839	20.2237	1.28345	20.1808	0.01		0.01		0.391939	30.2598	1.22028	22.0206	0	0.98	96.93	9.59	102.49	10.05	0	5.54	0
1	310.98	310.98	53.21	37.39	33.54	sp|P13608|PGCA_BOVIN	Aggrecan core protein OS=Bos taurus GN=ACAN PE=1 SV=3	0	auto - discordant peptide type	2	99	VTLPNYPAIPSDATLEIQNMR	No iTRAQ8plex@N-term; Deamidated(N)@19		-0.00847604	2343.17	782.064	2343.18	782.067	3	15	5.1.1.854.9	0	33.5552	287.685	33.3501	1.74288	13.8383	2.33375	9.89173	1.36789	10.7006	1.40932	17.394	0.01		0.93	12.5175	0.837633	12.8999	92.32	9.59	665.85	25.14	340.3	18.92	56.97	8.43	1.01
1	310.98	310.98	53.21	37.39	33.54	sp|P13608|PGCA_BOVIN	Aggrecan core protein OS=Bos taurus GN=ACAN PE=1 SV=3	0	auto - discordant peptide type	2	99	VVLLVATEGR	No iTRAQ8plex@N-term	cleaved E-V@N-term	-0.00586937	1055.63	528.821	1055.63	528.824	2	12	17.1.1.3605.3	0	45.6502	69.8102	45.6719					3.81231	68.8119	32.3224	67.6202							10.77	3.16	0	1	16.47	4	22.69	4.69	1.18
1	310.98	310.98	53.21	37.39	33.54	sp|P13608|PGCA_BOVIN	Aggrecan core protein OS=Bos taurus GN=ACAN PE=1 SV=3	0	auto - discordant peptide type	2	99	WSDGHSLQFENWR	Formyl@N-term	cleaved R-P@C-term	0.0228921	1688.76	845.385	1688.73	845.374	2	12	8.1.1.1641.15	0	42.4891	138.024	42.4595	1.44142	45.7271	1.98622	35.0245	3.50157	34.3714					0.818388	43.8853	5.41225	34.5216	10.02	3.16	74.37	8.49	114.32	10.54	4.63	3.16	0
1	310.98	310.98	53.21	37.39	33.54	sp|P13608|PGCA_BOVIN	Aggrecan core protein OS=Bos taurus GN=ACAN PE=1 SV=3	0	auto - discordant peptide type	2	99	WSDGHSLQFENWRPN	Formyl@N-term	cleaved N-Q@C-term	0.00852402	1899.84	634.286	1899.83	634.284	3	14	8.1.1.1614.8	0	40.8238	470.842	41.0512	7.87227	19.4614	0.915413	20.3055	1.49719	19.6709	8.80229	19.7167	3.83976	25.5034	1.43551	20.6157	1.26489	20.9196	228.98	14.63	143.42	12.37	204.53	14.32	195.39	13.93	40.39
1	310.98	310.98	53.21	37.39	33.54	sp|P13608|PGCA_BOVIN	Aggrecan core protein OS=Bos taurus GN=ACAN PE=1 SV=3	0	auto - discordant peptide type	2	99	WSDGHSLQFENWRPNQPDN	Formyl@N-term	cleaved N-F@C-term	0.0297097	2354.04	785.687	2354.01	785.677	3	16	7.1.1.1817.16	0	39.136	661.393	39.0435	4.66918	68.9434	7.15845	66.7386	7.10887	66.8009	6.68889	69.2885			7.84168	67.0181	15.7095	66.7181	29.81	5.48	246.17	15.33	213.16	14.63	32.59	6.4	0
1	310.98	310.98	53.21	37.39	33.54	sp|P13608|PGCA_BOVIN	Aggrecan core protein OS=Bos taurus GN=ACAN PE=1 SV=3	0	auto - discordant peptide type	2	99	YAGWLADGSLR	No iTRAQ8plex@N-term	cleaved C-Y@N-term	0.000676372	1207.6	604.807	1207.6	604.807	2	12	13.1.1.1444.11	0	36.2688	791.785	36.0603	15.7748	40.2055	7.27846	39.5491	6.64826	39.6889	3.65219	48.6379	16.2407	42.1739	1.91433	43.0486	6.72505	40.0794	107.14	10.1	266.27	16.09	212.07	14.63	18.93	5.48	39.89
1	310.98	310.98	53.21	37.39	33.54	sp|P13608|PGCA_BOVIN	Aggrecan core protein OS=Bos taurus GN=ACAN PE=1 SV=3	0	auto - discordant peptide type	2	99	YDAICYTGEDFVD	iTRAQ8plex@N-term; Methylthio(C)@5	cleaved D-I@C-term	0.0130139	1859.8	930.909	1859.79	930.902	2	11	15.1.1.1697.18	0	37.2943	162.498	37.321	1.58087	20.0356	1.59595	16.5916	3.85652	16.1242	0.466809	52.0082	0.995455	34.7707	0.854386	19.6986	6.00864	16.1762	63.28	7.87	344.1	18.38	725.02	26.38	14.26	7.07	14.41
1	310.98	310.98	53.21	37.39	33.54	sp|P13608|PGCA_BOVIN	Aggrecan core protein OS=Bos taurus GN=ACAN PE=1 SV=3	0	auto - discordant peptide type	2	99	YDAICYTGEDFVDIPESFFGV	iTRAQ8plex@N-term; Methylthio(C)@5	cleaved V-G@C-term	0.047212	2736.28	913.099	2736.23	913.083	3	10	14.1.1.3103.20	0	57.8985	87.3985	57.86	0.01		2.07321	20.13	2.17214	20.261	0.01		2.07336	31.3154	0.805243	24.9614	5.90071	19.8813	0	2.73	269.42	15.97	246.13	15.65	0	4.68	18.09
1	310.98	310.98	53.21	37.39	33.54	sp|P13608|PGCA_BOVIN	Aggrecan core protein OS=Bos taurus GN=ACAN PE=1 SV=3	0	auto - discordant peptide type	2	99	YDAICYTGEDFVDIPESFFGVGGEED	iTRAQ8plex@N-term; Methylthio(C)@5	cleaved D-I@C-term	0.00845831	3223.39	1075.47	3223.38	1075.47	3	10	9.1.1.1997.25	0	48.6606	141.326	48.6137	0.886984	18.8647	0.92991	12.7067	0.676148	13.7643	0.01		0.663685	30.0503	0.01		4.71812	11.7087	41.76	6.4	235.82	15	149.51	12.37	0	8.7	11.3
1	310.98	310.98	53.21	37.39	33.54	sp|P13608|PGCA_BOVIN	Aggrecan core protein OS=Bos taurus GN=ACAN PE=1 SV=3	0	auto - discordant peptide type	2	99	YEAGYEQCDAGWLQDQTVR	No iTRAQ8plex@N-term; Methylthio(C)@8	cleaved A-Y@N-term	-0.00166114	2276.95	1139.48	2276.95	1139.48	2	11	9.1.1.1845.27	0	39.3268	124.095	39.5859	0.716928	36.5383	0.821598	22.706	0.923575	22.8982	0.689042	46.5916	0.01		0.228552	40.6016	0.864064	25.644	10.13	3.16	62.53	7.75	61.29	7.81	7.43	3.16	0
1	310.98	310.98	53.21	37.39	33.54	sp|P13608|PGCA_BOVIN	Aggrecan core protein OS=Bos taurus GN=ACAN PE=1 SV=3	0	auto - discordant peptide type	2	99	YEINALVR	iTRAQ8plex@N-term; Deamidated(N)@4		-0.000778666	1281.72	641.869	1281.72	641.869	2	12	3.1.1.947.12	0	33.7002	737.551	33.6135	0.916265	4.43033	0.719704	2.94906	0.986376	2.86066	0.208663	14.5448	0.263736	15.2041	0.362165	4.59965	1.47215	2.93674	676.32	25.59	2861.41	52.65	3419.46	57.95	117.54	16.88	70.4
1	310.98	310.98	53.21	37.39	33.54	sp|P13608|PGCA_BOVIN	Aggrecan core protein OS=Bos taurus GN=ACAN PE=1 SV=3	0	auto - discordant peptide type	2	99	YEQCDAGWLQDQTVR	No iTRAQ8plex@N-term; Methylthio(C)@4	cleaved G-Y@N-term	0.0218869	1856.8	929.409	1856.78	929.398	2	10	9.1.1.1903.23	0	42.8909	1515.07	43.3387			100		100				100		100				20.13	4.47	139.27	11.53	111.28	10.58	3.38	3.16	30.35
1	310.98	310.98	53.21	37.39	33.54	sp|P13608|PGCA_BOVIN	Aggrecan core protein OS=Bos taurus GN=ACAN PE=1 SV=3	0	auto - discordant peptide type	2	99	YPAIPSDATLEIQNMR	Formyl@N-term; Deamidated(N)@14	cleaved N-Y@N-term	0.000677538	1846.88	924.446	1846.88	924.446	2	17	2.1.1.621.27	0	31.8459	2563.28	31.9811	2.71315	24.8441	1.91766	21.1273	2.45255	21.0024	1.91691	31.3946	0.966073	62.344	1.96987	22.4728	1.86195	22.6658	41.47	6.32	157.88	12.37	176.06	13.19	22.36	5.48	5.34
1	310.98	310.98	53.21	37.39	33.54	sp|P13608|PGCA_BOVIN	Aggrecan core protein OS=Bos taurus GN=ACAN PE=1 SV=3	1	auto	2	99	YPIHTPR	iTRAQ8plex@N-term		-0.00470878	1186.67	396.565	1186.68	396.566	3	9	2.1.1.668.4	1	34.6977	412.124	34.6864	0.476405	10.8691	0.702284	5.51094	0.576159	6.02091	0.480507	13.7252	0.140295	41.9185	0.154142	15.4111	2.87502	4.93483	100.66	10.05	799.26	27.59	571.75	24.12	77.48	10.1	10.72
1	310.98	310.98	53.21	37.39	33.54	sp|P13608|PGCA_BOVIN	Aggrecan core protein OS=Bos taurus GN=ACAN PE=1 SV=3	1	auto	2	99	YPIVSPR	iTRAQ8plex@N-term		-0.00346695	1134.67	568.341	1134.67	568.342	2	12	3.1.1.795.15	1	24.3741	75335.9	24.3447	1.6802	0.513987	0.426449	0.47858	0.47574	0.48317	1.35224	0.624362	0.01		0.463366	0.58122	0.9264	0.465662	60054.1	237.79	82099.9	286.34	79860.9	283.54	36884.6	196.02	0
1	310.98	310.98	53.21	37.39	33.54	sp|P13608|PGCA_BOVIN	Aggrecan core protein OS=Bos taurus GN=ACAN PE=1 SV=3	0	auto - discordant peptide type	2	99	YPIVTPR	iTRAQ8plex@N-term	cleaved R-P@C-term	-0.0122647	1148.67	575.344	1148.69	575.35	2	11	3.1.1.804.8	0	24.9114	1084.52	24.8938	1.16277	5.71093	1.17808	3.79994	1.70166	3.69575	0.573331	11.0734	0.37535	17.8594	0.446277	5.95948	1.849	3.94393	441.84	20.81	2411.25	48.27	3036.89	54.55	166.26	17.61	51.58
1	310.98	310.98	53.21	37.39	33.54	sp|P13608|PGCA_BOVIN	Aggrecan core protein OS=Bos taurus GN=ACAN PE=1 SV=3	0	auto - discordant peptide type	2	99	YPIVTPRPA	iTRAQ8plex@N-term	cleaved A-C@C-term	-0.00482321	1316.77	659.393	1316.78	659.395	2	10	7.1.1.1804.13	0	38.3355	804.453	38.3093	0.553797	5.81292	1.10347	2.8729	1.82991	2.74182	0.235872	16.8471	0.01		0.227208	6.08538	1.48319	3.07557	368.11	19.47	3950.79	61.7	5712.68	74.55	119.65	19.95	0
1	310.98	310.98	53.21	37.39	33.54	sp|P13608|PGCA_BOVIN	Aggrecan core protein OS=Bos taurus GN=ACAN PE=1 SV=3	0	auto - discordant peptide type	2	99	YPIVTPRPACG	Formyl@N-term; Methylthio(C)@10	cleaved G-G@C-term	-0.000150218	1246.58	624.299	1246.58	624.299	2	15	8.1.1.1434.20	0	29.8362	1525.22	29.8596	1.02515	16.2996	0.811626	11.1512	0.574508	12.5186	1.43672	16.5571	1.76742	21.2724	1.05731	12.1026	0.374445	16.7371	52.64	7.14	224.48	14.66	138.55	12	56.3	7.81	32.82
1	310.98	310.98	53.21	37.39	33.54	sp|P13608|PGCA_BOVIN	Aggrecan core protein OS=Bos taurus GN=ACAN PE=1 SV=3	0	auto - discordant peptide type	2	99	YPIVTPRPACGGD	iTRAQ8plex@N-term; Methylthio(C)@10	cleaved D-K@C-term	0.00772724	1694.85	565.957	1694.84	565.955	3	13	7.1.1.1880.7	0	42.9913	49.8024	42.9747	0.674476	21.7066	1.66237	11.2429	2.79216	10.8868	1.07186	24.743	1.71052	23.5728	0.812976	14.7004	2.06026	11.9349	28.48	5.48	378.09	19.08	553.73	23.22	34.54	7.81	26.12
1	310.98	310.98	53.21	37.39	33.54	sp|P13608|PGCA_BOVIN	Aggrecan core protein OS=Bos taurus GN=ACAN PE=1 SV=3	0	auto - discordant peptide type	2	99	YQLPFTCK	iTRAQ8plex@N-term; Methylthio(C)@7; iTRAQ8plex(K)@8	cleaved N-Y@N-term	-0.00992099	1652.88	551.967	1652.89	551.97	3	9	14.1.1.1522.2	0	44.197	311.916	44.127	0.682645	16.3218	4.07137	7.61314	2.6103	7.93067	0.953277	18.682	0.72869	26.0468	0.590678	11.402	1.22329	9.37519	57.69	8.43	1853.28	41.8	1036.05	32.8	61.48	10.58	22.27
1	310.98	310.98	53.21	37.39	33.54	sp|P13608|PGCA_BOVIN	Aggrecan core protein OS=Bos taurus GN=ACAN PE=1 SV=3	0	auto - discordant peptide type	2	99	YSLTFEEAK	iTRAQ8plex@N-term; No iTRAQ8plex(K)@9		0.000816539	1390.73	696.372	1390.73	696.372	2	16	2.1.1.545.23	0	27.1797	2105.95	27.3817	1.93729	3.83581	0.223622	4.60445	0.462996	3.7723	1.63329	4.52647	3.35872	4.48924	0.255829	5.63596	0.492078	4.33241	1224.13	33.82	761.1	28.6	1374.02	36.74	787.6	28.84	767.5
1	310.98	310.98	53.21	37.39	33.54	sp|P13608|PGCA_BOVIN	Aggrecan core protein OS=Bos taurus GN=ACAN PE=1 SV=3	1	auto	2	99	YTLDFDR	iTRAQ8plex@N-term		-0.00486909	1232.63	617.322	1232.63	617.324	2	12	2.1.1.577.14	1	29.1211	34545.5	28.4821	0.391435	3.74655	0.401186	2.02662	0.810777	1.77475	0.01		0.191587	9.27955	0.0388254	14.4256	2.55687	1.61287	809.71	28.18	4470.03	66.04	7876.89	87.19	45.36	21	143.32
1	310.98	310.98	53.21	37.39	33.54	sp|P13608|PGCA_BOVIN	Aggrecan core protein OS=Bos taurus GN=ACAN PE=1 SV=3	0	auto - discordant peptide type	2	99	YTLDFDRAQR	No iTRAQ8plex@N-term	missed R-A@7	-0.000509084	1283.63	428.882	1283.63	428.883	3	10	14.1.1.1428.3	0	38.4215	482.146	38.4732	100		100		100		100		100		100		100		40.07	6.32	296.62	16.91	392.91	19.62	53.02	8.43	47.84
1	310.98	310.98	53.21	37.39	33.54	sp|P13608|PGCA_BOVIN	Aggrecan core protein OS=Bos taurus GN=ACAN PE=1 SV=3	0	auto - discordant peptide type	1.95861	99	YDAICYTGED	iTRAQ8plex@N-term; Methylthio(C)@5	cleaved D-F@C-term	0.00573174	1498.63	750.323	1498.63	750.32	2	11	15.1.1.1554.18	0	28.5058	384.204	28.5325	0.697979	11.219	1.01217	6.2819	1.29207	6.20593	0.01		0.442787	24.0454	0.346144	10.8899	2.03635	6.28407	101.78	10.1	795	27.62	884.89	29.51	0	8.75	23.35
1	310.98	310.98	53.21	37.39	33.54	sp|P13608|PGCA_BOVIN	Aggrecan core protein OS=Bos taurus GN=ACAN PE=1 SV=3	0	auto - discordant peptide type	1.85387	99	YDAICYTGEDFVDIPESF	iTRAQ8plex@N-term; Methylthio(C)@5	cleaved F-F@C-term	0.00316221	2433.07	1217.54	2433.07	1217.54	2	14	5.1.1.1009.31	0	43.1129	367.828	43.1179	0.120064	17.4395	0.0410777	13.5086	0.106882	9.22341	0.01		0.35115	16.2853	0.01		3.51536	4.35385	32.77	5.57	60.39	7.81	137.01	11.45	0	8.59	34.66
1	310.98	310.98	53.21	37.39	33.54	sp|P13608|PGCA_BOVIN	Aggrecan core protein OS=Bos taurus GN=ACAN PE=1 SV=3	0	auto - discordant peptide type	1.74473	99	SAIIATPEQLQ	iTRAQ8plex@N-term	cleaved N-S@N-term; cleaved Q-A@C-term	-0.00506012	1473.83	737.922	1473.83	737.925	2	15	11.1.1.1617.9	0	29.1397	522.057	29.1071	0.714997	11.5145	0.649015	7.1022	1.14103	6.56388	0.26373	29.8893	0.42479	25.2432	0.197586	15.508	2.05147	6.52729	94.39	9.59	461.5	21.19	707.46	26.21	26.57	7.81	20.28
1	310.98	310.98	53.21	37.39	33.54	sp|P13608|PGCA_BOVIN	Aggrecan core protein OS=Bos taurus GN=ACAN PE=1 SV=3	1	auto	1.74473	98.21	VNSAYQDK	iTRAQ8plex@N-term; iTRAQ8plex(K)@8		-0.0024639	1531.84	511.622	1531.85	511.622	3	13	11.1.1.1942.11	1	49.1041	501.38	49.0579	0.804504	9.64791	2.50986	4.93899	3.18828	4.9127	0.517467	20.1962	0.172927	41.4159	0.19361	13.8441	2.67682	5.27119	150	12.77	2520.62	49.06	2791.92	52.45	73.63	14.49	11.66
1	310.98	310.98	53.21	37.39	33.54	sp|P13608|PGCA_BOVIN	Aggrecan core protein OS=Bos taurus GN=ACAN PE=1 SV=3	0	auto - discordant peptide type	1.72125	99	YDAICYTGEDFVDIPE	iTRAQ8plex@N-term; Methylthio(C)@5	cleaved E-S@C-term	-0.0101083	2198.96	1100.49	2198.97	1100.49	2	13	4.1.1.702.18	0	39.5301	1404.76	39.6793	0.220238	14.4558	0.232061	7.26152	0.351602	6.71271	0.174722	22.9261	0.385362	17.5287	0.01		4.23099	4.8489	51.93	7.14	294.73	16.88	389.37	19.52	31.44	7.07	32.86
1	310.98	310.98	53.21	37.39	33.54	sp|P13608|PGCA_BOVIN	Aggrecan core protein OS=Bos taurus GN=ACAN PE=1 SV=3	0	auto - discordant peptide type	1.65758	99	YDAICYTGEDFV	iTRAQ8plex@N-term; Methylthio(C)@5	cleaved V-D@C-term	-0.000522648	1744.76	873.389	1744.76	873.389	2	13	15.1.1.1748.26	0	40.4513	375.399	40.3414	2.74783	16.8263	1.43973	15.3537	3.16355	14.9084	2.32949	19.2929	0.822777	35.3966	0.383906	23.5511	5.26124	14.9304	127.72	11.05	360.45	18.89	690.6	25.83	82.63	10.58	13.83
1	310.98	310.98	53.21	37.39	33.54	sp|P13608|PGCA_BOVIN	Aggrecan core protein OS=Bos taurus GN=ACAN PE=1 SV=3	0	auto - discordant peptide type	1.55284	99	VRVNSAYQ	No iTRAQ8plex@N-term	cleaved Q-D@C-term; missed R-V@2	-0.000450202	935.482	468.748	935.482	468.749	2	10	17.1.1.3115.2	0	23.1766	138.639	22.9988															19.36	4.24	2.55	2	15.83	3.87	2.26	1.73	2.95
1	310.98	310.98	53.21	37.39	33.54	sp|P13608|PGCA_BOVIN	Aggrecan core protein OS=Bos taurus GN=ACAN PE=1 SV=3	0	auto - discordant peptide type	1.5376	99	DEFPGVR	No iTRAQ8plex@N-term		-0.00124162	818.391	410.203	818.392	410.203	2	9	17.1.1.3237.2	0	27.531	286.368	27.5987	0.549553	24.9989	0.0220584	62.9568	0.362433	16.9805	2.83237	15.8772	0.531497	48.1722	0.0411267	54.6941	0.0581916	45.6499	18.27	4.12	3.95	2.45	56.59	7.42	71.86	8.37	6.39
1	310.98	310.98	53.21	37.39	33.54	sp|P13608|PGCA_BOVIN	Aggrecan core protein OS=Bos taurus GN=ACAN PE=1 SV=3	0	auto - discordant peptide type	1.48149	99	SDATLEIQNMR	iTRAQ8plex@N-term	cleaved P-S@N-term	-0.000130186	1580.81	791.414	1580.81	791.414	2	11	13.1.1.1475.17	0	38.1861	247.662	38.2145			100		100						100		100		20.79	4.47	73.78	8.49	104	10.1	26.72	5.48	0
1	310.98	310.98	53.21	37.39	33.54	sp|P13608|PGCA_BOVIN	Aggrecan core protein OS=Bos taurus GN=ACAN PE=1 SV=3	0	auto - discordant peptide type	1.37675	99	GNLLGVR	iTRAQ8plex@N-term	cleaved G-G@N-term	-0.00459605	1031.63	516.825	1031.64	516.827	2	11	5.1.1.663.10	0	21.8377	1249.79	22.0001	0.572063	7.14398	0.650822	4.00469	0.671104	4.13577	0.487554	9.96674	0.624749	11.6611	0.254038	7.45467	1.7962	3.77758	237.25	15.3	1453.85	37.32	1307.18	36.17	154.31	14.63	93.7
1	310.98	310.98	53.21	37.39	33.54	sp|P13608|PGCA_BOVIN	Aggrecan core protein OS=Bos taurus GN=ACAN PE=1 SV=3	0	auto - discordant peptide type	1.26761	99	HFPDRATWVDAESQCR	Formyl@N-term; Methylthio(C)@15	missed R-A@5	-0.00249543	1990.84	664.62	1990.84	664.621	3	16	3.1.1.1092.8	0	42.6188	777.812	41.9829	1.4404	20.3982	1.81644	14.4948	1.65669	14.8744	0.878615	31.4349	1.60825	29.9036	0.91654	17.7274	0.850742	18.0675	41.31	6.4	280.6	16.37	223.15	15	19.23	5.48	16.68
1	310.98	310.98	53.21	37.39	33.54	sp|P13608|PGCA_BOVIN	Aggrecan core protein OS=Bos taurus GN=ACAN PE=1 SV=3	0	auto - discordant peptide type	1.14874	99	ARPNCGGN	iTRAQ8plex@N-term; Methylthio(C)@5	cleaved N-L@C-term	-0.00496182	1137.53	569.771	1137.53	569.774	2	10	10.1.1.1670.10	0	28.2791	918.05	28.4413	0.652228	7.11792	0.861543	3.96062	0.891139	4.06722	0.196429	20.6346	0.01		0.021383	56.474	2.39242	3.76679	246.09	15.65	1750.92	40.93	1579.15	39.7	56.56	11.53	2.01
1	310.98	310.98	53.21	37.39	33.54	sp|P13608|PGCA_BOVIN	Aggrecan core protein OS=Bos taurus GN=ACAN PE=1 SV=3	0	auto - discordant peptide type	1.05061	99	QCDAGWLADQTVR	Gln->pyro-Glu@N-term; Methylthio(C)@2	cleaved H-Q@N-term	0.00733145	1490.64	746.325	1490.63	746.321	2	14	7.1.1.1735.15	0	34.1046	187.366	34.0752	1.95875	10.726	1.50194	8.25967	1.0942	8.85455	0.881587	17.3494	0.237203	65.3809	1.05254	9.78268	0.75276	10.7078	157.1	12.33	648.85	24.94	412.17	20.59	53.96	8.49	6.88
1	310.98	310.98	53.21	37.39	33.54	sp|P13608|PGCA_BOVIN	Aggrecan core protein OS=Bos taurus GN=ACAN PE=1 SV=3	0	auto - discordant peptide type	0.931814	99	GVSAAPSPEEEEG	iTRAQ8plex@N-term	cleaved G-S@C-term	-0.00241359	1561.74	781.877	1561.74	781.878	2	17	5.1.1.445.18	0	8.4516	6426.91	8.4173	0.147247	3.79917	0.152278	1.79783	0.352214	1.40491	0.01		0.125079	5.47183	0.01		5.00404	0.964224	718.61	26.55	4002.92	62.64	8073.04	88.08	83.51	22.02	220.75
1	310.98	310.98	53.21	37.39	33.54	sp|P13608|PGCA_BOVIN	Aggrecan core protein OS=Bos taurus GN=ACAN PE=1 SV=3	0	auto - discordant peptide type	0.89279	99	ACGEPPVVEHAR	No iTRAQ8plex@N-term; Methylthio(C)@2	cleaved V-A@N-term	0.0171942	1309.61	655.811	1309.59	655.803	2	11	13.1.1.1332.13	0	29.4132	247.934	29.3262	1.34789	9.70615	0.719522	7.45626	0.751496	7.6417	0.819505	14.1228	0.217452	48.2178	0.475098	10.367	1.65641	7.26793	160.09	12.37	460.31	21.14	419.2	20.49	74.28	9.54	9.34
1	310.98	310.98	53.21	37.39	33.54	sp|P13608|PGCA_BOVIN	Aggrecan core protein OS=Bos taurus GN=ACAN PE=1 SV=3	0	auto - discordant peptide type	0.860121	99	GVSAAPSPEEEE	iTRAQ8plex@N-term	cleaved E-G@C-term	0.0123259	1504.73	753.373	1504.72	753.367	2	16	5.1.1.446.23	0	8.521	766.204	8.5394	0.380968	7.6733	0.330071	4.32708	0.57447	3.86926	0.0624596	40.1807	0.20646	17.392	0.01		2.75658	3.21903	190.22	13.6	887.71	29.39	1347.16	36.17	23.8	9.54	37.28
1	310.98	310.98	53.21	37.39	33.54	sp|P13608|PGCA_BOVIN	Aggrecan core protein OS=Bos taurus GN=ACAN PE=1 SV=3	0	auto - discordant peptide type	0.850781	99	TGAIIASPEQLQAAYEAGYEQCD	iTRAQ8plex@N-term; Methylthio(C)@22	cleaved D-A@C-term	-0.00911215	2777.27	926.765	2777.28	926.768	3	14	10.1.1.1835.29	0	38.4267	1090.67	38.4963	1.46015	9.59025	1.32616	6.76255	1.65959	6.70966	1.05866	13.689	0.504884	26.6906	0.343959	12.1213	1.7888	7.1729	168.26	12.81	823.14	28.18	898.19	29.8	93.1	11.53	21.04
1	310.98	310.98	53.21	37.39	33.54	sp|P13608|PGCA_BOVIN	Aggrecan core protein OS=Bos taurus GN=ACAN PE=1 SV=3	0	auto - discordant peptide type	0.829738	99	TVRYPIVSPR	No iTRAQ8plex@N-term	cleaved Q-T@N-term; missed R-Y@3	0.0221106	1186.7	396.575	1186.68	396.568	3	11	1.1.1.967.3	0	39.8138	207.733	39.6187	7.07728	23.6323	0.912819	25.6625	4.14384	21.6454	10.727	23.6096	13.998	25.3924	2.74777	23.7044	3.05667	23.338	65.22	7.81	45.31	7.07	179.35	13.11	75.44	9	46.65
1	310.98	310.98	53.21	37.39	33.54	sp|P13608|PGCA_BOVIN	Aggrecan core protein OS=Bos taurus GN=ACAN PE=1 SV=3	0	auto - discordant peptide type	0.823909	99	GVSAAPSPEE	iTRAQ8plex@N-term	cleaved E-E@C-term	0.00225112	1246.64	624.326	1246.63	624.325	2	13	6.1.1.859.27	0	8.9218	482.708	8.9335	0.39583	7.92429	0.336473	4.5108	0.480683	4.25811	0.122356	22.8908	0.197871	19.986	0.0491375	27.3005	3.1939	3.31814	179.06	13.19	819.85	28.18	1021.25	31.64	42.24	9.59	32.37
1	310.98	310.98	53.21	37.39	33.54	sp|P13608|PGCA_BOVIN	Aggrecan core protein OS=Bos taurus GN=ACAN PE=1 SV=3	0	auto - discordant peptide type	0.815309	99	AISTR	iTRAQ8plex@N-term; Dehydrated(T)@4		-0.00268553	832.505	417.26	832.507	417.261	2	8	9.1.1.3506.2	0	59.2709	141.551	58.7172	0.192015	36.3543	0.239335	17.4027	2.97955	10.3819	0.131573	136.356	0.282259	53.0868	0.0358465	60.3763	0.328689	18.7948	8.07	2.83	54.18	7.87	588.13	23.47	4.22	5.74	4.29
1	310.98	310.98	53.21	37.39	33.54	sp|P13608|PGCA_BOVIN	Aggrecan core protein OS=Bos taurus GN=ACAN PE=1 SV=3	0	auto - discordant peptide type	0.787812	99	GVEDISR	iTRAQ8plex@N-term	cleaved S-G@N-term	-0.00365634	1078.59	540.302	1078.59	540.304	2	12	9.1.1.1711.5	0	31.0918	697.246	31.0726	0.922408	4.33755	0.959566	2.72423	1.30878	2.65968	0.430936	8.94432	0.557766	9.57503	0.44447	4.19578	1.96349	2.7161	710.23	26.4	3979.66	61.96	4732.88	68.2	253.22	21.93	155.31
1	310.98	310.98	53.21	37.39	33.54	sp|P13608|PGCA_BOVIN	Aggrecan core protein OS=Bos taurus GN=ACAN PE=1 SV=3	0	auto - discordant peptide type	0.779892	99	TPCVGD	iTRAQ8plex@N-term; Methylthio(C)@3	cleaved D-K@C-term	0.000859049	940.431	471.223	940.43	471.222	2	10	13.1.1.1115.5	0	16.1218	1067.51	16.1701	0.806967	5.78052	1.8263	3.09623	1.00364	3.48316	0.180683	20.2396	0.625044	10.1503	0.151406	8.60632	1.19994	3.69257	405.45	20.57	4942.52	68.33	2368.34	50	69.28	13.89	113.57
1	310.98	310.98	53.21	37.39	33.54	sp|P13608|PGCA_BOVIN	Aggrecan core protein OS=Bos taurus GN=ACAN PE=1 SV=3	0	auto - discordant peptide type	0.735182	99	PSDATLEIQNMR	iTRAQ8plex@N-term	cleaved I-P@N-term	-8.99938	1668.87	835.441	1677.87	839.94	2	13	13.1.1.1566.16	0	43.7791	341.331	43.6754			3.11332	82.9251	3.4565	83.0316							4.25677	83.7598	41.4	14.14	164.68	28.2	159.42	28.11	0	10.38	41.15
1	310.98	310.98	53.21	37.39	33.54	sp|P13608|PGCA_BOVIN	Aggrecan core protein OS=Bos taurus GN=ACAN PE=1 SV=3	0	auto - discordant peptide type	0.578396	99	AISTRYTLDFDRAQR	Formyl@N-term	missed R-Y@5; missed R-A@12	0.00403758	1839.93	614.316	1839.92	614.315	3	13	4.1.1.700.7	0	39.3892	552.669	39.4955	1.01026	20.0126	1.25083	14.001	1.83337	13.7409	0.398485	45.8091	1.06853	30.9747	0.797044	16.6469	1.40396	14.9726	41.36	6.4	275.83	16.31	352.52	18.57	12.45	5.48	15.82
1	310.98	310.98	53.21	37.39	33.54	sp|P13608|PGCA_BOVIN	Aggrecan core protein OS=Bos taurus GN=ACAN PE=1 SV=3	0	auto - discordant peptide type	0.394695	99	PAIPSDATLEIQNMR	Formyl@N-term	cleaved Y-P@N-term	0.0118196	1682.84	842.428	1682.83	842.422	2	14	2.1.1.606.19	0	30.9071	439.086	30.9938	0.858881	12.6547	2.11689	6.99705	1.20837	7.67952	1.09332	13.8959	0.988681	20.2733	0.854477	9.14131	1.34085	8.20109	88.28	9.64	1171.99	33.27	583.33	24.8	85.76	10.58	36.75
1	310.98	310.98	53.21	37.39	33.54	sp|P13608|PGCA_BOVIN	Aggrecan core protein OS=Bos taurus GN=ACAN PE=1 SV=3	0	auto - discordant peptide type	0.393619	99	ACLQNSAIIATPEQLQAAYED	iTRAQ8plex@N-term; Methylthio(C)@2	cleaved D-G@C-term	-0.0052452	2598.26	867.093	2598.26	867.094	3	13	9.1.1.1808.22	0	37.0459	392.395	37.0659	1.72677	17.1768	1.3655	13.2337	1.69646	13.153	0.173154	95.0352	2.33271	21.5975	0.139898	47.6414	4.97208	12.5923	61.94	7.75	263.83	15.97	285.8	16.79	4.74	4.47	30.26
1	310.98	310.98	53.21	37.39	33.54	sp|P13608|PGCA_BOVIN	Aggrecan core protein OS=Bos taurus GN=ACAN PE=1 SV=3	0	auto - discordant peptide type	0.393619	97.74	TGAIIASPEQLQAAYEAGY	iTRAQ8plex@N-term	cleaved Y-E@C-term	0.0127024	2256.17	753.064	2256.16	753.06	3	11	11.1.1.1743.23	0	36.8891	259.394	36.8458	9.29734	31.435	7.43766	29.9824	8.00103	30.0288	5.25539	35.5591	1.77198	62.3051	2.33794	32.5233	5.51834	30.7411	83.57	9	360.1	18.63	337.77	18.36	36.05	7.14	5.76
1	310.98	310.98	53.21	37.39	33.54	sp|P13608|PGCA_BOVIN	Aggrecan core protein OS=Bos taurus GN=ACAN PE=1 SV=3	0	auto - discordant peptide type	0.293282	98.4	VEDISR	iTRAQ8plex@N-term	cleaved G-V@N-term	-0.00727222	1021.56	511.789	1021.57	511.793	2	10	9.1.1.1771.4	0	34.7539	197.368	34.8039	1.47774	11.1674	1.23507	8.02502	1.37601	8.09003	0.363416	30.7627	0.0728526	141.239	0.521154	12.052	2.40007	8.06096	125.64	11.05	565.61	23.35	549.46	23.37	23.58	7.07	2.24
1	310.98	310.98	53.21	37.39	33.54	sp|P13608|PGCA_BOVIN	Aggrecan core protein OS=Bos taurus GN=ACAN PE=1 SV=3	0	auto - discordant peptide type	0.282329	98.95	TYGVRPPS	iTRAQ8plex@N-term	cleaved S-E@C-term	0.00288656	1179.66	590.837	1179.66	590.835	2	10	13.1.1.1168.12	0	19.3845	695.453	19.3599	0.818964	8.13629	1.8701	4.39595	3.86548	4.19617	0.0358095	223.179	0.144205	48.3679	0.675096	6.14719	1.23036	5.21681	205.88	14.66	2532.27	49.55	4563.9	66.33	6.87	15.33	13.11
1	310.98	310.98	53.21	37.39	33.54	sp|P13608|PGCA_BOVIN	Aggrecan core protein OS=Bos taurus GN=ACAN PE=1 SV=3	0	auto - discordant peptide type	0.250264	98.2	VSIPEPSPLR	iTRAQ8plex@N-term	cleaved S-V@N-term	-0.00715457	1397.81	466.944	1397.82	466.947	3	10	2.1.1.589.2	0	29.8342	429.355	29.7651	0.602554	11.229	0.343264	7.66163	0.450014	7.42222	0.933302	11.0489	0.211452	37.4045	0.0998023	26.2207	3.49836	5.63912	95.03	9.54	291.6	16.85	333.33	18.19	112.33	11.05	12.06
1	310.98	310.98	53.21	37.39	33.54	sp|P13608|PGCA_BOVIN	Aggrecan core protein OS=Bos taurus GN=ACAN PE=1 SV=3	0	auto - discordant peptide type	0.238824	99	NSLSVSIPEPSPLR	iTRAQ8plex@N-term; Deamidated(N)@1	cleaved D-N@N-term	0.00442869	1800	601.007	1799.99	601.005	3	18	3.1.1.944.8	0	33.5085	6438.49	33.6135	0.140223	7.32409	0.315408	2.54861	0.349478	2.60656	0.0504282	23.5802	0.01		0.01		3.38588	1.83488	204.3	14.59	2475.23	48.59	2391.4	48.73	56.07	13.19	22.89
1	310.98	310.98	53.21	37.39	33.54	sp|P13608|PGCA_BOVIN	Aggrecan core protein OS=Bos taurus GN=ACAN PE=1 SV=3	0	auto - discordant peptide type	0.166853	99	TAPLAPR	iTRAQ8plex@N-term	cleaved S-T@N-term	0.000164505	1028.63	515.322	1028.63	515.322	2	12	12.1.1.1265.10	0	32.9933	817.37	32.972	0.27927	7.33176	0.221497	4.07719	0.231339	4.26122	0.0371719	38.1725	0.182493	13.555	0.01		3.56847	2.59934	200.24	13.93	855.44	28.71	779.04	27.87	20.34	7.75	47.32
1	310.98	310.98	53.21	37.39	33.54	sp|P13608|PGCA_BOVIN	Aggrecan core protein OS=Bos taurus GN=ACAN PE=1 SV=3	0	auto - discordant peptide type	0.161151	99	YDAICYTGEDFVDIPES	Formyl@N-term; Methylthio(C)@5	cleaved S-F@C-term	0.00138761	2009.79	1005.9	2009.79	1005.9	2	11	3.1.1.1054.23	0	40.2979	3220.29	40.2546	4.07441	22.355	2.70149	20.9826	2.145	21.28	5.19216	22.6367	4.16146	26.3241	1.58192	22.4496	3.71379	21.2408	116.39	10.58	415.67	20	287.78	17.2	113.19	11.05	42.99
1	310.98	310.98	53.21	37.39	33.54	sp|P13608|PGCA_BOVIN	Aggrecan core protein OS=Bos taurus GN=ACAN PE=1 SV=3	0	auto - discordant peptide type	0.154902	99	LPSGEGPEVSASGVE	No iTRAQ8plex@N-term	cleaved G-L@N-term; cleaved E-D@C-term	0.00493	1413.67	707.841	1413.66	707.838	2	9	14.1.1.1551.8	0	45.9963	15560.8	45.6076	69.3899	236.326	17.9922	236.279	12.7042	236.378					12.5014	236.539	10.6789	236.618	104.05	9.9	145.32	12	89.47	9.59	0	4.9	0
1	310.98	310.98	53.21	37.39	33.54	sp|P13608|PGCA_BOVIN	Aggrecan core protein OS=Bos taurus GN=ACAN PE=1 SV=3	0	auto - discordant peptide type	0.151811	99	GEGPEVSVSGVEDLSR	Formyl@N-term	cleaved S-G@N-term	-0.00680518	1643.76	822.886	1643.76	822.889	2	18	10.1.1.1624.21	0	25.4712	134.87	25.4317	6.95388	33.8988	0.845391	36.2419	1.82145	33.391	1.69507	50.0695			1.92173	34.9219			42.79	6.32	28.02	5.48	52.64	7.14	7.96	3.16	0
1	310.98	310.98	53.21	37.39	33.54	sp|P13608|PGCA_BOVIN	Aggrecan core protein OS=Bos taurus GN=ACAN PE=1 SV=3	0	auto - discordant peptide type	0.126098	99	GSLRYPIVTPR	No iTRAQ8plex@N-term	cleaved D-G@N-term; cleaved R-P@C-term; missed R-Y@4	0.0252043	1257.74	420.255	1257.72	420.247	3	10	1.1.1.989.4	0	41.1749	19.536	41.1616					0.895061	47.7123	5.43224	48.1249					1.19201	50.5213	21.51	10	2.63	5	57.12	16.58	56.33	16.73	17.77
1	310.98	310.98	53.21	37.39	33.54	sp|P13608|PGCA_BOVIN	Aggrecan core protein OS=Bos taurus GN=ACAN PE=1 SV=3	0	auto - discordant peptide type	0.105684	99	AGWLADQTVR	No iTRAQ8plex@N-term	cleaved D-A@N-term	-0.000845391	1115.57	558.793	1115.57	558.793	2	11	2.1.1.439.12	0	20.6723	993.681	20.709	2.65177	18.521	1.97448	15.1046	2.48549	15.0136	0.310484	80.4446	2.06552	28.6702	0.907658	19.1184	1.56435	16.9492	63.12	7.81	253.15	15.65	277.86	16.55	5.64	4.47	17.78
1	310.98	310.98	53.21	37.39	33.54	sp|P13608|PGCA_BOVIN	Aggrecan core protein OS=Bos taurus GN=ACAN PE=1 SV=3	0	auto - discordant peptide type	0.104577	99	ITCTDPATY	Formyl@N-term; Methylthio(C)@3	cleaved Y-K@C-term	0.0029999	1057.41	529.714	1057.41	529.712	2	13	2.1.1.574.4	0	28.921	13854.2	29.0321	3.5521	13.3923	2.09556	11.597	1.46649	12.2488	0.01		0.01		0.00945003	298.304	1.48459	13.1325	146.05	11.83	464.1	21.14	283.19	17.06	0	15.69	0
1	310.98	310.98	53.21	37.39	33.54	sp|P13608|PGCA_BOVIN	Aggrecan core protein OS=Bos taurus GN=ACAN PE=1 SV=3	0	auto - discordant peptide type	0.102373	99	PGGVVFHYRPGSSR	Formyl@N-term	cleaved L-P@N-term	0.00303814	1542.77	515.265	1542.77	515.264	3	15	5.1.1.902.4	0	36.4991	356.768	36.5491	100		100		100						100		100		73.87	8.43	255.14	15.68	193.06	13.96	0	3.23	18.12
1	310.98	310.98	53.21	37.39	33.54	sp|P13608|PGCA_BOVIN	Aggrecan core protein OS=Bos taurus GN=ACAN PE=1 SV=3	0	auto - discordant peptide type	0.101275	99	VTLPNYPAIPSDATL	No iTRAQ8plex@N-term	cleaved L-E@C-term	-0.00996961	1570.81	786.414	1570.82	786.419	2	11	17.1.1.3424.3	0	35.1771	267.274	35.2431					7.70822	73.0589	37.6559	73.7324							4.28	2	2.3	1.73	30.26	5.39	24.02	4.9	3.26
1	310.98	310.98	53.21	37.39	33.54	sp|P13608|PGCA_BOVIN	Aggrecan core protein OS=Bos taurus GN=ACAN PE=1 SV=3	0	auto - discordant peptide type	0.0974532	97.1	HVPTIR	iTRAQ8plex@N-term	cleaved G-H@N-term	-0.00855315	1025.62	513.817	1025.63	513.822	2	9	15.1.1.1551.4	0	28.2988	434.609	28.3489	1.05143	6.38587	3.07729	3.62246	1.7911	3.8816	1.24354	7.34596	0.96276	10.9901	0.696216	5.17136	0.958922	4.72719	367.73	19.9	5797.15	73.97	2942.07	55.61	331.91	21.63	121.77
1	310.98	310.98	53.21	37.39	33.54	sp|P13608|PGCA_BOVIN	Aggrecan core protein OS=Bos taurus GN=ACAN PE=1 SV=3	0	auto - discordant peptide type	0.0952845	99	GGNLLGVR	No iTRAQ8plex@N-term	cleaved C-G@N-term	-0.00308182	784.452	393.233	784.456	393.235	2	11	15.1.1.1552.3	0	28.3583	914.773	28.4101	0.713067	24.2062	3.44851	11.85	1.90448	12.6152	0.130871	125.365	0.01		0.95993	15.1514	0.675329	16.7044	25.56	5.48	665.82	25.04	320.62	18.38	3.58	4.47	0
1	310.98	310.98	53.21	37.39	33.54	sp|P13608|PGCA_BOVIN	Aggrecan core protein OS=Bos taurus GN=ACAN PE=1 SV=3	0	auto - discordant peptide type	0.0757207	99	ATTGQLYAAWSR	Formyl@N-term	cleaved L-A@N-term	0.0153387	1351.67	676.841	1351.65	676.833	2	15	7.1.1.1647.23	0	28.7102	135.494	28.7286	100		100		100		100		100		100		100		64.64	7.81	102.83	10.1	101.71	10.1	36.81	6.4	39.76
1	310.98	310.98	53.21	37.39	33.54	sp|P13608|PGCA_BOVIN	Aggrecan core protein OS=Bos taurus GN=ACAN PE=1 SV=3	0	auto - discordant peptide type	0.0634863	99	TTGQLYAAWSR	No iTRAQ8plex@N-term	cleaved A-T@N-term	-0.0167308	1252.6	627.309	1252.62	627.317	2	12	5.1.1.633.26	0	20.029	269.702	19.7964	2.25094	8.0978	0.723492	7.25877	1.58806	6.51404	0.608073	18.1605	0.01		0.594552	9.16386	1.35476	7.30717	282.55	16.34	489.17	22.18	936.23	30.05	58.25	10.05	0
1	310.98	310.98	53.21	37.39	33.54	sp|P13608|PGCA_BOVIN	Aggrecan core protein OS=Bos taurus GN=ACAN PE=1 SV=3	0	auto - discordant peptide type	0.0584886	98.79	YPIVTPRPACGGDKPGVR	Formyl@N-term; Methylthio(C)@10; iTRAQ8plex(K)@14		-0.00202856	2260.17	754.399	2260.18	754.399	3	11	5.1.1.1009.14	0	43.0845	277.437	43.1179	0.878848	8.62885	0.648894	5.84094	0.797705	5.78941	0.838159	10.7673	0.637441	17.2339	0.39974	8.36343	1.17132	5.9713	179.07	13.15	712.16	26.25	763.37	27.51	130.33	12.73	46.97
1	310.98	310.98	53.21	37.39	33.54	sp|P13608|PGCA_BOVIN	Aggrecan core protein OS=Bos taurus GN=ACAN PE=1 SV=3	0	auto - discordant peptide type	0.047692	98.51	VRVNSAYQDK	Formyl@N-term; iTRAQ8plex(K)@10	missed R-V@2	0.000737111	1510.81	504.609	1510.8	504.609	3	12	11.1.1.1721.9	0	35.5101	2225.34	35.5518	0.577118	3.85551	0.442109	2.38803	0.554563	2.34597	0.0399664	35.4459	0.128484	14.1643	0.01		3.64026	1.86579	800.01	27.82	3301.08	56.51	3610.49	59.67	42.28	14.97	64.41
1	310.98	310.98	53.21	37.39	33.54	sp|P13608|PGCA_BOVIN	Aggrecan core protein OS=Bos taurus GN=ACAN PE=1 SV=3	0	auto - discordant peptide type	0.0371573	98.49	QLYAAWSR	Gln->pyro-Glu@N-term	cleaved G-Q@N-term	-0.00104728	976.476	489.245	976.477	489.246	2	11	9.1.1.1656.7	0	27.7118	113.95	27.6955	0.84833	13.3054	0.631442	8.83761	0.653372	9.12811	1.58459	12.1423	0.640173	28.1496	0.608338	10.6846	0.567296	10.9615	73.47	8.43	294.56	16.85	265.76	16.37	104.73	10.58	20.05
1	310.98	310.98	53.21	37.39	33.54	sp|P13608|PGCA_BOVIN	Aggrecan core protein OS=Bos taurus GN=ACAN PE=1 SV=3	0	auto - discordant peptide type	0.0329203	99	LAPGAAEVPGQPR	Formyl@N-term	cleaved T-L@N-term	-0.0481921	1289.62	645.82	1289.67	645.844	2	16	12.1.1.1082.22	0	21.7724	747.101	21.7312	3.08609	7.38927	2.63079	5.95537	1.72213	6.33933	1.63648	10.4314	0.01		0.828384	7.98176	0.690369	8.45489	399.23	19.7	1833.14	41.86	1046.32	32.98	161.56	14.32	0
1	310.98	310.98	53.21	37.39	33.54	sp|P13608|PGCA_BOVIN	Aggrecan core protein OS=Bos taurus GN=ACAN PE=1 SV=3	0	auto - discordant peptide type	0.0310503	99	AAYEDGFHQCDAGWLADQTVR	Delta:H(4)C(2)@N-term; Methylthio(C)@10	cleaved Q-A@N-term	-0.0125787	2426.03	809.684	2426.04	809.688	3	14	5.1.1.851.11	0	33.3734	184.221	33.4734	10.9208	49.8406	9.50717	48.3462	4.12099	49.1488			5.38537	58.6588	2.06684	52.1729	7.73369	48.944	52.43	7.14	245.85	15.3	92.92	10.05	0	5.71	9.35
1	310.98	310.98	53.21	37.39	33.54	sp|P13608|PGCA_BOVIN	Aggrecan core protein OS=Bos taurus GN=ACAN PE=1 SV=3	0	auto - discordant peptide type	0.0264104	97.53	QPSGHWEEPR	Gln->pyro-Glu@N-term	cleaved C-Q@N-term	0.00283019	1204.53	603.272	1204.53	603.27	2	12	7.1.1.1584.24	0	24.8347	175.067	24.7278	0.71034	15.5335	0.702976	9.37249	0.483985	10.7561	0.771975	17.9219	1.10804	20.0286	0.01		2.6668	8.47214	52.1	7.14	277.72	16.28	166.72	13.15	43.21	7.07	29.39
1	310.98	310.98	53.21	37.39	33.54	sp|P13608|PGCA_BOVIN	Aggrecan core protein OS=Bos taurus GN=ACAN PE=1 SV=3	0	auto - discordant peptide type	0.0245682	99	ISVEVSEPDNSLSVSIPEPSPLR	iTRAQ8plex@N-term	cleaved A-I@N-term	1.9826	2756.44	919.821	2754.46	919.16	3	13	4.1.1.757.22	0	42.9214	60.8476	42.9414	2.73233	17.8629	1.7933	15.0615	1.55301	15.5403	3.64252	18.1689	0.01		0.790141	19.1142	1.4938	16.7016	74.85	8.49	264.61	15.97	199.81	14.28	76.15	9	0
1	310.98	310.98	53.21	37.39	33.54	sp|P13608|PGCA_BOVIN	Aggrecan core protein OS=Bos taurus GN=ACAN PE=1 SV=3	0	auto - discordant peptide type	0.0227338	99	RYPIVSPR	Formyl@N-term	cleaved V-R@N-term; missed R-Y@1	-0.0858098	1014.48	508.245	1014.56	508.288	2	13	15.1.1.1488.9	0	24.4431	1094.69	24.3626	1.11506	9.03927	3.58029	5.13047	5.3609	5.06656	0.01		0.746847	17.9125	0.704016	7.40851	1.02285	6.67657	186.94	14.28	3233.08	55.67	4221.09	64.2	0	34.93	45.28
1	310.98	310.98	53.21	37.39	33.54	sp|P13608|PGCA_BOVIN	Aggrecan core protein OS=Bos taurus GN=ACAN PE=1 SV=3	0	auto - discordant peptide type	0.0222764	99	TAAISVEVSEPDNSLSVSIPEPSPLR	iTRAQ8plex@N-term	cleaved I-T@N-term	-6.00048	2991.58	748.903	2997.58	750.403	4	13	2.1.1.579.14	0	29.245	6091.21	29.5209	2.83598	20.8337	1.42748	18.2329	1.07979	19.2255	1.66528	26.5663	0.125602	238.867	1.09429	20.7707	1.08476	20.8457	58.69	7.48	159.12	12.41	104.95	10.39	26.3	5.48	0.94
1	310.98	310.98	53.21	37.39	33.54	sp|P13608|PGCA_BOVIN	Aggrecan core protein OS=Bos taurus GN=ACAN PE=1 SV=3	0	auto - discordant peptide type	0.0209071	99	FQEAANECRRLGARLATTGQLYLAWQGGMDMCSAGWLADR	iTRAQ8plex@N-term; Methylthio(C)@8; Methylthio(C)@32	cleaved T-F@N-term; missed R-R@9; missed R-L@10; missed R-L@14	-0.0276406	4812.23	963.453	4812.26	963.459	5	13	15.1.1.1865.18	0	47.6502	100.788	47.6157	3.89143	32.7935	0.641009	33.9791	1.89105	30.2273	1.09086	53.9502					0.996321	34.9115	32.02	5.48	28.41	5.48	73.08	8.37	6.85	3.16	0
1	310.98	310.98	53.21	37.39	33.54	sp|P13608|PGCA_BOVIN	Aggrecan core protein OS=Bos taurus GN=ACAN PE=1 SV=3	0	auto - discordant peptide type	0.0190881	99	QQSHLSSIVTPEEQEFVNNNAQDYQWIGLNDKTIEGDFR	Gln->pyro-Glu@N-term; No iTRAQ8plex(K)@32	missed K-T@32	-0.0197258	4532.09	1134.03	4532.12	1134.04	4	15	4.1.1.795.27	0	45.2784	152.153	45.1663	0.01		0.802616	17.2271	1.21569	16.696	0.630446	36.9654	0.01		1.369	17.7106	1.66119	17.213	0	1.2	118.43	10.63	156.41	12.37	13.18	4.47	0
1	310.98	310.98	53.21	37.39	33.54	sp|P13608|PGCA_BOVIN	Aggrecan core protein OS=Bos taurus GN=ACAN PE=1 SV=3	0	auto - discordant peptide type	0.0123337	99	GYEQCDAGWLQDQTVR	Formyl@N-term; Methylthio(C)@5	cleaved A-G@N-term	0.0270602	1941.83	971.92	1941.8	971.907	2	18	3.1.1.876.30	0	29.367	164.281	29.3121	0.231376	38.7892	1.13911	12.7075	1.24519	12.8738	1.08811	23.4408	1.39114	26.5631	0.269722	23.0476	0.785831	15.6425	8.49	3.16	225.14	14.63	214.59	14.63	30.47	6.32	18.46
1	310.98	310.98	53.21	37.39	33.54	sp|P13608|PGCA_BOVIN	Aggrecan core protein OS=Bos taurus GN=ACAN PE=1 SV=3	0	auto - discordant peptide type	0.00921731	98.08	RATWVDAESQCR	No iTRAQ8plex@N-term; Methylthio(C)@11	cleaved D-R@N-term; missed R-A@1	-0.0195955	1466.62	734.317	1466.64	734.327	2	13	7.1.1.1740.19	0	34.4171	92.5349	34.5033	1.26815	28.5535	1.20755	20.7384	1.36405	20.8517	1.27451	34.4885	4.95083	26.4198	1.04756	23.9447	2.5686	20.6286	20.47	4.47	104.99	10.05	103.41	10.15	15.7	4.58	28.9
1	310.98	310.98	53.21	37.39	33.54	sp|P13608|PGCA_BOVIN	Aggrecan core protein OS=Bos taurus GN=ACAN PE=1 SV=3	0	auto - discordant peptide type	0.00788851	99	DMCSAGWLADR	Formyl@N-term; Methylthio(C)@3	cleaved M-D@N-term	0.00287507	1297.49	649.753	1297.49	649.752	2	14	9.1.1.1783.9	0	35.4969	310.327	35.4772	3.56953	19.0203	1.18446	17.7834	1.74547	17.3647	3.00559	21.2763	0.01		1.46041	18.7615	0.83831	20.886	85.67	9	153.12	12.33	196.75	13.93	55.05	7.81	0
1	310.98	310.98	53.21	37.39	33.54	sp|P13608|PGCA_BOVIN	Aggrecan core protein OS=Bos taurus GN=ACAN PE=1 SV=3	0	auto - discordant peptide type	0.00568285	97.65	ATLEIQNMR	No iTRAQ8plex@N-term; Deamidated(N)@7	cleaved D-A@N-term	0.00332447	1075.54	538.775	1075.53	538.774	2	11	11.1.1.1679.12	0	32.9325	188.755	32.9075	4.2366	43.8244	2.68679	40.0016	7.88281	38.8869	3.15436	53.7342			2.11015	42.8353	5.04747	40.0639	20.82	4.47	71.12	8.43	181.94	13.19	11.83	4.47	0
1	310.98	310.98	53.21	37.39	33.54	sp|P13608|PGCA_BOVIN	Aggrecan core protein OS=Bos taurus GN=ACAN PE=1 SV=3	0	auto - discordant peptide type	0.00305075	99	PSGHWEEPR	Formyl@N-term	cleaved Q-P@N-term	0.00380967	1121.49	561.754	1121.49	561.752	2	14	7.1.1.1595.20	0	25.5062	640.348	25.4681	1.45686	19.0192	0.57649	15.802	0.896851	14.8543	0.141785	99.1633	1.6843	27.466	0.720105	17.9454	1.39319	15.1687	43.22	6.4	92.12	9.54	124.96	11.05	3.21	3.16	18.07
1	310.98	310.98	53.21	37.39	33.54	sp|P13608|PGCA_BOVIN	Aggrecan core protein OS=Bos taurus GN=ACAN PE=1 SV=3	0	auto - discordant peptide type	0.000869459	96.89	YDAICYTGEDFVDIPESFF	iTRAQ8plex@N-term; Methylthio(C)@5; Amidated@C-term	cleaved F-G@C-term	0.0137546	2579.17	860.73	2579.15	860.725	3	11	13.1.1.1647.19	0	48.6342	116.66	48.6592			100		100								100		9.48	3.16	127.1	11.05	167.34	12.81	23.27	5.48	0
1	310.98	310.98	53.21	37.39	33.54	sp|P13608|PGCA_BOVIN	Aggrecan core protein OS=Bos taurus GN=ACAN PE=1 SV=3	0	auto - discordant peptide type	0.000869459	96.77	NAQDYQWIGLNDK	Formyl@N-term; iTRAQ8plex(K)@13	cleaved N-N@N-term	0.0245798	1895.96	948.986	1895.93	948.973	2	13	4.1.1.476.27	0	25.671	102.927	25.6215	1.18948	14.4255	1.46734	9.46468	1.0214	10.261	0.561838	25.8596	1.1117	24.1236	0.727099	12.7325	2.23112	9.81989	71.63	8.43	475.95	21.28	288.88	17.26	25.82	6.32	24.21
1	310.98	310.98	53.21	37.39	33.54	sp|P13608|PGCA_BOVIN	Aggrecan core protein OS=Bos taurus GN=ACAN PE=1 SV=3	0	auto - discordant peptide type	0.000434512	99	FHQCDAGWLADQTVR	iTRAQ8plex@N-term; Methylthio(C)@4	cleaved G-F@N-term	-2.04102	2093.95	1047.98	2095.99	1049	2	13	15.1.1.3389.19	0	58.207	296.953	58.17	1.07327	14.6205	1.19724	10.0264	0.931441	10.6281	0.01		0.01		1.12281	11.1087	0.01		73.08	8.49	439.1	20.47	297.87	17.41	0	16.2	0
1	310.98	310.98	53.21	37.39	33.54	sp|P13608|PGCA_BOVIN	Aggrecan core protein OS=Bos taurus GN=ACAN PE=1 SV=3	0	auto - discordant peptide type	0.000434512	97.69	VVLLVATEGRVRVNSAYQDKVTLPNYPAIPSDATLEIQNMR	iTRAQ8plex@N-term; iTRAQ8plex(K)@20	cleaved E-V@N-term; missed R-V@10; missed R-V@12; missed K-V@20	-8.00167	5140.82	1029.17	5148.82	1030.77	5	12	7.1.1.1926.23	0	45.8447	178.116	45.8015	15.4228	68.5801	12.8719	66.7653	9.53794	67.1036					9.25575	67.7341	12.0919	67.3714	30.9	5.48	138.91	11.53	89.75	9.59	5.41	3.16	7.75
2	250.11	250.11	86.48	77.14	68.39	sp|P02459|CO2A1_BOVIN	Collagen alpha-1(II) chain OS=Bos taurus GN=COL2A1 PE=1 SV=4	0	auto - discordant peptide type	2	99	ADEAAGNLR	iTRAQ8plex@N-term; Deamidated(N)@7		0.00469312	1220.64	611.325	1220.63	611.322	2	11	3.1.1.613.24	0	13.2367	314.999	13.2534	3.25626	9.42034	2.42414	7.75186	2.051	8.01242	2.39565	11.6612	1.62419	18.5017	1.17798	9.47422	0.884252	10.2068	253.52	15.65	1016.59	31.26	749.97	27.62	142.34	13.15	45.73
2	250.11	250.11	86.48	77.14	68.39	sp|P02459|CO2A1_BOVIN	Collagen alpha-1(II) chain OS=Bos taurus GN=COL2A1 PE=1 SV=4	0	auto - discordant peptide type	2	99	AEGNSRFTYTVLK	Formyl@N-term; Deamidated(N)@4; iTRAQ8plex(K)@13	missed R-F@6	-0.00257135	1817.94	606.989	1817.95	606.99	3	14	2.1.1.564.11	0	28.3213	1626.47	28.4821	2.44198	5.10067	1.35278	4.18386	1.10108	4.42764	0.139382	32.8851	0.214988	26.9567	0.364513	6.90972	0.75568	5.37635	743.14	26.66	2217.43	46.29	1573.73	39.99	32.37	10.58	23.66
2	250.11	250.11	86.48	77.14	68.39	sp|P02459|CO2A1_BOVIN	Collagen alpha-1(II) chain OS=Bos taurus GN=COL2A1 PE=1 SV=4	0	auto - discordant peptide type	2	99	AGAPGPQGFQGNPGEPGEPGVSGPMGPR	iTRAQ8plex@N-term; Oxidation(P)@4; Oxidation(P)@16; Oxidation(P)@19	cleaved P-A@N-term	0.0155726	2953.41	985.477	2953.39	985.472	3	15	13.1.1.1218.23	0	22.4582	0	-1	0.800049	15.2859	1.62856	8.59379	1.69986	8.72175	0.775271	20.8864	1.11738	22.5193	0.99592	10.4754	1.44805	9.64963	59.12	7.81	648.21	24.86	589.95	24.27	43.72	8.49	29.86
2	250.11	250.11	86.48	77.14	68.39	sp|P02459|CO2A1_BOVIN	Collagen alpha-1(II) chain OS=Bos taurus GN=COL2A1 PE=1 SV=4	0	auto - discordant peptide type	2	99	AGDPGLQGPAGPPGEKGEPGDDGPSGPDGPPGPQGLAGQR	Formyl@N-term; Oxidation(P)@4; Oxidation(P)@13; iTRAQ8plex(K)@16; Oxidation(P)@31	missed K-G@16	0.0112058	4022.89	1006.73	4022.88	1006.73	4	21	9.1.1.1666.28	0	28.3593	2942.39	28.677	2.33348	7.16029	1.38268	5.77046	2.07936	5.59475	0.0383276	197.865	0.115901	68.7394	0.580151	8.18217	1.09321	6.7954	362.99	18.65	1158.53	33.63	1519.16	38.52	4.55	9	6.52
2	250.11	250.11	86.48	77.14	68.39	sp|P02459|CO2A1_BOVIN	Collagen alpha-1(II) chain OS=Bos taurus GN=COL2A1 PE=1 SV=4	0	auto - discordant peptide type	2	99	AGGAQMGVMQGPMGPMGPR	Formyl@N-term		0.000298418	1856.82	929.415	1856.82	929.415	2	21	5.1.1.709.28	0	24.6777	11409	24.7493	1.55924	16.6979	3.38228	10.7601	1.40489	12.0851	0.01		0.01		0.01		0.01		58.74	7.81	686.32	25.44	248.57	16.49	0	4.73	0
2	250.11	250.11	86.48	77.14	68.39	sp|P02459|CO2A1_BOVIN	Collagen alpha-1(II) chain OS=Bos taurus GN=COL2A1 PE=1 SV=4	0	auto - discordant peptide type	2	99	AGPPGAQGPPGLQGMPGER	No iTRAQ8plex@N-term; Oxidation(P)@4; Oxidation(P)@10; Oxidation(P)@16	cleaved P-A@N-term	0.00606558	1820.85	911.434	1820.85	911.431	2	19	9.1.1.1576.28	0	22.8251	47.6658	22.8352															31.12	17.32	116.96	33.47	57.47	24.7	17.86	14.14	8.98
2	250.11	250.11	86.48	77.14	68.39	sp|P02459|CO2A1_BOVIN	Collagen alpha-1(II) chain OS=Bos taurus GN=COL2A1 PE=1 SV=4	1	auto	2	99	AGSCVQDGQR	iTRAQ8plex@N-term; Methylthio(C)@4		0.00266205	1369.64	685.828	1369.64	685.827	2	12	10.1.1.1686.20	1	29.2743	140.535	29.2977	0.817016	12.3228	1.77156	6.70766	0.842113	7.7986	0.573131	18.5791	2.1414	12.7914	0.734982	8.96007	0.401065	10.999	89.55	9.64	1045.89	31.42	433.5	21.61	47.94	8.43	84.88
2	250.11	250.11	86.48	77.14	68.39	sp|P02459|CO2A1_BOVIN	Collagen alpha-1(II) chain OS=Bos taurus GN=COL2A1 PE=1 SV=4	0	auto - discordant peptide type	2	99	ALLIQGSN	iTRAQ8plex@N-term	cleaved N-D@C-term	-0.00151925	1118.66	560.337	1118.66	560.337	2	14	8.1.1.1333.17	0	23.6398	3142.36	23.4832	1.36442	8.6439	2.63435	5.46133	1.206	6.16159	0.498425	18.0959	0.777818	18.8591	0.88863	7.19021	0.582788	8.19228	208.48	14.63	2168.13	45.24	865.46	30.59	58.12	10.1	42.98
2	250.11	250.11	86.48	77.14	68.39	sp|P02459|CO2A1_BOVIN	Collagen alpha-1(II) chain OS=Bos taurus GN=COL2A1 PE=1 SV=4	0	auto - discordant peptide type	2	99	ALLIQGSNDVEIR	No iTRAQ8plex@N-term		0.000112245	1426.78	714.396	1426.78	714.396	2	13	2.1.1.615.15	0	31.4557	694.033	31.3639	2.01921	17.5807	1.9966	13.4528	2.21008	13.5355	2.92525	17.9625	1.016	41.3014	1.55965	15.1189	1.99875	14.5271	62.32	7.81	331.92	17.86	320.36	17.89	68.9	9	11.34
2	250.11	250.11	86.48	77.14	68.39	sp|P02459|CO2A1_BOVIN	Collagen alpha-1(II) chain OS=Bos taurus GN=COL2A1 PE=1 SV=4	0	auto - discordant peptide type	2	99	ALLIQGSNDVEIRAEGNSR	Formyl@N-term; Deamidated(N)@8	missed R-A@13	0.0164409	2070.05	691.024	2070.03	691.019	3	13	16.1.1.1904.7	0	41.7925	86.6405	41.6876	2.45114	27.4552	1.07645	23.8332	1.33154	23.6628	2.70378	29.5359	0.332803	142.345	1.06563	26.6424	0.826984	28.3297	57.84	10.49	136.82	16.37	147.57	17.15	48.69	10.3	2.84
2	250.11	250.11	86.48	77.14	68.39	sp|P02459|CO2A1_BOVIN	Collagen alpha-1(II) chain OS=Bos taurus GN=COL2A1 PE=1 SV=4	0	auto - discordant peptide type	2	99	AQGPPGATGFPGAAGR	No iTRAQ8plex@N-term; Oxidation(P)@4; Oxidation(P)@11	cleaved G-A@N-term	-0.000813699	1442.69	722.352	1442.69	722.352	2	18	9.1.1.1524.20	0	19.6243	341.663	19.5859	4.44541	52.5953	1.16041	51.575	1.83151	50.5929					2.45769	51.2401	1.66367	52.7964	21.23	4.47	29.85	5.48	41.08	6.32	0	2.18	0
2	250.11	250.11	86.48	77.14	68.39	sp|P02459|CO2A1_BOVIN	Collagen alpha-1(II) chain OS=Bos taurus GN=COL2A1 PE=1 SV=4	0	auto - discordant peptide type	2	99	DAEVDATLK	iTRAQ8plex@N-term; iTRAQ8plex(K)@9	cleaved H-D@N-term	-0.00205501	1568.89	785.45	1568.89	785.451	2	16	8.1.1.1507.22	0	34.3137	406.048	34.3288	0.456625	32.3655	34.9759	6.27403	2.22155	7.56515	0.01		0.577794	23.7685	0.284939	13.314	0.95516	8.66514	47.64	15.13	19655.1	135.29	1088.56	46.62	0	17.86	21.8
2	250.11	250.11	86.48	77.14	68.39	sp|P02459|CO2A1_BOVIN	Collagen alpha-1(II) chain OS=Bos taurus GN=COL2A1 PE=1 SV=4	0	auto - discordant peptide type	2	99	DEAAGN	iTRAQ8plex@N-term	cleaved A-D@N-term; cleaved N-L@C-term	0.00494297	879.429	440.722	879.424	440.719	2	8	4.1.1.98.28	0	2.5336	145.289	2.4824	3.07616	12.9888	1.73558	10.8809	1.09663	11.9479	2.3714	15.4772	1.75397	22.9861	0.405916	18.3228	1.20729	12.8716	127.45	11.05	387.32	19.31	213.39	14.97	74.98	9.06	26.28
2	250.11	250.11	86.48	77.14	68.39	sp|P02459|CO2A1_BOVIN	Collagen alpha-1(II) chain OS=Bos taurus GN=COL2A1 PE=1 SV=4	0	auto - discordant peptide type	2	99	DEAAGNLR	iTRAQ8plex@N-term	cleaved A-D@N-term	-0.00491777	1148.6	575.309	1148.61	575.312	2	13	3.1.1.628.28	0	14.1672	1632.27	14.116	0.55363	10.4851	2.43901	4.53953	12.8488	4.22438	0.01		0.700966	15.3958	0.219119	9.51873	0.161065	10.9814	124.16	11.96	2946.26	54.8	13533.4	113.03	0	57.33	56.85
2	250.11	250.11	86.48	77.14	68.39	sp|P02459|CO2A1_BOVIN	Collagen alpha-1(II) chain OS=Bos taurus GN=COL2A1 PE=1 SV=4	0	auto - discordant peptide type	2	99	DEAAGNLRQ	No iTRAQ8plex@N-term	cleaved A-D@N-term; cleaved Q-H@C-term; missed R-Q@8	0.0227918	972.485	487.25	972.462	487.239	2	10	17.1.1.2680.2	0	15.5171	63.0179	15.4347															7.55	2.65	0	0.82	12.74	3.46	5.78	2.45	0
2	250.11	250.11	86.48	77.14	68.39	sp|P02459|CO2A1_BOVIN	Collagen alpha-1(II) chain OS=Bos taurus GN=COL2A1 PE=1 SV=4	0	auto - discordant peptide type	2	99	DEAAGNLRQHDAEVDATLK	Formyl@N-term; iTRAQ8plex(K)@19	cleaved A-D@N-term; missed R-Q@8	0.0162112	2384.2	597.058	2384.19	597.054	4	15	8.1.1.1743.9	0	48.577	317.261	48.5563	0.836942	13.9503	4.01096	6.96404	1.16796	8.1665	0.159797	56.2215	0.815925	24.005	1.10817	8.86584	0.831495	9.57206	77.69	9.54	2005.46	43.36	509.19	24.35	11.32	6.32	27.39
2	250.11	250.11	86.48	77.14	68.39	sp|P02459|CO2A1_BOVIN	Collagen alpha-1(II) chain OS=Bos taurus GN=COL2A1 PE=1 SV=4	0	auto - discordant peptide type	2	99	DGANGIPGPIGPPGPR	No iTRAQ8plex@N-term; Deamidated(N)@4; Oxidation(P)@7; Oxidation(P)@13		-0.0026713	1503.73	752.872	1503.73	752.873	2	17	9.1.1.1594.21	0	23.9257	1137.18	24.1329	3.03439	14.8864	0.847765	13.8625	0.808005	14.386	0.01		3.18521	20.529	1.43944	14.2387	1.15376	14.9707	96.52	9.54	145.25	12	120.71	11	0	8.2	36.64
2	250.11	250.11	86.48	77.14	68.39	sp|P02459|CO2A1_BOVIN	Collagen alpha-1(II) chain OS=Bos taurus GN=COL2A1 PE=1 SV=4	0	auto - discordant peptide type	2	99	DGETGAAGPPGPAGPAGER	iTRAQ8plex@N-term; Oxidation(P)@10		-0.000199239	1982.96	661.994	1982.96	661.994	3	22	3.1.1.562.27	0	10.1	897.651	10.05	3.6625	8.42045	2.64571	7.04934	3.63816	6.96656	0.01		0.853738	23.1321	1.01358	9.12277	2.00549	7.86566	337.73	18.06	1314.1	35.71	1575.64	39.31	0	22.44	28.47
2	250.11	250.11	86.48	77.14	68.39	sp|P02459|CO2A1_BOVIN	Collagen alpha-1(II) chain OS=Bos taurus GN=COL2A1 PE=1 SV=4	0	auto - discordant peptide type	2	99	DGETGAAGPPGPAGPAGERGEQGAPGPSGFQGLPGPPGPPGEGGKPGDQGVPGEAGAPGLVGPR	iTRAQ8plex@N-term; Cation:Na(D)@1; Deamidated(Q)@31; iTRAQ8plex(K)@45; Deamidated(Q)@49; Oxidation(P)@58	missed R-G@19	-0.0485188	6333.03	905.726	6333.08	905.733	7	17	15.1.1.1570.25	0	29.5012	1252.22	29.4547	0.01		1.9816	12.344	1.98019	12.4993	0.483462	36.7358	0.01		0.557308	16.7752	1.71457	13.31	0	5.31	524.49	22.27	457	21.38	18.13	6.32	0
2	250.11	250.11	86.48	77.14	68.39	sp|P02459|CO2A1_BOVIN	Collagen alpha-1(II) chain OS=Bos taurus GN=COL2A1 PE=1 SV=4	0	auto - discordant peptide type	2	99	DGGRGLTGPIGPPGPAGANGEKGEVGPPGPAGTAGAR	No iTRAQ8plex@N-term; iTRAQ8plex(K)@22; Oxidation(P)@28	missed R-G@4; missed K-G@22	0.0716578	3568.9	893.232	3568.83	893.214	4	15	15.1.1.1504.28	0	25.4565	23369.7	25.7117	0.521848	4.50397	3.56668	1.76351	5.58838	1.73733	0.01		0.606616	5.3535	0.01		1.46979	2.12107	727.2	30.45	26771.3	160.11	36574.6	188.65	0	1868.11	305.7
2	250.11	250.11	86.48	77.14	68.39	sp|P02459|CO2A1_BOVIN	Collagen alpha-1(II) chain OS=Bos taurus GN=COL2A1 PE=1 SV=4	0	auto - discordant peptide type	2	99	DIVGPKGPPGPQGPAGEQGPR	Formyl@N-term; Oxidation(P)@5; iTRAQ8plex(K)@6; Oxidation(P)@9	missed K-G@6	-0.0129345	2374.21	792.409	2374.22	792.413	3	18	10.1.1.1793.22	0	35.8411	68.0815	35.7386	6.28753	19.8005	1.79756	19.0775	1.50213	19.7118	0.324664	76.8845	0.01		1.48585	21.2857	2.66463	19.5894	107.09	10.05	164.91	12.77	120.16	11.05	4.22	3.16	0
2	250.11	250.11	86.48	77.14	68.39	sp|P02459|CO2A1_BOVIN	Collagen alpha-1(II) chain OS=Bos taurus GN=COL2A1 PE=1 SV=4	0	auto - discordant peptide type	2	99	DQGVPGEAGAPGLVGPR	No iTRAQ8plex@N-term; Oxidation(P)@11	cleaved G-D@N-term	-0.00395627	1591.79	796.903	1591.8	796.905	2	17	9.1.1.1600.26	0	24.3047	146.824	24.1947	3.51266	15.5969	0.807356	15.2288	2.16732	13.3989	0.874786	32.903	0.505401	64.5859	1.17392	16.3013	2.59345	14.0029	95.71	9.49	118.49	11.05	277.35	16.31	18.19	5.57	4.98
2	250.11	250.11	86.48	77.14	68.39	sp|P02459|CO2A1_BOVIN	Collagen alpha-1(II) chain OS=Bos taurus GN=COL2A1 PE=1 SV=4	0	auto - discordant peptide type	2	99	EAGAPGLVGPR	Glu->pyro-Glu@N-term; Oxidation(P)@5	cleaved G-E@N-term	-0.0189733	1020.52	511.265	1020.54	511.275	2	17	10.1.1.1460.12	0	15.4203	805.147	15.457	0.01		1.17941	15.6991	0.638239	18.4043	0.01		2.09001	29.8797	1.55425	16.8217	0.890778	19.1894	0	1.42	140.7	11.49	66.39	8.37	0	4.5	16.74
2	250.11	250.11	86.48	77.14	68.39	sp|P02459|CO2A1_BOVIN	Collagen alpha-1(II) chain OS=Bos taurus GN=COL2A1 PE=1 SV=4	0	auto - discordant peptide type	2	99	EAGAQGPMGPAGPAGAR	Glu->pyro-Glu@N-term	cleaved G-E@N-term	0.00109635	1475.7	738.855	1475.69	738.854	2	19	9.1.1.1419.14	0	13.1922	1971.01	13.2867	3.42943	26.6807	1.21873	24.054	2.95027	22.0873	0.564382	81.9555			2.25792	24.5172	5.85704	21.8959	31.69	5.48	60.66	7.81	128.04	11.09	3.98	3.16	0
2	250.11	250.11	86.48	77.14	68.39	sp|P02459|CO2A1_BOVIN	Collagen alpha-1(II) chain OS=Bos taurus GN=COL2A1 PE=1 SV=4	0	auto - discordant peptide type	2	99	EAGPTGAR	Glu->pyro-Glu@N-term	cleaved G-E@N-term	0.00308083	739.365	370.69	739.361	370.688	2	9	13.1.1.912.2	0	5.6215	66.5289	5.56															16.1	3.87	5.05	2.45	10.14	3.16	7.88	2.83	3.85
2	250.11	250.11	86.48	77.14	68.39	sp|P02459|CO2A1_BOVIN	Collagen alpha-1(II) chain OS=Bos taurus GN=COL2A1 PE=1 SV=4	0	auto - discordant peptide type	2	99	ESGSPGENGSPGPMGPR	Glu->pyro-Glu@N-term; Oxidation(P)@5; Deamidated(N)@8; Oxidation(P)@11	cleaved G-E@N-term	0.00748735	1626.67	814.34	1626.66	814.336	2	19	9.1.1.1340.6	0	8.3867	52.145	8.3303															0	0.07	7.39	2.65	7	2.65	1.77	1.41	0
2	250.11	250.11	86.48	77.14	68.39	sp|P02459|CO2A1_BOVIN	Collagen alpha-1(II) chain OS=Bos taurus GN=COL2A1 PE=1 SV=4	0	auto - discordant peptide type	2	99	EVGPPGPAGTAGAR	Glu->pyro-Glu@N-term; Oxidation(P)@5	cleaved G-E@N-term	-0.00561132	1233.6	617.81	1233.61	617.812	2	17	9.1.1.1375.7	0	10.521	72.4529	10.5394					2.19746	61.2281									13.89	5.1	10.25	4.69	27.18	7.21	1.65	2.45	2.97
2	250.11	250.11	86.48	77.14	68.39	sp|P02459|CO2A1_BOVIN	Collagen alpha-1(II) chain OS=Bos taurus GN=COL2A1 PE=1 SV=4	0	auto - discordant peptide type	2	99	FTYTVLK	iTRAQ8plex@N-term; No iTRAQ8plex(K)@7		-0.000193561	1174.69	588.352	1174.69	588.353	2	11	9.1.1.3496.5	0	58.6138	1957.84	58.2238	3.10927	17.6181	0.40648	19.7174	0.377055	21.1917	6.11175	16.3782	3.53073	23.9085	0.539225	21.8174	0.282419	27.7308	348.54	40.37	245.43	35.78	198.51	32.79	522.84	50.15	143.13
2	250.11	250.11	86.48	77.14	68.39	sp|P02459|CO2A1_BOVIN	Collagen alpha-1(II) chain OS=Bos taurus GN=COL2A1 PE=1 SV=4	0	auto - discordant peptide type	2	99	GAAGPAGPPGAQGPPGLQGMPGER	No iTRAQ8plex@N-term; Oxidation(P)@9; Oxidation(P)@15; Oxidation(P)@21		-0.00682315	2174.01	725.678	2174.02	725.68	3	21	10.1.1.1623.17	0	25.4033	254.338	25.3092	1.23547	39.7678	0.162212	49.5461	2.92783	28.0488	3.93749	33.9397			1.28151	32.1845	1.44069	31.6333	10.69	3.16	7.56	3.16	118.98	10.58	26	5.48	0
2	250.11	250.11	86.48	77.14	68.39	sp|P02459|CO2A1_BOVIN	Collagen alpha-1(II) chain OS=Bos taurus GN=COL2A1 PE=1 SV=4	0	auto - discordant peptide type	2	99	GAPGERGPSGLAGPK	Formyl@N-term; Oxidation(P)@3; iTRAQ8plex(K)@15	missed R-G@6	0.00421037	1697.9	566.976	1697.9	566.974	3	15	10.1.1.1745.12	0	32.8777	1562.39	32.4843	2.33809	4.69875	2.31631	3.56659	1.4745	3.83937	0.78951	9.04897	1.66169	8.09359	1.02723	4.47419	0.433317	5.87165	855.08	28.93	4562.87	65.95	2532.64	51.34	220.35	18.6	219.77
2	250.11	250.11	86.48	77.14	68.39	sp|P02459|CO2A1_BOVIN	Collagen alpha-1(II) chain OS=Bos taurus GN=COL2A1 PE=1 SV=4	0	auto - discordant peptide type	2	99	GAQGPPGATGFPGAAGR	No iTRAQ8plex@N-term; Oxidation(P)@6; Oxidation(P)@12		0.000183513	1499.71	750.863	1499.71	750.863	2	23	9.1.1.1525.21	0	19.6876	4232.26	19.6476			100		100								100		0	1	98.68	9.7	122.17	10.95	14.92	4.47	0
2	250.11	250.11	86.48	77.14	68.39	sp|P02459|CO2A1_BOVIN	Collagen alpha-1(II) chain OS=Bos taurus GN=COL2A1 PE=1 SV=4	0	auto - discordant peptide type	2	99	GDPGLQGPAGPPGEKGEPGDDGPSGPDGPPGPQGLAGQR	No iTRAQ8plex@N-term; Deamidated(Q)@6; Oxidation(P)@11; Oxidation(P)@12; iTRAQ8plex(K)@15	cleaved A-G@N-term; missed K-G@15	-0.0570736	3908.78	978.202	3908.84	978.216	4	21	9.1.1.1512.14	0	18.9025	444.433	18.7906			0.907796	51.2695	1.21679	50.1058							1.13912	55.9406	13.65	6.24	34.73	10.1	40.59	10.95	4.14	4.24	2.33
2	250.11	250.11	86.48	77.14	68.39	sp|P02459|CO2A1_BOVIN	Collagen alpha-1(II) chain OS=Bos taurus GN=COL2A1 PE=1 SV=4	1	auto	2	99	GEAGAQGPMGPAGPAGAR	iTRAQ8plex@N-term		-0.00608668	1854.93	619.316	1854.93	619.318	3	13	9.1.1.1669.16	1	28.5239	96.7289	28.4308	0.69212	17.8288	0.808481	10.5975	1.40949	9.9688	0.984426	19.7487	0.740208	29.816	0.409345	15.4394	0.991942	11.6863	40.49	6.32	254.76	15.72	387.27	19.42	43.95	7.81	15.66
2	250.11	250.11	86.48	77.14	68.39	sp|P02459|CO2A1_BOVIN	Collagen alpha-1(II) chain OS=Bos taurus GN=COL2A1 PE=1 SV=4	0	auto - discordant peptide type	2	99	GEPGDDGPSGPDGPPGPQGLAGQR	Formyl@N-term; Oxidation(P)@3; Oxidation(P)@15		0.0147394	2273.99	1138	2273.98	1138	2	19	6.1.1.894.17	0	11.0685	1975.8	11.0769	13.7755	44.4606	5.2483	42.7896	11.926	41.8556									31.65	5.48	64.95	8.06	128.69	11.14	9.24	3.87	0
2	250.11	250.11	86.48	77.14	68.39	sp|P02459|CO2A1_BOVIN	Collagen alpha-1(II) chain OS=Bos taurus GN=COL2A1 PE=1 SV=4	0	auto - discordant peptide type	2	99	GEPGGAGPAGPPGER	No iTRAQ8plex@N-term; Oxidation(P)@3; Oxidation(P)@12		0.0141313	1336.61	669.315	1336.6	669.308	2	19	13.1.1.1011.6	0	9.7837	108.801	9.7887			100		100										4.75	2.24	62.43	7.68	32.54	5.83	0.11	1.41	5.23
2	250.11	250.11	86.48	77.14	68.39	sp|P02459|CO2A1_BOVIN	Collagen alpha-1(II) chain OS=Bos taurus GN=COL2A1 PE=1 SV=4	0	auto - discordant peptide type	2	99	GEPGTPGSPGPAGAAGN	iTRAQ8plex@N-term; Oxidation(P)@3; Oxidation(P)@6; Oxidation(P)@9	cleaved N-P@C-term	-0.00846556	1744.81	873.412	1744.82	873.416	2	21	13.1.1.964.2	0	6.9672	123.84	6.9112	2.18903	18.875	1.07615	15.5258	2.24544	14.3719	0.351572	69.9224	0.395605	69.2989	0.454123	23.4304	1.27271	17.0365	50.34	6.93	133.3	11.49	242.52	15.3	6.17	4.24	3.29
2	250.11	250.11	86.48	77.14	68.39	sp|P02459|CO2A1_BOVIN	Collagen alpha-1(II) chain OS=Bos taurus GN=COL2A1 PE=1 SV=4	0	auto - discordant peptide type	2	99	GERGLKGHRGFTGLQGLPGPPGPSGDQGASGPAGPSGPR	No iTRAQ8plex@N-term; iTRAQ8plex(K)@6; Oxidation(P)@20	cleaved A-G@N-term; missed R-G@3; missed K-G@6; missed R-G@9	-0.051254	3982.99	996.755	3983.04	996.768	4	17	5.1.1.713.30	0	24.927	786.251	24.8723	1.74354	5.71328	1.16434	4.35751	2.46808	4.05455	0.01		0.853337	11.8866	0.475424	6.41367	0.843266	5.33279	504.93	22.05	1816.24	42.27	3356.93	56.85	0	85.41	89.37
2	250.11	250.11	86.48	77.14	68.39	sp|P02459|CO2A1_BOVIN	Collagen alpha-1(II) chain OS=Bos taurus GN=COL2A1 PE=1 SV=4	0	auto - discordant peptide type	2	99	GESGSPGENGSPGPMGPR	Formyl@N-term; Oxidation(P)@6; Deamidated(N)@9; Oxidation(P)@12		7.40929e-05	1729.69	865.85	1729.68	865.85	2	17	3.1.1.512.26	0	7.0425	304.921	6.9897	1.6419	17.8738	0.612835	15.0587	0.773948	14.7787	1.24363	22.9148	0.393272	79.0253	1.51467	14.3573	1.1931	15.1685	246.94	34.21	496.46	49.45	546.69	52.11	142.74	28.46	21.39
2	250.11	250.11	86.48	77.14	68.39	sp|P02459|CO2A1_BOVIN	Collagen alpha-1(II) chain OS=Bos taurus GN=COL2A1 PE=1 SV=4	0	auto - discordant peptide type	2	99	GETGAVGAPGAPGPPGSPGPAGPIGK	iTRAQ8plex@N-term; Oxidation(P)@9; Oxidation(P)@14; Oxidation(P)@15; Oxidation(P)@18; iTRAQ8plex(K)@26		-0.00877709	2824.47	707.125	2824.48	707.128	4	18	12.1.1.1351.17	0	38.2734	306.695	38.363	1.36411	13.3521	2.52394	8.61579	3.62384	8.49904	1.63064	16.2368	0.382672	50.138	0.823434	11.6027	1.65303	9.84681	89.01	9.54	887.08	29.19	1110.56	33	81.2	11.49	9.03
2	250.11	250.11	86.48	77.14	68.39	sp|P02459|CO2A1_BOVIN	Collagen alpha-1(II) chain OS=Bos taurus GN=COL2A1 PE=1 SV=4	0	auto - discordant peptide type	2	99	GETGEAGERGLKGHRGFTGLQGLPGPPGPSGDQGASGPAGPSGPR	iTRAQ8plex@N-term; iTRAQ8plex(K)@12	missed R-G@9; missed K-G@12; missed R-G@15	-1.04086	4814.42	1204.61	4815.46	1204.87	4	18	5.1.1.689.31	0	23.4595	0	-1	1.89494	8.08425	1.55642	6.05599	2.53194	5.84842	0.0969393	93.9862	0.01		0.481883	9.16666	0.715001	8.06963	261.78	15.94	1158.15	33.56	1642.78	39.99	10.22	9.59	0
2	250.11	250.11	86.48	77.14	68.39	sp|P02459|CO2A1_BOVIN	Collagen alpha-1(II) chain OS=Bos taurus GN=COL2A1 PE=1 SV=4	0	auto - discordant peptide type	2	99	GEVGPPGPAGTAGAR	Formyl@N-term; Oxidation(P)@6		0.00261732	1336.64	669.327	1336.64	669.326	2	15	3.1.1.533.23	0	8.3207	1882.17	8.339	0.704775	25.4038	1.1243	13.8739	1.34221	13.8669	1.45729	23.3442	4.7831	18.758	1.08631	16.3934	3.09923	13.3265	19.81	4.47	170.22	12.77	177.19	13.27	31.26	6.32	48.62
2	250.11	250.11	86.48	77.14	68.39	sp|P02459|CO2A1_BOVIN	Collagen alpha-1(II) chain OS=Bos taurus GN=COL2A1 PE=1 SV=4	0	auto - discordant peptide type	2	99	GFPGERGSPGSQGLQGAR	Formyl@N-term; Oxidation(P)@3; Oxidation(P)@9	missed R-G@6	-0.000329936	1816.84	909.43	1816.85	909.43	2	18	14.1.1.1100.16	0	18.3518	128.379	18.3156			100		100								100		4.5	2.24	87.07	9.06	38.08	6.4	13.77	3.87	3.78
2	250.11	250.11	86.48	77.14	68.39	sp|P02459|CO2A1_BOVIN	Collagen alpha-1(II) chain OS=Bos taurus GN=COL2A1 PE=1 SV=4	0	auto - discordant peptide type	2	99	GFPGLPGPSGEPGK	Formyl@N-term; Oxidation(P)@3; Oxidation(P)@6; iTRAQ8plex(K)@14		0.000971413	1659.84	830.928	1659.84	830.928	2	18	2.1.1.451.29	0	21.4341	4381.48	21.3202	1.88081	5.02078	0.988661	4.14416	2.89323	3.76964	0.343253	18.6878	0.01		0.574487	5.60313	2.6391	3.9833	748.44	26.74	2119.11	46.09	5407.26	71.87	104.24	19.13	0
2	250.11	250.11	86.48	77.14	68.39	sp|P02459|CO2A1_BOVIN	Collagen alpha-1(II) chain OS=Bos taurus GN=COL2A1 PE=1 SV=4	0	auto - discordant peptide type	2	99	GFPGQDGLAGPK	iTRAQ8plex@N-term; Oxidation(P)@3; No iTRAQ8plex(K)@12		-0.00299545	1462.77	732.392	1462.77	732.393	2	22	14.1.1.1193.23	0	24.0468	2222.44	24.1878	7.80135	3.54217	0.198089	6.64995	0.828592	3.96621	2.72764	4.74696	10.4658	3.992	0.51598	5.25497	0.182104	7.8436	3173.17	54.32	433.99	25.53	1582.88	39.14	846.68	30.43	1539.46
2	250.11	250.11	86.48	77.14	68.39	sp|P02459|CO2A1_BOVIN	Collagen alpha-1(II) chain OS=Bos taurus GN=COL2A1 PE=1 SV=4	0	auto - discordant peptide type	2	99	GFTGLQGLPGPPGP	iTRAQ8plex@N-term; Oxidation(P)@9	cleaved P-S@C-term	-0.0114233	1613.86	807.938	1613.87	807.943	2	16	8.1.1.1442.19	0	30.3248	402.574	30.2883	2.07704	8.55193	1.22534	6.8213	2.38753	6.41763	0.17393	57.9849	0.360451	29.752	0.229676	13.6095	0.739851	8.68311	244.11	15.3	775.7	27.62	1317.87	35.69	15.6	9	15.32
2	250.11	250.11	86.48	77.14	68.39	sp|P02459|CO2A1_BOVIN	Collagen alpha-1(II) chain OS=Bos taurus GN=COL2A1 PE=1 SV=4	0	auto - discordant peptide type	2	99	GFTGLQGLPGPPGPSGDQGASGPAGPSGPR	Formyl@N-term; Oxidation(P)@9		0.0532177	2716.34	906.453	2716.28	906.435	3	16	2.1.1.525.19	0	25.9545	0	-1	0.01		0.81744	12.0414	0.706377	12.824	4.1662	12.8116	0.241835	116.35	1.66883	13.3937	25.5714	10.2552	0	2.24	221.52	14.46	166.91	13.15	159.96	12.57	4.4
2	250.11	250.11	86.48	77.14	68.39	sp|P02459|CO2A1_BOVIN	Collagen alpha-1(II) chain OS=Bos taurus GN=COL2A1 PE=1 SV=4	0	auto - discordant peptide type	2	99	GGAQMGVMQGPMGPMGPR	Formyl@N-term	cleaved A-G@N-term	-0.00217193	1785.78	893.895	1785.78	893.896	2	18	5.1.1.704.29	0	24.3725	304.502	24.3198	1.29095	28.3039	1.94759	18.8432	0.912454	21.4336	0.01		0.01		0.401395	31.5879	1.87928	20.5141	19.9	4.47	161.71	12.37	66.06	8.43	0	3.73	0
2	250.11	250.11	86.48	77.14	68.39	sp|P02459|CO2A1_BOVIN	Collagen alpha-1(II) chain OS=Bos taurus GN=COL2A1 PE=1 SV=4	0	auto - discordant peptide type	2	99	GGFHFSYGDDNLAPNTANVQMTFLR	Formyl@N-term	cleaved N-G@N-term	0.0349119	2799.31	934.109	2799.27	934.098	3	21	13.1.1.1614.22	0	46.7195	301.19	46.678	17.5781	73.3171	5.74606	72.9083	5.81797	73.002	9.11281	75.4298	21.0157	74.9313	5.7794	73.5594	11.3902	72.9067	64.53	7.81	113.62	10.58	100.31	10.05	25.53	5.48	27.9
2	250.11	250.11	86.48	77.14	68.39	sp|P02459|CO2A1_BOVIN	Collagen alpha-1(II) chain OS=Bos taurus GN=COL2A1 PE=1 SV=4	0	auto - discordant peptide type	2	99	GIVGLPGQR	iTRAQ8plex@N-term; Oxidation(P)@6		-0.00396883	1215.72	406.247	1215.72	406.249	3	13	2.1.1.553.2	0	27.634	864.418	27.7484	1.38653	8.52998	0.774113	6.65609	3.87668	5.62698	0.01		0.596678	19.6019	0.252517	12.0227	1.40645	6.69238	215.26	14.35	647.34	25.88	2826.68	51.68	2.25	11.96	33.5
2	250.11	250.11	86.48	77.14	68.39	sp|P02459|CO2A1_BOVIN	Collagen alpha-1(II) chain OS=Bos taurus GN=COL2A1 PE=1 SV=4	0	auto - discordant peptide type	2	99	GIVGLPGQRGER	Formyl@N-term; Oxidation(P)@6; Deamidated(Q)@8	missed R-G@9	-0.00599125	1282.66	642.336	1282.66	642.339	2	13	13.1.1.1288.10	0	26.72	516.072	26.6377	0.750922	27.7981	2.08365	15.3614	2.11082	15.576	2.65374	21.0121	3.78557	23.5372	2.11555	16.466	2.12669	16.4608	18.71	4.47	279.64	16.31	247.01	15.75	50.46	7.81	34.11
2	250.11	250.11	86.48	77.14	68.39	sp|P02459|CO2A1_BOVIN	Collagen alpha-1(II) chain OS=Bos taurus GN=COL2A1 PE=1 SV=4	0	auto - discordant peptide type	2	99	GLPGKDGETGAAGPPGPAGPAGER	Formyl@N-term; Oxidation(P)@3; iTRAQ8plex(K)@5; Oxidation(P)@15	missed K-D@5	0.001279	2479.23	827.416	2479.22	827.415	3	21	8.1.1.1507.23	0	34.3171	252.616	34.2678	1.1911	41.4493	0.943212	29.1173	2.61675	26.1332	2.12357	41.4584	1.23356	67.4805	0.549268	38.3777	0.158927	63.4416	42.32	14.32	180.51	29.92	436.66	45.77	57.58	19.49	15.85
2	250.11	250.11	86.48	77.14	68.39	sp|P02459|CO2A1_BOVIN	Collagen alpha-1(II) chain OS=Bos taurus GN=COL2A1 PE=1 SV=4	0	auto - discordant peptide type	2	99	GLPGTPGTDGPK	iTRAQ8plex@N-term; Oxidation(P)@3; Oxidation(P)@6; No iTRAQ8plex(K)@12		-0.00235211	1431.75	716.882	1431.75	716.883	2	19	9.1.1.1597.23	0	24.1145	390.418	24.1329	4.07524	4.50853	0.0507453	16.4448	0.513747	5.11491	3.55274	5.02868	9.42126	4.73106	0.60942	5.75697	0.317827	7.20417	1228.84	33.79	82.42	13.23	727.57	26.63	817.55	28.93	1027.36
2	250.11	250.11	86.48	77.14	68.39	sp|P02459|CO2A1_BOVIN	Collagen alpha-1(II) chain OS=Bos taurus GN=COL2A1 PE=1 SV=4	0	no quant - weak signal	2	99	GLQGPAGPPGEKGEPGDDGPSGPDGPPGPQGLAGQR	iTRAQ8plex@N-term; Pro->pyro-Glu(P)@8; iTRAQ8plex(K)@12	cleaved P-G@N-term; missed K-G@12	-0.191829	3924.75	982.196	3924.95	982.244	4	17	9.1.1.1502.21	0	18.2819	251.702	18.2388															10.72	7.07	4.48	5	5.07	5	0	0.23	0
2	250.11	250.11	86.48	77.14	68.39	sp|P02459|CO2A1_BOVIN	Collagen alpha-1(II) chain OS=Bos taurus GN=COL2A1 PE=1 SV=4	0	auto - discordant peptide type	2	99	GLTGPIGPPGPAGAN	iTRAQ8plex@N-term; Oxidation(P)@9	cleaved N-G@C-term	0.000206257	1594.86	798.438	1594.86	798.438	2	24	2.1.1.401.31	0	18.3814	1366.94	18.325	2.01846	6.29435	1.36285	4.88681	1.71213	4.84216	0.01		0.30732	26.6102	0.571493	6.92757	1.00386	5.85992	442.42	20.64	1609.01	39.5	1762.53	41.68	0	13.33	24.36
2	250.11	250.11	86.48	77.14	68.39	sp|P02459|CO2A1_BOVIN	Collagen alpha-1(II) chain OS=Bos taurus GN=COL2A1 PE=1 SV=4	0	auto - discordant peptide type	2	99	GLTGPIGPPGPAGANGEK	Formyl@N-term; Oxidation(P)@11; Deamidated(N)@15; iTRAQ8plex(K)@18		-0.0528986	1937.95	646.99	1938	647.007	3	18	15.1.1.1444.22	0	21.769	269.06	21.7274	2.08493	11.5546	1.75643	8.83928	2.19993	8.78248	0.11952	105.805	0.01		0.997731	10.9339	1.56983	9.89002	136.92	11.53	621.3	24.49	678.53	25.87	5.99	6.32	0.31
2	250.11	250.11	86.48	77.14	68.39	sp|P02459|CO2A1_BOVIN	Collagen alpha-1(II) chain OS=Bos taurus GN=COL2A1 PE=1 SV=4	0	auto - discordant peptide type	2	99	GLTGPIGPPGPAGANGEKGEVGPPGPAGTAGAR	Formyl@N-term; Oxidation(P)@9; Deamidated(N)@15; iTRAQ8plex(K)@18; Oxidation(P)@24	missed K-G@18	0.0341287	3228.67	1077.23	3228.63	1077.22	3	19	15.1.1.1578.28	0	29.9997	1259.64	30.2547	1.80107	10.4394	1.76524	7.59811	2.03234	7.61908	0.772558	20.0385	2.30025	14.3319	1.05975	9.32771	1.58772	8.51572	155.37	12.33	820.23	28.09	823.41	28.58	50.86	9.59	71.76
2	250.11	250.11	86.48	77.14	68.39	sp|P02459|CO2A1_BOVIN	Collagen alpha-1(II) chain OS=Bos taurus GN=COL2A1 PE=1 SV=4	0	auto - discordant peptide type	2	99	GLTGRPGDAGP	iTRAQ8plex@N-term; Oxidation(P)@6	cleaved P-Q@C-term	-0.0012373	1316.7	659.356	1316.7	659.357	2	14	10.1.1.1724.21	0	31.6025	1060.91	31.5014	2.44589	5.46593	3.39066	4.10064	1.90964	4.38336	0.519094	14.6914	1.56074	9.36705	0.633677	5.95919	0.352167	7.33472	667.74	25.83	4985.98	68.77	2448.54	50.78	108.15	15.33	154.09
2	250.11	250.11	86.48	77.14	68.39	sp|P02459|CO2A1_BOVIN	Collagen alpha-1(II) chain OS=Bos taurus GN=COL2A1 PE=1 SV=4	0	auto - discordant peptide type	2	99	GLTGRPGDAGPQGK	Formyl@N-term; Oxidation(P)@6; iTRAQ8plex(K)@14		0.00503223	1657.87	553.632	1657.87	553.63	3	18	8.1.1.1350.17	0	24.6859	14590.3	24.8979	1.89064	1.86511	2.8807	1.30183	5.18752	1.26839	0.01		1.05432	3.39619	0.145997	4.01617	1.56038	1.52691	4976.91	70.75	40845.5	198.83	64135.1	249.22	0	1279.37	1003.68
2	250.11	250.11	86.48	77.14	68.39	sp|P02459|CO2A1_BOVIN	Collagen alpha-1(II) chain OS=Bos taurus GN=COL2A1 PE=1 SV=4	0	auto - discordant peptide type	2	99	GMPGPQGPR	Formyl@N-term; Oxidation(P)@3		0.00323809	939.426	470.721	939.423	470.719	2	12	4.1.1.162.14	0	6.4423	11316.8	6.5183	2.22474	18.2883	5.96018	12.6614	7.88712	12.6111	0.01		4.57071	19.3563	0.281888	28.0321	1.39358	15.7779	57.31	7.81	827	28.12	954.23	30.61	0	19.82	42.58
2	250.11	250.11	86.48	77.14	68.39	sp|P02459|CO2A1_BOVIN	Collagen alpha-1(II) chain OS=Bos taurus GN=COL2A1 PE=1 SV=4	0	auto - discordant peptide type	2	99	GMPGPQGPRGDKGETGEAGER	Formyl@N-term; Oxidation(P)@3; Oxidation(P)@8; iTRAQ8plex(K)@12	missed R-G@9; missed K-G@12	0.000325288	2446.15	612.544	2446.15	612.544	4	17	6.1.1.1071.17	0	21.8905	4992.37	22.041	1.73281	3.53547	3.19776	2.37593	2.64053	2.44664	0.47304	10.0368	0.01		0.644407	3.4886	0.700059	3.41152	1352.07	37.18	13439.7	113.02	9676.61	99.07	281.68	27.57	14.72
2	250.11	250.11	86.48	77.14	68.39	sp|P02459|CO2A1_BOVIN	Collagen alpha-1(II) chain OS=Bos taurus GN=COL2A1 PE=1 SV=4	0	auto - discordant peptide type	2	99	GNPGPPGPPGPPGPGIDMSAFAGLGQR	iTRAQ8plex@N-term	cleaved P-G@N-term	1.9785	2803.4	935.474	2801.42	934.815	3	12	8.1.1.3246.25	0	58.2144	131.185	58.1671	1.19193	15.6824	1.61857	10.3408	2.79834	9.99101	0.680173	30.299	1.95869	19.4513	0.533067	15.0488	1.19016	11.9971	62.16	7.87	454.66	20.98	685.4	25.81	27.07	7.81	36.94
2	250.11	250.11	86.48	77.14	68.39	sp|P02459|CO2A1_BOVIN	Collagen alpha-1(II) chain OS=Bos taurus GN=COL2A1 PE=1 SV=4	1	auto	2	99	GPDPLQYMR	iTRAQ8plex@N-term		0.00100314	1379.72	690.866	1379.72	690.866	2	13	4.1.1.554.12	1	30.422	1057.5	30.4587	1.23423	4.97328	1.34562	3.37136	1.54959	3.38249	0.557914	9.73652	0.726134	10.2125	0.444951	5.01948	0.460717	4.9718	613.88	24.58	3605	58.85	3619.83	59.92	211.77	19.65	130.61
2	250.11	250.11	86.48	77.14	68.39	sp|P02459|CO2A1_BOVIN	Collagen alpha-1(II) chain OS=Bos taurus GN=COL2A1 PE=1 SV=4	1	auto	2	99	GPEGAQGPR	iTRAQ8plex@N-term		-0.00121382	1171.62	391.549	1171.63	391.549	3	13	3.1.1.518.6	1	7.3708	5205.86	7.4175	2.64785	3.27283	1.00481	2.87001	2.56471	2.59071	0.661495	8.19352	1.54503	5.88814	0.576666	3.92096	1.39092	3.04972	1842.99	41.8	3767.1	61.55	8384	89.69	351.37	27.57	388.9
2	250.11	250.11	86.48	77.14	68.39	sp|P02459|CO2A1_BOVIN	Collagen alpha-1(II) chain OS=Bos taurus GN=COL2A1 PE=1 SV=4	0	auto - discordant peptide type	2	99	GPPGPAGAPGPQGFQ	iTRAQ8plex@N-term; Oxidation(P)@3; Oxidation(P)@9	cleaved Q-G@C-term	-0.0144488	1669.82	835.918	1669.84	835.926	2	18	11.1.1.1428.19	0	17.5655	158.63	17.5194	2.03295	15.7225	0.84907	13.3944	1.98975	12.1708	2.42584	17.1705	0.822738	37.0322	0.329182	22.2639	1.80994	13.1927	74.75	8.43	168.16	12.96	343.61	18.22	68.07	9	10.94
2	250.11	250.11	86.48	77.14	68.39	sp|P02459|CO2A1_BOVIN	Collagen alpha-1(II) chain OS=Bos taurus GN=COL2A1 PE=1 SV=4	0	auto - discordant peptide type	2	99	GPPGPAGAPGPQGFQGN	iTRAQ8plex@N-term; Oxidation(P)@3; Oxidation(P)@9	cleaved N-P@C-term	-0.0220906	1840.88	614.634	1840.9	614.641	3	18	11.1.1.1394.14	0	15.4834	2115.56	15.2612	2.29301	44.4861	1.09733	38.784	4.00783	35.5987					1.25284	42.0503	2.75723	37.741	58.77	16.73	151.49	27.75	482.44	47.91	23.9	15.17	0
2	250.11	250.11	86.48	77.14	68.39	sp|P02459|CO2A1_BOVIN	Collagen alpha-1(II) chain OS=Bos taurus GN=COL2A1 PE=1 SV=4	0	auto - discordant peptide type	2	99	GPPGPAGAPGPQGFQGNPGEPGEPGVSGPMGPR	Formyl@N-term; Oxidation(P)@11; Oxidation(P)@21; Oxidation(P)@24		0.0393281	3082.42	1028.48	3082.38	1028.47	3	22	12.1.1.1068.26	0	20.9291	917.887	20.9375			100		100						100				20.84	4.47	68.28	8.12	56.44	7.55	12.85	3.87	3.16
2	250.11	250.11	86.48	77.14	68.39	sp|P02459|CO2A1_BOVIN	Collagen alpha-1(II) chain OS=Bos taurus GN=COL2A1 PE=1 SV=4	0	auto - discordant peptide type	2	99	GPPGPQGAR	iTRAQ8plex@N-term; Oxidation(P)@3		-0.0035862	1155.63	578.821	1155.63	578.822	2	13	4.1.1.125.25	0	4.1949	4120.28	4.2	2.14118	1.41762	2.61103	1.03626	3.69751	1.02223	0.01		0.23671	6.94125	0.426641	1.77489	1.28085	1.25705	9015.17	94.49	59214.3	238.88	73116.1	267.52	0	1177.4	360.42
2	250.11	250.11	86.48	77.14	68.39	sp|P02459|CO2A1_BOVIN	Collagen alpha-1(II) chain OS=Bos taurus GN=COL2A1 PE=1 SV=4	0	auto - discordant peptide type	2	99	GPPGPQGATGPLGPK	Formyl@N-term; Oxidation(P)@3; iTRAQ8plex(K)@15		-0.00754237	1677.89	839.953	1677.9	839.957	2	17	13.1.1.1119.25	0	16.4011	179.037	16.3546	2.14567	38.8054	0.652883	34.9734	1.02466	32.8193			2.25615	56.7044	1.10515	36.0578	0.879487	38.3033	118.63	33.47	194.43	44.05	266.07	50.99	15.88	17.32	45.11
2	250.11	250.11	86.48	77.14	68.39	sp|P02459|CO2A1_BOVIN	Collagen alpha-1(II) chain OS=Bos taurus GN=COL2A1 PE=1 SV=4	0	auto - discordant peptide type	2	99	GPPGPQGPAGEQGPR	Formyl@N-term		0.0109585	1428.69	715.35	1428.67	715.345	2	21	3.1.1.532.27	0	8.2656	989.341	8.2773	1.04845	14.5214	0.460302	11.364	1.38869	9.30464	0.208808	56.7597	1.23244	21.9054	0.567043	13.286	1.42759	10.1975	64.15	7.81	151.7	12.37	399.06	19.52	9.75	5.48	27.27
2	250.11	250.11	86.48	77.14	68.39	sp|P02459|CO2A1_BOVIN	Collagen alpha-1(II) chain OS=Bos taurus GN=COL2A1 PE=1 SV=4	0	auto - discordant peptide type	2	99	GPPGPVGPPGLTGPAGEPGR	Formyl@N-term; Oxidation(P)@3; Oxidation(P)@9; Oxidation(P)@18		0.00566725	1841.9	921.956	1841.89	921.953	2	22	12.1.1.1037.21	0	19.021	4074.36	19.226	0.44496	33.4981	0.417803	18.8727	0.554197	18.3635	2.30091	20.5098	0.950442	42.0212	0.327323	25.3567	0.168794	33.7787	10.24	3.16	51.79	7.07	59.9	7.75	40.41	6.4	7.91
2	250.11	250.11	86.48	77.14	68.39	sp|P02459|CO2A1_BOVIN	Collagen alpha-1(II) chain OS=Bos taurus GN=COL2A1 PE=1 SV=4	0	auto - discordant peptide type	2	99	GPPGPVGPSGK	Formyl@N-term; iTRAQ8plex(K)@11		-0.00908928	1280.69	641.354	1280.7	641.359	2	15	9.1.1.1498.17	0	18.0266	309.894	17.9939	2.3437	10.3145	0.442005	11.0464	6.24894	7.52782	1.45962	17.9459	0.137279	86.1739	0.0893074	31.1942	1.18601	9.65228	173.73	12.77	176.48	14.73	2175.52	45.16	82.57	13.56	3.68
2	250.11	250.11	86.48	77.14	68.39	sp|P02459|CO2A1_BOVIN	Collagen alpha-1(II) chain OS=Bos taurus GN=COL2A1 PE=1 SV=4	0	auto - discordant peptide type	2	99	GPPGPVGPSGKDGANGIPGPIGPPGPR	iTRAQ8plex@N-term; Oxidation(P)@3; iTRAQ8plex(K)@11; Oxidation(P)@18; Oxidation(P)@23; Oxidation(P)@24	missed K-D@11	-0.0231401	3073.62	769.412	3073.64	769.417	4	16	14.1.1.1450.19	0	39.8053	350.384	39.8304	2.54771	9.95764	4.14668	7.58165	3.88682	7.67685	0.704707	25.3147	0.996943	21.855	0.689149	10.9427	1.74975	8.75978	216.59	14.8	1898.82	42.54	1551.91	39.48	45.72	11.09	30.65
2	250.11	250.11	86.48	77.14	68.39	sp|P02459|CO2A1_BOVIN	Collagen alpha-1(II) chain OS=Bos taurus GN=COL2A1 PE=1 SV=4	0	auto - discordant peptide type	2	99	GPSGLAGPK	iTRAQ8plex@N-term; No iTRAQ8plex(K)@9		-0.00234771	1086.63	544.323	1086.63	544.324	2	13	10.1.1.1759.14	0	33.7427	482.392	33.653	4.51016	5.51945	0.123462	11.7281	1.13885	5.40226	6.58806	5.4892	7.16533	6.32913	0.311581	9.21406	0.390587	8.20636	893.47	28.83	131.74	14.28	1059.59	32.02	995.99	31.62	513.33
2	250.11	250.11	86.48	77.14	68.39	sp|P02459|CO2A1_BOVIN	Collagen alpha-1(II) chain OS=Bos taurus GN=COL2A1 PE=1 SV=4	0	auto - discordant peptide type	2	99	GPSGPDGPPGPQGLAGQR	No iTRAQ8plex@N-term; Oxidation(P)@9	cleaved D-G@N-term	0.00450258	1659.8	830.908	1659.8	830.906	2	18	9.1.1.1524.28	0	19.6376	263.022	19.5859	13.0327	84.5544	4.57578	83.3791	9.64591	82.6659					11.6458	83.0305	12.6601	82.9428	21.13	4.47	39.96	6.32	73.45	8.43	6.87	3.16	0
2	250.11	250.11	86.48	77.14	68.39	sp|P02459|CO2A1_BOVIN	Collagen alpha-1(II) chain OS=Bos taurus GN=COL2A1 PE=1 SV=4	0	auto - discordant peptide type	2	99	GRTGPAGAAGAR	No iTRAQ8plex@N-term	missed R-T@2	0.00811348	1040.56	521.285	1040.55	521.281	2	12	4.1.1.119.30	0	3.8261	200.034	3.7711	1.23773	10.1187	1.47728	6.62625	2.22533	6.44382	1.33254	12.5897	1.84695	13.6633	0.907875	8.25208	0.915752	8.2416	143.56	11.92	922.92	29.85	1212.23	34.45	117.95	13.19	77.47
2	250.11	250.11	86.48	77.14	68.39	sp|P02459|CO2A1_BOVIN	Collagen alpha-1(II) chain OS=Bos taurus GN=COL2A1 PE=1 SV=4	0	auto - discordant peptide type	2	99	GSAGAPGIAGAPGFPGPR	Formyl@N-term; Oxidation(P)@6; Oxidation(P)@12; Oxidation(P)@15		-0.000678917	1611.76	806.889	1611.76	806.889	2	25	13.1.1.1127.27	0	16.8948	6007.8	16.9065			100		100						100		100		0	3.84	379.36	18.89	237.33	15.59	0	13.1	0
2	250.11	250.11	86.48	77.14	68.39	sp|P02459|CO2A1_BOVIN	Collagen alpha-1(II) chain OS=Bos taurus GN=COL2A1 PE=1 SV=4	0	auto - discordant peptide type	2	99	GSPGSQGLQGAR	Formyl@N-term		0.00667904	1141.55	571.784	1141.55	571.781	2	14	3.1.1.513.25	0	7.0969	644.615	7.0508	47.5663	39.5055	4.49001	40.4663	12.5262	39.3852	15.5947	42.55	61.884	40.5137	16.7687	39.6212	29.0156	39.24	162.83	12.33	82.79	9.59	201.39	13.93	40.74	7.14	76.61
2	250.11	250.11	86.48	77.14	68.39	sp|P02459|CO2A1_BOVIN	Collagen alpha-1(II) chain OS=Bos taurus GN=COL2A1 PE=1 SV=4	0	auto - discordant peptide type	2	99	GVDIGPVCFL	No iTRAQ8plex@N-term; Methylthio(C)@8	cleaved F-G@N-term	-0.000204689	1064.5	533.259	1064.5	533.259	2	10	17.1.1.3641.3	0	47.8345	134.297	47.8795	0.453106	44.2717	0.0804228	47.1837	0.197305	33.8805	0.615657	46.1674	1.52981	41.1604	0.01		3.00874	20.1134	17.06	6.93	16.31	7.14	34.89	10.1	17.69	7.55	20.83
2	250.11	250.11	86.48	77.14	68.39	sp|P02459|CO2A1_BOVIN	Collagen alpha-1(II) chain OS=Bos taurus GN=COL2A1 PE=1 SV=4	0	auto - discordant peptide type	2	99	GVMQGPMGPMGPR	iTRAQ8plex@N-term	cleaved M-G@N-term	0.00192523	1617.81	540.278	1617.81	540.277	3	17	5.1.1.671.8	0	22.3317	774.041	22.4277	2.11459	7.427	2.73921	5.46212	1.71465	5.82061	0.179198	43.8175	1.52815	12.1745	0.494335	8.85644	1.764	6.20916	338.94	18.36	2364.93	47.4	1290.79	36.65	21.92	9.54	88.58
2	250.11	250.11	86.48	77.14	68.39	sp|P02459|CO2A1_BOVIN	Collagen alpha-1(II) chain OS=Bos taurus GN=COL2A1 PE=1 SV=4	0	auto - discordant peptide type	2	99	IGPVCFL	iTRAQ8plex@N-term; Methylthio(C)@5	cleaved D-I@N-term	0.00224854	1097.59	549.804	1097.59	549.803	2	8	3.1.1.1122.3	0	44.4607	411.84	44.389	100		100		100		100				100		100		243.47	15.33	945.34	30.25	1013.91	31.65	52.42	10.05	22.04
2	250.11	250.11	86.48	77.14	68.39	sp|P02459|CO2A1_BOVIN	Collagen alpha-1(II) chain OS=Bos taurus GN=COL2A1 PE=1 SV=4	0	auto - discordant peptide type	2	99	LAPNTANVQMTFLR	Formyl@N-term	cleaved N-L@N-term	-0.00315468	1602.82	802.415	1602.82	802.417	2	15	11.1.1.1768.17	0	38.418	390.8	38.4464			2.4231	31.7652	1.41272	32.923	1.89851	40.6903	2.02823	48.2598	0.799949	37.6357	3.593	32.1445	0	1.53	151.25	11.92	76.89	9	16.79	4.47	8.5
2	250.11	250.11	86.48	77.14	68.39	sp|P02459|CO2A1_BOVIN	Collagen alpha-1(II) chain OS=Bos taurus GN=COL2A1 PE=1 SV=4	0	auto - discordant peptide type	2	99	LCHPEWK	Formyl@N-term; Methylthio(C)@2; iTRAQ8plex(K)@7		0.00307586	1289.62	430.882	1289.62	430.881	3	10	8.1.1.1743.2	0	48.5653	890.679	48.5563	1.71539	5.26776	2.78938	3.57853	1.50279	3.90944	1.1524	7.42839	0.902721	11.2229	0.654336	5.14475	0.399313	6.12197	604.33	24.72	5293.13	70.79	2486.52	51.36	309.83	20.59	115.01
2	250.11	250.11	86.48	77.14	68.39	sp|P02459|CO2A1_BOVIN	Collagen alpha-1(II) chain OS=Bos taurus GN=COL2A1 PE=1 SV=4	0	auto - discordant peptide type	2	99	LPIIDIAPMDIGGPEQ	iTRAQ8plex@N-term	cleaved Q-E@C-term	-0.0106122	1982.06	992.037	1982.07	992.042	2	14	11.1.1.1936.21	0	48.7288	189.838	48.7505	1.73129	20.4246	10.6502	12.8998	3.98495	13.4861	2.14576	22.3591	0.0742154	421.524	1.90294	15.1019	1.60175	15.574	48.38	7.75	1603.05	38.78	523	24.15	45.76	8.43	0.75
2	250.11	250.11	86.48	77.14	68.39	sp|P02459|CO2A1_BOVIN	Collagen alpha-1(II) chain OS=Bos taurus GN=COL2A1 PE=1 SV=4	1	auto	2	99	LPIIDIAPMDIGGPEQEFGVDIGPVCFL	iTRAQ8plex@N-term; Methylthio(C)@26		0.0061668	3304.68	1102.57	3304.67	1102.57	3	11	2.1.1.883.6	1	47.9418	31731.8	47.2821			18.9589	169.384	13.0214	169.681									24.3	6.93	152.27	17.03	91.19	13.71	1.32	3.46	1.25
2	250.11	250.11	86.48	77.14	68.39	sp|P02459|CO2A1_BOVIN	Collagen alpha-1(II) chain OS=Bos taurus GN=COL2A1 PE=1 SV=4	0	auto - discordant peptide type	2	99	NQIESLR	iTRAQ8plex@N-term	cleaved N-N@N-term	-0.00760893	1162.65	582.334	1162.66	582.338	2	12	11.1.1.1774.12	0	38.7784	2391.28	38.1385	0.816287	8.63647	2.49448	4.48479	1.36019	4.92397	0.495532	15.1672	1.01658	12.6067	0.595335	6.57478	0.440174	7.31533	188.29	14.28	3099.27	54.06	1473.56	39.47	87.23	12.73	84.8
2	250.11	250.11	86.48	77.14	68.39	sp|P02459|CO2A1_BOVIN	Collagen alpha-1(II) chain OS=Bos taurus GN=COL2A1 PE=1 SV=4	0	auto - discordant peptide type	2	99	NSIAYLDEAAGN	iTRAQ8plex@N-term	cleaved N-L@C-term	-0.00758577	1540.76	771.387	1540.77	771.391	2	14	14.1.1.1174.20	0	22.878	780.764	22.9625	2.86186	10.4384	2.72547	8.31327	1.62803	8.91471	0.237943	50.7509	0.538389	33.9776	0.686486	11.7444	1.01198	10.561	198.58	13.93	1018.65	31.16	530.56	23.56	12.6	6.32	13.51
2	250.11	250.11	86.48	77.14	68.39	sp|P02459|CO2A1_BOVIN	Collagen alpha-1(II) chain OS=Bos taurus GN=COL2A1 PE=1 SV=4	0	auto - discordant peptide type	2	99	NSIAYLDEAAGNLK	No iTRAQ8plex@N-term; iTRAQ8plex(K)@14		-0.00750227	1781.94	594.987	1781.95	594.99	3	15	2.1.1.614.7	0	31.3805	565.91	31.4256	1.56775	10.6815	2.67497	7.31917	1.33139	8.03538	0.986066	15.5443	2.01931	14.6035	1.03965	9.08402	0.67103	10.2099	150.73	12.37	1385.28	36.19	601.19	25.38	72.35	10.1	70.21
2	250.11	250.11	86.48	77.14	68.39	sp|P02459|CO2A1_BOVIN	Collagen alpha-1(II) chain OS=Bos taurus GN=COL2A1 PE=1 SV=4	1	auto	2	99	NSIAYLDEAAGNLKK	iTRAQ8plex@N-term; iTRAQ8plex(K)@14; iTRAQ8plex(K)@15	missed K-K@14	-0.0324652	2518.42	630.612	2518.45	630.62	4	10	2.1.1.912.10	1	48.8743	119.299	48.7764	1.12668	28.8483	14.7849	14.2829	3.89724	15.0954	0.74847	48.5941	0.842467	48.6273	0.947537	19.1654	0.621729	21.6013	25.11	6.32	1774.84	40.74	407.93	22.02	12.73	5.92	6.79
2	250.11	250.11	86.48	77.14	68.39	sp|P02459|CO2A1_BOVIN	Collagen alpha-1(II) chain OS=Bos taurus GN=COL2A1 PE=1 SV=4	0	auto - discordant peptide type	2	99	PGEPGEPGVSGPMGPR	No iTRAQ8plex@N-term; Oxidation(P)@4; Oxidation(P)@7	cleaved N-P@N-term	0.000436152	1551.7	776.857	1551.7	776.857	2	19	12.1.1.1080.14	0	21.6384	222.529	21.609			2.74573	82.5898	3.46175	82.3563									15.35	8.66	78.83	19.49	86.66	20.74	21.34	11.18	18.94
2	250.11	250.11	86.48	77.14	68.39	sp|P02459|CO2A1_BOVIN	Collagen alpha-1(II) chain OS=Bos taurus GN=COL2A1 PE=1 SV=4	0	auto - discordant peptide type	2	99	PGPGIDMSAFAGLGQR	iTRAQ8plex@N-term	cleaved P-P@N-term	-3.0603	1873.92	937.966	1876.98	939.496	2	15	8.1.1.1675.13	0	44.5688	889.958	44.5425	1.91975	11.0389	3.20976	8.0869	2.80145	8.24632	1.41535	15.2799	1.73628	17.7646	1.57391	9.27001	1.11496	9.91699	160.85	12.77	1448.59	37.13	1102.41	33.39	90.5	11.96	52.61
2	250.11	250.11	86.48	77.14	68.39	sp|P02459|CO2A1_BOVIN	Collagen alpha-1(II) chain OS=Bos taurus GN=COL2A1 PE=1 SV=4	0	auto - discordant peptide type	2	99	PGPPGPPGPPGPGIDMSAFAGLGQR	No iTRAQ8plex@N-term; Oxidation(P)@4; Oxidation(P)@7; Oxidation(P)@10	cleaved N-P@N-term	0.0233053	2374.16	792.394	2374.14	792.386	3	27	8.1.1.1621.14	0	41.2633	1904.65	41.5421			100								100		100		20.78	4.47	74.25	8.43	27.19	5.48	8.81	3.16	7.62
2	250.11	250.11	86.48	77.14	68.39	sp|P02459|CO2A1_BOVIN	Collagen alpha-1(II) chain OS=Bos taurus GN=COL2A1 PE=1 SV=4	0	auto - discordant peptide type	2	99	PGPSGDQGASGPAGPSGPR	iTRAQ8plex@N-term	cleaved P-P@N-term	-7.00934	1944.96	973.485	1951.97	976.99	2	15	6.1.1.1150.29	0	26.7416	783.223	26.5659	3.04254	19.2786	3.03501	15.6135	6.85843	15.1355	0.01		1.39501	33.9159	0.01		1.84394	17.5836	62.3	7.81	334.74	18.11	659.57	25.18	0	6.49	10.33
2	250.11	250.11	86.48	77.14	68.39	sp|P02459|CO2A1_BOVIN	Collagen alpha-1(II) chain OS=Bos taurus GN=COL2A1 PE=1 SV=4	0	auto - discordant peptide type	2	99	QGAPGASGDRGPPGPVGPPGLTGPAGEPGR	Formyl@N-term; Oxidation(P)@13; Oxidation(P)@19; Oxidation(P)@28	missed R-G@10	0.00479103	2738.31	913.776	2738.3	913.774	3	27	11.1.1.1557.24	0	25.4806	3745.27	25.8036	1.84936	19.7569	0.410623	19.1466	0.361199	20.782	1.10177	26.523	0.01		0.01		0.175952	32.6127	42.56	6.32	50.9	7.14	39.04	6.32	19.35	4.47	0
2	250.11	250.11	86.48	77.14	68.39	sp|P02459|CO2A1_BOVIN	Collagen alpha-1(II) chain OS=Bos taurus GN=COL2A1 PE=1 SV=4	0	auto - discordant peptide type	2	99	QGDRGEAGAQGPMGPAGPAG	Gln->pyro-Glu@N-term	cleaved G-A@C-term; missed R-G@4	0.00671069	1762.78	882.395	1762.77	882.392	2	19	6.1.1.884.30	0	10.4551	868.835	10.4003	0.981985	25.5119	0.528454	18.9114	1.14846	16.7056	2.96778	20.3293	0.986472	43.8533	0.307648	28.6235	0.973372	19.1909	20.92	4.47	60.64	7.75	114.91	10.58	48.25	7.14	7.6
2	250.11	250.11	86.48	77.14	68.39	sp|P02459|CO2A1_BOVIN	Collagen alpha-1(II) chain OS=Bos taurus GN=COL2A1 PE=1 SV=4	0	auto - no iTRAQ	2	99	QGDRGEAGAQGPMGPAGPAGAR	Gln->pyro-Glu@N-term	missed R-G@4	0.0119836	1989.92	664.314	1989.91	664.31	3	23	6.1.1.914.14	0	12.2816	19117	12.6665	0.705908	22.6307	0.855256	13.3361	0.639125	14.7664	4.17181	14.3931	2.56193	21.9936	0.868499	16.1881	4.14429	12.0111	25.25	5	164.78	12.53	107.37	10.63	113.88	10.63	33.14
2	250.11	250.11	86.48	77.14	68.39	sp|P02459|CO2A1_BOVIN	Collagen alpha-1(II) chain OS=Bos taurus GN=COL2A1 PE=1 SV=4	0	auto - discordant peptide type	2	99	QGFQGNPGEPGEPGVSGPMGPR	Gln->pyro-Glu@N-term; Oxidation(P)@7; Oxidation(P)@10; Oxidation(P)@13	cleaved P-Q@N-term	-0.0120716	2181.93	728.316	2181.94	728.32	3	21	10.1.1.1486.18	0	17.0229	467.795	16.9883			100		100								100		20.68	4.47	84.14	9	70.66	8.43	6.46	3.16	9.92
2	250.11	250.11	86.48	77.14	68.39	sp|P02459|CO2A1_BOVIN	Collagen alpha-1(II) chain OS=Bos taurus GN=COL2A1 PE=1 SV=4	0	auto - discordant peptide type	2	99	QHDAEVDATLK	Gln->pyro-Glu@N-term; No iTRAQ8plex(K)@11		0.00449608	1208.57	605.293	1208.57	605.291	2	17	3.1.1.609.28	0	12.996	3085.49	13.0679	1.14214	12.0154	0.411776	9.9189	0.380189	10.6589	0.985808	14.9392	3.7196	11.5415	0.340202	13.366	0.390099	12.5553	96.1	9.54	186.62	13.53	150.24	12.37	63.3	8.43	113.18
2	250.11	250.11	86.48	77.14	68.39	sp|P02459|CO2A1_BOVIN	Collagen alpha-1(II) chain OS=Bos taurus GN=COL2A1 PE=1 SV=4	0	auto - discordant peptide type	2	99	QIESLRSPEGSR	Formyl@N-term	cleaved N-Q@N-term; missed R-S@6	-0.00182211	1385.69	693.851	1385.69	693.852	2	16	9.1.1.1602.21	0	24.4196	811.041	24.6261	1.27401	16.5457	0.460416	13.8214	0.758246	12.6717	0.404388	36.2755	1.05887	29.7961	0.83971	14.0177	0.484542	16.7329	52.8	7.07	102.78	10.1	147.59	12	12.79	4.47	15.87
2	250.11	250.11	86.48	77.14	68.39	sp|P02459|CO2A1_BOVIN	Collagen alpha-1(II) chain OS=Bos taurus GN=COL2A1 PE=1 SV=4	0	auto - discordant peptide type	2	99	QMAGGFDEKAGGAQMGVMQGPMGPMGPR	Gln->pyro-Glu@N-term; Oxidation(M)@2; iTRAQ8plex(K)@9; Oxidation(M)@15	cleaved A-Q@N-term; missed K-A@9	0.00720181	3111.41	1038.14	3111.4	1038.14	3	18	6.1.1.1246.22	0	32.6159	790.728	32.6309	2.23266	18.6887	1.00547	15.8066	1.59443	15.1301	0.511844	46.6227	0.58114	52.9277	0.495038	21.9303	0.685022	19.81	274.3	36.12	665.38	57.23	920.01	67.01	47.99	21.45	25.82
2	250.11	250.11	86.48	77.14	68.39	sp|P02459|CO2A1_BOVIN	Collagen alpha-1(II) chain OS=Bos taurus GN=COL2A1 PE=1 SV=4	0	auto - discordant peptide type	2	99	QMGVMQGPMGPMGPR	iTRAQ8plex@N-term	cleaved A-Q@N-term	1.95448	1878.86	940.439	1876.91	939.462	2	13	7.1.1.1919.18	0	45.4054	682.087	45.3708			100		100				100		100		100		20.23	4.47	128.5	11.09	111.97	10.58	2.95	3.16	40.14
2	250.11	250.11	86.48	77.14	68.39	sp|P02459|CO2A1_BOVIN	Collagen alpha-1(II) chain OS=Bos taurus GN=COL2A1 PE=1 SV=4	0	auto - discordant peptide type	2	99	RGRSGETGPAGPPGNPGPPGPPGPPGPGIDMSAFAGLGQR	No iTRAQ8plex@N-term	cleaved P-R@N-term; missed R-G@1; missed R-S@3	0.0027971	3716.83	930.214	3716.82	930.213	4	11	8.1.1.1681.18	0	44.9451	3248.41	45.5252	5.7	12.0438	6.96514	10.9639	7.41718	10.9874	2.27051	17.4867	1.10912	28.8203	1.59616	12.4028	1.44869	12.5836	340.21	18.36	2239.22	46.31	2079.19	45.52	103.42	14.25	23.94
2	250.11	250.11	86.48	77.14	68.39	sp|P02459|CO2A1_BOVIN	Collagen alpha-1(II) chain OS=Bos taurus GN=COL2A1 PE=1 SV=4	0	auto - discordant peptide type	2	99	SGDYWIDPNQG	iTRAQ8plex@N-term	cleaved G-C@C-term	0.0105188	1554.74	778.375	1554.73	778.37	2	10	4.1.1.374.29	0	19.4333	274.668	19.3802	1.08941	22.2482	5.87685	12.001	1.2566	14.2677	0.01		1.54153	28.6931	0.978774	16.0534	1.1991	15.2934	33.28	6.32	967.01	30.08	180.29	15	0	3.37	17.03
2	250.11	250.11	86.48	77.14	68.39	sp|P02459|CO2A1_BOVIN	Collagen alpha-1(II) chain OS=Bos taurus GN=COL2A1 PE=1 SV=4	0	auto - discordant peptide type	2	99	SGDYWIDPNQGCTLDAMK	No iTRAQ8plex@N-term; Methylthio(C)@12; No iTRAQ8plex(K)@18		0.00288667	2058.85	1030.43	2058.85	1030.43	2	18	5.1.1.851.20	0	33.3884	3789.56	33.0411	2.82361	23.3279	0.891315	21.4128	0.856082	22.1177	1.55199	30.9008	1.85884	36.1131	0.01		2.49167	20.4221	42.34	6.32	71.99	8.43	60.29	7.81	17.76	4.47	10.08
2	250.11	250.11	86.48	77.14	68.39	sp|P02459|CO2A1_BOVIN	Collagen alpha-1(II) chain OS=Bos taurus GN=COL2A1 PE=1 SV=4	0	auto - discordant peptide type	2	99	SGETGPAGPPGN	iTRAQ8plex@N-term; Oxidation(P)@10	cleaved N-P@C-term	-0.00288521	1359.65	680.835	1359.66	680.836	2	17	3.1.1.492.30	0	5.8198	1398.56	5.8265	1.52358	5.51006	1.05227	4.08031	2.0437	3.80723	0.354593	17.6639	0.347407	18.8581	0.30014	7.52689	1.67152	4.23144	510.55	22.18	1899.31	43.15	3216.42	55.78	90.68	15.72	42.1
2	250.11	250.11	86.48	77.14	68.39	sp|P02459|CO2A1_BOVIN	Collagen alpha-1(II) chain OS=Bos taurus GN=COL2A1 PE=1 SV=4	0	auto - discordant peptide type	2	99	SGETGPAGPPGNPGPPGPPGPPGPGIDMSAFAGLGQR	Formyl@N-term; Oxidation(P)@10; Oxidation(P)@16; Oxidation(P)@19		-0.0135722	3423.57	1142.2	3423.58	1142.2	3	25	8.1.1.1468.30	0	31.9328	1073.19	31.8783	1.49272	23.7776	0.245712	25.3981	0.736109	20.0422	0.416001	49.2509	0.01		0.0693786	79.5636	1.9668	18.9054	32.02	5.48	28.39	5.48	74.16	8.43	6.81	3.16	0
2	250.11	250.11	86.48	77.14	68.39	sp|P02459|CO2A1_BOVIN	Collagen alpha-1(II) chain OS=Bos taurus GN=COL2A1 PE=1 SV=4	0	auto - discordant peptide type	2	99	SIAYLDEAAGNLK	iTRAQ8plex@N-term; iTRAQ8plex(K)@13	cleaved N-S@N-term	-0.0152304	1972.09	658.372	1972.11	658.377	3	16	4.1.1.649.5	0	36.2506	199.211	36.1755	2.06309	14.7442	4.82461	10.3345	3.11636	10.7208	2.21631	17.1717	4.1225	16.5695	1.48038	12.5042	1.53679	12.4147	87.86	9.59	1106.7	32.36	623.31	25.46	72.03	10.1	63.49
2	250.11	250.11	86.48	77.14	68.39	sp|P02459|CO2A1_BOVIN	Collagen alpha-1(II) chain OS=Bos taurus GN=COL2A1 PE=1 SV=4	0	auto - discordant peptide type	2	99	SLNNQIESLR	iTRAQ8plex@N-term		-0.975535	1475.84	738.93	1476.82	739.417	2	15	2.1.1.529.14	0	26.1838	241.37	26.0949	1.89791	7.20552	2.72332	5.10202	1.20468	5.75768	0.195343	34.0764	0.80034	16.9551	0.88188	6.70819	0.565844	7.68678	339.54	18.44	2624.28	49.83	1012.21	33.15	26.67	9	51.78
2	250.11	250.11	86.48	77.14	68.39	sp|P02459|CO2A1_BOVIN	Collagen alpha-1(II) chain OS=Bos taurus GN=COL2A1 PE=1 SV=4	1	auto	2	99	SLNNQIESLRSPEGSR	iTRAQ8plex@N-term	missed R-S@10	0.00202832	2090.1	697.709	2090.1	697.708	3	14	2.1.1.645.11	1	33.2988	8759.57	33.8912	1.39622	9.54852	4.85125	5.81138	1.18675	6.89378	0.146348	53.4206	2.94358	10.6581	1.76133	6.78983	0.408759	10.2008	183.77	14.25	3439.3	56.79	733.61	29.78	14.7	7.81	140.11
2	250.11	250.11	86.48	77.14	68.39	sp|P02459|CO2A1_BOVIN	Collagen alpha-1(II) chain OS=Bos taurus GN=COL2A1 PE=1 SV=4	0	auto - discordant peptide type	2	99	TANVQMTFLR	iTRAQ8plex@N-term	cleaved N-T@N-term	-0.00274189	1483.81	742.912	1483.81	742.913	2	11	9.1.1.3488.9	0	58.1208	886.178	58.4085	1.80615	6.64269	2.39948	4.7334	1.16411	5.29026	0.29322	21.9174	0.68384	17.0991	0.934045	6.05071	0.833238	6.25204	397.6	19.9	2845.14	51.92	1203.57	35.93	49.26	10.58	54.44
2	250.11	250.11	86.48	77.14	68.39	sp|P02459|CO2A1_BOVIN	Collagen alpha-1(II) chain OS=Bos taurus GN=COL2A1 PE=1 SV=4	1	auto	2	99	TGPAGAAGAR	iTRAQ8plex@N-term		-0.0098671	1131.62	566.817	1131.63	566.822	2	17	2.1.1.207.29	1	6.4292	13717.3	6.6213	2.04319	1.44659	3.26743	1.02181	3.65331	1.02582	0.01		0.244601	6.67746	0.394035	1.82868	1.16637	1.28541	8570.13	93.02	73821	265.7	71969.5	267.13	0	1215.15	371.03
2	250.11	250.11	86.48	77.14	68.39	sp|P02459|CO2A1_BOVIN	Collagen alpha-1(II) chain OS=Bos taurus GN=COL2A1 PE=1 SV=4	0	auto - discordant peptide type	2	99	TGPAGPPGNPGPPGPPGPPGPGIDMSAFAGLGQR	iTRAQ8plex@N-term; Deamidated(N)@9; Oxidation(P)@13; Oxidation(P)@16	cleaved E-T@N-term	-0.0461128	3411.64	1138.22	3411.68	1138.23	3	18	8.1.1.1594.30	0	39.6327	637.855	39.517	1.45917	23.0477	0.620918	19.121	0.801859	18.7589	1.68916	24.8185	0.01		0.885069	20.4131	0.737291	21.4535	31.57	5.48	72.36	8.43	81.48	9	27.89	5.48	0
2	250.11	250.11	86.48	77.14	68.39	sp|P02459|CO2A1_BOVIN	Collagen alpha-1(II) chain OS=Bos taurus GN=COL2A1 PE=1 SV=4	1	auto	2	99	TMIEYR	iTRAQ8plex@N-term		-5.24065e-05	1115.6	558.805	1115.6	558.805	2	10	3.1.1.713.22	1	19.3773	505.03	19.3974	1.612	12.1038	6.9793	7.5864	2.44924	8.18532	1.51068	14.8935	1.56659	17.8969	0.554605	11.9851	1.01596	10.0261	124.57	11.96	2905.06	52.22	888.92	31.65	89.09	11.53	43.78
2	250.11	250.11	86.48	77.14	68.39	sp|P02459|CO2A1_BOVIN	Collagen alpha-1(II) chain OS=Bos taurus GN=COL2A1 PE=1 SV=4	0	auto - discordant peptide type	2	99	TSRLPIIDIAP	Formyl@N-term	cleaved P-M@C-term; missed R-L@3	0.00205814	1222.69	612.354	1222.69	612.353	2	11	9.1.1.1862.6	0	40.3353	540.955	40.382	15.0275	67.7086	15.8209	65.7066	4.3528	67.4691	22.7854	67.4594	26.4424	69.22			4.00248	68.5973	30.55	5.48	173.24	12.81	41.56	7.07	35.35	6	19.44
2	250.11	250.11	86.48	77.14	68.39	sp|P02459|CO2A1_BOVIN	Collagen alpha-1(II) chain OS=Bos taurus GN=COL2A1 PE=1 SV=4	0	auto - discordant peptide type	2	99	VAAVLR	iTRAQ8plex@N-term	cleaved L-V@N-term	-0.000779406	931.611	466.813	931.612	466.813	2	9	7.1.1.1981.3	0	49.2391	16080.6	48.8774	1.04047	6.00385	0.703515	4.20008	1.04785	4.00695	0.880193	8.0193	0.423793	17.9866	0.692139	5.04447	1.08525	4.44774	378.01	19.08	1376.71	36.61	1787.96	41.88	244.04	17.89	55.68
2	250.11	250.11	86.48	77.14	68.39	sp|P02459|CO2A1_BOVIN	Collagen alpha-1(II) chain OS=Bos taurus GN=COL2A1 PE=1 SV=4	0	auto - discordant peptide type	2	99	VFCNMETGETCVYPN	iTRAQ8plex@N-term; Methylthio(C)@3; Methylthio(C)@11	cleaved N-P@C-term	-0.00833059	2101.85	1051.93	2101.86	1051.94	2	13	11.1.1.1816.17	0	41.3672	779.445	41.4566	3.15842	7.1176	2.07656	5.91287	1.75228	6.13423	0.692838	16.5567	2.9313	9.92866	0.561377	8.70975	0.524915	8.8928	439.71	20.57	1557.17	38.73	1145.73	34.09	73.61	11.53	147.58
2	250.11	250.11	86.48	77.14	68.39	sp|P02459|CO2A1_BOVIN	Collagen alpha-1(II) chain OS=Bos taurus GN=COL2A1 PE=1 SV=4	0	auto - discordant peptide type	2	99	VFCNMETGETCVYPNPASVPK	iTRAQ8plex@N-term; No Methylthio(C)@3; Deamidated(N)@4; Dethiomethyl(M)@5; Methylthio(C)@11; iTRAQ8plex(K)@21		0.00248288	2892.4	965.14	2892.4	965.139	3	11	6.1.1.1336.16	0	38.1461	350.447	38.1067	1.15887	19.855	8.90279	10.9204	3.94312	11.3526	2.12014	18.7305	1.37171	27.0328	0.528803	17.095	0.956589	14.4179	47.05	7.87	1946.91	42.76	751.88	28.58	65.69	10.1	20.14
2	250.11	250.11	86.48	77.14	68.39	sp|P02459|CO2A1_BOVIN	Collagen alpha-1(II) chain OS=Bos taurus GN=COL2A1 PE=1 SV=4	0	auto - discordant peptide type	2	99	VGPSGAPGEDGRPGPPGPQG	iTRAQ8plex@N-term; Oxidation(P)@7; Oxidation(P)@13; Oxidation(P)@16	cleaved G-A@C-term	0.00442138	2137.04	713.354	2137.03	713.352	3	27	6.1.1.903.20	0	11.6029	1410.69	11.5041	0.900336	7.69423	0.717318	5.08503	1.57289	4.56481	0.580285	13.3595	0.429879	18.8711	0.180639	12.6758	2.73348	4.56762	221.87	14.66	952.14	30.58	1820.44	41.89	109.13	13.93	38.31
2	250.11	250.11	86.48	77.14	68.39	sp|P02459|CO2A1_BOVIN	Collagen alpha-1(II) chain OS=Bos taurus GN=COL2A1 PE=1 SV=4	0	auto - discordant peptide type	2	99	VGPSGAPGEDGRPGPPGPQGAR	No iTRAQ8plex@N-term; Oxidation(P)@13; Oxidation(P)@16		0.0136512	2043.99	682.336	2043.97	682.331	3	21	3.1.1.626.27	0	14.0431	3560.62	14.116	1.38258	18.9303	0.5023	16.0472	1.57018	13.2944	0.411413	48.031	0.01		0.994749	15.9327	1.06456	15.7103	42.23	6.32	82.64	9.17	225.25	14.66	9.59	4.47	0
2	250.11	250.11	86.48	77.14	68.39	sp|P02459|CO2A1_BOVIN	Collagen alpha-1(II) chain OS=Bos taurus GN=COL2A1 PE=1 SV=4	0	auto - discordant peptide type	2	99	VQMTFLR	iTRAQ8plex@N-term	cleaved N-V@N-term	-0.00368952	1197.68	599.848	1197.68	599.85	2	11	12.1.1.1384.5	0	40.2847	324.707	40.2712	2.7994	9.07715	3.68974	7.15621	1.94599	7.62416	0.01		1.71457	15.2801	0.956424	9.20316	0.825409	9.56445	276.26	16.58	1961.3	43.13	901.94	30.92	0	12.34	61.19
2	250.11	250.11	86.48	77.14	68.39	sp|P02459|CO2A1_BOVIN	Collagen alpha-1(II) chain OS=Bos taurus GN=COL2A1 PE=1 SV=4	0	auto - discordant peptide type	1.82391	99	EKGPDPLQYMR	iTRAQ8plex@N-term; iTRAQ8plex(K)@2; Oxidation(P)@4	missed K-G@2	-0.00374847	1957.05	653.358	1957.06	653.359	3	10	3.1.1.1124.6	0	44.5894	1103.98	44.6361	1.22332	7.79562	4.86321	4.45864	4.36878	4.5248	0.488161	22.0496	1.00913	13.3878	0.678413	6.56166	0.746955	6.38547	265.49	17.32	5684.94	73.41	4452.99	66.97	80.85	17.49	79.2
2	250.11	250.11	86.48	77.14	68.39	sp|P02459|CO2A1_BOVIN	Collagen alpha-1(II) chain OS=Bos taurus GN=COL2A1 PE=1 SV=4	0	auto - discordant peptide type	1.49485	99	QGPMGPMGPR	Gln->pyro-Glu@N-term	cleaved M-Q@N-term	0.00578004	1009.45	505.734	1009.45	505.731	2	12	14.1.1.1079.13	0	17.0598	330.128	17.0336	7.69735	7.38933	0.604857	8.81845	0.689788	8.6664	4.07519	8.70266	3.45049	12.2775	2.47603	7.5384	1.05053	8.91988	731.23	26.12	309.5	18.55	307.76	17.75	295.44	17.2	118.54
2	250.11	250.11	86.48	77.14	68.39	sp|P02459|CO2A1_BOVIN	Collagen alpha-1(II) chain OS=Bos taurus GN=COL2A1 PE=1 SV=4	0	auto - discordant peptide type	1.40894	99	SGDYWIDPN	iTRAQ8plex@N-term	cleaved N-Q@C-term	0.00168013	1369.65	685.831	1369.65	685.83	2	11	14.1.1.1183.20	0	23.4294	669.524	23.4528	0.841194	5.54573	1.47916	3.122	0.575457	3.92405	1.01376	5.97782	0.684445	12.2245	1.45318	3.47619	0.437708	4.9385	437.25	21.1	4141.36	62.51	1404.85	39.56	402.14	21.38	128.66
2	250.11	250.11	86.48	77.14	68.39	sp|P02459|CO2A1_BOVIN	Collagen alpha-1(II) chain OS=Bos taurus GN=COL2A1 PE=1 SV=4	0	auto - discordant peptide type	1.18046	99	TSRLPIIDIAPMDIGGPEQEFGVDIGPVCFL	Formyl@N-term; Methylthio(C)@29	missed R-L@3	0.0173253	3372.66	1125.23	3372.64	1125.22	3	10	3.1.1.1172.21	0	47.5951	6573.52	47.2931															15.72	8.66	42.22	14.32	34.6	13.23	8.86	7.07	0
2	250.11	250.11	86.48	77.14	68.39	sp|P02459|CO2A1_BOVIN	Collagen alpha-1(II) chain OS=Bos taurus GN=COL2A1 PE=1 SV=4	0	auto - discordant peptide type	0.440093	99	GFPGQDGLAGP	iTRAQ8plex@N-term; Oxidation(P)@3	cleaved P-K@C-term	-0.00234798	1334.68	668.345	1334.68	668.346	2	14	14.1.1.1130.14	0	20.175	729.645	20.2084	3.22033	7.06483	2.95798	5.74962	1.07089	6.66423	0.844105	13.4845	3.02677	9.71287	0.600639	8.41592	0.417039	9.51733	464.52	21.28	2298.23	46.72	725.49	28.55	92.92	11.49	157.89
2	250.11	250.11	86.48	77.14	68.39	sp|P02459|CO2A1_BOVIN	Collagen alpha-1(II) chain OS=Bos taurus GN=COL2A1 PE=1 SV=4	0	auto - discordant peptide type	0.421361	99	GPPGPQGPAGEQGPRGDR	iTRAQ8plex@N-term; Oxidation(P)@3	missed R-G@15	0.00897131	2049.04	513.267	2049.03	513.265	4	14	5.1.1.530.9	0	13.6634	315.726	13.4579	3.94221	8.16808	1.60023	7.30416	1.34674	7.64074	1.76677	11.6004	2.33041	13.5013	0.821944	9.39477	0.853185	9.29899	376.09	18.89	822.3	28.32	603.42	24.8	128.63	12.41	80.4
2	250.11	250.11	86.48	77.14	68.39	sp|P02459|CO2A1_BOVIN	Collagen alpha-1(II) chain OS=Bos taurus GN=COL2A1 PE=1 SV=4	0	auto - discordant peptide type	0.403403	99	GPPGRAGDPGLQGPAGPPGEKGEPGDDGPSGPDGPPGPQGLAGQR	iTRAQ8plex@N-term; iTRAQ8plex(K)@21	cleaved S-G@N-term; missed R-A@5; missed K-G@21	-11.9871	4703.37	941.681	4715.35	944.078	5	16	9.1.1.1510.16	0	18.7789	1863.08	18.6068					100								100		21.51	4.47	2.82	2.24	47.85	6.71	8.01	3.16	5.03
2	250.11	250.11	86.48	77.14	68.39	sp|P02459|CO2A1_BOVIN	Collagen alpha-1(II) chain OS=Bos taurus GN=COL2A1 PE=1 SV=4	0	auto - discordant peptide type	0.374688	99	EFGVDIGPVCFL	Glu->pyro-Glu@N-term; Methylthio(C)@10	cleaved Q-E@N-term	-0.0017865	1322.6	662.308	1322.6	662.309	2	13	4.1.1.832.4	0	47.5264	215.691	47.5765															0	0.11	10.56	3.16	10.1	3.16	0	1.42	21.54
2	250.11	250.11	86.48	77.14	68.39	sp|P02459|CO2A1_BOVIN	Collagen alpha-1(II) chain OS=Bos taurus GN=COL2A1 PE=1 SV=4	0	auto - discordant peptide type	0.337242	99	GLTGPIGPPGPAG	iTRAQ8plex@N-term; Oxidation(P)@9	cleaved G-A@C-term	0.0247256	1409.81	705.911	1409.78	705.898	2	14	3.1.1.704.25	0	18.832	251.895	18.847	0.866391	5.50376	0.903719	3.41804	0.798365	3.62534	0.735907	7.32	0.680553	11.9471	1.18671	3.71348	0.970196	3.9133	436.06	20.69	2449.97	48.41	1887.2	43.71	282.66	19.13	123.87
2	250.11	250.11	86.48	77.14	68.39	sp|P02459|CO2A1_BOVIN	Collagen alpha-1(II) chain OS=Bos taurus GN=COL2A1 PE=1 SV=4	0	auto - discordant peptide type	0.284833	99	PGLQGPAGPPGEKGEPGDDGPSGPDGPPGPQGLAGQR	Carbamyl@N-term; iTRAQ8plex(K)@13	cleaved D-P@N-term; missed K-G@13	-0.113145	3746.71	937.684	3746.82	937.712	4	15	9.1.1.1519.27	0	19.3283	2233.38	19.1565	0.843382	35.1198	0.298031	28.8531	0.521033	25.6479	0.953387	39.2573	0.01		0.295975	36.2614	0.318805	35.463	10.56	3.16	20.1	4.47	30.64	5.48	9.11	3.16	0
2	250.11	250.11	86.48	77.14	68.39	sp|P02459|CO2A1_BOVIN	Collagen alpha-1(II) chain OS=Bos taurus GN=COL2A1 PE=1 SV=4	0	auto - discordant peptide type	0.278189	98.57	GDQGASGPAGPSGPR	iTRAQ8plex@N-term	cleaved S-G@N-term	-0.0631908	1613.74	807.879	1613.81	807.911	2	13	12.1.1.1027.5	0	18.3907	804.03	18.4933	1.63184	20.16	0.966107	15.921	0.954697	16.3678	0.73493	33.2741	0.784944	44.5699	0.663476	20.1149	1.42391	16.7157	42.77	6.4	136.39	11.49	117.52	10.86	14.7	4.47	7.44
2	250.11	250.11	86.48	77.14	68.39	sp|P02459|CO2A1_BOVIN	Collagen alpha-1(II) chain OS=Bos taurus GN=COL2A1 PE=1 SV=4	0	auto - discordant peptide type	0.228413	99	PPGRAGDPGLQGPAGPPGEKGEPGDDGPSGPDGPPGPQGLAGQR	iTRAQ8plex@N-term; iTRAQ8plex(K)@20	cleaved G-P@N-term; missed R-A@4; missed K-G@20	-9.96629	4648.37	930.681	4658.33	932.674	5	16	9.1.1.1579.30	0	23.0137	740.095	23.3294			100		100										10.46	3.16	30.88	5.48	29.64	5.48	19.03	4.47	19.58
2	250.11	250.11	86.48	77.14	68.39	sp|P02459|CO2A1_BOVIN	Collagen alpha-1(II) chain OS=Bos taurus GN=COL2A1 PE=1 SV=4	0	auto - discordant peptide type	0.209715	99	VGPPGSNGN	iTRAQ8plex@N-term; Oxidation(P)@4; Deamidated(N)@7	cleaved N-P@C-term	0.00146666	1118.55	560.284	1118.55	560.283	2	14	3.1.1.496.29	0	6.0639	1468.51	6.1338	2.2004	4.75346	1.55873	3.70467	1.80384	3.71181	0.688018	10.1213	0.287905	20.8508	0.265232	7.85312	2.00566	3.93397	801.4	27.8	3057.82	54.38	3085.53	55.33	191.23	18.33	37.92
2	250.11	250.11	86.48	77.14	68.39	sp|P02459|CO2A1_BOVIN	Collagen alpha-1(II) chain OS=Bos taurus GN=COL2A1 PE=1 SV=4	0	auto - discordant peptide type	0.143876	99	GPAGEQGPR	No iTRAQ8plex@N-term	cleaved Q-G@N-term	0.00758231	867.427	434.721	867.42	434.717	2	13	13.1.1.995.3	0	8.7811	307.988	8.752	7.05581	24.6733	1.07625	25.7307	1.80672	24.2665	2.50323	34.1746	5.12813	33.1343	0.919468	30.5384	1.52082	26.9946	61.94	7.62	50.89	7.28	74.49	8.54	16.77	4.47	16.28
2	250.11	250.11	86.48	77.14	68.39	sp|P02459|CO2A1_BOVIN	Collagen alpha-1(II) chain OS=Bos taurus GN=COL2A1 PE=1 SV=4	0	auto - discordant peptide type	0.143271	99	GPPGPSGDQGASGPAGPSGPR	iTRAQ8plex@N-term	cleaved P-G@N-term	4.96263	2111	1056.51	2106.04	1054.03	2	15	6.1.1.1118.29	0	24.7848	419.182	24.732	1.16789	8.78976	1.05061	5.99914	1.38006	5.90164	0.603458	15.7459	0.115363	66.8072	0.426505	9.31367	1.69046	6.21472	187.84	13.53	910.17	29.65	1042.48	32.05	74.07	11.05	6.71
2	250.11	250.11	86.48	77.14	68.39	sp|P02459|CO2A1_BOVIN	Collagen alpha-1(II) chain OS=Bos taurus GN=COL2A1 PE=1 SV=4	0	auto - discordant peptide type	0.0649968	99	AQMGVMQGPMGPMGPR	Formyl@N-term	cleaved G-A@N-term	0.0181531	1671.75	836.884	1671.74	836.875	2	18	7.1.1.1673.30	0	30.3253	285.962	30.2703	3.62428	14.9322	2.39273	12.7859	1.05533	14.4429	0.0701698	184.103	0.01		0.514696	19.6498	1.68599	14.384	116.41	10.58	413.96	19.9	159.2	13.15	1.72	3.16	0
2	250.11	250.11	86.48	77.14	68.39	sp|P02459|CO2A1_BOVIN	Collagen alpha-1(II) chain OS=Bos taurus GN=COL2A1 PE=1 SV=4	0	auto - discordant peptide type	0.0510982	99	ETGAAGPPGPAGPAGER	Glu->pyro-Glu@N-term; Oxidation(P)@8	cleaved G-E@N-term	0.00716267	1488.7	745.359	1488.7	745.355	2	14	14.1.1.947.6	0	9.0255	36.6678	8.9696															7.4	2.65	13.25	3.61	8.69	3	3.69	2	2.96
2	250.11	250.11	86.48	77.14	68.39	sp|P02459|CO2A1_BOVIN	Collagen alpha-1(II) chain OS=Bos taurus GN=COL2A1 PE=1 SV=4	0	auto - discordant peptide type	0.0400052	99	GAQMGVMQGPMGPMGPR	Formyl@N-term	cleaved G-G@N-term	0.0297376	1728.79	865.401	1728.76	865.386	2	18	7.1.1.1659.24	0	29.4517	280.756	29.4684	0.691624	38.6734	1.76354	21.2118	0.536683	26.7246	0.837227	41.0814	0.01		0.559623	28.9247	0.2857	36.5941	9.45	3.16	129.79	11.05	34.44	6.32	8.73	3.16	0
2	250.11	250.11	86.48	77.14	68.39	sp|P02459|CO2A1_BOVIN	Collagen alpha-1(II) chain OS=Bos taurus GN=COL2A1 PE=1 SV=4	0	auto - discordant peptide type	0.0381045	99	GAAGPAGPPGAQGPPG	iTRAQ8plex@N-term; Oxidation(P)@5; Deamidated(Q)@12	cleaved G-L@C-term	0.00930442	1578.8	527.275	1578.79	527.272	3	15	9.1.1.1593.10	0	23.8456	1522.43	23.9474	4.68254	4.58377	0.958567	4.56816	1.30245	4.42575	0.22409	24.4462	0.564159	16.2402	0.621862	6.10284	1.98165	4.51008	1306.62	35.03	1440.74	38.24	1706.92	40.98	47.72	11.53	56.93
2	250.11	250.11	86.48	77.14	68.39	sp|P02459|CO2A1_BOVIN	Collagen alpha-1(II) chain OS=Bos taurus GN=COL2A1 PE=1 SV=4	0	auto - discordant peptide type	0.032452	99	DRGEAGAQGPMGPAGPAGAR	Formyl@N-term	cleaved G-D@N-term; missed R-G@2	0.012521	1849.86	617.628	1849.85	617.624	3	16	6.1.1.920.22	0	12.6464	114.29	12.6053	1.05336	16.3171	0.668043	11.6789	0.937554	11.2735	1.70281	15.9404	0.226686	78.5464	0.539632	14.6978	0.409578	16.2605	52.04	7.07	177.77	13.15	217.54	14.66	64.2	8.43	4.05
2	250.11	250.11	86.48	77.14	68.39	sp|P02459|CO2A1_BOVIN	Collagen alpha-1(II) chain OS=Bos taurus GN=COL2A1 PE=1 SV=4	0	auto - discordant peptide type	0.0209071	99	GLPGAPGLR	iTRAQ8plex@N-term; Oxidation(P)@3; Oxidation(P)@6		0.000759078	1172.68	587.349	1172.68	587.348	2	12	14.1.1.1194.9	0	24.0847	2581.51	23.9426	1.28114	3.50973	1.18504	2.39832	1.13017	2.48509	1.0971	4.52927	1.04148	6.84041	1.3357	2.63958	0.589418	3.31669	1192.17	34.1	5939.79	75.49	4939.34	70.53	779.11	31.53	350.48
2	250.11	250.11	86.48	77.14	68.39	sp|P02459|CO2A1_BOVIN	Collagen alpha-1(II) chain OS=Bos taurus GN=COL2A1 PE=1 SV=4	0	auto - discordant peptide type	0.00877392	99	FTGLQGLPGPPGPSGDQGASGPAGPSGPR	iTRAQ8plex@N-term	cleaved G-F@N-term	-2.03703	2917.44	973.488	2919.48	974.167	3	15	6.1.1.1143.26	0	26.3077	754.243	26.4434	2.43382	16.9435	3.32342	12.8506	5.19497	12.6642	1.19857	31.619	0.638477	48.3563	0.491145	20.3388	0.983733	16.5168	71.15	8.43	523.32	22.47	713.27	26.38	26.74	7.81	6.75
2	250.11	250.11	86.48	77.14	68.39	sp|P02459|CO2A1_BOVIN	Collagen alpha-1(II) chain OS=Bos taurus GN=COL2A1 PE=1 SV=4	0	auto - discordant peptide type	0.00877392	99	SGDYWIDPNQGCTLDAMKVFCNMETG	iTRAQ8plex@N-term; Methylthio(C)@12; iTRAQ8plex(K)@18; Methylthio(C)@21	cleaved G-E@C-term; missed K-V@18	-8.00625	3586.58	1196.54	3594.59	1199.2	3	12	5.1.1.866.25	0	34.3176	27431.2	34.1491	1.48374	1.58532	2.90428	1.02144	2.7135	1.04158	0.01		0.126495	11.3909	0.570513	1.529	0.285486	1.99168	6377.66	80.96	67241.6	252.99	54779.4	234.41	0	1533.77	196.63
2	250.11	250.11	86.48	77.14	68.39	sp|P02459|CO2A1_BOVIN	Collagen alpha-1(II) chain OS=Bos taurus GN=COL2A1 PE=1 SV=4	0	auto - discordant peptide type	0.00833099	99	GPPGPAGAPGPQGFQG	iTRAQ8plex@N-term; Oxidation(P)@2; Oxidation(P)@9	cleaved G-N@C-term	0.00192924	1726.86	864.437	1726.86	864.436	2	15	11.1.1.1426.19	0	17.4333	0	-1			0.196014	48.3839	0.709259	34.5489			0.961357	75.249			1.37564	33.9155	10.15	10	60.95	24.7	192.3	42.78	10.42	14.14	20.07
2	250.11	250.11	86.48	77.14	68.39	sp|P02459|CO2A1_BOVIN	Collagen alpha-1(II) chain OS=Bos taurus GN=COL2A1 PE=1 SV=4	0	auto - discordant peptide type	0.00833099	99	NQIESLRSPEGSR	Formyl@N-term	cleaved N-N@N-term; missed R-S@7	-0.00519878	1499.73	750.871	1499.73	750.874	2	14	9.1.1.1589.20	0	23.6149	1194.02	23.3912	20.4219	65.5507	5.36835	65.1269	6.31857	65.0812			14.4702	70.1349			5.92926	66.0707	42.46	6.32	60.12	7.75	61.7	7.81	0	3.78	10.88
2	250.11	250.11	86.48	77.14	68.39	sp|P02459|CO2A1_BOVIN	Collagen alpha-1(II) chain OS=Bos taurus GN=COL2A1 PE=1 SV=4	0	auto - discordant peptide type	0.00788851	99	GIDMSAFAGLGQR	Formyl@N-term	cleaved P-G@N-term	0.00825095	1349.65	675.831	1349.64	675.827	2	14	12.1.1.1334.18	0	37.2352	410.601	37.262	1.66768	20.5421	0.991647	17.2231	1.47364	16.8412	2.18233	21.4389	1.12922	38.2552	1.3819	18.0566	2.5143	16.8597	52.15	7.07	167.03	12.77	216.43	14.59	52.08	7.75	12.77
2	250.11	250.11	86.48	77.14	68.39	sp|P02459|CO2A1_BOVIN	Collagen alpha-1(II) chain OS=Bos taurus GN=COL2A1 PE=1 SV=4	0	auto - discordant peptide type	0.00744648	99	GLKGHRGFTGLQGLPGPPGPSGDQGASGPAGPSGPR	Lys-add@N-term; iTRAQ8plex(K)@3	missed K-G@3; missed R-G@6	-0.0846345	3752.89	939.23	3752.98	939.251	4	15	6.1.1.1116.27	0	24.659	3355.96	24.732	0.576995	3.28083	0.701505	1.82155	0.907848	1.78833	0.157361	10.898	0.262863	7.96532	0.01		3.00771	1.6211	1133.04	33.5	7419.92	84.47	8372.79	90.8	235.82	25.48	186.67
2	250.11	250.11	86.48	77.14	68.39	sp|P02459|CO2A1_BOVIN	Collagen alpha-1(II) chain OS=Bos taurus GN=COL2A1 PE=1 SV=4	0	auto - discordant peptide type	0.00744648	98.14	AGDPGLQGP	iTRAQ8plex@N-term; Oxidation(P)@4	cleaved P-A@C-term	0.0025421	1130.59	566.302	1130.59	566.301	2	13	5.1.1.450.26	0	8.7705	1771.02	8.8454	2.29211	4.29261	3.76887	3.10238	0.732938	4.12096	2.51129	4.55602	1.18298	8.81909	0.692256	4.49112	0.53039	4.90922	1028.7	32.26	9110.84	92.59	1544.91	44.75	860.12	30	192
2	250.11	250.11	86.48	77.14	68.39	sp|P02459|CO2A1_BOVIN	Collagen alpha-1(II) chain OS=Bos taurus GN=COL2A1 PE=1 SV=4	0	auto - discordant peptide type	0.00656377	99	ENGSPGPMGPR	Glu->pyro-Glu@N-term; Deamidated(N)@2; Oxidation(P)@5	cleaved G-E@N-term	-0.0201103	1096.44	549.228	1096.46	549.238	2	15	11.1.1.1294.8	0	9.4315	95.9724	9.4365	0.610283	62.4774	0.527578	37.9019	0.958028	34.4077					0.286066	57.6966	0.397105	50.7736	6.17	3.46	28.73	7.48	45.49	9.38	0	2.52	1.79
2	250.11	250.11	86.48	77.14	68.39	sp|P02459|CO2A1_BOVIN	Collagen alpha-1(II) chain OS=Bos taurus GN=COL2A1 PE=1 SV=4	0	auto - discordant peptide type	0.00480371	98.17	EPGDDGPSGPDGPPGPQGLAGQR	iTRAQ8plex@N-term	cleaved G-E@N-term	2.981	2464.16	822.394	2461.18	821.4	3	14	9.1.1.1565.24	0	22.142	81.1505	22.0973			2.70861	66.6077											30.58	17.32	170.42	40.25	74.84	28.28	6.13	10	8.19
2	250.11	250.11	86.48	77.14	68.39	sp|P02459|CO2A1_BOVIN	Collagen alpha-1(II) chain OS=Bos taurus GN=COL2A1 PE=1 SV=4	0	auto - discordant peptide type	0.00392635	99	GPEGAPGKDGGRGLTGPIGPPGPAGANGEKGEVGPPGPAGTAGAR	iTRAQ8plex@N-term; iTRAQ8plex(K)@8; Cation:K(E)@29; iTRAQ8plex(K)@30; Oxidation(P)@36	missed K-D@8; missed R-G@12; missed K-G@30	0.274042	4908.81	1228.21	4908.54	1228.14	4	15	15.1.1.1510.31	0	25.8289	4712.79	25.7117	1.28871	4.33329	0.89025	3.12169	1.22254	3.03682	0.0946889	34.008	0.404537	12.2944	0.301099	5.35364	0.926154	3.584	778.27	27.39	2895.9	53.03	3467.56	58.34	43.64	14.8	88.35
2	250.11	250.11	86.48	77.14	68.39	sp|P02459|CO2A1_BOVIN	Collagen alpha-1(II) chain OS=Bos taurus GN=COL2A1 PE=1 SV=4	0	auto - discordant peptide type	0.00305075	99	GHRGFTGLQGLPGPPGPSGDQGASGPAGPSGPR	No iTRAQ8plex@N-term; Deamidated(Q)@9; Cation:K(D)@20	missed R-G@3	-0.00134803	3061.41	766.361	3061.42	766.361	4	14	5.1.1.689.22	0	23.4445	2140.35	23.4646	1.2939	6.84667	2.49443	4.40585	3.13057	4.38758	0.105403	69.3259	0.01		0.639776	6.27127	1.25969	5.25716	340.05	18.68	3531.1	58.14	3864.12	61.71	21.14	14.63	0
2	250.11	250.11	86.48	77.14	68.39	sp|P02459|CO2A1_BOVIN	Collagen alpha-1(II) chain OS=Bos taurus GN=COL2A1 PE=1 SV=4	0	auto - discordant peptide type	0.00217692	99	GPPGPQGLAGQR	No iTRAQ8plex@N-term; Oxidation(P)@3	cleaved D-G@N-term	-0.00645461	1149.58	575.799	1149.59	575.802	2	15	9.1.1.1512.5	0	18.8708	305.375	18.8516	150.942	448.333	100		100								100		31.7	5.48	59.59	7.75	127.63	11.09	19.85	5	3.41
2	250.11	250.11	86.48	77.14	68.39	sp|P02459|CO2A1_BOVIN	Collagen alpha-1(II) chain OS=Bos taurus GN=COL2A1 PE=1 SV=4	0	auto - discordant peptide type	0.00174066	98.74	GFTGLQGLPGPPGPSGDQGASGPAGPSGPRG	iTRAQ8plex@N-term	cleaved G-P@C-term; missed R-G@30	-4.03301	3029.49	758.379	3033.52	759.388	4	12	6.1.1.1158.21	0	27.2188	240.311	27.1791	4.90279	14.3032	2.08013	13.198	3.55296	12.8689	1.65198	22.7724	2.20984	23.1879	0.359558	22.1839	1.42972	14.877	170.49	12.73	389.62	19.62	580.27	23.77	43.84	8.43	27.79
2	250.11	250.11	86.48	77.14	68.39	sp|P02459|CO2A1_BOVIN	Collagen alpha-1(II) chain OS=Bos taurus GN=COL2A1 PE=1 SV=4	0	auto - discordant peptide type	0.00130484	99	GETGPPGPAGFAGPPGAD	iTRAQ8plex@N-term; Oxidation(P)@8; Oxidation(P)@15	cleaved D-G@C-term	-0.0102197	1886.89	944.45	1886.9	944.455	2	16	11.1.1.1461.30	0	19.5964	61.5663	19.5415			1.41793	55.5228	2.46584	53.4342									30.83	17.32	145.93	37.68	221.28	46.37	9.2	14.14	8.54
2	250.11	250.11	86.48	77.14	68.39	sp|P02459|CO2A1_BOVIN	Collagen alpha-1(II) chain OS=Bos taurus GN=COL2A1 PE=1 SV=4	0	auto - discordant peptide type	0.000869459	99	GPIGPPGPAGANGEKGEVGPPGPAGTAGAR	iTRAQ8plex@N-term; iTRAQ8plex(K)@15; Oxidation(P)@21	cleaved T-G@N-term; missed K-G@15	-0.0650545	3216.65	805.168	3216.71	805.185	4	13	15.1.1.1806.16	0	44.015	698.933	44.045	1.61427	8.59698	0.393647	8.10076	0.410388	8.44566	5.20837	7.00816	8.97554	7.34766	0.978909	7.63269	0.441804	9.68873	217.84	14.32	286.13	16.91	260.1	16.58	536.38	23.02	438.02
2	250.11	250.11	86.48	77.14	68.39	sp|P02459|CO2A1_BOVIN	Collagen alpha-1(II) chain OS=Bos taurus GN=COL2A1 PE=1 SV=4	0	auto - discordant peptide type	0.000869459	99	QGDRGEAGAQGPMGPAGPA	Gln->pyro-Glu@N-term; Amidated@C-term	cleaved A-G@C-term; missed R-G@4	0.00117216	1704.77	853.39	1704.76	853.389	2	23	8.1.1.1136.21	0	11.5811	987.574	11.5928	3.0024	24.6272	1.09189	22.033	1.04844	22.7134	0.797494	46.1494	0.01		1.39364	24.0441	3.53615	20.8003	36.95	5.92	72.38	8.43	60.6	7.81	7.49	3.16	0
2	250.11	250.11	86.48	77.14	68.39	sp|P02459|CO2A1_BOVIN	Collagen alpha-1(II) chain OS=Bos taurus GN=COL2A1 PE=1 SV=4	0	auto - discordant peptide type	0.000869459	99	SGERGPPGPQGAR	Formyl@N-term; Oxidation(P)@7	missed R-G@4	-0.00906966	1308.61	655.311	1308.62	655.316	2	20	1.1.1.382.20	0	3.7169	3182.87	3.722	14.4141	12.7125	3.84506	12.4953	14.1108	11.9751	49.1142	12.168	37.6831	12.8939	2.29038	14.1549	3.55198	13.2197	402.25	19.47	577.97	24.49	1849.45	42.27	1045.98	32.88	380.3
2	250.11	250.11	86.48	77.14	68.39	sp|P02459|CO2A1_BOVIN	Collagen alpha-1(II) chain OS=Bos taurus GN=COL2A1 PE=1 SV=4	0	auto - discordant peptide type	0.000434512	99	GANGDPGRPGEPGLPGAR	iTRAQ8plex@N-term; Deamidated(N)@3; Oxidation(P)@6; Oxidation(P)@9; Oxidation(P)@15		0.0153298	2027.01	507.76	2027	507.757	4	16	6.1.1.1079.13	0	22.3721	462.905	22.2851	0.74119	7.22937	0.564179	4.69967	0.931725	4.37282	1.24245	7.11305	1.33395	9.92957	1.26144	4.5648	0.587821	5.64314	241.93	15.3	991.91	31.08	1428.34	37.39	309.49	19.16	157.46
2	250.11	250.11	86.48	77.14	68.39	sp|P02459|CO2A1_BOVIN	Collagen alpha-1(II) chain OS=Bos taurus GN=COL2A1 PE=1 SV=4	0	auto - discordant peptide type	0.000434512	99	GFTGLQGLPGPPGPSG	iTRAQ8plex@N-term; Oxidation(P)@9; Oxidation(P)@12	cleaved G-D@C-term	0.0198228	1773.94	887.977	1773.92	887.967	2	16	7.1.1.1655.29	0	29.2132	150.33	29.1599	1.64145	13.6785	0.610644	11.6191	1.23951	10.441	0.654412	25.852	1.57714	20.239	0.0409513	76.4002	1.74825	10.7874	86.54	9.06	173.41	13.15	306.92	17.23	26.33	6.4	30.07
2	250.11	250.11	86.48	77.14	68.39	sp|P02459|CO2A1_BOVIN	Collagen alpha-1(II) chain OS=Bos taurus GN=COL2A1 PE=1 SV=4	0	auto - discordant peptide type	0.000434512	99	GFTGLQGLPGPPGPSGDQG	iTRAQ8plex@N-term; Oxidation(P)@9; Oxidation(P)@12	cleaved G-A@C-term	0.017473	2074.04	692.356	2074.03	692.35	3	14	5.1.1.667.29	0	22.1143	135.462	22.1226	1.31722	11.8963	0.667629	9.26317	1.01536	8.80568	0.685695	19.6309	0.813128	24.0773	0.50705	12.2125	1.38271	9.18622	106.88	10.1	291.79	16.91	386.94	19.47	42.46	7.75	23.86
3	151.15	151.27	58.72	46	41.28	sp|P07589|FINC_BOVIN	Fibronectin OS=Bos taurus GN=FN1 PE=1 SV=4	1	auto	2	99	APITGYR	iTRAQ8plex@N-term		-0.000668449	1080.62	541.319	1080.62	541.319	2	12	14.1.1.1179.7	1	23.1628	28877.4	23.2691	0.133858	1.86543	0.4324	0.568096	0.475291	0.580881	0.01		0.01		0.01		1.26263	0.521369	3286.78	59.92	57188.3	233.33	54811.2	233.29	0	53.89	173.02
3	151.15	151.27	58.72	46	41.28	sp|P07589|FINC_BOVIN	Fibronectin OS=Bos taurus GN=FN1 PE=1 SV=4	1	auto	2	99	ATITGYR	iTRAQ8plex@N-term		-0.0026254	1084.62	543.315	1084.62	543.316	2	12	14.1.1.1162.8	1	22.1251	22167.2	21.9848	0.169033	1.43735	0.353841	0.53067	0.48309	0.509067	0.01		0.01		0.0467075	2.32833	1.02821	0.4824	5322.37	74.21	60012	239.84	71440.9	264.68	0	758.33	180.91
3	151.15	151.27	58.72	46	41.28	sp|P07589|FINC_BOVIN	Fibronectin OS=Bos taurus GN=FN1 PE=1 SV=4	1	auto	2	99	CDPVDQCQDSETR	iTRAQ8plex@N-term; Methylthio(C)@1; Methylthio(C)@7		0.00946124	1890.76	631.261	1890.75	631.258	3	16	11.1.1.1841.3	1	42.8753	770.004	42.8047	0.45517	8.39739	0.501618	4.53126	0.666358	4.39948	0.0525212	58.2697	0.0862805	39.762	0.0730352	21.9712	3.32254	3.6942	164.55	12.73	976.77	30.68	1131.4	33.35	14.49	8.43	11.28
3	151.15	151.27	58.72	46	41.28	sp|P07589|FINC_BOVIN	Fibronectin OS=Bos taurus GN=FN1 PE=1 SV=4	1	auto	2	99	CNDQDTR	iTRAQ8plex@N-term; Methylthio(C)@1		0.00101143	1200.52	601.266	1200.52	601.266	2	11	6.1.1.870.15	1	9.5972	1332.31	9.6665	0.507315	4.15571	0.544114	2.30055	0.624968	2.3171	0.270781	7.91558	0.139855	14.9595	0.0401153	19.586	3.44428	1.90412	681.58	25.88	3937.53	61.51	3943.49	62.56	277.63	21.47	67.95
3	151.15	151.27	58.72	46	41.28	sp|P07589|FINC_BOVIN	Fibronectin OS=Bos taurus GN=FN1 PE=1 SV=4	0	auto - discordant peptide type	2	99	DLPSTATSVNIPDLLPGR	Formyl@N-term	cleaved L-D@N-term	0.0101855	1892.99	947.505	1892.98	947.499	2	16	9.1.1.1839.23	0	38.9498	154.229	38.9066	1.77765	29.2893	1.33463	22.5123	1.71247	22.2722	0.01		4.88232	29.398	0.635865	29.6861	0.336383	36.7033	20.69	4.47	83.67	9	93.61	9.59	0	5.92	20.55
3	151.15	151.27	58.72	46	41.28	sp|P07589|FINC_BOVIN	Fibronectin OS=Bos taurus GN=FN1 PE=1 SV=4	0	auto - discordant peptide type	2	99	DLQFVEVTDVK	Formyl@N-term; iTRAQ8plex(K)@11		0.00168966	1623.87	812.941	1623.87	812.94	2	13	15.1.1.1662.22	0	35.1486	205.193	35.1071	0.423926	12.4609	0.308556	7.68808	0.578068	6.77487	0.01		0.769183	15.4462	0.139827	18.5297	3.03955	5.68751	74.57	8.49	292.35	16.91	477.57	21.49	0	7.64	48.93
3	151.15	151.27	58.72	46	41.28	sp|P07589|FINC_BOVIN	Fibronectin OS=Bos taurus GN=FN1 PE=1 SV=4	0	auto - discordant peptide type	2	99	DTLTSRPAQGVVTTLENVSPPR	Formyl@N-term		0.0195988	2365.24	789.422	2365.22	789.415	3	24	4.1.1.588.21	0	32.5249	1491.16	32.6699	2.5825	21.4382	2.17761	17.6659	2.30042	17.8119	1.33006	31.697	0.370447	119.491	2.48311	18.5295	2.02439	19.0255	51.47	7.07	233.77	15	215.33	14.66	20.23	5.48	2.67
3	151.15	151.27	58.72	46	41.28	sp|P07589|FINC_BOVIN	Fibronectin OS=Bos taurus GN=FN1 PE=1 SV=4	0	auto - discordant peptide type	2	99	DVQDNSISVR	No iTRAQ8plex@N-term	cleaved T-D@N-term	0.00310175	1131.56	566.785	1131.55	566.783	2	11	16.1.1.1479.4	0	15.6877	74.1937	15.7673			3.8828	70.014	3.48869	70.9701	15.3149	72.3825							5.12	2.24	26.09	5	20.44	4.58	14.58	3.87	9.51
3	151.15	151.27	58.72	46	41.28	sp|P07589|FINC_BOVIN	Fibronectin OS=Bos taurus GN=FN1 PE=1 SV=4	0	auto - discordant peptide type	2	99	EVTSESGSIVVSGLTPGVEYVYTISVLR	Formyl@N-term		0.0263586	2968.55	990.525	2968.53	990.517	3	16	14.1.1.1594.26	0	48.6085	199.998	48.6219	0.860112	13.4654	0.692506	8.97421	0.700311	9.27869	1.26864	13.4994	0.01		0.854659	9.92554	0.511482	11.6129	74.27	8.49	322.09	17.61	284.01	16.91	83.6	9.59	0
3	151.15	151.27	58.72	46	41.28	sp|P07589|FINC_BOVIN	Fibronectin OS=Bos taurus GN=FN1 PE=1 SV=4	0	auto - discordant peptide type	2	99	FLATTPNSL	iTRAQ8plex@N-term	cleaved L-L@C-term	-0.00534597	1266.71	634.361	1266.71	634.364	2	13	8.1.1.1488.14	0	33.1276	772.646	33.161	0.593127	6.49142	0.470959	4.01215	0.668311	3.82638	0.162176	19.5398	0.101795	31.1265	0.0990682	12.8853	2.03446	3.43613	284.86	16.61	1218.32	34.37	1507.46	38.44	59.44	11.49	17.68
3	151.15	151.27	58.72	46	41.28	sp|P07589|FINC_BOVIN	Fibronectin OS=Bos taurus GN=FN1 PE=1 SV=4	0	auto - discordant peptide type	2	99	FLATTPNSLLVS	iTRAQ8plex@N-term	cleaved S-W@C-term	0.00517987	1565.9	783.958	1565.9	783.956	2	10	8.1.1.1612.12	0	40.7078	711.302	40.6831	0.737539	9.65692	0.626302	6.13652	0.631497	6.3644	0.549277	13.7551	0.177616	37.7961	0.16594	14.5139	1.97783	5.66242	136.87	11.53	626.04	24.54	550.4	23.49	77.79	10.05	11.92
3	151.15	151.27	58.72	46	41.28	sp|P07589|FINC_BOVIN	Fibronectin OS=Bos taurus GN=FN1 PE=1 SV=4	0	auto - discordant peptide type	2	99	FLATTPNSLLVSWQPPR	iTRAQ8plex@N-term; Deamidated(N)@7		-0.00380786	2231.22	744.748	2231.23	744.749	3	21	3.1.1.1087.14	0	42.3199	3253.94	42.6622	0.663483	12.5579	0.897309	7.15076	1.02652	7.19486	0.467506	20.3158	0.811068	18.5657	0.212457	15.4121	1.9206	7.08559	81.23	9	591.73	23.81	590.25	24.21	43.68	8.49	35.91
3	151.15	151.27	58.72	46	41.28	sp|P07589|FINC_BOVIN	Fibronectin OS=Bos taurus GN=FN1 PE=1 SV=4	1	auto	2	99	FTNVGPDTMR	iTRAQ8plex@N-term		-0.00445923	1440.73	721.372	1440.73	721.374	2	13	3.1.1.829.22	1	26.4639	1834.69	27.0352	0.862612	8.70946	0.371573	6.72067	0.577852	6.20592	0.163529	28.8524	0.01		0.115958	18.8819	2.53651	5.24507	171.49	12.77	397.89	19.8	539.54	22.96	24.81	7.07	0
3	151.15	151.27	58.72	46	41.28	sp|P07589|FINC_BOVIN	Fibronectin OS=Bos taurus GN=FN1 PE=1 SV=4	1	auto	2	99	FTQVTPTSLTAQWTAPNVQLTGYR	iTRAQ8plex@N-term		-0.00911361	2983.56	995.528	2983.57	995.531	3	21	2.1.1.750.29	1	39.7744	9365.19	39.6601	0.833106	4.81287	0.506028	3.35609	0.806227	3.12269	0.227424	13.4667	0.01		0.0998571	11.5003	2.50921	2.83349	555.52	23.09	1817.48	42.14	2524.88	49.63	115.73	15.33	8.89
3	151.15	151.27	58.72	46	41.28	sp|P07589|FINC_BOVIN	Fibronectin OS=Bos taurus GN=FN1 PE=1 SV=4	0	auto - discordant peptide type	2	99	GAEPGNEGSTAHSYNQYSQR	Formyl@N-term	cleaved P-G@N-term	0.0304553	2179.95	1090.98	2179.92	1090.97	2	19	6.1.1.855.26	0	8.6836	160.781	8.6276	1.1886	10.7687	0.810964	7.67352	0.976093	7.63488	0.0825156	84.6586	0.01		0.263443	14.0013	1.17459	8.19155	122.5	10.86	450.19	20.88	472.47	21.61	6.49	5.48	0.37
3	151.15	151.27	58.72	46	41.28	sp|P07589|FINC_BOVIN	Fibronectin OS=Bos taurus GN=FN1 PE=1 SV=4	1	auto	2	99	GATYNIIVEAVK	iTRAQ8plex@N-term; iTRAQ8plex(K)@12		-0.00947639	1885.1	629.375	1885.11	629.378	3	15	5.1.1.952.8	1	39.5696	71.6061	39.6746	0.552158	18.5987	6.15886	6.91532	2.27102	7.50443	0.01		1.07664	19.2835	0.479587	12.477	3.20262	7.56043	49.55	8.6	2976.98	52.82	957.16	32.66	0	7.81	34.94
3	151.15	151.27	58.72	46	41.28	sp|P07589|FINC_BOVIN	Fibronectin OS=Bos taurus GN=FN1 PE=1 SV=4	0	auto - discordant peptide type	2	99	GLRPGVVYEGQ	Formyl@N-term	cleaved Q-L@C-term	-0.00564732	1201.6	601.809	1201.61	601.812	2	14	17.1.1.3032.2	0	19.9531	66.353	19.8971					17.7698	92.2311									8.61	2.83	0.73	1.41	38.56	6	1.2	1.73	0
3	151.15	151.27	58.72	46	41.28	sp|P07589|FINC_BOVIN	Fibronectin OS=Bos taurus GN=FN1 PE=1 SV=4	0	auto - discordant peptide type	2	99	GNLLQCICTGNGR	Formyl@N-term; Methylthio(C)@6; Methylthio(C)@8; Deamidated(N)@11		-0.00333611	1468.59	735.302	1468.59	735.304	2	15	6.1.1.1464.10	0	46.0204	520.899	46.0604	1.76359	11.057	1.31702	8.35012	1.12581	8.77395	1.59019	13.2119	0.584965	33.7396	0.98461	10.0247	1.41739	9.22516	138.64	11.58	557.67	23.15	415.66	20.57	95.4	10.54	16.63
3	151.15	151.27	58.72	46	41.28	sp|P07589|FINC_BOVIN	Fibronectin OS=Bos taurus GN=FN1 PE=1 SV=4	0	auto - discordant peptide type	2	99	HTSLQTTSAGSGSFTDVR	Formyl@N-term		-0.00801344	1878.86	940.439	1878.87	940.443	2	14	13.1.1.1157.27	0	18.7347	499.804	18.6852	1.18166	19.0357	1.1646	13.1266	1.35965	13.1437	0.01		3.88516	18.1778	0.737692	16.3891	0.571951	17.6336	41.9	6.4	222.43	14.63	226.43	14.97	0	4.82	49.82
3	151.15	151.27	58.72	46	41.28	sp|P07589|FINC_BOVIN	Fibronectin OS=Bos taurus GN=FN1 PE=1 SV=4	0	auto - discordant peptide type	2	99	HYQINQQWER	Formyl@N-term		-0.00295258	1428.65	715.332	1428.65	715.334	2	17	14.1.1.1178.21	0	23.1247	3386.72	23.2079	40.6474	178.441	100		100		51.0019	178.852			24.0973	178.11	38.4599	177.883	30.39	5.48	189.29	13.53	258.74	15.91	29.1	6.32	0
3	151.15	151.27	58.72	46	41.28	sp|P07589|FINC_BOVIN	Fibronectin OS=Bos taurus GN=FN1 PE=1 SV=4	1	auto	2	99	IGDTWSK	iTRAQ8plex@N-term; iTRAQ8plex(K)@7		-0.0035224	1413.8	472.275	1413.81	472.277	3	11	2.1.1.546.6	1	27.2126	3231.65	27.2593	0.310916	8.19396	4.8266	2.23357	1.54373	2.52367	0.0585033	50.0204	0.01		0.114069	10.7032	4.39063	2.34629	274.1	21.68	22919.3	146.47	6391.74	85.48	39.36	19.67	5.37
3	151.15	151.27	58.72	46	41.28	sp|P07589|FINC_BOVIN	Fibronectin OS=Bos taurus GN=FN1 PE=1 SV=4	0	auto - discordant peptide type	2	99	IHLYTLNDNAR	Formyl@N-term; Deamidated(N)@7; Deamidated(N)@9		0.00777394	1358.65	680.335	1358.65	680.331	2	17	4.1.1.515.10	0	28.0412	3459.51	28.0762	100		100		100						100		100		60.05	7.75	449.96	20.74	393.68	19.85	24.65	6.63	23.73
3	151.15	151.27	58.72	46	41.28	sp|P07589|FINC_BOVIN	Fibronectin OS=Bos taurus GN=FN1 PE=1 SV=4	0	auto - discordant peptide type	2	99	ISCTIANR	No iTRAQ8plex@N-term; Methylthio(C)@3		0.00211739	922.439	462.227	922.436	462.225	2	10	16.1.1.1695.4	0	28.903	134.032	29.1273	7.41792	61.9442	8.45324	57.9276	7.11703	58.2788	8.43955	63.7855			2.0989	63.2617			17.23	4.12	105.76	10.05	77.64	8.89	14.96	4.24	1.82
3	151.15	151.27	58.72	46	41.28	sp|P07589|FINC_BOVIN	Fibronectin OS=Bos taurus GN=FN1 PE=1 SV=4	1	auto	2	99	ITCTSR	iTRAQ8plex@N-term; Methylthio(C)@3		-0.00178136	1029.52	515.769	1029.53	515.77	2	10	3.1.1.697.20	1	18.3963	7932.3	18.1147	0.20605	2.94609	0.317286	1.24961	0.5127	1.13922	0.0761279	9.29303	0.0728104	8.50299	0.01		3.71305	0.888883	1250.66	35.48	10373.2	100.04	14615.5	119.31	352.63	32.65	159.82
3	151.15	151.27	58.72	46	41.28	sp|P07589|FINC_BOVIN	Fibronectin OS=Bos taurus GN=FN1 PE=1 SV=4	1	auto	2	99	ITIMWTPPESPVTGYR	iTRAQ8plex@N-term		-0.00988778	2151.12	718.049	2151.13	718.052	3	17	2.1.1.751.16	1	39.8143	3214.81	40.0914	0.813281	7.93246	0.404909	5.82278	0.657916	5.33591	0.119036	34.7853	0.402029	17.9193	0.0537648	34.023	3.18051	4.50766	202.33	13.89	542.59	23.09	768.73	27.37	22.6	7.81	36.17
3	151.15	151.27	58.72	46	41.28	sp|P07589|FINC_BOVIN	Fibronectin OS=Bos taurus GN=FN1 PE=1 SV=4	0	auto - discordant peptide type	2	99	ITIMWTPPESPVTGYRVD	iTRAQ8plex@N-term	cleaved D-V@C-term; missed R-V@16	0.00853563	2365.24	789.42	2365.23	789.417	3	13	3.1.1.1060.20	0	40.6626	97.9191	40.6243	0.599197	20.0183	0.806426	11.0488	0.476726	13.0529	0.348401	33.603	1.40917	22.5658	0.636464	14.3376	2.23766	10.534	31.1	5.57	225.45	14.63	116.21	11.05	13.8	4.47	26.45
3	151.15	151.27	58.72	46	41.28	sp|P07589|FINC_BOVIN	Fibronectin OS=Bos taurus GN=FN1 PE=1 SV=4	0	auto - discordant peptide type	2	99	IVYSPSVEGSSTELN	iTRAQ8plex@N-term	cleaved N-L@C-term	0.0015613	1884.96	943.489	1884.96	943.488	2	12	2.1.1.476.30	0	22.9676	559.779	22.9128	0.523532	15.1164	0.532326	8.59772	0.615797	8.64879	0.660173	16.8372	0.01		0.260545	16.3942	3.28764	7.15267	52.03	7.14	284.96	16.55	287.43	16.91	50.07	7.81	0
3	151.15	151.27	58.72	46	41.28	sp|P07589|FINC_BOVIN	Fibronectin OS=Bos taurus GN=FN1 PE=1 SV=4	0	auto - discordant peptide type	2	99	LGVRPSQGGEAPR	Formyl@N-term; Deamidated(Q)@7		-0.00249908	1351.68	676.848	1351.68	676.849	2	17	8.1.1.1342.21	0	24.2007	1151.7	24.038	4.64365	23.0869	2.54538	20.849	2.86541	20.9016	2.03592	32.2877	3.91984	30.1686	0.379238	37.0484	3.03739	21.6581	63.78	7.81	188.31	13.53	184.84	13.56	21.34	5.48	19.47
3	151.15	151.27	58.72	46	41.28	sp|P07589|FINC_BOVIN	Fibronectin OS=Bos taurus GN=FN1 PE=1 SV=4	0	auto - discordant peptide type	2	99	LRFTNVGPDTMRVTWAPPSSIELTNLLVR	iTRAQ8plex@N-term	cleaved D-L@N-term; missed R-F@2; missed R-V@12	-5.04551	3581.91	717.39	3586.96	718.399	5	12	8.1.1.1725.7	0	47.6392	138.463	47.6224															10.78	3.16	0	1.02	10.8	3.16	0	0.99	10.24
3	151.15	151.27	58.72	46	41.28	sp|P07589|FINC_BOVIN	Fibronectin OS=Bos taurus GN=FN1 PE=1 SV=4	1	auto	2	99	LTVGLTR	iTRAQ8plex@N-term		-0.00312937	1062.67	532.341	1062.67	532.342	2	11	5.1.1.672.6	1	22.381	3605.99	22.5495	0.487196	3.54405	0.283439	2.34322	0.475643	2.09642	0.240237	6.87693	0.209572	8.215	0.01		8.25723	1.51632	913.21	29.58	2861.68	52.94	4187.28	63.87	343.65	23.11	142.06
3	151.15	151.27	58.72	46	41.28	sp|P07589|FINC_BOVIN	Fibronectin OS=Bos taurus GN=FN1 PE=1 SV=4	0	auto - discordant peptide type	2	99	PAQGVVTTLENVSPPR	Formyl@N-term	cleaved R-P@N-term	0.0270201	1691.91	846.963	1691.88	846.949	2	16	4.1.1.571.22	0	31.4812	306.855	31.378	1.92435	8.90728	1.53287	6.86437	1.6678	6.92602	0.288855	32.64	0.01		0.722048	9.30047	3.08115	6.86437	231.16	14.97	991.81	30.92	940.93	30.59	26.48	8.49	0
3	151.15	151.27	58.72	46	41.28	sp|P07589|FINC_BOVIN	Fibronectin OS=Bos taurus GN=FN1 PE=1 SV=4	0	auto - discordant peptide type	2	99	PDTGVLTVSWER	Formyl@N-term	cleaved N-P@N-term	-0.00189905	1386.68	694.345	1386.68	694.346	2	16	6.1.1.1205.17	0	30.0902	640.729	30.1798	2.28572	23.5169	1.40844	20.6895	2.60293	20.1616	0.01		3.34286	27.4366	1.16097	22.8015	3.06281	20.5701	53.13	7.14	176.34	13.15	284.16	16.58	0	6.54	28.1
3	151.15	151.27	58.72	46	41.28	sp|P07589|FINC_BOVIN	Fibronectin OS=Bos taurus GN=FN1 PE=1 SV=4	0	auto - discordant peptide type	2	99	PGYDTGNGIQLPGTSGQQPSLGQQMIFEEHGFR	Formyl@N-term; Deamidated(N)@7	cleaved N-P@N-term	0.0479047	3574.69	894.68	3574.64	894.668	4	13	7.1.1.1923.22	0	45.6582	412.913	45.6783	8.45412	36.8693	2.97105	35.9693	4.60165	35.6731	13.5823	36.66			9.24294	35.5283	4.16077	36.478	64.45	7.81	122	11	164.76	12.77	79.02	9.06	0
3	151.15	151.27	58.72	46	41.28	sp|P07589|FINC_BOVIN	Fibronectin OS=Bos taurus GN=FN1 PE=1 SV=4	0	auto - discordant peptide type	2	99	PTVDQVDDTSIVVR	No iTRAQ8plex@N-term	cleaved D-P@N-term	-0.00375286	1542.79	772.4	1542.79	772.402	2	16	8.1.1.1429.25	0	29.5377	148.502	29.5527	1.41418	19.6954	1.10538	14.6233	1.62544	14.224	0.835072	31.374	1.69295	27.4611	0.486793	20.2999	0.535358	19.6873	42.34	6.4	178.26	13.15	228.56	14.97	19.08	5.48	18.33
3	151.15	151.27	58.72	46	41.28	sp|P07589|FINC_BOVIN	Fibronectin OS=Bos taurus GN=FN1 PE=1 SV=4	0	auto - discordant peptide type	2	99	QESTPVFIQQETTGVPR	Gln->pyro-Glu@N-term	cleaved N-Q@N-term	-0.00554865	1898.93	950.473	1898.94	950.476	2	21	14.1.1.1219.15	0	25.629	2107.62	25.6574	100		100		100								100		51.4	7.07	241.35	15.3	319.08	17.64	0	17.9	17.74
3	151.15	151.27	58.72	46	41.28	sp|P07589|FINC_BOVIN	Fibronectin OS=Bos taurus GN=FN1 PE=1 SV=4	1	auto	2	99	QYNVGPAASQYPLR	iTRAQ8plex@N-term		0.000211342	1866.99	623.337	1866.99	623.337	3	18	2.1.1.507.11	1	24.8353	5133.27	24.6296	0.819061	3.50699	0.657984	2.28343	1.2067	2.09757	0.211779	11.5418	0.0964259	23.7283	0.267142	4.25728	2.3325	2.06538	1050.16	31.91	4544.12	66.6	7266.44	83.92	207.22	23.64	44.71
3	151.15	151.27	58.72	46	41.28	sp|P07589|FINC_BOVIN	Fibronectin OS=Bos taurus GN=FN1 PE=1 SV=4	0	auto - discordant peptide type	2	99	RPGAEPGNEGSTAHSYNQYSQR	Formyl@N-term; Deamidated(N)@17		0.00675285	2434.06	812.361	2434.05	812.358	3	15	4.1.1.262.31	0	12.5551	318.694	12.4379			100		100								100		21.01	4.47	51.63	7.07	28.29	5.48	19.92	4.47	0
3	151.15	151.27	58.72	46	41.28	sp|P07589|FINC_BOVIN	Fibronectin OS=Bos taurus GN=FN1 PE=1 SV=4	0	auto - discordant peptide type	2	99	SAGSGSFTDVR	iTRAQ8plex@N-term	cleaved T-S@N-term	-0.000136508	1386.7	463.242	1386.7	463.242	3	16	11.1.1.1724.7	0	35.6919	336.143	35.5518	1.1235	18.5057	1.23551	13.6023	4.18006	12.7701	1.73844	20.6175	0.01		0.889234	16.3587	5.80843	12.8817	51.81	7.14	306.89	17.49	905.33	29.38	61.18	10.1	0.49
3	151.15	151.27	58.72	46	41.28	sp|P07589|FINC_BOVIN	Fibronectin OS=Bos taurus GN=FN1 PE=1 SV=4	0	auto - discordant peptide type	2	99	SSPVVIDASTAIDAPSNLR	Formyl@N-term		0.00261872	1939.99	971.001	1939.99	971	2	18	2.1.1.616.26	0	31.5358	863.008	31.2404	3.09141	22.812	2.89395	19.8047	2.00101	20.4206	3.64097	23.6908	0.01		0.905146	23.8489	1.46422	22.0505	61.47	7.75	309.95	17.2	186.87	13.93	55.25	7.81	0
3	151.15	151.27	58.72	46	41.28	sp|P07589|FINC_BOVIN	Fibronectin OS=Bos taurus GN=FN1 PE=1 SV=4	1	auto	2	99	STTPDITGYR	iTRAQ8plex@N-term		-0.00263609	1413.74	707.876	1413.74	707.878	2	17	13.1.1.1193.13	1	20.9191	1945.79	21.0118	0.395139	4.51647	0.351652	2.53319	0.556236	2.32902	0.251071	7.96384	0.107764	16.2092	0.01		4.29689	1.82819	551.47	23.17	2643.5	50.65	3645.98	59.67	267.41	20.83	54.39
3	151.15	151.27	58.72	46	41.28	sp|P07589|FINC_BOVIN	Fibronectin OS=Bos taurus GN=FN1 PE=1 SV=4	1	auto	2	99	SYTITGLQPGTDYK	iTRAQ8plex@N-term; iTRAQ8plex(K)@14		0.00487761	2151.17	718.065	2151.17	718.063	3	16	4.1.1.523.13	1	28.5399	2013.76	28.7482	0.564678	7.28765	1.56539	3.43304	1.26189	3.62701	0.132531	30.3398	0.238006	19.3111	0.109026	14.4583	3.25922	3.42436	243.2	16.12	3631.46	58.67	2552.52	50.92	43.56	13.15	37.07
3	151.15	151.27	58.72	46	41.28	sp|P07589|FINC_BOVIN	Fibronectin OS=Bos taurus GN=FN1 PE=1 SV=4	0	auto - discordant peptide type	2	99	TALDSPSGIDFSDITANSFTVHWIAPR	Formyl@N-term; Deamidated(N)@17		0.00617657	2946.41	983.144	2946.4	983.142	3	15	14.1.1.1526.25	0	44.4821	625.13	44.4972	100		100		100								100		74.87	8.43	156.1	12.37	142	11.92	12.92	4.47	19.34
3	151.15	151.27	58.72	46	41.28	sp|P07589|FINC_BOVIN	Fibronectin OS=Bos taurus GN=FN1 PE=1 SV=4	0	auto - discordant peptide type	2	99	TEIDKPSQMQVTDVQDNSISVR	Formyl@N-term; iTRAQ8plex(K)@5; Deamidated(N)@17		-0.0117732	2822.38	941.8	2822.39	941.804	3	15	12.1.1.1368.28	0	39.3359	117.315	39.2229	0.780884	14.1626	0.501973	9.66695	0.735488	9.16528	0.27008	33.4587	0.211984	51.2042	0.226339	19.4605	2.99778	7.98924	63.46	7.81	219.73	14.63	280.72	16.58	16.75	5.48	6.23
3	151.15	151.27	58.72	46	41.28	sp|P07589|FINC_BOVIN	Fibronectin OS=Bos taurus GN=FN1 PE=1 SV=4	0	auto - discordant peptide type	2	99	TETITGFQVDAIPANGQTPIQR	Formyl@N-term; Deamidated(N)@15		0.00320732	2385.18	796.069	2385.18	796.068	3	18	2.1.1.608.18	0	31.0286	1057.17	30.9938			100		100				100		100		100		0	2.27	224.38	14.63	291.7	16.88	3.69	4.47	48.34
3	151.15	151.27	58.72	46	41.28	sp|P07589|FINC_BOVIN	Fibronectin OS=Bos taurus GN=FN1 PE=1 SV=4	1	auto	2	99	TFYQIGDSWEK	iTRAQ8plex@N-term; iTRAQ8plex(K)@11		-0.0043315	1981.04	661.353	1981.04	661.354	3	15	5.1.1.823.7	1	31.639	572.563	31.6229	0.935852	8.50343	1.14303	5.39978	1.25808	5.45639	0.670162	12.8439	0.515848	18.8734	0.228632	12.8635	3.94659	5.10457	195.85	13.93	1288.45	35.14	1236.54	35.09	107.03	12.81	39.04
3	151.15	151.27	58.72	46	41.28	sp|P07589|FINC_BOVIN	Fibronectin OS=Bos taurus GN=FN1 PE=1 SV=4	1	auto	2	99	TFYSCTTEGR	iTRAQ8plex@N-term; Methylthio(C)@5		0.000489525	1513.69	757.85	1513.68	757.85	2	13	5.1.1.665.28	1	21.9901	456.435	21.9389	0.610832	7.69142	0.283478	5.61699	0.403676	5.27369	0.251231	15.3966	0.01		0.069064	23.2801	3.03145	3.96939	202.69	13.89	506.67	22.29	629.11	24.86	63.62	9.54	0.29
3	151.15	151.27	58.72	46	41.28	sp|P07589|FINC_BOVIN	Fibronectin OS=Bos taurus GN=FN1 PE=1 SV=4	0	auto - discordant peptide type	2	99	TKTETITGFQVDAIPANGQTPIQR	No iTRAQ8plex@N-term; No iTRAQ8plex(K)@2; Deamidated(N)@17	missed K-T@2	-0.00434381	2586.32	863.115	2586.33	863.117	3	17	1.1.1.963.25	0	39.607	432.232	39.6804			1.58614	79.2282	1.66412	79.6277							3.39814	78.912	47.61	15	83.11	20.25	76.03	19.49	6.2	7.07	9.18
3	151.15	151.27	58.72	46	41.28	sp|P07589|FINC_BOVIN	Fibronectin OS=Bos taurus GN=FN1 PE=1 SV=4	0	auto - discordant peptide type	2	99	TPFITN	iTRAQ8plex@N-term	cleaved N-P@C-term	0.00356487	995.563	498.789	995.559	498.787	2	9	4.1.1.340.7	0	17.3223	983.741	17.4181	0.481888	7.79534	0.372431	4.70412	0.483875	4.57239	0.342526	12.0161	0.311333	16.2242	0.01		2.67436	3.6453	190.12	13.56	791.45	27.68	896.6	29.75	103.13	11.96	44.42
3	151.15	151.27	58.72	46	41.28	sp|P07589|FINC_BOVIN	Fibronectin OS=Bos taurus GN=FN1 PE=1 SV=4	0	auto - discordant peptide type	2	99	TPFITNPGYDTGNGIQLPGTSGQQPSLGQQMIFEEHGFR	Formyl@N-term; Deamidated(N)@13		0.00582809	4247.99	1063.01	4247.99	1063	4	13	12.1.1.1493.26	0	47.0288	345.027	47.0422	1.20292	22.8831	0.812343	17.4891	0.374361	21.3194	0.290376	55.3523	5.24523	20.5446	0.941328	19.3574	1.37302	17.9767	32.19	5.57	117.09	10.58	47.05	7.14	5.93	3.16	50.76
3	151.15	151.27	58.72	46	41.28	sp|P07589|FINC_BOVIN	Fibronectin OS=Bos taurus GN=FN1 PE=1 SV=4	0	auto - discordant peptide type	2	99	VDVIPVNLPGEHGQR	Formyl@N-term		0.0127551	1656.87	829.443	1656.86	829.436	2	19	4.1.1.629.16	0	35.036	6105.68	35.1275	5.74632	23.3961	4.01301	21.4964	3.13101	21.8912			7.57149	26.2066	1.78627	23.9753	1.97717	23.6483	82.98	8.94	312.14	17.32	212.35	14.7	0	13.37	39.54
3	151.15	151.27	58.72	46	41.28	sp|P07589|FINC_BOVIN	Fibronectin OS=Bos taurus GN=FN1 PE=1 SV=4	0	auto - discordant peptide type	2	99	VEYELSEEGDEPQYLDLPSTATSVNIPDLLPGR	Formyl@N-term		0.022483	3673.78	1225.6	3673.75	1225.59	3	16	8.1.1.1667.28	0	44.1059	470.043	44.0531	0.590342	24.5716	0.62363	14.3231	0.938705	13.6468	0.710871	28.912	0.01		0.437573	19.0632	0.523617	18.01	20.36	4.47	115.85	10.58	152.05	12.21	18.71	5	0
3	151.15	151.27	58.72	46	41.28	sp|P07589|FINC_BOVIN	Fibronectin OS=Bos taurus GN=FN1 PE=1 SV=4	0	auto - discordant peptide type	2	99	VFAVNQGR	iTRAQ8plex@N-term; Deamidated(N)@5		-0.00754003	1194.66	598.337	1194.67	598.34	2	12	5.1.1.636.23	0	20.2079	349.304	20.2262	0.595378	7.64786	0.603532	4.4563	0.571466	4.7052	0.213067	18.0848	0.22778	22.2033	0.14938	11.936	2.55938	3.92844	208.16	14.28	1136.58	33	938.38	30.71	56.85	10.1	28.8
3	151.15	151.27	58.72	46	41.28	sp|P07589|FINC_BOVIN	Fibronectin OS=Bos taurus GN=FN1 PE=1 SV=4	0	auto - discordant peptide type	2	99	VGPAASQYPLR	Formyl@N-term	cleaved N-V@N-term	-0.0627346	1185.55	593.783	1185.61	593.814	2	15	15.1.1.1433.15	0	21.0825	1045.01	21.1143	1.60809	15.2875	1.12062	11.7262	0.946986	12.3616	1.85597	16.4794	0.01		1.44343	12.4844	0.701354	14.8137	73.65	8.43	276.45	16.31	203.7	14.42	64.87	8.43	0
3	151.15	151.27	58.72	46	41.28	sp|P07589|FINC_BOVIN	Fibronectin OS=Bos taurus GN=FN1 PE=1 SV=4	0	auto - discordant peptide type	2	99	VNEEIQIGHVPR	Formyl@N-term; Deamidated(N)@2	cleaved N-V@N-term	-5.99085e-05	1418.72	710.365	1418.72	710.365	2	13	12.1.1.1374.18	0	39.6892	145.61	39.6542			1.14157	46.698	1.01319	48.7867							1.95775	47.7423	19.7	14.14	181.72	41.59	140.63	37.82	44.78	22.36	27.66
3	151.15	151.27	58.72	46	41.28	sp|P07589|FINC_BOVIN	Fibronectin OS=Bos taurus GN=FN1 PE=1 SV=4	0	auto - discordant peptide type	2	99	VPGTSASATLTGLTR	No iTRAQ8plex@N-term		0.00691411	1430.78	716.397	1430.77	716.394	2	16	4.1.1.422.28	0	22.3694	336.602	22.3179	0.515011	17.68	1.02717	8.73984	0.647142	9.93042	0.48436	23.5738	1.88726	16.4302	0.919541	10.288	1.00758	10.0591	39.82	6.4	427.78	20.12	235	15.65	28.58	6.4	52.77
3	151.15	151.27	58.72	46	41.28	sp|P07589|FINC_BOVIN	Fibronectin OS=Bos taurus GN=FN1 PE=1 SV=4	0	auto - discordant peptide type	2	99	VREEVVTVGNSVDQGLSQPTDDSCFDPYTVSHYAIGEEWER	Formyl@N-term; Deamidated(N)@10; Methylthio(C)@24	missed R-E@2	0.0081195	4688.07	1173.02	4688.06	1173.02	4	18	4.1.1.796.28	0	45.3419	205.125	45.2282	1.25097	28.8327	1.47232	20.4387	0.893162	22.3126	0.460828	58.5476	5.20246	25.8393	0.557786	28.9657	2.57302	20.7355	20.24	4.47	128.31	11.05	67.87	8.43	5.69	3.16	30.44
3	151.15	151.27	58.72	46	41.28	sp|P07589|FINC_BOVIN	Fibronectin OS=Bos taurus GN=FN1 PE=1 SV=4	0	auto - discordant peptide type	2	99	VTDATETTITISWR	Formyl@N-term		-0.00181386	1620.8	811.406	1620.8	811.407	2	17	5.1.1.982.14	0	41.4234	229.164	41.3956	1.22978	19.5895	1.19291	13.7741	0.815039	15.0502	0.99342	24.8442	0.01		0.383349	21.9888	1.75363	14.3798	40.91	6.32	213.75	14.28	127.34	11.49	25.22	5.48	0
3	151.15	151.27	58.72	46	41.28	sp|P07589|FINC_BOVIN	Fibronectin OS=Bos taurus GN=FN1 PE=1 SV=4	0	auto - discordant peptide type	2	99	VTWAPPSSIELTNLLVR	No iTRAQ8plex@N-term		0.00193187	1895.05	948.534	1895.05	948.533	2	14	1.1.1.1070.14	0	46.2072	55.8563	46.1556															6.33	4.24	12.94	6.24	28.11	9	1.6	3	2.61
3	151.15	151.27	58.72	46	41.28	sp|P07589|FINC_BOVIN	Fibronectin OS=Bos taurus GN=FN1 PE=1 SV=4	0	auto - discordant peptide type	2	99	WCGTTQNYDADQK	Formyl@N-term; Methylthio(C)@2; iTRAQ8plex(K)@13		-0.00117777	1906.81	954.413	1906.81	954.414	2	14	6.1.1.1071.29	0	21.9105	1843.44	22.102	0.845796	2.05506	1.18062	1.20484	2.95574	1.10545	0.01		0.262315	7.69255	0.713763	1.56063	1.0008	1.42016	3134.96	55.97	23570.6	152	51453.7	222.04	0	361.13	351.61
3	151.15	151.27	58.72	46	41.28	sp|P07589|FINC_BOVIN	Fibronectin OS=Bos taurus GN=FN1 PE=1 SV=4	0	auto - discordant peptide type	2	99	WLPSSSPVTGYR	iTRAQ8plex@N-term		0.974615	1653.86	552.293	1652.88	551.968	3	12	11.1.1.3416.6	0	57.6237	33.0131	57.6078	2.37803	22.2598	1.89724	18.7414	2.22642	18.746	1.18084	33.0668	0.921549	47.0954	0.708805	24.4414	3.63391	18.7949	51.59	7.07	221.7	14.63	226.85	15	19.55	5.48	7.23
3	151.15	151.27	58.72	46	41.28	sp|P07589|FINC_BOVIN	Fibronectin OS=Bos taurus GN=FN1 PE=1 SV=4	1	auto	2	99	YLQGVR	iTRAQ8plex@N-term		-0.00526255	1038.61	520.311	1038.61	520.314	2	10	3.1.1.744.11	1	21.2515	4798.52	21.1064	0.334078	3.00014	0.2611	1.72252	0.539894	1.44908	0.138516	7.53135	0.185954	6.18841	0.01		6.14671	1.10248	1218.67	34.35	5130.26	70.92	9249.75	94.5	385.61	28.77	245.31
3	151.15	151.27	58.72	46	41.28	sp|P07589|FINC_BOVIN	Fibronectin OS=Bos taurus GN=FN1 PE=1 SV=4	0	auto - discordant peptide type	2	99	YSFCTDHTVLVQTR	Formyl@N-term; Methylthio(C)@4		-0.00103171	1742.77	872.395	1742.78	872.395	2	11	12.1.1.3019.26	0	58.346	158.882	58.3593	5.17392	30.3116	6.51651	28.9099	2.57983	29.4641	1.15908	42.3674	2.51559	37.8699	0.741491	33.734	4.42449	29.3776	102.77	10.1	697.2	25.69	240.67	16.31	17.57	5.48	18.07
3	151.15	151.27	58.72	46	41.28	sp|P07589|FINC_BOVIN	Fibronectin OS=Bos taurus GN=FN1 PE=1 SV=4	1	auto	2	99	YTGNTYR	iTRAQ8plex@N-term		-0.00547791	1177.6	589.806	1177.6	589.809	2	11	10.1.1.1656.13	1	27.4251	494.029	27.4602	0.856053	7.0959	0.864413	4.41123	0.769872	4.67867	0.495806	11.6924	0.117881	42.4338	0.214175	10.7735	3.55855	4.00098	260.25	15.97	1415.49	36.81	1099.24	33.33	115.03	12.81	12.96
3	151.15	151.27	58.72	46	41.28	sp|P07589|FINC_BOVIN	Fibronectin OS=Bos taurus GN=FN1 PE=1 SV=4	1	auto	1.85387	99	SEPLIGR	iTRAQ8plex@N-term		-0.00407951	1074.63	538.322	1074.63	538.324	2	12	12.1.1.1434.7	1	43.3619	1630.58	42.7299	0.491411	5.58421	0.724432	2.85257	1.2415	2.66376	0.121123	23.9957	0.129239	21.4073	0.0779835	14.8996	3.82671	2.48141	382.72	19.6	3038.99	54.2	4541.16	66.42	71.99	17.2	36.4
3	151.15	151.27	58.72	46	41.28	sp|P07589|FINC_BOVIN	Fibronectin OS=Bos taurus GN=FN1 PE=1 SV=4	0	auto - discordant peptide type	1.79588	99	IVYSPSVEGSST	iTRAQ8plex@N-term	cleaved T-E@C-term	-0.0116394	1528.78	765.398	1528.79	765.404	2	12	2.1.1.411.22	0	18.9851	0	-1	0.666795	50.699	1.03209	27.8368	1.77805	26.4137	0.343583	116.888	0.636648	85.7156	0.187303	73.3468	3.09205	26.4012	24.82	11.18	206.93	31.62	310.84	38.86	9.76	11.18	8.57
3	151.15	151.27	58.72	46	41.28	sp|P07589|FINC_BOVIN	Fibronectin OS=Bos taurus GN=FN1 PE=1 SV=4	0	auto - discordant peptide type	1.4318	99	VPGTSASATLT	iTRAQ8plex@N-term	cleaved T-G@C-term	0.00365946	1307.73	654.871	1307.72	654.869	2	11	14.1.1.1105.16	0	18.6517	558.114	18.6208	0.902432	7.41629	0.851636	4.73427	0.796982	4.96391	0.246454	20.3151	0.783793	12.457	0.156583	12.4292	1.87154	4.6653	241.68	15.36	1228.5	34.32	1002.44	31.75	50.37	10.05	75.91
3	151.15	151.27	58.72	46	41.28	sp|P07589|FINC_BOVIN	Fibronectin OS=Bos taurus GN=FN1 PE=1 SV=4	0	auto - discordant peptide type	1.39794	99	IVYSPSVEGSSTELNLPETAN	iTRAQ8plex@N-term	cleaved N-S@C-term	0.0295324	2510.3	837.774	2510.27	837.764	3	15	3.1.1.877.30	0	29.4286	709.242	29.3121	1.96224	15.2956	1.0292	12.7421	0.661014	14.1277	1.08283	20.8804	0.372944	54.6915	0.408657	20.6302	4.07022	11.9457	85.84	9.06	242.51	15.3	135.81	11.92	36.15	6.4	5.9
3	151.15	151.27	58.72	46	41.28	sp|P07589|FINC_BOVIN	Fibronectin OS=Bos taurus GN=FN1 PE=1 SV=4	0	auto - discordant peptide type	1.26761	99	IVYSPSVEGS	iTRAQ8plex@N-term	cleaved S-S@C-term	0.0177887	1340.73	671.373	1340.71	671.364	2	11	2.1.1.413.26	0	19.1054	10204.1	19.6694	0.750862	7.87338	0.486463	5.32016	0.579789	5.30154	0.489791	12.0055	0.135341	41.6282	0.337974	7.77103	1.28336	5.00026	202.81	13.96	707.74	26.19	735.5	27.02	100.96	11.49	13.22
3	151.15	151.27	58.72	46	41.28	sp|P07589|FINC_BOVIN	Fibronectin OS=Bos taurus GN=FN1 PE=1 SV=4	0	auto - discordant peptide type	1.11919	99	FGFCPMAAHEEICTTNEGVMYR	Formyl@N-term; Methylthio(C)@4; Methylthio(C)@13		0.00455503	2625.03	876.018	2625.03	876.017	3	13	3.1.1.1140.20	0	45.5993	236.487	45.6844	100		100		100						100		100		42.45	6.4	167.49	12.77	229.23	14.97	20.03	5.48	0
3	151.15	151.27	58.72	46	41.28	sp|P07589|FINC_BOVIN	Fibronectin OS=Bos taurus GN=FN1 PE=1 SV=4	0	auto - discordant peptide type	1.11351	99	EEIQIGHVPR	Glu->pyro-Glu@N-term	cleaved N-E@N-term	-0.000520998	1158.61	580.314	1158.61	580.315	2	11	14.1.1.1273.7	0	28.9265	412.431	28.9715	1.20765	10.6268	0.752819	7.76895	0.554736	8.6765	0.85961	14.3275	1.03866	20.6928	1.59469	7.64494	0.276736	13.2644	128.09	11.09	430.09	20.35	276.34	16.88	69.58	9	39.84
3	151.15	151.27	58.72	46	41.28	sp|P07589|FINC_BOVIN	Fibronectin OS=Bos taurus GN=FN1 PE=1 SV=4	0	auto - discordant peptide type	1.10237	99	HRPRPYPPNVNEEIQIGHVPR	Formyl@N-term		-0.00608757	2532.3	634.083	2532.31	634.085	4	10	3.1.1.1201.10	0	48.6667	62.714	48.7685	2.6241	20.5384	2.44929	16.3796	1.12366	18.3526	1.74443	25.999	1.04105	45.6047	0.797222	21.4141	0.400887	26.6474	51.23	7.07	257.56	15.65	103.03	10.58	25.99	5.48	7.35
3	151.15	151.27	58.72	46	41.28	sp|P07589|FINC_BOVIN	Fibronectin OS=Bos taurus GN=FN1 PE=1 SV=4	0	auto - discordant peptide type	1.08092	99	GATYNIIVEAVKDQQR	iTRAQ8plex@N-term; iTRAQ8plex(K)@12	missed K-D@12	0.98794	2413.35	805.456	2412.36	805.127	3	12	5.1.1.841.17	0	32.7658	471.123	32.6704	1.28726	9.27932	0.623207	7.40115	1.12066	6.86389	0.4174	20.7819	1.00937	15.9934	0.417293	10.5609	2.42036	6.67707	183.59	13.23	478.75	21.73	750.65	27	45.43	9.06	52.06
3	151.15	151.27	58.72	46	41.28	sp|P07589|FINC_BOVIN	Fibronectin OS=Bos taurus GN=FN1 PE=1 SV=4	0	auto - discordant peptide type	1.07572	99	DLEVIAATPTSLLISWDAPAVTVR	Formyl@N-term		0.00142218	2565.37	856.131	2565.37	856.13	3	20	2.1.1.871.17	0	47.1925	2499.75	47.1591	100		100		100						100		100		66.07	7.87	67.78	8.43	181.61	13.15	0	9.6	0
3	151.15	151.27	58.72	46	41.28	sp|P07589|FINC_BOVIN	Fibronectin OS=Bos taurus GN=FN1 PE=1 SV=4	0	auto - discordant peptide type	0.970616	99	EESLPLVGQQSTVSDVPR	Formyl@N-term		-0.00135721	1967.98	984.997	1967.98	984.997	2	19	14.1.1.1259.29	0	28.1023	546.288	28.1106	0.01		2.25002	15.8989	2.45087	16.0235	0.01		2.5299	28.0028	0.863927	20.8225	1.80352	17.6798	0	2.51	248.11	15.33	235.65	15.3	0	4.28	18.73
3	151.15	151.27	58.72	46	41.28	sp|P07589|FINC_BOVIN	Fibronectin OS=Bos taurus GN=FN1 PE=1 SV=4	0	auto - discordant peptide type	0.958607	99	IGEKWDR	Formyl@N-term; iTRAQ8plex(K)@4	missed K-W@4	-0.00470498	1234.66	618.336	1234.66	618.338	2	10	14.1.1.1308.15	0	31.0931	924.388	31.0635	0.623606	6.61053	0.669011	3.82517	0.82476	3.79033	0.261935	14.9495	0.333494	14.6824	0.0120005	94.2795	2.67011	3.41747	280.77	16.61	1622.44	39.51	1744.02	41.51	90	13.19	54.3
3	151.15	151.27	58.72	46	41.28	sp|P07589|FINC_BOVIN	Fibronectin OS=Bos taurus GN=FN1 PE=1 SV=4	0	auto - discordant peptide type	0.815309	99	QYLDLPSTATSVNIPDLLPGR	Gln->pyro-Glu@N-term; Deamidated(N)@13	cleaved P-Q@N-term	0.0277663	2253.18	1127.6	2253.15	1127.58	2	13	13.1.1.1576.24	0	44.3922	63.4905	44.3477			100		100								100		20.56	4.47	96.21	9.59	58.81	7.81	17.83	4.47	8.42
3	151.15	151.27	58.72	46	41.28	sp|P07589|FINC_BOVIN	Fibronectin OS=Bos taurus GN=FN1 PE=1 SV=4	0	auto - discordant peptide type	0.772113	99	DSMIWDCTCIGAGR	Formyl@N-term; Methylthio(C)@7; Methylthio(C)@9		0.00935234	1646.61	824.313	1646.6	824.308	2	15	15.1.1.1844.18	0	46.3577	382.337	46.0758	1.73494	27.3131	2.28344	21.4498	2.09349	21.7875	3.3392	25.9913	3.95545	30.0288	2.12563	22.7144	2.83451	22.1207	30.14	5.48	213.67	14.28	170.81	13.15	44.27	7.14	24.85
3	151.15	151.27	58.72	46	41.28	sp|P07589|FINC_BOVIN	Fibronectin OS=Bos taurus GN=FN1 PE=1 SV=4	0	auto - discordant peptide type	0.59176	99	IAWESPQGQVSR	Formyl@N-term		0.00404778	1384.68	693.346	1384.67	693.344	2	12	2.1.1.451.26	0	21.4291	431.94	21.4425	0.201642	42.5387	1.49318	11.9591	1.17796	12.6678	0.01		0.544497	43.4983	0.530694	17.7868	1.85281	12.7763	7.67	3.16	305.93	17	210.44	14.63	0	3.39	7.49
3	151.15	151.27	58.72	46	41.28	sp|P07589|FINC_BOVIN	Fibronectin OS=Bos taurus GN=FN1 PE=1 SV=4	0	auto - discordant peptide type	0.576754	99	TNTNVNCPIECFMPLDVQA	iTRAQ8plex@N-term; Deamidated(N)@2; Methylthio(C)@7; Methylthio(C)@11	cleaved A-D@C-term	0.00155938	2505.1	836.042	2505.1	836.041	3	11	13.1.1.3087.10	0	57.889	448.519	57.929	0.240063	19.7781	0.473342	8.31069	0.547449	8.36749	0.277472	25.3293	0.0878424	82.0985	0.22574	16.6029	3.51245	6.82921	29.17	5.48	309.8	17.2	312.42	17.61	25.73	6.32	3.86
3	151.15	151.27	58.72	46	41.28	sp|P07589|FINC_BOVIN	Fibronectin OS=Bos taurus GN=FN1 PE=1 SV=4	0	auto - discordant peptide type	0.536107	99	PRPYPPNVNEEIQIGHVPR	iTRAQ8plex@N-term; Oxidation(P)@6; Deamidated(N)@7	cleaved R-P@N-term	-0.0281155	2532.31	634.085	2532.34	634.092	4	11	3.1.1.1084.4	0	42.1183	86.3253	42.1064	11.6175	54.5553	13.2087	53.0331	9.74465	53.2281	5.86708	59.7357	24.1729	55.2835	6.02155	54.0379	4.6656	54.4269	50.7	7.07	310.49	17.2	199.73	14.32	19.54	5.48	38.15
3	151.15	151.27	58.72	46	41.28	sp|P07589|FINC_BOVIN	Fibronectin OS=Bos taurus GN=FN1 PE=1 SV=4	0	auto - discordant peptide type	0.463442	99	NLQPGSEYAVSLVAVK	Formyl@N-term; iTRAQ8plex(K)@16		-0.00562381	2006.09	1004.05	2006.1	1004.06	2	13	5.1.1.803.27	0	30.4474	2500.97	30.2744	0.702126	5.11963	0.226244	4.28155	0.482088	3.50954	0.165078	15.0376	0.01		0.0733982	15.1557	2.75159	2.79982	464.54	20.95	806.27	28.46	1498.02	38.03	83.35	12.37	13.25
3	151.15	151.27	58.72	46	41.28	sp|P07589|FINC_BOVIN	Fibronectin OS=Bos taurus GN=FN1 PE=1 SV=4	0	auto - discordant peptide type	0.427128	99	SFTVHWIAPR	Formyl@N-term	cleaved N-S@N-term	0.00469961	1240.64	621.327	1240.64	621.325	2	16	15.1.1.1789.9	0	42.9534	915.266	43.1804	100		100		100								100		42.43	6.4	169.23	12.81	196.54	13.93	31.51	6.32	18.94
3	151.15	151.27	58.72	46	41.28	sp|P07589|FINC_BOVIN	Fibronectin OS=Bos taurus GN=FN1 PE=1 SV=4	0	auto - discordant peptide type	0.360514	99	VTGVFTTLQPLGSIPHYN	Formyl@N-term	cleaved N-T@C-term	0.00234567	1971.01	986.514	1971.01	986.512	2	16	4.1.1.745.26	0	42.1869	318.728	42.1385	2.0021	29.4766	1.72605	25.0774	2.22344	24.9591	0.998206	43.8359	1.18262	52.1228	1.42058	26.9491	1.79716	26.2862	31.88	5.57	148.04	11.96	166.28	12.81	12.13	4.47	6.81
3	151.15	151.27	58.72	46	41.28	sp|P07589|FINC_BOVIN	Fibronectin OS=Bos taurus GN=FN1 PE=1 SV=4	0	auto - discordant peptide type	0.339135	99	IVYSPSVEG	iTRAQ8plex@N-term	cleaved G-S@C-term	-0.00647646	1253.67	627.845	1253.68	627.848	2	10	2.1.1.428.24	0	20.0202	974.404	20.0369	0.366464	9.12027	0.356373	4.94158	0.558448	4.56191	0.0445763	62.4163	0.134082	31.3584	0.196152	9.78278	2.67551	3.78892	134.98	11.49	707.03	26.17	966.06	30.69	12.53	7.81	17.86
3	151.15	151.27	58.72	46	41.28	sp|P07589|FINC_BOVIN	Fibronectin OS=Bos taurus GN=FN1 PE=1 SV=4	0	auto - discordant peptide type	0.322393	99	WKCDPVDQCQDSETR	Formyl@N-term; iTRAQ8plex(K)@2; Methylthio(C)@3; Methylthio(C)@9	missed K-C@2	0.00874241	2232.93	745.317	2232.92	745.314	3	18	3.1.1.943.17	0	33.462	540.472	33.4903	0.476933	10.0593	0.354667	6.25684	0.898052	5.21674	0.163491	29.9827	0.50477	16.6411	0.164205	13.5022	2.56631	4.85872	115.9	10.58	464.24	21.42	1024.97	31.35	30.32	9	44.36
3	151.15	151.27	58.72	46	41.28	sp|P07589|FINC_BOVIN	Fibronectin OS=Bos taurus GN=FN1 PE=1 SV=4	0	auto - discordant peptide type	0.301899	99	SLLVSWQPPR	Formyl@N-term	cleaved N-S@N-term	-0.00661996	1209.64	605.829	1209.65	605.833	2	10	14.1.1.1396.9	0	36.4639	782.146	36.5668	1.32642	11.3752	0.660721	8.88927	0.632386	9.31033	1.20382	13.6316	1.43108	17.0623	0.403429	12.4771	0.744608	10.1629	117.41	10.58	315.02	17.49	262.9	16.31	81.32	9.54	45.81
3	151.15	151.27	58.72	46	41.28	sp|P07589|FINC_BOVIN	Fibronectin OS=Bos taurus GN=FN1 PE=1 SV=4	0	auto - discordant peptide type	0.274906	98.16	WLPSSSPVTGY	iTRAQ8plex@N-term	cleaved Y-R@C-term	0.0144145	1496.8	749.405	1496.78	749.398	2	11	11.1.1.1718.25	0	35.3515	76.8838	35.3049	0.396063	61.4342	0.434888	32.8244	0.477509	33.554	0.942789	50.3501	0.569877	92.1619	0.223248	61.4668	2.3554	27.2589	30.48	17.32	180.27	41.59	172.59	41.59	55.37	24.7	15.86
3	151.15	151.27	58.72	46	41.28	sp|P07589|FINC_BOVIN	Fibronectin OS=Bos taurus GN=FN1 PE=1 SV=4	0	auto - discordant peptide type	0.216811	99	TYHVGEQWQK	Formyl@N-term; iTRAQ8plex(K)@10		0.00500619	1606.81	804.412	1606.8	804.41	2	11	15.1.1.1545.26	0	27.9673	133.987	27.9807	0.344294	14.5927	0.323294	7.91673	0.42334	7.67303	0.411596	17.166	0.610155	19.5571	0.289008	11.5053	1.75768	6.29378	52.24	7.14	264.22	15.97	301.68	17.26	47.66	7.81	33.48
3	151.15	151.27	58.72	46	41.28	sp|P07589|FINC_BOVIN	Fibronectin OS=Bos taurus GN=FN1 PE=1 SV=4	0	auto - discordant peptide type	0.195179	99	ITTTPTNGQQ	iTRAQ8plex@N-term; Deamidated(N)@7	cleaved Q-G@C-term	-0.026193	1364.68	683.349	1364.71	683.362	2	15	10.1.1.1425.21	0	13.3023	113.661	13.2563	1.00207	21.7052	0.698179	15.0341	1.54493	13.4452	0.01		0.305624	71.7471	0.444163	22.5783	2.98739	13.2833	143.16	26.27	537.26	51.43	1036.61	70.6	0	18.83	15.79
3	151.15	151.27	58.72	46	41.28	sp|P07589|FINC_BOVIN	Fibronectin OS=Bos taurus GN=FN1 PE=1 SV=4	0	auto - discordant peptide type	0.166853	99	AIPANGQTPIQR	No iTRAQ8plex@N-term; Deamidated(N)@5	cleaved D-A@N-term	-0.0040026	1265.67	633.842	1265.67	633.844	2	11	17.1.1.3066.2	0	20.913	195.46	21.0057															5.38	2.24	0.49	1	9.22	3	13.01	3.61	11.26
3	151.15	151.27	58.72	46	41.28	sp|P07589|FINC_BOVIN	Fibronectin OS=Bos taurus GN=FN1 PE=1 SV=4	0	auto - discordant peptide type	0.153045	98.93	PVDQCQDSETR	No iTRAQ8plex@N-term; Methylthio(C)@5	cleaved D-P@N-term	0.0102123	1322.53	662.274	1322.52	662.269	2	13	6.1.1.855.19	0	8.6636	267.647	8.6276	0.378296	23.7133	0.444434	12.2289	0.527334	12.2377	0.867972	19.8138	0.285808	57.7917	0.448203	15.512	1.23827	11.3621	20.24	4.47	128.08	11.09	132.51	11.49	35.44	6.32	5.53
3	151.15	151.27	58.72	46	41.28	sp|P07589|FINC_BOVIN	Fibronectin OS=Bos taurus GN=FN1 PE=1 SV=4	0	auto - discordant peptide type	0.111259	99	SVDQGLSQPTDDSCFDPYTVSHYAIGEEWER	Formyl@N-term; Methylthio(C)@14	cleaved N-S@N-term	0.0437665	3604.55	1202.52	3604.5	1202.51	3	15	4.1.1.678.31	0	38.0773	131.795	38.2055	0.23619	35.8384	0.70899	13.4484	0.658277	14.1642	0.47545	33.2696	0.768911	42.4521	1.81083	12.8936	0.37787	19.6214	9.25	3.16	149.56	11.92	121.08	11.05	14.21	4.47	10.89
3	151.15	151.27	58.72	46	41.28	sp|P07589|FINC_BOVIN	Fibronectin OS=Bos taurus GN=FN1 PE=1 SV=4	0	auto - discordant peptide type	0.0680339	99	SIELTNLLVR	Formyl@N-term	cleaved S-S@N-term	-0.00304875	1184.67	593.344	1184.68	593.346	2	14	13.1.1.1535.9	0	41.8586	346.408	41.7778	0.428457	40.3622	1.635	20.5708	1.66952	20.7995	0.687456	45.2765	5.33746	24.8835	0.719348	24.844	0.574201	26.0841	8.91	3.16	183.14	13.19	163.06	12.77	10.91	4.47	40.14
3	151.15	151.27	58.72	46	41.28	sp|P07589|FINC_BOVIN	Fibronectin OS=Bos taurus GN=FN1 PE=1 SV=4	0	auto - discordant peptide type	0.0366845	98.91	LSDSGFK	Formyl@N-term; iTRAQ8plex(K)@7		-0.00138369	1084.57	543.292	1084.57	543.293	2	10	14.1.1.1138.7	0	20.6535	4036.08	20.7596	0.512477	3.70917	0.372687	2.32247	0.473481	2.27236	0.19826	8.2953	0.0766155	19.4529	0.01		3.67828	1.75929	858.6	28.79	3363.23	57.07	3725.66	60.64	253.49	20.64	46.42
3	151.15	151.27	58.72	46	41.28	sp|P07589|FINC_BOVIN	Fibronectin OS=Bos taurus GN=FN1 PE=1 SV=4	0	auto - discordant peptide type	0.0282604	99	TPFITNPGYDTGNGIQLPGTSGQQPSLGQQ	iTRAQ8plex@N-term; Deamidated(Q)@16	cleaved Q-M@C-term	0.030128	3377.7	1126.91	3377.67	1126.9	3	15	11.1.1.1725.31	0	35.7936	500.034	35.7987	0.748314	11.6743	0.811404	6.98409	1.04539	6.87412	0.777069	14.6631	0.535177	23.3315	0.174147	17.9016	2.48296	6.53499	93.53	9.59	546.26	22.93	613.66	24.62	74.12	10.05	24.19
3	151.15	151.27	58.72	46	41.28	sp|P07589|FINC_BOVIN	Fibronectin OS=Bos taurus GN=FN1 PE=1 SV=4	0	auto - discordant peptide type	0.0231917	99	TTSAGSGSFTDVR	Delta:H(4)C(2)@N-term	cleaved Q-T@N-term	-0.0348708	1312.59	657.303	1312.63	657.32	2	15	9.1.1.1439.13	0	14.4293	149.506	14.3867	2.18266	20.298	0.780745	17.95	0.816198	18.3105	1.87983	23.685	2.84631	26.3351	0.739959	21.5601	2.24993	17.0059	48.58	6.78	93.6	9.59	85.32	9.27	31.93	5.92	22.91
3	151.15	151.27	58.72	46	41.28	sp|P07589|FINC_BOVIN	Fibronectin OS=Bos taurus GN=FN1 PE=1 SV=4	0	auto - discordant peptide type	0.015923	97.04	EDRVPPSR	Formyl@N-term	missed R-V@3	0.0592463	982.542	492.279	982.483	492.249	2	12	1.1.1.413.18	0	5.6009	481.861	5.5659	1.10487	5.72491	0.619745	4.22395	1.4228	3.72008	0.78571	8.73551	1.14455	8.9429	0.259095	7.76734	1.93593	3.86295	421.06	20.07	1272.16	35.5	2546.6	49.54	228.51	18.6	157.74
3	151.15	151.27	58.72	46	41.28	sp|P07589|FINC_BOVIN	Fibronectin OS=Bos taurus GN=FN1 PE=1 SV=4	0	auto - discordant peptide type	0.00966115	96.89	YEKPGSPPR	Formyl@N-term; iTRAQ8plex(K)@3		-0.00626337	1361.72	681.866	1361.72	681.87	2	11	9.1.1.1620.22	0	25.5285	451.624	25.4869	0.592543	7.82795	0.262016	5.77853	0.472206	5.0349	0.412374	11.7581	0.14119	33.2304	0.127481	15.4156	3.79567	3.83864	192.41	13.53	458.28	21.28	720.15	26.48	102.19	11.49	16.58
3	151.15	151.27	58.72	46	41.28	sp|P07589|FINC_BOVIN	Fibronectin OS=Bos taurus GN=FN1 PE=1 SV=4	0	auto - discordant peptide type	0.00392635	97.6	VTTAPKNGPGPSK	Formyl@N-term; iTRAQ8plex(K)@6; Deamidated(N)@7; iTRAQ8plex(K)@13	missed K-N@6	0.00615476	1890.07	631.032	1890.07	631.03	3	13	10.1.1.3563.14	0	58.8905	113.912	58.717	0.425301	43.5173	0.972163	19.4111	0.85571	20.5811	0.553805	49.9263	0.01		0.384005	33.456	3.00654	18.3153	19.15	7.75	235.78	25.92	180.96	23.43	19.03	9	0
3	151.15	151.27	58.72	46	41.28	sp|P07589|FINC_BOVIN	Fibronectin OS=Bos taurus GN=FN1 PE=1 SV=4	0	auto - discordant peptide type	0.000869459	97.76	SHYAIGEEWER	Formyl@N-term	cleaved V-S@N-term	0.00538562	1403.62	702.815	1403.61	702.813	2	12	12.1.1.1308.19	0	35.6439	208.078	35.5464			100		100						100		100		18.81	4.47	269.42	15.94	114.1	11.05	0	6.84	8.24
3	151.15	151.27	58.72	46	41.28	sp|P07589|FINC_BOVIN	Fibronectin OS=Bos taurus GN=FN1 PE=1 SV=4	0	auto - discordant peptide type	0.000434512	97.54	TSAGSGSFTDVR	Formyl@N-term	cleaved T-T@N-term	0.0113514	1211.55	606.784	1211.54	606.778	2	14	8.1.1.1158.13	0	12.9138	159.855	12.8134	2.74723	48.2817	1.00761	43.6736	1.40893	42.7043	3.20155	50.9054			1.46226	45.708	1.71802	44.5671	52.78	15.81	104.27	22.69	127.13	25.1	46.94	15.97	20.7
4	120.4	120.4	90.56	85.19	82.19	sp|P48616|VIME_BOVIN	Vimentin OS=Bos taurus GN=VIM PE=1 SV=3	0	auto - discordant peptide type	2	99	ADAINTEFK	iTRAQ8plex@N-term; iTRAQ8plex(K)@9	cleaved L-A@N-term	0.0212645	1615.92	539.649	1615.9	539.642	3	9	14.1.1.1365.5	0	34.5632	517.086	34.7341	1.50254	9.13477	2.87718	6.04474	2.68662	6.1585	1.76921	10.5706	1.55415	14.7654	1.44496	7.09989	0.763362	8.29635	198.9	14.28	2051.5	44.19	1670.32	41.01	178.73	15.97	74.4
4	120.4	120.4	90.56	85.19	82.19	sp|P48616|VIME_BOVIN	Vimentin OS=Bos taurus GN=VIM PE=1 SV=3	0	auto - discordant peptide type	2	99	DGQVINETSQHHDDLE	Formyl@N-term		0.00909036	1863.8	932.905	1863.79	932.901	2	16	3.1.1.641.31	0	14.9683	49509.6	15.2201			100												0	0.44	43.1	6.32	0	2.73	0	0	0
4	120.4	120.4	90.56	85.19	82.19	sp|P48616|VIME_BOVIN	Vimentin OS=Bos taurus GN=VIM PE=1 SV=3	0	auto - discordant peptide type	2	99	DNLAEDIMR	Formyl@N-term		0.0176283	1103.51	552.762	1103.49	552.753	2	10	10.1.1.1706.5	0	30.4734	105.109	30.5218	5.49231	41.3701	4.19461	36.8219	1.49982	40.8795	2.91427	51.6641	14.3424	42.0501	2.88693	39.8202	3.20745	39.3228	20.67	4.47	85.03	9	26.51	5.48	8.37	3.16	19.52
4	120.4	120.4	90.56	85.19	82.19	sp|P48616|VIME_BOVIN	Vimentin OS=Bos taurus GN=VIM PE=1 SV=3	0	auto - discordant peptide type	2	99	EEAESTLQSFR	No iTRAQ8plex@N-term		0.0114617	1295.61	648.813	1295.6	648.807	2	11	10.1.1.1711.12	0	30.7908	329.96	30.7663	6.18637	36.8278	0.826422	38.0967	0.724029	39.1054	1.26638	51.1226	5.56565	42.919	2.95581	36.4381	4.30487	35.7616	53.45	7.07	38.46	6.32	29.38	5.48	8.35	3.16	17.39
4	120.4	120.4	90.56	85.19	82.19	sp|P48616|VIME_BOVIN	Vimentin OS=Bos taurus GN=VIM PE=1 SV=3	0	auto - discordant peptide type	2	99	EEAESTLQSFRQDVDNASLAR	Formyl@N-term; Deamidated(N)@16	missed R-Q@11	-0.00264523	2394.09	799.038	2394.09	799.038	3	16	11.1.1.1785.20	0	39.4668	496.716	39.4901	1.70396	38.1355	4.77348	30.2541	3.69196	30.5844	1.32079	50.1807			1.25187	34.2623	3.78974	31.1197	18.68	4.47	281.87	16.34	190.09	13.93	11.05	4.47	0
4	120.4	120.4	90.56	85.19	82.19	sp|P48616|VIME_BOVIN	Vimentin OS=Bos taurus GN=VIM PE=1 SV=3	0	auto - discordant peptide type	2	99	EKLQEEMLQR	Formyl@N-term; iTRAQ8plex(K)@2	missed K-L@2	-0.0104352	1634.85	818.432	1634.86	818.438	2	11	12.1.1.1483.15	0	46.3926	163.611	46.4243	0.963481	10.205	0.380168	8.20428	0.90909	6.91301	1.17195	11.39	1.00527	18.1087	1.14963	7.32512	0.442518	9.73216	129.65	11.09	275.55	16.61	574.54	23.56	120.35	11.96	48.92
4	120.4	120.4	90.56	85.19	82.19	sp|P48616|VIME_BOVIN	Vimentin OS=Bos taurus GN=VIM PE=1 SV=3	0	auto - discordant peptide type	2	99	EMEENFSVEAANYQDTIGR	Formyl@N-term; Deamidated(N)@12		-0.0052152	2230.93	1116.47	2230.93	1116.47	2	19	10.1.1.1655.31	0	27.3938	543.683	27.3989	100		100		100						100		100		31.47	5.48	82.22	9	125.94	11.05	0	7.59	19.6
4	120.4	120.4	90.56	85.19	82.19	sp|P48616|VIME_BOVIN	Vimentin OS=Bos taurus GN=VIM PE=1 SV=3	0	auto - discordant peptide type	2	99	ETNLDSLPLVDTH	Glu->pyro-Glu@N-term	cleaved H-S@C-term	0.00391764	1434.7	718.359	1434.7	718.357	2	13	2.1.1.600.14	0	30.5292	380.762	30.5011	1.30322	17.5536	4.44137	10.8883	1.48609	12.1535	1.76718	18.0447	2.2784	20.8568	0.833805	14.7437	1.55371	12.814	55.39	7.81	1016.78	30.9	296.65	18.38	57.32	8.43	35.02
4	120.4	120.4	90.56	85.19	82.19	sp|P48616|VIME_BOVIN	Vimentin OS=Bos taurus GN=VIM PE=1 SV=3	0	auto - discordant peptide type	2	99	ETNLDSLPLVDTHSK	Glu->pyro-Glu@N-term; No iTRAQ8plex(K)@15		0.000156877	1649.83	825.92	1649.83	825.92	2	16	2.1.1.606.16	0	30.9021	1148.99	30.9322	1.26558	24.4852	2.0271	17.2176	1.72383	17.6926	3.59918	20.6835	0.221449	168.855	1.7885	18.586	1.74251	18.6755	29.71	5.48	256.32	15.62	190.06	13.93	64.48	8.37	1.88
4	120.4	120.4	90.56	85.19	82.19	sp|P48616|VIME_BOVIN	Vimentin OS=Bos taurus GN=VIM PE=1 SV=3	0	auto - discordant peptide type	2	99	EVERDNLAEDIMR	Glu->pyro-Glu@N-term	cleaved V-E@N-term; missed R-D@4	0.0054038	1570.75	786.38	1570.74	786.378	2	16	13.1.1.1414.15	0	34.4363	103.698	34.5256	0.459067	15.4203	0.747213	7.68698	0.954889	7.57857	0.390335	23.658	0.384802	29.8678	0.219852	16.1499	2.15941	7.24755	50.44	7.14	442.22	20.59	492.76	22.05	32.73	7.48	15.29
4	120.4	120.4	90.56	85.19	82.19	sp|P48616|VIME_BOVIN	Vimentin OS=Bos taurus GN=VIM PE=1 SV=3	0	auto - discordant peptide type	2	99	EYQDLLNVK	Formyl@N-term; iTRAQ8plex(K)@9		-0.00322298	1452.77	727.394	1452.78	727.396	2	14	2.1.1.553.23	0	27.669	15171.9	27.8095	0.544303	2.90655	1.05755	1.43624	0.986758	1.49976	0.721599	3.25998	0.01		4.54221	1.31287	0.524617	2.11043	1466.3	38.81	15345.4	120.86	12484.7	112.14	1483.5	44.96	0
4	120.4	120.4	90.56	85.19	82.19	sp|P48616|VIME_BOVIN	Vimentin OS=Bos taurus GN=VIM PE=1 SV=3	0	auto - discordant peptide type	2	99	FADLSEAANR	iTRAQ8plex@N-term		-2.01422	1394.71	698.363	1396.73	699.37	2	17	2.1.1.561.14	0	28.1428	134.822	28.1761	0.653566	5.17931	1.09635	2.79312	0.910242	2.97658	1.19686	4.82869	0.378906	17.3432	1.8308	2.86428	0.597562	3.78907	477.49	22	4314.39	64.06	3123.31	56.42	667.31	28.09	100.11
4	120.4	120.4	90.56	85.19	82.19	sp|P48616|VIME_BOVIN	Vimentin OS=Bos taurus GN=VIM PE=1 SV=3	0	auto - discordant peptide type	2	99	FADLSEAANRNNDALR	Formyl@N-term	missed R-N@10	0.00682577	1803.86	902.936	1803.85	902.932	2	18	2.1.1.575.26	0	29.0188	1996.96	28.971	2.99508	23.4559	3.32255	19.7723	3.07366	20.0081	0.599534	59.6113	0.01		1.47146	22.5765	2.88617	20.7975	51.78	7.14	309.4	17.2	249.57	15.84	7.91	4.47	0
4	120.4	120.4	90.56	85.19	82.19	sp|P48616|VIME_BOVIN	Vimentin OS=Bos taurus GN=VIM PE=1 SV=3	0	auto - discordant peptide type	2	99	FANYIDKVR	No iTRAQ8plex@N-term; No iTRAQ8plex(K)@7	missed K-V@7	0.00394873	1124.6	563.308	1124.6	563.306	2	11	6.1.1.1423.7	0	43.4861	58.391	43.5311			100		100						100		100		0	1.18	116.68	10.58	189.86	13.56	11.36	4.47	0
4	120.4	120.4	90.56	85.19	82.19	sp|P48616|VIME_BOVIN	Vimentin OS=Bos taurus GN=VIM PE=1 SV=3	0	auto - shared MS/MS	2	99	FLEQQNK	iTRAQ8plex@N-term; iTRAQ8plex(K)@7		0.00147173	1513.87	505.632	1513.87	505.631	3	12	3.1.1.888.4	0	30.0618	3462.37	30.1731	0.0807352	34.8865	10.4228	2.35387	4.30971	2.45578	0.0590767	85.4133	0.12148	48.6977	2.20119	2.71986	0.738693	3.47721	61.62	21.45	42848.7	200.36	15448.6	130.06	34.41	29.38	33.53
4	120.4	120.4	90.56	85.19	82.19	sp|P48616|VIME_BOVIN	Vimentin OS=Bos taurus GN=VIM PE=1 SV=3	0	auto - discordant peptide type	2	99	FSVEAANYQDTIGR	No iTRAQ8plex@N-term; Deamidated(N)@7	cleaved N-F@N-term	0.0126694	1570.74	786.377	1570.73	786.37	2	12	10.1.1.1740.27	0	32.5955	200.176	32.6686	100		100		100				100		100		100		42.98	6.4	114.98	10.58	112.11	10.58	24.89	5.48	28.96
4	120.4	120.4	90.56	85.19	82.19	sp|P48616|VIME_BOVIN	Vimentin OS=Bos taurus GN=VIM PE=1 SV=3	0	auto - discordant peptide type	2	99	GGPGTASRPSSTR	iTRAQ8plex@N-term	cleaved F-G@N-term	-0.00487085	1533.81	512.278	1533.82	512.279	3	10	4.1.1.120.28	0	3.8843	394.486	3.7711	5.73891	7.45874	0.298915	10.7907	0.889304	7.91872	2.10696	10.4023	3.51312	11.4571	1.62431	7.82469	0.650815	9.91069	564.78	22.93	158.45	13.93	411.04	19.95	158.24	13.15	125.03
4	120.4	120.4	90.56	85.19	82.19	sp|P48616|VIME_BOVIN	Vimentin OS=Bos taurus GN=VIM PE=1 SV=3	1	auto	2	99	GTNESLER	iTRAQ8plex@N-term		-0.00215973	1208.63	605.321	1208.63	605.322	2	13	3.1.1.560.27	1	9.9767	3926.28	9.8656	0.58467	3.98857	0.654234	2.24974	0.905408	2.17783	1.37183	3.36842	0.184497	24.3183	1.79879	2.11046	0.710867	2.6546	761.15	27.39	4587.62	66.51	5535.89	73.93	1362.92	39.47	86.86
4	120.4	120.4	90.56	85.19	82.19	sp|P48616|VIME_BOVIN	Vimentin OS=Bos taurus GN=VIM PE=1 SV=3	0	auto - discordant peptide type	2	99	ILLAELEQLK	Formyl@N-term; iTRAQ8plex(K)@10		-0.00812063	1500.9	751.457	1500.91	751.461	2	12	11.1.1.1915.12	0	47.4272	489.431	47.4026	0.519563	10.6249	0.481354	6.16816	0.595811	6.10072	1.05414	9.45623	1.13686	13.6462	1.13831	5.92336	0.691026	6.80258	104.55	10.1	521.73	22.43	563.09	23.66	161.88	13.53	82.73
4	120.4	120.4	90.56	85.19	82.19	sp|P48616|VIME_BOVIN	Vimentin OS=Bos taurus GN=VIM PE=1 SV=3	0	auto - discordant peptide type	2	99	ISLPLPNF	No iTRAQ8plex@N-term	cleaved F-S@C-term	0.00343102	899.515	450.765	899.512	450.763	2	12	12.1.1.1470.2	0	45.568	514.615	45.498	100		100		100						100		100		111.13	10.58	935.26	29.87	774.16	27.87	23.38	7.81	0
4	120.4	120.4	90.56	85.19	82.19	sp|P48616|VIME_BOVIN	Vimentin OS=Bos taurus GN=VIM PE=1 SV=3	0	auto - discordant peptide type	2	99	ISLPLPNFSSLNLR	iTRAQ8plex@N-term; Deamidated(N)@7		-0.00675854	1875.07	626.031	1875.08	626.033	3	13	5.1.1.2598.5	0	57.7516	145.691	57.676	2.26259	13.8225	2.06237	10.8279	1.76368	11.1795	0.920646	23.9238	0.856826	32.451	0.7497	14.5505	1.95019	11.7658	105.66	10.15	518.76	22.29	386.82	19.8	32.81	7.14	14.47
4	120.4	120.4	90.56	85.19	82.19	sp|P48616|VIME_BOVIN	Vimentin OS=Bos taurus GN=VIM PE=1 SV=3	0	auto - discordant peptide type	2	99	LGDLYEEEMR	No iTRAQ8plex@N-term		0.00196652	1253.56	627.788	1253.56	627.787	2	12	10.1.1.1774.15	0	34.6671	5386.48	34.0836	1.31861	16.8313	0.460494	14.3882	1.11168	12.3684	1.35978	19.6382	0.01		0.637081	15.7672	0.807349	14.7783	53.89	7.14	101.37	10.1	213.38	14.35	42.41	7.07	0
4	120.4	120.4	90.56	85.19	82.19	sp|P48616|VIME_BOVIN	Vimentin OS=Bos taurus GN=VIM PE=1 SV=3	0	auto - discordant peptide type	2	99	LGDLYEEEMRELR	Formyl@N-term	missed R-E@10	0.00379651	1679.79	840.9	1679.78	840.898	2	17	14.1.1.1566.16	0	46.9334	3752.2	46.84	3.24537	13.5213	2.02372	11.8771	1.29557	12.5546	0.01		0.874007	30.5268	0.780353	14.9392	1.73853	12.8497	161.41	12.45	542.14	22.83	302.63	17.72	0	7.54	15.72
4	120.4	120.4	90.56	85.19	82.19	sp|P48616|VIME_BOVIN	Vimentin OS=Bos taurus GN=VIM PE=1 SV=3	0	auto - shared MS/MS	2	99	LLEGEESR	iTRAQ8plex@N-term		-0.0074646	1235.66	618.837	1235.67	618.841	2	14	12.1.1.1470.5	0	45.573	691.698	45.6213	0.843044	6.86935	1.35663	3.93756	1.18348	4.12971	1.46793	6.59531	1.00252	12.7184	2.13614	4.0612	0.744577	5.17732	284.11	16.94	2462.59	48.43	1873.18	43.6	377.53	21.31	122.18
4	120.4	120.4	90.56	85.19	82.19	sp|P48616|VIME_BOVIN	Vimentin OS=Bos taurus GN=VIM PE=1 SV=3	0	auto - discordant peptide type	2	99	LLQDSVDFSLA	iTRAQ8plex@N-term	cleaved A-D@C-term	0.00163721	1510.82	756.417	1510.82	756.417	2	10	9.1.1.1897.10	0	42.4989	337.994	42.6007	100		100		100				100		100		100		39.48	6.32	354.65	18.63	768.96	27.17	30.94	8.43	91.52
4	120.4	120.4	90.56	85.19	82.19	sp|P48616|VIME_BOVIN	Vimentin OS=Bos taurus GN=VIM PE=1 SV=3	0	auto - discordant peptide type	2	99	LLQDSVDFSLAD	iTRAQ8plex@N-term	cleaved D-A@C-term	-0.00627941	1625.84	813.927	1625.85	813.93	2	11	7.1.1.1874.17	0	42.6379	232.433	42.4809	3.09632	21.5674	1.23889	20.0329	4.16179	18.9307	0.884991	42.8704	3.73056	26.7216	2.66892	19.8512	2.21648	20.1695	74.82	8.43	161.25	12.81	472.32	21.21	16.32	6.32	32.6
4	120.4	120.4	90.56	85.19	82.19	sp|P48616|VIME_BOVIN	Vimentin OS=Bos taurus GN=VIM PE=1 SV=3	0	auto - discordant peptide type	2	99	LLQDSVDFSLADAIN	iTRAQ8plex@N-term	cleaved N-T@C-term	-0.00483579	1924	963.01	1924.01	963.012	2	10	9.1.1.1952.22	0	45.89	84.2724	45.9715															63.68	24.49	91.47	30.33	135.37	36.33	13.91	14.14	4.06
4	120.4	120.4	90.56	85.19	82.19	sp|P48616|VIME_BOVIN	Vimentin OS=Bos taurus GN=VIM PE=1 SV=3	0	auto - discordant peptide type	2	99	LQDEIQNMK	Formyl@N-term; iTRAQ8plex(K)@9		0.000326539	1449.74	725.88	1449.74	725.879	2	12	13.1.1.1262.11	0	25.1288	146.092	25.1672	0.874678	11.2021	0.691887	7.41815	0.89708	7.27609	0.760794	14.9572	1.1472	17.8441	1.35325	7.41892	0.558326	9.46842	105.29	10.1	448.61	20.83	507.17	22.38	69.89	9.64	49.94
4	120.4	120.4	90.56	85.19	82.19	sp|P48616|VIME_BOVIN	Vimentin OS=Bos taurus GN=VIM PE=1 SV=3	0	auto - discordant peptide type	2	99	LQEEMLQR	No iTRAQ8plex@N-term		0.00142867	1045.52	523.769	1045.52	523.769	2	10	10.1.1.1632.12	0	25.949	1047.62	25.9857	3.35448	11.7422	2.58726	9.68845	2.20099	9.98178	0.01		0.439965	40.7918	0.441602	16.6333	1.99483	10.7787	167.4	12.73	695.45	25.85	515.86	22.83	0	28.69	7.94
4	120.4	120.4	90.56	85.19	82.19	sp|P48616|VIME_BOVIN	Vimentin OS=Bos taurus GN=VIM PE=1 SV=3	0	auto - discordant peptide type	2	99	LQEEMLQREEAESTLQSFR	iTRAQ8plex@N-term; Oxidation(M)@5	missed R-E@8	-0.00992835	2643.3	661.833	2643.31	661.835	4	16	1.1.1.1005.14	0	42.1986	104.996	42.1486	1.50174	55.0741	1.66386	40.9773	1.58763	41.8101					3.14798	41.1223	1.48829	45.1189	30.46	12.25	181.78	29.5	151.24	27.57	12.98	10	1.1
4	120.4	120.4	90.56	85.19	82.19	sp|P48616|VIME_BOVIN	Vimentin OS=Bos taurus GN=VIM PE=1 SV=3	0	auto - discordant peptide type	2	99	LQEEMLQREEAESTLQSFRQDVDNASLAR	Formyl@N-term	missed R-E@8; missed R-Q@19	0.00421067	3420.63	1141.22	3420.62	1141.21	3	25	2.1.1.825.31	0	44.3897	11617.8	44.3335	100		100		100						100		100		28.21	5.48	404.23	19.6	325.69	18.08	0	7.7	0
4	120.4	120.4	90.56	85.19	82.19	sp|P48616|VIME_BOVIN	Vimentin OS=Bos taurus GN=VIM PE=1 SV=3	0	auto - discordant peptide type	2	99	MALDIEIATYR	Formyl@N-term		-0.000316908	1322.65	662.334	1322.65	662.334	2	13	7.1.1.1917.10	0	45.2694	182.873	45.3094	16.7137	101.97	10.481	100.904	10.3787	100.994					3.834	103.019	6.50324	101.923	31.24	5.48	105.52	10.1	91.11	9.54	0	4.95	0
4	120.4	120.4	90.56	85.19	82.19	sp|P48616|VIME_BOVIN	Vimentin OS=Bos taurus GN=VIM PE=1 SV=3	1	auto	2	99	MFGGPGTASRPSSTR	iTRAQ8plex@N-term		0.00383751	1811.93	604.984	1811.93	604.982	3	12	6.1.1.1438.6	1	44.4102	901.474	44.3953	0.858426	6.05537	1.29175	3.5788	0.754544	4.06499	0.978205	6.90901	2.68185	6.05733	1.27222	4.00525	0.434997	5.47046	372.18	19.34	3016.64	53.48	1536.45	40.24	323.66	19.97	420.49
4	120.4	120.4	90.56	85.19	82.19	sp|P48616|VIME_BOVIN	Vimentin OS=Bos taurus GN=VIM PE=1 SV=3	0	auto - discordant peptide type	2	99	NLQEAEEWYK	Formyl@N-term; iTRAQ8plex(K)@10		-0.00953091	1640.79	821.402	1640.8	821.407	2	16	13.1.1.1300.15	0	27.4618	9186.44	27.3712	0.327515	4.05943	0.887419	1.62375	0.637244	1.81858	1.433	2.49429	0.161463	25.9718	3.15142	1.49514	0.440865	2.44851	723.34	27.77	10556.9	99.96	6609.99	82.75	2415.27	51.13	128.96
4	120.4	120.4	90.56	85.19	82.19	sp|P48616|VIME_BOVIN	Vimentin OS=Bos taurus GN=VIM PE=1 SV=3	0	auto - discordant peptide type	2	99	QDVDNASLAR	Formyl@N-term		0.00398573	1115.52	558.77	1115.52	558.768	2	14	3.1.1.547.22	0	9.1736	12943.9	9.2547	21.451	30.3845	4.81536	30.236	12.1194	29.4077			50.8685	30.6725	2.08637	35.5539	4.49215	31.6635	98.93	9.64	119.62	11.09	262.51	15.87	7.21	4.8	84.84
4	120.4	120.4	90.56	85.19	82.19	sp|P48616|VIME_BOVIN	Vimentin OS=Bos taurus GN=VIM PE=1 SV=3	0	auto - discordant peptide type	2	99	QVDQLTNDKAR	Gln->pyro-Glu@N-term; Deamidated(N)@7; iTRAQ8plex(K)@9	missed K-A@9	0.000487326	1574.82	525.948	1574.82	525.948	3	13	8.1.1.1415.20	0	28.6707	710.86	28.572	1.26293	7.9748	1.21959	5.53211	1.22361	5.66641	1.21038	9.78342	1.87971	10.9697	1.37839	6.04432	0.903781	6.66679	240.39	15.33	1250.4	34.64	1093.87	33.14	175.82	15	129.39
4	120.4	120.4	90.56	85.19	82.19	sp|P48616|VIME_BOVIN	Vimentin OS=Bos taurus GN=VIM PE=1 SV=3	0	auto - discordant peptide type	2	99	QVDQLTNDKARVEVERDNLAEDIMR	Delta:H(2)C(2)@N-term; iTRAQ8plex(K)@9	missed K-A@9; missed R-V@11; missed R-D@16	0.0482608	3286.74	1096.59	3286.69	1096.57	3	12	11.1.1.1900.24	0	46.5272	977.051	46.5439	3.31744	20.1422	2.32117	17.0739	1.56786	18.0439	0.970279	35.8644	0.01		1.14041	20.7293	2.40185	18.1914	62.23	7.75	234.53	15	138.13	11.96	13.89	4.47	0
4	120.4	120.4	90.56	85.19	82.19	sp|P48616|VIME_BOVIN	Vimentin OS=Bos taurus GN=VIM PE=1 SV=3	0	auto - discordant peptide type	2	99	QVQTLTCEVDALKGTNESLER	Gln->pyro-Glu@N-term; Methylthio(C)@7; No iTRAQ8plex(K)@13	missed K-G@13	-0.0013819	2362.11	1182.06	2362.11	1182.06	2	19	4.1.1.652.31	0	36.4789	1299.53	36.4839	0.800508	17.2621	0.436632	12.3322	0.404024	13.1869	0.01		0.407396	40.9777	0.360648	17.1703	1.46894	10.9938	42.87	6.4	125.95	11.05	101.62	10.1	0	5.93	7.89
4	120.4	120.4	90.56	85.19	82.19	sp|P48616|VIME_BOVIN	Vimentin OS=Bos taurus GN=VIM PE=1 SV=3	0	auto - discordant peptide type	2	99	RMFGGPGTASR	Formyl@N-term	cleaved R-P@C-term; missed R-M@1	-0.0609782	1163.49	582.752	1163.55	582.783	2	16	15.1.1.1452.15	0	22.2492	432.454	22.2809	3.36804	35.1115	3.59427	32.1347	3.39497	32.3057			11.144	34.7368	3.61547	32.8369	5.83023	32.2975	40.7	6.32	233.95	14.97	192.68	13.89	0	12.62	48.7
4	120.4	120.4	90.56	85.19	82.19	sp|P48616|VIME_BOVIN	Vimentin OS=Bos taurus GN=VIM PE=1 SV=3	0	auto - discordant peptide type	2	99	RMFGGPGTASRPSSTR	Formyl@N-term	missed R-M@1	0.00385274	1691.82	564.947	1691.82	564.946	3	18	15.1.1.3399.14	0	58.8154	647.332	58.7246			100		100										25.18	11.18	171.59	28.64	143.13	26.83	18.85	11.18	3.45
4	120.4	120.4	90.56	85.19	82.19	sp|P48616|VIME_BOVIN	Vimentin OS=Bos taurus GN=VIM PE=1 SV=3	0	auto - discordant peptide type	2	99	SALRPTTSR	Formyl@N-term	cleaved G-S@N-term	0.00755822	1015.55	508.782	1015.54	508.778	2	12	4.1.1.197.4	0	8.5711	2503.31	8.6503	3.37613	16.0319	1.4168	14.1324	2.44976	13.5195	1.53958	24.8024	1.80079	29.2399	0.954024	17.2651	1.30882	15.9892	89.48	9.22	202.26	14.14	304.94	17.23	31.14	6.71	17.26
4	120.4	120.4	90.56	85.19	82.19	sp|P48616|VIME_BOVIN	Vimentin OS=Bos taurus GN=VIM PE=1 SV=3	0	auto - discordant peptide type	2	99	SKFADLSEAANR	Formyl@N-term; iTRAQ8plex(K)@2	missed K-F@2	-0.00380319	1639.84	820.929	1639.85	820.931	2	15	2.1.1.536.25	0	26.6298	344.757	26.5838	0.755959	8.50296	0.597627	5.56985	0.777212	5.45223	0.153258	30.6361	0.148964	61.166	1.52763	5.29102	0.536487	6.94694	179.62	13.19	764.86	27.2	867.32	29.22	27.79	8.43	12.8
4	120.4	120.4	90.56	85.19	82.19	sp|P48616|VIME_BOVIN	Vimentin OS=Bos taurus GN=VIM PE=1 SV=3	0	auto - discordant peptide type	2	99	SRLGDLYEEEMR	Formyl@N-term	missed R-L@2	-0.00553121	1524.68	763.348	1524.69	763.351	2	20	11.1.1.1801.8	0	40.4323	1488.38	40.4143	2.26425	17.6604	0.965034	15.1431	1.56038	14.4535	0.01		0.01		1.36656	15.9589	1.01316	17.0847	63.14	7.75	144.95	11.96	204.36	14.11	0	3.17	0
4	120.4	120.4	90.56	85.19	82.19	sp|P48616|VIME_BOVIN	Vimentin OS=Bos taurus GN=VIM PE=1 SV=3	1	auto	2	99	SVSSSSYR	iTRAQ8plex@N-term		-0.0026231	1175.61	588.81	1175.61	588.812	2	14	8.1.1.1259.13	1	19.0891	3845.15	19.3082	0.901893	3.90119	1.54117	2.24004	0.644155	2.74637	1.08749	4.21617	0.865076	7.35914	1.23072	2.60342	0.732631	2.9979	894.39	30.13	8232.23	88.17	3000.17	57.49	823.01	30.69	310.24
4	120.4	120.4	90.56	85.19	82.19	sp|P48616|VIME_BOVIN	Vimentin OS=Bos taurus GN=VIM PE=1 SV=3	0	auto - discordant peptide type	2	99	SYVTTSTR	No iTRAQ8plex@N-term		0.00263226	913.453	457.734	913.451	457.733	2	10	4.1.1.130.18	0	4.4795	1252.34	4.4448	0.296198	6.70621	0.178736	4.208	0.54683	3.07057	0.348586	8.46027	0.309738	13.8761	0.541982	3.64491	0.751718	3.28925	238.73	15.13	775.95	27.87	2069.96	44.5	214.41	17.52	90.28
4	120.4	120.4	90.56	85.19	82.19	sp|P48616|VIME_BOVIN	Vimentin OS=Bos taurus GN=VIM PE=1 SV=3	1	auto	2	99	TLYTSSPGGVYATR	iTRAQ8plex@N-term		0.00222177	1775.94	592.987	1775.94	592.986	3	18	3.1.1.782.18	1	23.5853	796.792	23.4288	0.827885	10.541	2.19013	5.61399	0.656912	7.1585	1.26641	10.1309	0.410262	28.9895	0.691944	7.83314	0.851389	7.38907	125.16	11.53	1783.45	40.94	466.43	23.32	146.11	12.77	22.43
4	120.4	120.4	90.56	85.19	82.19	sp|P48616|VIME_BOVIN	Vimentin OS=Bos taurus GN=VIM PE=1 SV=3	0	auto - discordant peptide type	2	99	TNEKVELQELNDR	Formyl@N-term; iTRAQ8plex(K)@4; Deamidated(N)@11	missed K-V@4	-0.00517998	1919.97	640.997	1919.97	640.999	3	14	8.1.1.1470.17	0	32.0336	1789.5	31.756	0.612897	7.32822	0.414134	4.75593	0.710813	4.31642	1.014	7.20153	0.711147	13.1739	0.902343	4.64905	0.86366	4.71695	223.28	14.66	812.64	28.18	1216.19	34.48	281.91	18.11	93.69
4	120.4	120.4	90.56	85.19	82.19	sp|P48616|VIME_BOVIN	Vimentin OS=Bos taurus GN=VIM PE=1 SV=3	0	auto - discordant peptide type	2	99	TSSPGGVYATR	iTRAQ8plex@N-term	cleaved Y-T@N-term	-0.00522797	1398.74	700.375	1398.74	700.378	2	14	10.1.1.1656.18	0	27.4335	1933.5	27.9515	1.05785	8.59484	1.58221	5.28584	0.844787	6.04643	1.28949	9.36987	2.73738	9.36177	1.63319	5.79721	0.510979	7.93676	193.14	13.93	1555.99	38.39	724.4	27.78	179.67	14.59	180.74
4	120.4	120.4	90.56	85.19	82.19	sp|P48616|VIME_BOVIN	Vimentin OS=Bos taurus GN=VIM PE=1 SV=3	0	auto - discordant peptide type	2	99	TVETRDGQVINETSQHHDDLE	Formyl@N-term	missed R-D@5	0.0110648	2450.11	817.709	2450.09	817.705	3	21	4.1.1.429.7	0	22.7812	2139.03	22.6843	0.941067	18.8975	0.84973	12.3523	0.741961	13.1372	0.10425	98.9526	0.01		1.45886	12.6511	0.576513	16.2363	37.97	6.08	184.67	13.3	140.6	11.92	3.21	3.16	0
4	120.4	120.4	90.56	85.19	82.19	sp|P48616|VIME_BOVIN	Vimentin OS=Bos taurus GN=VIM PE=1 SV=3	0	auto - discordant peptide type	2	99	TYSLGSALRPTTSR	Formyl@N-term		0.000186059	1536.79	769.402	1536.79	769.402	2	15	6.1.1.1126.24	0	25.2647	2828.7	25.3426	1.16981	10.7718	1.07615	7.359	1.37779	7.26805	0.0820398	95.0187	0.01		1.41805	7.86989	0.97594	8.59322	126.12	11.09	624.94	24.56	697.65	26.21	6.75	6.4	0
4	120.4	120.4	90.56	85.19	82.19	sp|P48616|VIME_BOVIN	Vimentin OS=Bos taurus GN=VIM PE=1 SV=3	0	auto - discordant peptide type	2	99	VELQELNDR	No iTRAQ8plex@N-term		-0.000890286	1114.56	558.288	1114.56	558.288	2	13	8.1.1.1345.18	0	24.3802	1750.28	24.4684	2.96447	39.656	2.54554	34.6543	1.80674	35.7256	3.36709	41.5799	3.34749	50.1554	1.48021	38.508	3.51516	35.3346	20.57	4.47	95.14	9.54	58.88	7.81	17.83	4.47	8.4
4	120.4	120.4	90.56	85.19	82.19	sp|P48616|VIME_BOVIN	Vimentin OS=Bos taurus GN=VIM PE=1 SV=3	0	auto - discordant peptide type	2	99	VEVERDNLAEDIMR	Formyl@N-term; Deamidated(N)@7	missed R-D@5	0.00296825	1716.8	573.274	1716.8	573.274	3	14	9.1.1.1874.7	0	41.0768	97.8661	40.8748	100		100		100						100				31.23	5.48	105.93	10.15	124.1	11.05	4.07	3.16	0
4	120.4	120.4	90.56	85.19	82.19	sp|P48616|VIME_BOVIN	Vimentin OS=Bos taurus GN=VIM PE=1 SV=3	0	auto - discordant peptide type	1.74473	99	LGDLYEEE	iTRAQ8plex@N-term	cleaved E-M@C-term	0.000913174	1270.62	636.319	1270.62	636.319	2	9	14.1.1.1227.14	0	26.1137	234.01	26.0857	0.571885	14.6822	1.22639	7.29899	1.45309	7.30309	1.00664	14.738	1.08554	20.3341	1.46324	7.90685	0.580766	10.1278	58.81	7.81	679.31	25.48	701.81	26.38	79	10.54	40.37
4	120.4	120.4	90.56	85.19	82.19	sp|P48616|VIME_BOVIN	Vimentin OS=Bos taurus GN=VIM PE=1 SV=3	0	auto - discordant peptide type	1.74473	99	QQYESVAAK	iTRAQ8plex@N-term; iTRAQ8plex(K)@9		-1.04099	1629.87	544.298	1630.91	544.645	3	14	11.1.1.1474.12	0	20.363	518.574	20.216	0.596689	8.699	0.898971	4.60342	0.379101	6.04469	0.170423	22.2744	0.377333	21.2602	0.679994	5.75601	0.410552	6.87179	163.19	12.81	1324.3	35.38	486.95	23.09	35.57	7.81	37.32
4	120.4	120.4	90.56	85.19	82.19	sp|P48616|VIME_BOVIN	Vimentin OS=Bos taurus GN=VIM PE=1 SV=3	1	auto	1.46852	98.73	QVDQLTNDK	Gln->pyro-Glu@N-term; iTRAQ8plex(K)@9		-0.00757165	1346.69	674.353	1346.7	674.357	2	11	9.1.1.1492.11	1	17.6496	1035.3	17.749	0.917645	6.76306	0.950802	4.24244	1.1405	4.23483	1.73005	6.28906	1.00319	13.3049	2.27038	4.11278	0.659515	5.52021	291.49	16.91	1626.8	39.56	1701.49	41.15	419.39	21.98	115.24
4	120.4	120.4	90.56	85.19	82.19	sp|P48616|VIME_BOVIN	Vimentin OS=Bos taurus GN=VIM PE=1 SV=3	0	auto - discordant peptide type	1.4318	99	SSLNLRETNLD	iTRAQ8plex@N-term	cleaved F-S@N-term; cleaved D-S@C-term; missed R-E@6	-0.00174574	1564.83	522.619	1564.84	522.619	3	11	14.1.1.1299.5	0	30.5236	196.474	30.4486	1.81223	10.0878	1.64619	7.44782	1.67922	7.58089	1.03209	15.9094	4.53139	11.2759	3.9494	7.30163	1.04462	9.15101	168.26	12.81	823.27	28.12	732.25	27.07	73.13	10.58	152.15
4	120.4	120.4	90.56	85.19	82.19	sp|P48616|VIME_BOVIN	Vimentin OS=Bos taurus GN=VIM PE=1 SV=3	0	auto - shared MS/MS	1.30103	96.82	NNDALR	iTRAQ8plex@N-term		-0.00212312	1005.55	503.782	1005.55	503.783	2	10	4.1.1.130.27	0	4.4945	4779.84	4.4448	1.20117	4.70681	0.922753	3.27788	0.693168	3.61269	1.40762	5.13156	1.15379	8.67608	1.55999	3.36673	0.587083	4.3807	644.9	24.98	2668.5	50.59	1747.87	42.46	576.74	25.26	224.02
4	120.4	120.4	90.56	85.19	82.19	sp|P48616|VIME_BOVIN	Vimentin OS=Bos taurus GN=VIM PE=1 SV=3	0	auto - discordant peptide type	1.04576	99	LQDEIQNMKEEMAR	Formyl@N-term; iTRAQ8plex(K)@9	missed K-E@9	-0.0055412	2066	689.675	2066.01	689.677	3	18	3.1.1.1001.10	0	37.014	8262.32	37.1772	1.14696	4.66171	0.736316	3.35248	0.662569	3.56425	1.14194	5.45949	0.644581	12.8203	1.77383	3.23032	0.710966	4.04069	650.23	25	2248.42	46.57	1764.14	42.32	494.05	23.62	132.15
4	120.4	120.4	90.56	85.19	82.19	sp|P48616|VIME_BOVIN	Vimentin OS=Bos taurus GN=VIM PE=1 SV=3	0	auto - discordant peptide type	0.928118	98.13	TLYTSSPGGVY	iTRAQ8plex@N-term	cleaved Y-A@C-term	0.00580071	1447.76	724.885	1447.75	724.882	2	11	3.1.1.715.30	0	19.513	376.796	19.4585	0.766673	10.7581	1.12491	6.11888	1.1708	6.25195	0.869343	12.9067	0.423777	28.5358	0.734356	7.80021	0.950923	7.26593	112.66	10.63	890.37	29.17	808.03	28.43	97.49	11.53	22.52
4	120.4	120.4	90.56	85.19	82.19	sp|P48616|VIME_BOVIN	Vimentin OS=Bos taurus GN=VIM PE=1 SV=3	0	auto - discordant peptide type	0.847712	99	SSLNLR	iTRAQ8plex@N-term; Deamidated(N)@4	cleaved F-S@N-term	0.0166354	993.593	497.804	993.576	497.795	2	10	14.1.1.1185.11	0	23.537	388.335	23.5141	0.511215	7.94639	0.517363	4.49104	0.818215	4.20357	1.7948	5.70483	1.97013	7.77286	1.5477	4.10414	0.467646	5.76126	186.75	13.53	1018	31.4	1403.81	37.18	500.36	23.41	260.27
4	120.4	120.4	90.56	85.19	82.19	sp|P48616|VIME_BOVIN	Vimentin OS=Bos taurus GN=VIM PE=1 SV=3	0	auto - discordant peptide type	0.609065	99	VESLQEEIAFLK	Arg-add@N-term; iTRAQ8plex(K)@12		-0.015294	1865.04	622.688	1865.06	622.693	3	13	3.1.1.1047.12	0	39.8483	658.829	39.8235	100		100		100		100		100		100		100		150.48	11.96	345.7	18.36	272.99	17.52	1116.13	33.02	937.88
4	120.4	120.4	90.56	85.19	82.19	sp|P48616|VIME_BOVIN	Vimentin OS=Bos taurus GN=VIM PE=1 SV=3	0	auto - discordant peptide type	0.440093	98.3	MFGGPGTA	iTRAQ8plex@N-term	cleaved A-S@C-term	-0.000701423	1040.53	521.27	1040.53	521.271	2	12	5.1.1.584.8	0	16.9938	762.8	17.0372	1.18257	5.70132	0.703582	4.26178	1.58272	3.84097	1.61916	6.16515	2.4508	7.1345	2.39146	3.89147	0.404136	6.12358	453.68	20.86	1453.9	37.91	2851.76	52.5	474.05	24.47	340.02
4	120.4	120.4	90.56	85.19	82.19	sp|P48616|VIME_BOVIN	Vimentin OS=Bos taurus GN=VIM PE=1 SV=3	0	auto - discordant peptide type	0.320572	99	ILLAELEQ	iTRAQ8plex@N-term	cleaved Q-L@C-term	-0.00893437	1231.72	616.869	1231.73	616.874	2	9	13.1.1.1487.5	0	38.9048	295.002	38.8916	1.57501	12.0405	1.73681	8.52371	1.68761	8.72088	1.76377	13.699	1.8859	18.7441	2.21332	8.95832	0.529697	12.6789	113.76	10.58	675.7	25.44	572.48	24	97.22	11.05	49.26
4	120.4	120.4	90.56	85.19	82.19	sp|P48616|VIME_BOVIN	Vimentin OS=Bos taurus GN=VIM PE=1 SV=3	0	auto - discordant peptide type	0.258848	97.95	SYVTTST	iTRAQ8plex@N-term	cleaved T-R@C-term	-0.0231693	1061.53	531.773	1061.55	531.785	2	12	11.1.1.1365.8	0	13.7023	2404.05	13.7273	1.02757	4.19706	0.681339	2.96501	1.00498	2.83705	1.67049	4.14733	2.77163	4.79164	2.78765	2.63377	0.380848	4.43431	781.48	27.42	2791.04	52.12	3589.62	59.47	969.53	33.44	762.28
4	120.4	120.4	90.56	85.19	82.19	sp|P48616|VIME_BOVIN	Vimentin OS=Bos taurus GN=VIM PE=1 SV=3	0	auto - discordant peptide type	0.142668	99	QVINETSQHHDDLE	Gln->pyro-Glu@N-term	cleaved G-Q@N-term	0.00802055	1646.73	824.37	1646.72	824.366	2	18	5.1.1.526.30	0	13.4512	4076	13.396	100		100		100						100		100		42.78	6.4	135.41	11.49	165.97	12.77	12.57	4.47	0
4	120.4	120.4	90.56	85.19	82.19	sp|P48616|VIME_BOVIN	Vimentin OS=Bos taurus GN=VIM PE=1 SV=3	0	auto - discordant peptide type	0.0726296	99	VEVERDNLAED	Formyl@N-term	cleaved D-I@C-term; missed R-D@5	-0.0154849	1315.57	658.794	1315.59	658.802	2	15	11.1.1.1438.21	0	18.1719	499.885	18.1936	4.03429	20.6876	0.817082	20.6669	1.26441	19.6171	0.398753	67.6684	3.62428	27.2855	0.111547	67.6684	2.09402	19.7215	63.9	7.75	69.71	8.43	94.06	9.59	4.82	3.16	20.76
4	120.4	120.4	90.56	85.19	82.19	sp|P48616|VIME_BOVIN	Vimentin OS=Bos taurus GN=VIM PE=1 SV=3	0	auto - discordant peptide type	0.0649968	99	NLAEDIMR	No iTRAQ8plex@N-term	cleaved D-N@N-term	0.000170883	960.47	481.242	960.47	481.242	2	10	11.1.1.1836.3	0	42.5687	289.373	42.5587	3.41176	18.5364	1.02009	17.3552	2.13429	16.1808	1.85554	25.0558	0.01		0.968301	19.9456	2.0804	17.2285	75.22	8.43	121.14	11.05	221	14.63	31.22	6.32	0
4	120.4	120.4	90.56	85.19	82.19	sp|P48616|VIME_BOVIN	Vimentin OS=Bos taurus GN=VIM PE=1 SV=3	0	auto - discordant peptide type	0.0414361	99	QVQTLTCEVDALK	Gln->pyro-Glu@N-term; Methylthio(C)@7; No iTRAQ8plex(K)@13		0.00304178	1475.7	738.859	1475.7	738.857	2	14	6.1.1.1283.17	0	34.8797	1064.15	34.908	0.01		1.45249	10.7576	1.2878	11.178	0.919992	22.1657	2.05999	19.374	0.478261	16.0081	1.15227	12.4125	0	3.99	394.14	19.29	304.7	17.55	35.37	7.07	37.53
4	120.4	120.4	90.56	85.19	82.19	sp|P48616|VIME_BOVIN	Vimentin OS=Bos taurus GN=VIM PE=1 SV=3	0	auto - discordant peptide type	0.0296531	99	ETNLDSLPLVDTHSKR	Glu->pyro-Glu@N-term; No iTRAQ8plex(K)@15	missed K-R@15	0.00110393	1805.93	602.983	1805.93	602.983	3	12	3.1.1.1094.8	0	42.7424	160.385	42.7239	1.07661	11.6806	1.22021	7.54723	0.909505	8.17076	0.580774	19.416	0.370527	34.9901	0.435444	11.5729	0.982299	8.94307	104.45	10.15	637.65	24.66	414.42	20.62	43	7.87	13
5	107.37	107.55	83.33	76.46	70.24	sp|P35445|COMP_BOVIN	Cartilage oligomeric matrix protein OS=Bos taurus GN=COMP PE=1 SV=2	0	auto - discordant peptide type	2	99	ADCVLER	No iTRAQ8plex@N-term; Methylthio(C)@3		0.00322915	850.371	426.193	850.368	426.191	2	10	10.1.1.1769.3	0	34.3398	2472.51	34.0836	1.76511	9.8172	0.852143	7.93198	1.83059	7.22604	1.28353	13.6823	1.37314	17.4398	0.876106	9.28939	1.92327	7.74652	171.01	12.77	444.69	21	832.96	28.37	94.9	11.49	48.11
5	107.37	107.55	83.33	76.46	70.24	sp|P35445|COMP_BOVIN	Cartilage oligomeric matrix protein OS=Bos taurus GN=COMP PE=1 SV=2	0	auto - discordant peptide type	2	99	ADCVLERDGSR	Formyl@N-term; Methylthio(C)@3	missed R-D@7	0.0051957	1293.55	647.782	1293.54	647.779	2	13	10.1.1.1796.13	0	36.01	149.84	35.9837	0.01		1.41034	17.672	0.713018	20.6294	0.01		0.01		0.174412	41.7556	0.952086	21.4613	0	1.32	130.12	11.05	57.36	7.81	0	3.23	0
5	107.37	107.55	83.33	76.46	70.24	sp|P35445|COMP_BOVIN	Cartilage oligomeric matrix protein OS=Bos taurus GN=COMP PE=1 SV=2	0	auto - discordant peptide type	2	99	ADSNVILDTTMR	Formyl@N-term	cleaved V-A@N-term	0.00620693	1362.65	682.333	1362.64	682.33	2	14	15.1.1.1532.17	0	27.1529	576.271	27.1813	0.829409	18.6119	1.26835	11.1002	2.05144	10.7158	0.462502	38.5867	1.5165	22.9833	0.667773	14.64	1.37875	12.187	39.76	6.32	327.5	17.78	461.87	21.21	16.92	6.32	26.29
5	107.37	107.55	83.33	76.46	70.24	sp|P35445|COMP_BOVIN	Cartilage oligomeric matrix protein OS=Bos taurus GN=COMP PE=1 SV=2	0	auto - discordant peptide type	2	99	AFQTVVLDPEGDAQIDPNWV	iTRAQ8plex@N-term; Deamidated(N)@18	cleaved V-V@C-term	0.00556184	2518.26	840.427	2518.25	840.425	3	10	6.1.1.1377.13	0	40.6599	155.593	40.6331	0.326246	18.0571	0.950396	7.29234	0.698305	8.02943	0.627046	16.6144	0.520605	26.2611	0.464615	10.731	1.64106	7.49794	37.17	6.32	583.24	23.49	373.66	19.6	54.52	8.43	21.45
5	107.37	107.55	83.33	76.46	70.24	sp|P35445|COMP_BOVIN	Cartilage oligomeric matrix protein OS=Bos taurus GN=COMP PE=1 SV=2	0	auto - discordant peptide type	2	99	AFQTVVLDPEGDAQIDPNWVVLN	iTRAQ8plex@N-term	cleaved N-Q@C-term	0.0125939	2843.48	948.833	2843.46	948.829	3	10	9.1.1.1936.16	0	44.899	162.042	44.8677	2.98405	15.1698	1.13285	13.6471	1.27889	13.7	1.52811	20.7229	0.69621	37.1038	0.01		1.51673	14.395	106.55	10.05	217.88	14.63	214.47	14.63	41.64	7.07	8.99
5	107.37	107.55	83.33	76.46	70.24	sp|P35445|COMP_BOVIN	Cartilage oligomeric matrix protein OS=Bos taurus GN=COMP PE=1 SV=2	0	auto - discordant peptide type	2	99	ALWHTGDTASQVR	Formyl@N-term	cleaved N-A@N-term	0.0101789	1468.72	735.365	1468.71	735.36	2	18	4.1.1.404.12	0	21.2597	1016.18	21.339	0.285943	24.7782	0.704864	9.85327	0.73794	10.1386	0.584734	22.9384	1.82301	17.302	0.412411	14.3696	1.12634	10.3722	18.98	4.47	252.01	15.49	230.05	15.17	29.62	6.4	43.76
5	107.37	107.55	83.33	76.46	70.24	sp|P35445|COMP_BOVIN	Cartilage oligomeric matrix protein OS=Bos taurus GN=COMP PE=1 SV=2	0	auto - discordant peptide type	2	99	AVAEPGIQL	iTRAQ8plex@N-term	cleaved L-K@C-term	-0.00758826	1200.69	601.355	1200.7	601.358	2	12	14.1.1.1271.15	0	28.8167	1342.9	28.4795	1.33577	9.2514	0.506512	7.65356	0.749619	7.21474	0.294473	25.0534	0.142198	48.0519	0.0587704	41.214	2.70949	6.38	171.96	12.77	351.22	18.63	453.23	21.07	28.93	7.07	6.62
5	107.37	107.55	83.33	76.46	70.24	sp|P35445|COMP_BOVIN	Cartilage oligomeric matrix protein OS=Bos taurus GN=COMP PE=1 SV=2	0	auto - discordant peptide type	2	99	AVAEPGIQLK	Formyl@N-term; iTRAQ8plex(K)@10		-0.0283242	1356.76	679.389	1356.79	679.403	2	15	15.1.1.1508.9	0	25.6699	47954.7	25.4665	0.224355	1.91229	0.565356	0.708078	0.813766	0.677541	0.01		0.01		0.01		1.75008	0.649793	3124.15	57.45	42404.5	201.62	53220.5	228.14	0	726.34	269.62
5	107.37	107.55	83.33	76.46	70.24	sp|P35445|COMP_BOVIN	Cartilage oligomeric matrix protein OS=Bos taurus GN=COMP PE=1 SV=2	0	auto - discordant peptide type	2	99	CINTSPGFR	iTRAQ8plex@N-term; Methylthio(C)@1; Deamidated(N)@3		-0.00123335	1344.65	449.223	1344.65	449.223	3	13	4.1.1.476.6	0	25.636	1625.27	25.1318	0.643558	7.64999	0.794831	4.39338	1.06193	4.30016	0.789075	8.95585	0.708647	12.2728	0.226941	9.01024	2.01019	4.23347	215.89	14.63	1436.2	37.18	1673.11	40.61	202.01	16.61	85.97
5	107.37	107.55	83.33	76.46	70.24	sp|P35445|COMP_BOVIN	Cartilage oligomeric matrix protein OS=Bos taurus GN=COMP PE=1 SV=2	0	auto - discordant peptide type	2	99	CNDTIPEDYEAQR	iTRAQ8plex@N-term; Methylthio(C)@1; Deamidated(N)@2		0.00728926	1903.83	635.618	1903.82	635.615	3	12	9.1.1.1761.15	0	34.1612	99.7202	34.1929	0.7908	13.2507	0.588641	8.76156	0.729703	8.66663	0.967546	14.6986	0.711647	23.8584	0.357184	13.0243	1.29747	8.59111	73.47	8.43	294.57	16.88	318.4	17.78	68.6	9	23.91
5	107.37	107.55	83.33	76.46	70.24	sp|P35445|COMP_BOVIN	Cartilage oligomeric matrix protein OS=Bos taurus GN=COMP PE=1 SV=2	0	auto - shared MS/MS	2	99	DNCPLVR	iTRAQ8plex@N-term; Methylthio(C)@3		0.000888203	1165.59	583.802	1165.59	583.802	2	11	3.1.1.898.6	0	30.6779	2111	30.9707	1.06512	5.61649	1.2031	3.59841	1.29528	3.65016	0.31344	15.281	0.290969	18.0171	0.176915	9.79063	2.62981	3.55939	445.28	20.95	2709.15	50.97	2543.22	50.32	100	14.97	43.99
5	107.37	107.55	83.33	76.46	70.24	sp|P35445|COMP_BOVIN	Cartilage oligomeric matrix protein OS=Bos taurus GN=COMP PE=1 SV=2	0	auto - discordant peptide type	2	99	DTDGDGVGDACDNCPQK	Formyl@N-term; Methylthio(C)@11; Methylthio(C)@14; iTRAQ8plex(K)@17		-0.013509	2132.79	711.938	2132.81	711.943	3	15	11.1.1.1535.24	0	24.1288	483.371	24.1455	0.70447	12.1404	0.576661	7.67043	1.28405	6.76737	0.408803	23.232	0.01		0.604297	9.64509	2.9643	6.52596	84.52	9.06	372.66	19.13	723.54	26.4	37.43	8.43	0
5	107.37	107.55	83.33	76.46	70.24	sp|P35445|COMP_BOVIN	Cartilage oligomeric matrix protein OS=Bos taurus GN=COMP PE=1 SV=2	0	auto - discordant peptide type	2	99	DTDLDGFPDEK	No iTRAQ8plex@N-term; No iTRAQ8plex(K)@11		0.00462248	1250.53	626.275	1250.53	626.272	2	13	4.1.1.315.21	0	15.802	1235.54	15.7619	100		100		100		100		100		100		100		63.32	7.81	233.37	15	191.42	13.93	63.8	8.43	44.36
5	107.37	107.55	83.33	76.46	70.24	sp|P35445|COMP_BOVIN	Cartilage oligomeric matrix protein OS=Bos taurus GN=COMP PE=1 SV=2	0	auto - discordant peptide type	2	99	DTDLDGFPDEKLR	Formyl@N-term; iTRAQ8plex(K)@11	missed K-L@11	-0.00458221	1851.91	618.311	1851.92	618.312	3	11	11.1.1.3416.11	0	57.632	337.88	57.6704	1.79986	10.0842	1.22479	8.28123	1.838	8.10236	0.221445	43.2494	1.02694	18.0421	0.49933	11.5328	2.65411	8.21861	210.77	14.25	772.55	27.42	1010.88	31.43	19.79	8.43	43.49
5	107.37	107.55	83.33	76.46	70.24	sp|P35445|COMP_BOVIN	Cartilage oligomeric matrix protein OS=Bos taurus GN=COMP PE=1 SV=2	0	auto - discordant peptide type	2	99	EITFLK	iTRAQ8plex@N-term; iTRAQ8plex(K)@6		-0.0192815	1357.82	679.919	1357.84	679.929	2	10	6.1.1.1365.7	0	39.909	141.625	39.954	1.71163	12.1014	4.74452	8.41064	6.48558	8.37068	2.06168	14.9309	1.02906	23.601	0.526946	14.3127	5.93116	8.58488	132.83	11.92	1983.23	43.57	2363.84	48.19	122.1	15.3	28.88
5	107.37	107.55	83.33	76.46	70.24	sp|P35445|COMP_BOVIN	Cartilage oligomeric matrix protein OS=Bos taurus GN=COMP PE=1 SV=2	0	auto - discordant peptide type	2	99	ELQETNAALQDVR	Formyl@N-term; Deamidated(N)@6		0.00973163	1514.73	758.373	1514.72	758.368	2	18	6.1.1.1033.15	0	19.5839	3985.23	19.5989	5.43532	23.6908	3.99055	21.0879	3.22316	21.557	5.07224	25.7099			1.0042	26.6822	0.514517	32.2682	62.12	7.75	245.66	15.36	173.01	13.3	44.24	7.07	0
5	107.37	107.55	83.33	76.46	70.24	sp|P35445|COMP_BOVIN	Cartilage oligomeric matrix protein OS=Bos taurus GN=COMP PE=1 SV=2	0	auto - discordant peptide type	2	99	ELQETNAALQDVRDLLR	Formyl@N-term	missed R-D@13	-0.00249108	2011.03	1006.52	2011.03	1006.52	2	18	5.1.1.1056.28	0	46.0077	1951.17	46.1409	3.93545	18.5361	2.34688	16.581	1.76242	17.1535	0.01		0.943727	41.0635	0.769553	20.9355	0.83961	20.5486	95.94	9.59	308.17	17.23	201.79	14.35	0	11.52	8.32
5	107.37	107.55	83.33	76.46	70.24	sp|P35445|COMP_BOVIN	Cartilage oligomeric matrix protein OS=Bos taurus GN=COMP PE=1 SV=2	0	auto - discordant peptide type	2	99	FCPDGTPSPCHEK	Formyl@N-term; Methylthio(C)@2; Methylthio(C)@10; iTRAQ8plex(K)@13		-0.0121554	1840.74	614.589	1840.76	614.593	3	10	6.1.1.1322.6	0	37.2574	212.212	37.2425	0.938067	11.5021	1.07408	7.25898	1.32927	7.2135	1.58835	11.2615	0.690047	23.8516	0.564683	10.3511	2.62627	7.07546	104.39	10.15	643.81	24.88	694.74	26.25	134.89	12.73	27.77
5	107.37	107.55	83.33	76.46	70.24	sp|P35445|COMP_BOVIN	Cartilage oligomeric matrix protein OS=Bos taurus GN=COMP PE=1 SV=2	0	auto - discordant peptide type	2	99	FYEGPELVADSN	No iTRAQ8plex@N-term	cleaved N-V@C-term	-0.00156328	1339.59	670.803	1339.59	670.804	2	12	17.1.1.3105.3	0	22.5672	101.895	22.5114	0.590174	59.7816			0.946145	33.0857	2.75099	40.1487	1.23786	75.4401	0.327514	52.9478	0.440277	47.1411	3.23	1.73	0.34	1	24.32	4.8	11.49	3.46	2.45
5	107.37	107.55	83.33	76.46	70.24	sp|P35445|COMP_BOVIN	Cartilage oligomeric matrix protein OS=Bos taurus GN=COMP PE=1 SV=2	0	auto - discordant peptide type	2	99	FYEGPELVADSNVILDTTMR	Formyl@N-term		-0.000371558	2297.09	1149.55	2297.09	1149.55	2	20	5.1.1.1050.31	0	45.6425	2945.63	44.9682	0.01		2.37086	17.8412	2.2948	18.0908	0.01		0.01		0.411093	28.676	2.58288	18.686	0	2.72	268.73	15.94	226.8	15.07	0	3.55	0
5	107.37	107.55	83.33	76.46	70.24	sp|P35445|COMP_BOVIN	Cartilage oligomeric matrix protein OS=Bos taurus GN=COMP PE=1 SV=2	1	auto	2	99	GDACDDDIDGDR	iTRAQ8plex@N-term; Methylthio(C)@4		0.00255488	1615.64	539.555	1615.64	539.554	3	15	3.1.1.658.20	1	15.9988	1167.56	15.7747	1.22628	9.47935	0.597074	7.32589	1.14419	6.62902	0.823589	14.0595	0.480011	24.8912	0.238622	14.2032	2.25578	6.503	159.44	12.33	418.15	20.32	698.7	26.04	81.72	10.58	22.57
5	107.37	107.55	83.33	76.46	70.24	sp|P35445|COMP_BOVIN	Cartilage oligomeric matrix protein OS=Bos taurus GN=COMP PE=1 SV=2	0	auto - discordant peptide type	2	99	GDACDDDIDGDRIR	Formyl@N-term; Methylthio(C)@4	missed R-I@12	0.00620032	1608.62	805.318	1608.61	805.315	2	15	3.1.1.707.29	0	19.0219	1936.43	19.1526	2.1646	21.8576	1.55637	17.4654	1.09467	18.7223	1.80654	26.003	1.07148	45.376	0.767418	22.2216	0.838432	21.7412	41.45	6.32	160.53	12.41	98.45	10.1	26.4	5.48	7.42
5	107.37	107.55	83.33	76.46	70.24	sp|P35445|COMP_BOVIN	Cartilage oligomeric matrix protein OS=Bos taurus GN=COMP PE=1 SV=2	0	auto - discordant peptide type	2	99	GLICGR	iTRAQ8plex@N-term; Methylthio(C)@4	cleaved N-G@N-term	-0.0036649	967.521	484.768	967.525	484.77	2	7	9.1.1.1968.5	0	46.8473	122.001	46.8956	1.62227	8.0801	1.1807	5.99701	0.987298	6.36076	0.710145	13.8726	0.01		0.350069	10.6789	2.21437	6.05806	245.46	15.39	962.26	30.41	701.6	26.7	82	10.58	0
5	107.37	107.55	83.33	76.46	70.24	sp|P35445|COMP_BOVIN	Cartilage oligomeric matrix protein OS=Bos taurus GN=COMP PE=1 SV=2	0	auto - discordant peptide type	2	99	GQMPLGGDLGPQMLR	No iTRAQ8plex@N-term	cleaved Q-G@N-term	0.00335908	1568.78	785.399	1568.78	785.397	2	15	7.1.1.1898.19	0	44.1201	191.348	44.2679	0.63422	39.2876	1.37896	23.5392	4.06377	22.3544	1.37819	40.5491	3.37821	32.3638	0.813314	28.6123	3.5753	23.0857	9.63	3.16	112.78	10.54	289.8	16.64	15.97	5.48	18.55
5	107.37	107.55	83.33	76.46	70.24	sp|P35445|COMP_BOVIN	Cartilage oligomeric matrix protein OS=Bos taurus GN=COMP PE=1 SV=2	0	auto - discordant peptide type	2	99	IDVCPENAEVTLTDFR	Formyl@N-term; Methylthio(C)@4		0.00148511	1894.85	948.43	1894.84	948.429	2	16	4.1.1.716.18	0	40.3879	1133.13	40.3532	100		100		100						100		100		50.63	7.07	317.3	17.41	235.43	15.43	0	4.31	15.44
5	107.37	107.55	83.33	76.46	70.24	sp|P35445|COMP_BOVIN	Cartilage oligomeric matrix protein OS=Bos taurus GN=COMP PE=1 SV=2	1	auto	2	99	IRNPVDNCPK	iTRAQ8plex@N-term; Methylthio(C)@8; iTRAQ8plex(K)@10	missed R-N@2	-0.0174941	1808.97	603.996	1808.99	604.002	3	9	2.1.1.752.7	1	39.861	315.1	39.9061	1.09818	11.6456	2.6238	6.82768	2.2926	7.01915	0.01		1.349	15.8398	0.277551	15.4846	2.85911	7.24251	109.56	10.72	1409.95	36.59	1074.21	32.91	0	28.23	48.67
5	107.37	107.55	83.33	76.46	70.24	sp|P35445|COMP_BOVIN	Cartilage oligomeric matrix protein OS=Bos taurus GN=COMP PE=1 SV=2	0	auto - discordant peptide type	2	99	LGGDLGPQMLR	Formyl@N-term	cleaved P-L@N-term	0.00448213	1183.61	592.811	1183.6	592.808	2	15	5.1.1.787.9	0	29.4316	352.008	29.4118	5.39109	28.0699	4.17147	25.9429	4.08725	26.1035	10.4674	27.3695	5.0126	35.8362	3.81379	26.7745	3.4048	26.973	64.06	7.87	266.99	16.03	228.1	15.2	94.92	10.05	21.54
5	107.37	107.55	83.33	76.46	70.24	sp|P35445|COMP_BOVIN	Cartilage oligomeric matrix protein OS=Bos taurus GN=COMP PE=1 SV=2	0	auto - discordant peptide type	2	99	LGVFCFSQENIIWANLR	Formyl@N-term; Methylthio(C)@5		0.0221547	2083.02	1042.52	2083	1042.51	2	17	14.1.1.1579.15	0	47.7383	592.413	47.5154	100		100		100						100		100		25.73	5	117.36	10.58	57.62	7.81	12.5	3.87	7.78
5	107.37	107.55	83.33	76.46	70.24	sp|P35445|COMP_BOVIN	Cartilage oligomeric matrix protein OS=Bos taurus GN=COMP PE=1 SV=2	1	auto	2	99	LVPNPGQEDMDR	iTRAQ8plex@N-term		0.000671444	1673.84	558.952	1673.83	558.952	3	15	14.1.1.1254.13	1	27.7689	4621.57	27.8653	1.29651	3.82129	1.68545	2.49245	1.66989	2.54842	0.217968	16.1577	0.34922	11.7445	0.198472	6.62179	2.65709	2.56664	1022.6	31.89	7160.48	82.74	6185.91	78.67	131.2	21	99.61
5	107.37	107.55	83.33	76.46	70.24	sp|P35445|COMP_BOVIN	Cartilage oligomeric matrix protein OS=Bos taurus GN=COMP PE=1 SV=2	0	auto - discordant peptide type	2	99	LVPNPGQEDMDRDGVGDACQGDFDADK	Formyl@N-term; Methylthio(C)@19; iTRAQ8plex(K)@27	missed R-D@12	0.0199482	3241.41	1081.48	3241.39	1081.47	3	10	14.1.1.1430.27	0	38.5848	1000.8	38.6582	0.916979	9.42787	1.10975	5.92621	1.72662	5.71801	0.01		0.01		0.236987	12.6283	2.38905	5.86946	156.57	12.45	1020.63	31.4	1384.62	36.74	1.88	8.43	0
5	107.37	107.55	83.33	76.46	70.24	sp|P35445|COMP_BOVIN	Cartilage oligomeric matrix protein OS=Bos taurus GN=COMP PE=1 SV=2	0	auto - discordant peptide type	2	99	NALWHTGDTASQVR	No iTRAQ8plex@N-term		0.00263017	1554.76	519.26	1554.75	519.259	3	13	2.1.1.634.3	0	32.6081	1598.82	32.783	1.93651	12.6922	2.30879	9.32308	1.91648	9.65292	2.85932	12.9296	7.43411	11.8055	1.2732	11.1134	1.26169	11.1074	113.24	10.58	727.21	26.34	526.34	23.17	127.6	12.33	157.21
5	107.37	107.55	83.33	76.46	70.24	sp|P35445|COMP_BOVIN	Cartilage oligomeric matrix protein OS=Bos taurus GN=COMP PE=1 SV=2	1	auto	2	99	NPVDNCPK	iTRAQ8plex@N-term; Methylthio(C)@6; iTRAQ8plex(K)@8		-0.00137657	1539.8	514.273	1539.8	514.274	3	12	13.1.1.1356.4	1	30.8687	2283.18	31.2889	1.30161	7.40066	4.66219	4.36555	2.95131	4.54893	0.182962	43.8803	0.01		0.194695	13.41	3.73134	4.64928	297.28	18.17	5735.48	73.58	3165.8	57.34	31.89	13.93	0
5	107.37	107.55	83.33	76.46	70.24	sp|P35445|COMP_BOVIN	Cartilage oligomeric matrix protein OS=Bos taurus GN=COMP PE=1 SV=2	1	auto	2	99	NTDGDKWGDACDNCR	iTRAQ8plex@N-term; iTRAQ8plex(K)@6; Methylthio(C)@11; Methylthio(C)@14	missed K-W@6	0.0140545	2369.03	593.264	2369.01	593.26	4	11	1.1.1.2143.13	1	58.5805	45.0387	58.5289	1.03478	23.7457	1.61433	14.7427	2.08933	14.6064	0.583367	45.2005	0.906105	39.0057	0.187595	33.9971	1.04696	17.6337	25.8	5.1	216.8	14.42	244.66	15.52	11.1	4.8	8.17
5	107.37	107.55	83.33	76.46	70.24	sp|P35445|COMP_BOVIN	Cartilage oligomeric matrix protein OS=Bos taurus GN=COMP PE=1 SV=2	0	auto - discordant peptide type	2	99	NTVMECDACGMQPAR	Formyl@N-term; Methylthio(C)@6; Methylthio(C)@9; Oxidation(M)@11		0.00936358	1760.62	881.318	1760.61	881.313	2	15	2.1.1.527.27	0	26.0832	682.812	26.0339	2.14142	18.9775	1.58995	14.9237	1.40431	15.4674	0.079747	211.087	0.635004	57.3949	1.37791	16.8606	1.48341	16.6451	52.78	7.14	211.08	14.25	162.56	12.81	1.5	3.16	5.66
5	107.37	107.55	83.33	76.46	70.24	sp|P35445|COMP_BOVIN	Cartilage oligomeric matrix protein OS=Bos taurus GN=COMP PE=1 SV=2	0	auto - discordant peptide type	2	99	PLSQCSPGFCFPGVACTETANGAR	Formyl@N-term; Methylthio(C)@5; Methylthio(C)@10; Methylthio(C)@16; Deamidated(N)@21	cleaved R-P@N-term	0.0572301	2579.07	860.696	2579.01	860.677	3	15	6.1.1.1480.10	0	47.0041	124.839	46.9829	100		100		100				100		100		100		64.47	7.81	120.34	11	247.15	15.39	0	14.86	38.52
5	107.37	107.55	83.33	76.46	70.24	sp|P35445|COMP_BOVIN	Cartilage oligomeric matrix protein OS=Bos taurus GN=COMP PE=1 SV=2	0	auto - discordant peptide type	2	99	QGQMPLGGDLGPQMLR	Gln->pyro-Glu@N-term; Oxidation(M)@14	cleaved G-Q@N-term	0.00468326	1695.81	848.913	1695.81	848.911	2	20	2.1.1.538.28	0	26.7572	8542.8	26.7673	3.27482	18.6345	3.30685	15.4246	4.66836	15.2857	0.205566	156.367	6.26545	20.2726	1.00045	19.4007	0.725954	20.9833	73.48	8.49	399.66	19.65	491.96	21.95	3.52	5.48	50.84
5	107.37	107.55	83.33	76.46	70.24	sp|P35445|COMP_BOVIN	Cartilage oligomeric matrix protein OS=Bos taurus GN=COMP PE=1 SV=2	0	auto - discordant peptide type	2	99	QMEQTYWQAN	Gln->pyro-Glu@N-term	cleaved N-P@C-term	-0.0434871	1280.47	641.242	1280.51	641.264	2	15	15.1.1.1394.23	0	18.7072	1580.76	18.6639	0.625179	11.0692	0.17961	9.62245	0.355996	7.95875	0.861204	11.5031	1.56641	11.9323	0.179333	14.1756	1.22214	6.68668	97.54	9.59	150.94	12.33	260.86	15.97	102.54	10.58	88.38
5	107.37	107.55	83.33	76.46	70.24	sp|P35445|COMP_BOVIN	Cartilage oligomeric matrix protein OS=Bos taurus GN=COMP PE=1 SV=2	0	auto - discordant peptide type	2	99	QMEQTYWQANPFR	Gln->pyro-Glu@N-term; Oxidation(M)@2		0.0280784	1696.76	849.386	1696.73	849.372	2	14	5.1.1.712.28	0	24.8622	547.402	24.9337	6.66452	27.6367	3.80176	26.2402	3.00124	26.6126	2.2304	35.773	1.63348	48.8386	1.06556	30.6295	2.59424	27.5729	85.63	9.06	263.11	15.94	181.11	13.6	21.87	5.48	7.59
5	107.37	107.55	83.33	76.46	70.24	sp|P35445|COMP_BOVIN	Cartilage oligomeric matrix protein OS=Bos taurus GN=COMP PE=1 SV=2	0	auto - discordant peptide type	2	99	QMEQTYWQANPFRA	Formyl@N-term	cleaved A-V@C-term; missed R-A@13	0.00398862	1796.8	899.406	1796.79	899.404	2	14	8.1.1.1457.20	0	31.2445	209.713	31.2052			100		100								100		0	1.09	107.81	10.1	96.53	9.85	26.56	5.48	8.5
5	107.37	107.55	83.33	76.46	70.24	sp|P35445|COMP_BOVIN	Cartilage oligomeric matrix protein OS=Bos taurus GN=COMP PE=1 SV=2	0	auto - discordant peptide type	2	99	QMPLGGDLGPQMLR	Gln->pyro-Glu@N-term; Oxidation(M)@2	cleaved G-Q@N-term	0.0199614	1510.75	756.381	1510.73	756.371	2	16	4.1.1.517.18	0	28.1715	440.716	28.1982	0.420325	37.2382	1.14199	17.9393	1.87559	17.3772	5.88298	18.8251	0.01		1.20023	19.6177	0.909821	20.8144	9.38	3.16	137.27	11.49	196.58	13.93	100.19	10.15	0
5	107.37	107.55	83.33	76.46	70.24	sp|P35445|COMP_BOVIN	Cartilage oligomeric matrix protein OS=Bos taurus GN=COMP PE=1 SV=2	0	auto - discordant peptide type	2	99	QQVKEITFLK	Formyl@N-term; iTRAQ8plex(K)@4; iTRAQ8plex(K)@10	missed K-E@4	-0.000857975	1869.12	624.047	1869.12	624.047	3	12	6.1.1.1349.8	0	38.9235	312.585	38.9051	0.698264	13.7756	5.17631	6.3858	3.27705	6.59712	0.93362	16.6561	2.28716	12.1325	0.750073	9.02346	2.04691	7.23615	85.89	10.58	3429.56	56.84	1893.17	44.36	87.64	13.56	101.74
5	107.37	107.55	83.33	76.46	70.24	sp|P35445|COMP_BOVIN	Cartilage oligomeric matrix protein OS=Bos taurus GN=COMP PE=1 SV=2	0	auto - discordant peptide type	2	99	SAQQDSDHDGQGDACDDDDDNDGVPDSR	iTRAQ8plex@N-term; Methylthio(C)@15	cleaved N-S@N-term	-0.00578354	3298.24	825.567	3298.24	825.568	4	17	2.1.1.377.31	0	16.9041	376.162	16.7856	0.937063	12.847	1.22279	7.78965	0.965235	8.35302	0.141662	58.0062	0.490698	29.3978	0.377949	12.9236	1.22582	8.81432	82.43	9.06	579.38	23.49	398.78	20.15	9.51	5.48	15.61
5	107.37	107.55	83.33	76.46	70.24	sp|P35445|COMP_BOVIN	Cartilage oligomeric matrix protein OS=Bos taurus GN=COMP PE=1 SV=2	0	auto - discordant peptide type	2	99	SCVCAVGWAGNGLICGR	Formyl@N-term; Methylthio(C)@2; Methylthio(C)@4; Deamidated(N)@11; Methylthio(C)@15		0.00108962	1831.7	916.858	1831.7	916.858	2	19	7.1.1.1956.19	0	47.686	200.257	47.6493											100				0	0.22	21.34	4.47	9.08	3.16	10.28	3.16	0
5	107.37	107.55	83.33	76.46	70.24	sp|P35445|COMP_BOVIN	Cartilage oligomeric matrix protein OS=Bos taurus GN=COMP PE=1 SV=2	0	auto - discordant peptide type	2	99	SQENIIWANLR	Formyl@N-term	cleaved F-S@N-term	0.0041007	1370.7	686.356	1370.69	686.354	2	16	8.1.1.1479.13	0	32.5826	5181.85	32.4279	7.21489	21.0192	1.2226	21.4466	1.5972	21.044	0.01		2.84349	32.243	0.599263	28.3874	1.27233	23.4436	103.49	9.85	94.46	9.85	107.6	10.3	0	2.48	14.75
5	107.37	107.55	83.33	76.46	70.24	sp|P35445|COMP_BOVIN	Cartilage oligomeric matrix protein OS=Bos taurus GN=COMP PE=1 SV=2	1	auto	2	99	SSTGPGEQLR	iTRAQ8plex@N-term		0.000331907	1334.71	445.911	1334.71	445.911	3	14	6.1.1.951.7	1	14.5287	21498.2	13.8972	0.499172	4.95155	0.95338	2.39784	1.56747	2.27874	0.435843	8.13198	0.394276	9.76329	0.189308	5.77896	2.01173	2.37819	496.39	22.56	5106.63	70.15	7320.77	84.43	330.76	26.1	141.79
5	107.37	107.55	83.33	76.46	70.24	sp|P35445|COMP_BOVIN	Cartilage oligomeric matrix protein OS=Bos taurus GN=COMP PE=1 SV=2	0	auto - discordant peptide type	2	99	VRFYEGPELVADSN	No iTRAQ8plex@N-term	cleaved N-V@C-term; missed R-F@2	0.0131883	1594.78	798.395	1594.76	798.389	2	12	16.1.1.1823.10	0	36.8068	34.8339	36.6941			3.11616	72.232	4.17815	71.9068									0	0.71	70.43	14.18	82.34	15.59	6.17	5.48	2.41
5	107.37	107.55	83.33	76.46	70.24	sp|P35445|COMP_BOVIN	Cartilage oligomeric matrix protein OS=Bos taurus GN=COMP PE=1 SV=2	0	auto - discordant peptide type	2	99	VVDKIDVCPENAEVTLTDFR	Formyl@N-term; iTRAQ8plex(K)@4; Methylthio(C)@8	missed K-I@4	-0.00420762	2640.3	881.109	2640.31	881.11	3	21	4.1.1.758.15	0	42.9716	1713	43.2504	1.10626	8.63991	0.573214	6.56399	0.809315	6.3013	0.218151	27.5346	0.391879	22.8706	0.179902	14.4471	2.06915	5.90005	191.64	13.53	534.86	22.87	658.46	25.42	28.84	7.81	24.55
5	107.37	107.55	83.33	76.46	70.24	sp|P35445|COMP_BOVIN	Cartilage oligomeric matrix protein OS=Bos taurus GN=COMP PE=1 SV=2	0	auto - discordant peptide type	2	99	WFLQHRPQVGYIR	Formyl@N-term		-0.000358533	1726.91	576.642	1726.91	576.642	3	17	5.1.1.1054.2	0	45.8411	3371.04	45.9561	100		100		100								100		39.37	6.32	365.87	18.73	427.11	20.49	20.98	6.4	0
5	107.37	107.55	83.33	76.46	70.24	sp|P35445|COMP_BOVIN	Cartilage oligomeric matrix protein OS=Bos taurus GN=COMP PE=1 SV=2	0	auto - discordant peptide type	1.85387	99	NTVMECDACGMQP	iTRAQ8plex@N-term; Methylthio(C)@6; Methylthio(C)@9	cleaved P-A@C-term	0.00545901	1793.69	897.855	1793.69	897.852	2	12	6.1.1.1253.28	0	33.0508	215.509	33.0609	1.82055	12.2802	2.18925	8.77454	1.31443	9.55125	1.11873	17.6625	0.892747	28.222	1.06234	10.7924	0.301839	16.3953	114.19	10.63	739.63	26.51	387.21	20.15	53.55	8.43	20.25
5	107.37	107.55	83.33	76.46	70.24	sp|P35445|COMP_BOVIN	Cartilage oligomeric matrix protein OS=Bos taurus GN=COMP PE=1 SV=2	0	auto - discordant peptide type	1.69897	99	LVPNPGQEDMDRD	iTRAQ8plex@N-term	cleaved D-G@C-term; missed R-D@12	0.0110401	1788.87	597.298	1788.86	597.295	3	11	13.1.1.1288.7	0	26.715	98.4038	26.6989	1.41186	11.2218	1.52519	7.73875	1.68975	7.8	0.365357	32.8397	3.06607	12.412	0.777588	10.2608	2.10151	8.13256	124.06	11.05	721.87	26.32	697.34	26.32	24.5	7.87	97.43
5	107.37	107.55	83.33	76.46	70.24	sp|P35445|COMP_BOVIN	Cartilage oligomeric matrix protein OS=Bos taurus GN=COMP PE=1 SV=2	0	auto - discordant peptide type	1.45593	99	AEVTLTDFR	No iTRAQ8plex@N-term	cleaved N-A@N-term	0.00514352	1050.54	526.277	1050.53	526.275	2	9	14.1.1.1303.5	0	30.77	353.858	30.941	2.55591	10.1767	1.672	8.42471	1.75887	8.52168	0.770246	20.1584	1.74497	16.8109	0.887882	10.4379	1.30058	9.58258	211.06	14.25	743.69	26.81	682.15	26.1	48.54	9.06	52.11
5	107.37	107.55	83.33	76.46	70.24	sp|P35445|COMP_BOVIN	Cartilage oligomeric matrix protein OS=Bos taurus GN=COMP PE=1 SV=2	0	auto - discordant peptide type	1.14267	99	ECTAHPCFPR	Glu->pyro-Glu@N-term; Methylthio(C)@2; Methylthio(C)@7	cleaved N-E@N-term	0.00562475	1233.46	617.738	1233.46	617.735	2	10	14.1.1.1396.10	0	36.4656	181.382	36.5056	1.31152	26.0835	1.9018	19.6549	2.20927	19.678	1.10438	34.4012	3.27656	27.491	1.20059	22.141	3.10031	19.9075	29.94	5.48	233.85	14.97	236.87	15.33	19.24	5.57	27.05
5	107.37	107.55	83.33	76.46	70.24	sp|P35445|COMP_BOVIN	Cartilage oligomeric matrix protein OS=Bos taurus GN=COMP PE=1 SV=2	0	auto - discordant peptide type	0.917215	99	AALQDVR	iTRAQ8plex@N-term	cleaved N-A@N-term	-0.000946604	1075.63	538.821	1075.63	538.822	2	12	11.1.1.1730.6	0	36.0602	410.616	35.9838	0.70481	8.71194	0.804421	5.09566	1.15479	4.91814	0.388977	16.9057	0.687203	14.9443	0.355169	8.33877	1.78039	5.00903	166.25	12.81	1022.04	31.4	1279.31	35.41	70.02	11.49	58.62
5	107.37	107.55	83.33	76.46	70.24	sp|P35445|COMP_BOVIN	Cartilage oligomeric matrix protein OS=Bos taurus GN=COMP PE=1 SV=2	0	auto - discordant peptide type	0.91364	99	FYEGPELV	iTRAQ8plex@N-term	cleaved V-A@C-term	-0.00524678	1256.65	629.334	1256.66	629.337	2	11	2.1.1.617.8	0	31.5674	1212.22	31.6108	0.608938	7.18741	0.687752	4.09445	0.836751	4.06755	0.01		0.266747	17.3156	0.0563882	22.9695	2.24026	3.76919	237.35	15.3	1443.92	37.26	1531.78	38.87	0	42.15	37.6
5	107.37	107.55	83.33	76.46	70.24	sp|P35445|COMP_BOVIN	Cartilage oligomeric matrix protein OS=Bos taurus GN=COMP PE=1 SV=2	0	auto - discordant peptide type	0.673664	98.38	AFQTVVLDPEGDAQID	iTRAQ8plex@N-term	cleaved D-P@C-term	0.00897589	2021.04	674.686	2021.03	674.683	3	12	3.1.1.926.14	0	32.4144	607.604	32.4478	1.10103	12.0931	1.09678	8.3382	1.55863	8.147	0.01		0.423208	31.705	0.44253	12.4152	1.86208	8.52377	104.17	10.1	558.93	23.24	692.58	26.04	0	8.03	14.48
5	107.37	107.55	83.33	76.46	70.24	sp|P35445|COMP_BOVIN	Cartilage oligomeric matrix protein OS=Bos taurus GN=COMP PE=1 SV=2	0	auto - discordant peptide type	0.473661	99	EGVGLAFAK	Glu->pyro-Glu@N-term; iTRAQ8plex(K)@9	cleaved H-E@N-term	-0.00139851	1176.68	589.347	1176.68	589.348	2	12	5.1.1.698.18	0	23.988	539.746	23.9535	0.902389	8.38654	0.977038	5.37737	1.84393	5.05671	0.01		0.01		0.32885	9.58882	2.86339	5.11799	197.25	13.93	1150.35	33.45	1893	42.79	0	10.15	0
5	107.37	107.55	83.33	76.46	70.24	sp|P35445|COMP_BOVIN	Cartilage oligomeric matrix protein OS=Bos taurus GN=COMP PE=1 SV=2	0	auto - discordant peptide type	0.372634	99	QENIIWANLR	Gln->pyro-Glu@N-term	cleaved S-Q@N-term	0.00411663	1238.64	620.33	1238.64	620.328	2	14	9.1.1.1783.6	0	35.4919	369.234	35.4772	7.17311	21.9595	1.33267	22.1926	3.29474	20.7838	0.01		3.4262	32.9072	2.25857	22.4113	1.45032	23.941	98.07	9.59	98.14	10.1	211.56	14.25	0	3.43	16.94
5	107.37	107.55	83.33	76.46	70.24	sp|P35445|COMP_BOVIN	Cartilage oligomeric matrix protein OS=Bos taurus GN=COMP PE=1 SV=2	0	auto - discordant peptide type	0.182435	99	DGVGDACQGDFDADK	Formyl@N-term; Methylthio(C)@7; iTRAQ8plex(K)@15		0.00438571	1889.78	945.895	1889.77	945.893	2	14	9.1.1.1607.26	0	24.7357	256.906	24.8107	1.91912	8.63782	1.05175	6.91301	1.10563	7.03517	0.210242	36.9257	0.280294	36.5999	0.410879	10.7486	1.38779	7.41941	234.2	14.97	691.34	25.9	633.69	25.14	19.58	7.14	12.37
5	107.37	107.55	83.33	76.46	70.24	sp|P35445|COMP_BOVIN	Cartilage oligomeric matrix protein OS=Bos taurus GN=COMP PE=1 SV=2	0	auto - discordant peptide type	0.116907	99	LWHTGDTASQVR	Formyl@N-term	cleaved A-L@N-term	-0.000987024	1397.67	699.841	1397.67	699.842	2	14	6.1.1.1102.22	0	23.7933	735.184	23.8744	4.38119	43.5465	6.65952	39.9757	7.99625	39.9709	9.5939	42.4324	5.58026	51.1585	5.59745	40.6479	3.55481	41.3717	29.83	5.48	244.23	15.3	255.7	15.94	49.85	7.75	13.74
5	107.37	107.55	83.33	76.46	70.24	sp|P35445|COMP_BOVIN	Cartilage oligomeric matrix protein OS=Bos taurus GN=COMP PE=1 SV=2	0	auto - discordant peptide type	0.075204	99	WGDACDNCR	Formyl@N-term; Methylthio(C)@5; Methylthio(C)@8		-0.00827592	1158.33	580.171	1158.34	580.175	2	11	6.1.1.1165.16	0	27.6408	405.26	27.6094	0.733011	7.11803	2.5379	3.5603	1.72957	3.76909	0.381334	15.1302	0.248494	31.3097	1.48078	4.13897	0.714707	4.97139	277.17	17.49	5168.99	69.89	3071.56	56.29	110.04	16.25	33.98
5	107.37	107.55	83.33	76.46	70.24	sp|P35445|COMP_BOVIN	Cartilage oligomeric matrix protein OS=Bos taurus GN=COMP PE=1 SV=2	0	auto - discordant peptide type	0.0655015	99	DVDHDFVGDACDSDQDQDGDGHQ	Formyl@N-term; Methylthio(C)@11	cleaved Q-D@C-term	-0.00258792	2562.87	855.299	2562.88	855.3	3	14	8.1.1.1384.29	0	26.7841	119.361	26.7314	1.37938	27.2048	0.357366	25.279	0.712397	22.0344	0.681637	43.053	0.01		0.465631	28.626	0.787162	24.4372	21.24	4.47	29.64	5.48	51.52	7.07	8.01	3.16	0
5	107.37	107.55	83.33	76.46	70.24	sp|P35445|COMP_BOVIN	Cartilage oligomeric matrix protein OS=Bos taurus GN=COMP PE=1 SV=2	0	auto - discordant peptide type	0.0457575	98.17	IIWANLR	No iTRAQ8plex@N-term	cleaved N-I@N-term	0.000163685	884.523	443.269	884.523	443.269	2	8	8.1.1.1636.2	0	42.1611	502.312	42.337	18.6008	48.0558	2.5551	48.9523	2.14848	49.9165	8.48796	52.0698	29.7312	49.4879			2.83216	50.7664	53.44	7.07	39.54	6.4	28.99	5.48	18.61	4.47	30.89
5	107.37	107.55	83.33	76.46	70.24	sp|P35445|COMP_BOVIN	Cartilage oligomeric matrix protein OS=Bos taurus GN=COMP PE=1 SV=2	0	auto - discordant peptide type	0.0390538	98.94	NVGWKDKTSYR	Formyl@N-term; iTRAQ8plex(K)@5; iTRAQ8plex(K)@7	missed K-D@5; missed K-T@7	-0.00804978	1989.08	498.278	1989.09	498.28	4	11	2.1.1.699.8	0	36.614	901.685	36.5958	0.435309	13.7117	3.21796	4.9582	3.32797	5.00928	1.4422	10.2464	0.01		0.196441	14.0011	2.71626	5.37384	78.28	10.1	3116.95	54.38	2810.71	52.98	197.92	18.08	0
5	107.37	107.55	83.33	76.46	70.24	sp|P35445|COMP_BOVIN	Cartilage oligomeric matrix protein OS=Bos taurus GN=COMP PE=1 SV=2	0	auto - discordant peptide type	0.034328	99	PLGGDLGPQMLR	Formyl@N-term	cleaved M-P@N-term	0.00579914	1280.66	641.337	1280.65	641.335	2	14	7.1.1.1748.16	0	34.9031	160.92	34.9331	2.59772	19.8435	1.85055	16.7559	1.3982	17.4765	1.32971	27.3812	0.01		2.81915	17.1368	2.68579	17.2394	63.23	7.81	242.62	15.26	159.84	12.81	24.7	5.57	0
5	107.37	107.55	83.33	76.46	70.24	sp|P35445|COMP_BOVIN	Cartilage oligomeric matrix protein OS=Bos taurus GN=COMP PE=1 SV=2	0	auto - discordant peptide type	0.0259491	98.34	ETNAALQDVR	Glu->pyro-Glu@N-term	cleaved Q-E@N-term	0.00543009	1097.55	549.783	1097.55	549.781	2	13	6.1.1.913.21	0	12.2173	907.227	12.2999	2.58869	21.8464	1.32539	19.0927	1.26838	19.5126	1.56906	28.115	2.36643	30.6478	0.880339	22.4984	1.39082	20.6211	53.42	7.14	147.32	11.96	122.93	11.14	24.71	5.48	17.66
5	107.37	107.55	83.33	76.46	70.24	sp|P35445|COMP_BOVIN	Cartilage oligomeric matrix protein OS=Bos taurus GN=COMP PE=1 SV=2	0	auto - discordant peptide type	0.00305075	99	DNCVTVPNSGQEDVDQDGIGDACDPDADGDGVLNEKDNCPLVR	Formyl@N-term; Methylthio(C)@3; Deamidated(N)@8; Methylthio(C)@23; iTRAQ8plex(K)@36; Methylthio(C)@39	missed K-D@36	0.0620104	4944.1	1237.03	4944.04	1237.02	4	13	15.1.1.1801.31	0	43.7312	650.587	43.8597	1.21701	9.8162	0.694547	7.31854	1.18217	6.81733	0.0543569	124.295	0.677879	19.0817	0.01		2.06451	6.80777	149.33	11.96	459.04	21.21	681.27	25.73	5.09	6.32	30.08
5	107.37	107.55	83.33	76.46	70.24	sp|P35445|COMP_BOVIN	Cartilage oligomeric matrix protein OS=Bos taurus GN=COMP PE=1 SV=2	0	auto - discordant peptide type	0.00217692	96.77	SSTGPGEQLRNALWHTGDTASQVR	Formyl@N-term; Deamidated(N)@11	missed R-N@10	0.0258283	2596.25	866.425	2596.23	866.416	3	11	5.1.1.897.14	0	36.208	129.47	36.1801	0.665744	20.7518	0.932485	11.7946	0.596334	13.417	1.02294	20.4875	0.933651	30.9797	0.698762	14.8473	1.55768	12.1926	30.01	5.48	226.41	14.66	126.25	11.49	35.19	6.32	15.22
5	107.37	107.55	83.33	76.46	70.24	sp|P35445|COMP_BOVIN	Cartilage oligomeric matrix protein OS=Bos taurus GN=COMP PE=1 SV=2	0	auto - discordant peptide type	0.00174066	96.74	QVCTDINECETGQHN	Formyl@N-term; Methylthio(C)@3; Methylthio(C)@9	cleaved N-C@C-term	0.0200209	1809.66	905.839	1809.64	905.829	2	12	12.1.1.1205.23	0	29.319	151.364	29.2758	2.15137	25.4709	2.59171	19.48	2.20801	19.9906	1.0792	41.5014	5.20252	27.0699	1.93324	21.6769	3.98793	19.8688	31.32	5.57	203.23	13.93	150.97	12.37	11.99	4.47	27.39
5	107.37	107.55	83.33	76.46	70.24	sp|P35445|COMP_BOVIN	Cartilage oligomeric matrix protein OS=Bos taurus GN=COMP PE=1 SV=2	0	auto - discordant peptide type	0.00130484	99	LTVRPLSQC	Formyl@N-term; Methylthio(C)@9	cleaved C-S@C-term	0.000573169	1089.53	545.773	1089.53	545.773	2	13	9.1.1.1771.5	0	34.7555	329.725	34.7428	1.28512	28.4074	0.967498	21.3375	1.0912	21.4661	0.477763	56.9053	1.44275	41.8977	0.821928	25.4306	2.55484	20.6841	20.69	4.47	83.9	9	82.51	9.06	5.87	3.16	8.4
6	104.34	104.53	78.86	72.36	67.75	sp|P21809|PGS1_BOVIN	Biglycan OS=Bos taurus GN=BGN PE=1 SV=3	1	auto	2	99	AFSPLR	iTRAQ8plex@N-term		-0.00179989	993.59	497.802	993.591	497.803	2	9	6.1.1.1322.3	1	37.2524	418.283	37.5511	0.822946	13.6945	1.12299	8.37173	11.8527	7.14378	0.01		1.8111	15.2987	0.306465	14.1361	0.847437	9.88775	72.16	8.49	530.39	24.29	4881.18	67.65	0	33.66	57.43
6	104.34	104.53	78.86	72.36	67.75	sp|P21809|PGS1_BOVIN	Biglycan OS=Bos taurus GN=BGN PE=1 SV=3	0	auto - discordant peptide type	2	99	AIELEDLLR	No iTRAQ8plex@N-term	cleaved Q-A@N-term	0.000409627	1070.6	536.306	1070.6	536.306	2	10	12.1.1.3010.5	0	57.7543	36.739	57.6792	3.22428	22.9738	1.92978	20.0502	2.86152	19.7231	1.666	32.4708	0.01		0.870434	24.7954	1.78099	21.6718	52.14	7.07	168.09	12.81	217.33	14.59	20.56	5.48	0
6	104.34	104.53	78.86	72.36	67.75	sp|P21809|PGS1_BOVIN	Biglycan OS=Bos taurus GN=BGN PE=1 SV=3	0	auto - discordant peptide type	2	99	AVPKEISPDTTLLDLQNNDISELR	Formyl@N-term; iTRAQ8plex(K)@4	missed K-E@4	0.00104088	3012.59	1005.21	3012.59	1005.2	3	19	4.1.1.698.18	0	39.2851	7058.74	39.863	0.879692	12.8051	1.15606	7.71859	1.68678	7.5027	1.70648	12.0791	1.45852	17.005	0.679241	10.023	0.692813	9.97664	82.39	9.06	583.2	23.71	741.97	27	121.97	12.37	49.4
6	104.34	104.53	78.86	72.36	67.75	sp|P21809|PGS1_BOVIN	Biglycan OS=Bos taurus GN=BGN PE=1 SV=3	0	auto - discordant peptide type	2	99	AYYNGISLFN	iTRAQ8plex@N-term; Deamidated(N)@4	cleaved N-N@C-term	-0.00251336	1465.74	733.876	1465.74	733.877	2	12	10.1.1.1820.20	0	37.4935	614.75	37.5783	100		100		100		100		100		100		100		124.02	11.05	725.44	26.38	680.75	26.06	69.87	10.05	32.32
6	104.34	104.53	78.86	72.36	67.75	sp|P21809|PGS1_BOVIN	Biglycan OS=Bos taurus GN=BGN PE=1 SV=3	0	auto - discordant peptide type	2	99	AYYNGISLFNN	iTRAQ8plex@N-term; Deamidated(N)@4	cleaved N-P@C-term	0.00376636	1579.79	790.9	1579.78	790.899	2	13	2.1.1.608.17	0	31.027	188.818	30.9322	3.72387	20.2676	4.46109	18.6478	4.78863	18.6811	1.9702	25.5642	1.62463	31.8487	1.56155	20.0679	2.07195	19.6362	133.42	11.49	860.92	28.72	805.79	28.34	53.87	9.59	21.05
6	104.34	104.53	78.86	72.36	67.75	sp|P21809|PGS1_BOVIN	Biglycan OS=Bos taurus GN=BGN PE=1 SV=3	0	auto - discordant peptide type	2	99	AYYNGISLFNNPVPYWEVQPATFR	No iTRAQ8plex@N-term; Deamidated(N)@4		-0.00562774	2846.36	949.795	2846.37	949.797	3	15	1.1.1.1012.12	0	42.6324	245.641	42.6424															9.26	5.2	42.35	11.09	52.15	12.37	0	2.8	0
6	104.34	104.53	78.86	72.36	67.75	sp|P21809|PGS1_BOVIN	Biglycan OS=Bos taurus GN=BGN PE=1 SV=3	0	auto - discordant peptide type	2	99	DISELR	iTRAQ8plex@N-term	cleaved N-D@N-term	-0.00663509	1035.58	518.797	1035.59	518.801	2	10	11.1.1.1786.4	0	39.5016	357.715	39.3054	1.42182	8.91332	1.57618	6.28194	1.8846	6.2749	0.940448	13.5012	0.477409	26.181	0.63402	8.49798	0.94643	7.62641	206.13	14.25	1230.83	34.39	1283.22	35.65	104.05	12.77	25.03
6	104.34	104.53	78.86	72.36	67.75	sp|P21809|PGS1_BOVIN	Biglycan OS=Bos taurus GN=BGN PE=1 SV=3	0	auto - discordant peptide type	2	99	DLPETLNELHLDHNKIQAIELEDLL	iTRAQ8plex@N-term; iTRAQ8plex(K)@15	cleaved L-R@C-term; missed K-I@15	-1.08674	3531.84	707.375	3532.92	707.592	5	12	17.1.1.3652.5	0	48.5362	115.413	48.4902	1.908	20.7737	0.166096	28.8214	0.850937	17.5344	1.32331	27.6675	3.53102	23.7629	0.01		0.322079	27.2637	38.58	6	18.09	4.58	80.81	8.77	20.42	4.9	25.82
6	104.34	104.53	78.86	72.36	67.75	sp|P21809|PGS1_BOVIN	Biglycan OS=Bos taurus GN=BGN PE=1 SV=3	0	auto - discordant peptide type	2	99	EISPDTTLLDLQNN	iTRAQ8plex@N-term; Deamidated(N)@13	cleaved N-D@C-term	-0.00572953	1876.95	939.483	1876.96	939.486	2	13	15.1.1.1621.28	0	32.6398	237.836	32.6498	0.853718	13.7914	1.19125	8.21076	1.5611	8.0994	1.17772	15.164	0.361831	41.6446	0.560777	11.4398	1.04577	9.54276	71.05	8.43	534.01	22.65	610.19	24.54	74.8	10.05	10.89
6	104.34	104.53	78.86	72.36	67.75	sp|P21809|PGS1_BOVIN	Biglycan OS=Bos taurus GN=BGN PE=1 SV=3	0	auto - discordant peptide type	2	99	EISPDTTLLDLQNNDISELR	No iTRAQ8plex@N-term		-2.84441e-05	2285.14	762.72	2285.14	762.72	3	21	2.1.1.691.24	0	36.1475	8403.92	36.2876	100		100		100						100		100		61.62	7.81	401.77	19.52	165.5	13.34	1.45	3.16	0
6	104.34	104.53	78.86	72.36	67.75	sp|P21809|PGS1_BOVIN	Biglycan OS=Bos taurus GN=BGN PE=1 SV=3	1	auto	2	99	EISPDTTLLDLQNNDISELRK	iTRAQ8plex@N-term; iTRAQ8plex(K)@21	missed R-K@20	-0.0272582	3021.62	605.331	3021.64	605.336	5	10	2.1.1.2419.16	1	58.2425	171.089	58.2107	0.62808	14.2439	1.84434	6.95748	2.27643	6.93156	0.321836	35.711	0.807508	21.8071	0.729603	9.39816	1.17884	8.28219	65.9	8.43	1042.33	31.54	1121.78	33.27	25.77	9.06	30.64
6	104.34	104.53	78.86	72.36	67.75	sp|P21809|PGS1_BOVIN	Biglycan OS=Bos taurus GN=BGN PE=1 SV=3	0	auto - discordant peptide type	2	99	ELHLDNNK	Glu->pyro-Glu@N-term; No iTRAQ8plex(K)@8		2.43293e-05	963.477	482.746	963.477	482.746	2	12	10.1.1.1652.11	0	27.1765	2075.69	27.2149	1.39049	22.2632	1.23002	15.6649	1.68887	15.3553	3.16345	19.8123	7.27081	18.9495	1.48592	17.0949	1.66925	16.6762	30.82	5.48	146.85	11.92	175.81	13.19	53.51	7.81	58.28
6	104.34	104.53	78.86	72.36	67.75	sp|P21809|PGS1_BOVIN	Biglycan OS=Bos taurus GN=BGN PE=1 SV=3	0	auto - discordant peptide type	2	99	ELHLDNNKLSR	Glu->pyro-Glu@N-term; iTRAQ8plex(K)@8	missed K-L@8	-0.00473111	1623.9	542.306	1623.9	542.307	3	11	2.1.1.690.8	0	36.0592	607.83	36.0409	2.2868	7.32936	0.996154	6.19517	1.06634	6.29361	2.40857	8.09229	2.94396	9.81905	1.05757	6.98586	0.772823	7.60161	348.14	18.19	816.86	28.25	762.44	27.69	279.83	17.49	162.08
6	104.34	104.53	78.86	72.36	67.75	sp|P21809|PGS1_BOVIN	Biglycan OS=Bos taurus GN=BGN PE=1 SV=3	0	auto - discordant peptide type	2	99	GISLFNNPVPYWEVQPATFR	Formyl@N-term	cleaved N-G@N-term	0.00232726	2362.18	788.4	2362.17	788.399	3	20	4.1.1.777.10	0	44.1376	3199.26	44.054	100		100		100				100		100		100		29.6	5.48	266.8	15.97	257.41	16	16.58	5.48	38.24
6	104.34	104.53	78.86	72.36	67.75	sp|P21809|PGS1_BOVIN	Biglycan OS=Bos taurus GN=BGN PE=1 SV=3	0	auto - discordant peptide type	2	99	GLQHLYALVLV	Formyl@N-term	cleaved V-N@C-term	0.00161472	1252.72	627.367	1252.72	627.366	2	11	8.1.1.1722.4	0	47.4494	684.99	47.4994					100						100		100		21.34	4.47	19.08	4.47	41.76	6.32	0	2.16	0
6	104.34	104.53	78.86	72.36	67.75	sp|P21809|PGS1_BOVIN	Biglycan OS=Bos taurus GN=BGN PE=1 SV=3	0	auto - discordant peptide type	2	99	GLQHLYALVLVN	Formyl@N-term	cleaved N-N@C-term	-0.00158547	1366.76	684.387	1366.76	684.388	2	11	8.1.1.1706.8	0	46.4692	178.373	46.3893	3.70462	31.759	2.76526	27.9455	1.14665	30.6844			10.0013	31.8325	0.75795	36.4771	1.87765	30.4769	32.07	5.57	128.94	11.09	46.62	7.14	0	3.96	31.31
6	104.34	104.53	78.86	72.36	67.75	sp|P21809|PGS1_BOVIN	Biglycan OS=Bos taurus GN=BGN PE=1 SV=3	0	auto - discordant peptide type	2	99	GVFSGLR	No iTRAQ8plex@N-term		0.00179026	734.409	368.212	734.408	368.211	2	9	16.1.1.1749.2	0	32.2166	381.051	32.5094					100		100								31.85	7.75	44.67	9.59	120.49	15.3	73.77	12.25	6.68
6	104.34	104.53	78.86	72.36	67.75	sp|P21809|PGS1_BOVIN	Biglycan OS=Bos taurus GN=BGN PE=1 SV=3	0	auto - discordant peptide type	2	99	IQAIELEDL	iTRAQ8plex@N-term	cleaved L-L@C-term	-0.00330905	1346.76	674.386	1346.76	674.387	2	12	11.1.1.1845.8	0	43.1278	2576.71	43.2935	1.79558	7.12791	1.57682	5.24485	0.96264	5.8272	0.511773	15.4116	0.522957	21.0038	0.604577	7.38415	0.786321	6.82375	330.88	17.94	1565.1	38.65	833.13	29.51	71.97	10.58	34.85
6	104.34	104.53	78.86	72.36	67.75	sp|P21809|PGS1_BOVIN	Biglycan OS=Bos taurus GN=BGN PE=1 SV=3	0	auto - discordant peptide type	2	99	IQAIELEDLLR	Formyl@N-term; Deamidated(Q)@2		0.0091963	1340.73	671.371	1340.72	671.367	2	13	8.1.1.1717.9	0	47.1495	216.893	47.1292			100				100				100		100		20.45	4.47	106.81	10.05	13.71	4.47	31.38	5.48	0
6	104.34	104.53	78.86	72.36	67.75	sp|P21809|PGS1_BOVIN	Biglycan OS=Bos taurus GN=BGN PE=1 SV=3	0	auto - discordant peptide type	2	99	ISKNHLVEIPPNLPSSLVELR	Formyl@N-term; iTRAQ8plex(K)@3	cleaved Y-I@N-term; missed K-N@3	-0.0461117	2686.49	896.503	2686.53	896.518	3	13	16.1.1.3287.16	0	57.6402	723.478	57.9613	1.15775	22.5714	1.39067	15.2199	1.50393	15.3902	1.93687	22.1263	1.51624	30.1513	0.01		0.703751	19.4249	30.32	5.48	196.17	13.71	184.98	13.6	38.71	6.78	14.36
6	104.34	104.53	78.86	72.36	67.75	sp|P21809|PGS1_BOVIN	Biglycan OS=Bos taurus GN=BGN PE=1 SV=3	0	auto - discordant peptide type	2	99	LAIQFGN	iTRAQ8plex@N-term	cleaved N-Y@C-term	-0.00128288	1065.61	533.813	1065.61	533.814	2	11	10.1.1.1738.11	0	32.4459	3965.32	32.6686	4.60597	17.7202	7.23084	16.8384	7.62015	16.8538	0.33117	73.2566	1.23114	27.8496	1.0355	18.9299	9.1513	16.9065	293.6	17.2	2482.67	48.7	2281.3	47.67	16.11	11.49	28.38
6	104.34	104.53	78.86	72.36	67.75	sp|P21809|PGS1_BOVIN	Biglycan OS=Bos taurus GN=BGN PE=1 SV=3	0	auto - discordant peptide type	2	99	LAIQFGNY	iTRAQ8plex@N-term; Deamidated(N)@7	cleaved Y-K@C-term	-0.00112369	1229.66	615.837	1229.66	615.837	2	14	9.1.1.1780.9	0	35.313	12584.3	35.2324	0.309524	2.8078	1.42278	1.12022	2.29407	1.0914	0.01		0.173475	5.56693	0.01		4.34863	1.08464	1693.59	44.35	41932.3	200.55	58952.8	239.47	0	1104.17	343.26
6	104.34	104.53	78.86	72.36	67.75	sp|P21809|PGS1_BOVIN	Biglycan OS=Bos taurus GN=BGN PE=1 SV=3	0	auto - discordant peptide type	2	99	LAIQFGNYK	Formyl@N-term; iTRAQ8plex(K)@9		-0.00916133	1384.76	693.386	1384.77	693.39	2	12	12.1.1.1370.16	0	39.4393	1028.99	39.5925	1.66738	6.22464	0.715874	5.12951	1.05312	4.90555	0.54416	12.803	0.511216	18.4654	0.65048	6.22857	0.92754	5.63291	421.91	20.02	975.7	30.98	1251.54	35.03	105.08	12.77	46.78
6	104.34	104.53	78.86	72.36	67.75	sp|P21809|PGS1_BOVIN	Biglycan OS=Bos taurus GN=BGN PE=1 SV=3	0	auto - discordant peptide type	2	99	LGLGHNQIR	Formyl@N-term; Deamidated(N)@6		0.00227179	1035.55	518.782	1035.55	518.78	2	15	2.1.1.442.17	0	20.8638	2333.13	20.7701	2.43365	15.7192	3.18186	11.9419	1.84604	12.7272	0.172178	101.076	0.696471	53.5944	2.59754	12.9253	2.17194	13.2715	82.42	9.06	580.43	23.47	293.63	17.55	4.45	4.47	8.53
6	104.34	104.53	78.86	72.36	67.75	sp|P21809|PGS1_BOVIN	Biglycan OS=Bos taurus GN=BGN PE=1 SV=3	0	auto - discordant peptide type	2	99	LLQVVYLHTN	Formyl@N-term	cleaved N-N@C-term	0.00322462	1226.67	614.342	1226.67	614.34	2	11	7.1.1.1891.7	0	43.6694	127.025	43.7144	2.86658	18.0963	1.9361	15.2159	2.24243	15.234	0.921754	33.7415	0.01		1.33796	17.3532	1.27971	17.5436	72.7	8.37	264.48	16	267.1	16.28	17.84	5.48	0
6	104.34	104.53	78.86	72.36	67.75	sp|P21809|PGS1_BOVIN	Biglycan OS=Bos taurus GN=BGN PE=1 SV=3	1	auto	2	99	LNYLR	iTRAQ8plex@N-term		-0.00512711	981.586	491.8	981.591	491.803	2	8	8.1.1.1585.3	1	39.0368	302.846	38.9663	0.49274	15.863	0.994521	7.57481	1.52952	7.2774	0.63049	20.0066	0.905731	20.8135	0.638345	9.89901	0.834407	9.13792	48.5	7.07	527.27	22.52	707.07	26.29	47.36	9	32.24
6	104.34	104.53	78.86	72.36	67.75	sp|P21809|PGS1_BOVIN	Biglycan OS=Bos taurus GN=BGN PE=1 SV=3	0	auto - discordant peptide type	2	99	LPSSLVELR	No iTRAQ8plex@N-term	cleaved N-L@N-term	-8.3134e-05	1012.59	507.303	1012.59	507.303	2	11	7.1.1.1826.4	0	39.6672	293.212	39.7173	2.41393	23.9822	4.50248	18.5364	3.3069	18.9715	2.95472	26.0158	7.67786	23.5657	2.34362	20.4797	4.74443	19.1299	40.07	6.4	402.57	19.54	257.81	16.28	37.43	7.07	46.09
6	104.34	104.53	78.86	72.36	67.75	sp|P21809|PGS1_BOVIN	Biglycan OS=Bos taurus GN=BGN PE=1 SV=3	0	auto - discordant peptide type	2	99	MIENGSLSFLPTLR	iTRAQ8plex@N-term; Deamidated(N)@4		0.0233818	1882.04	628.354	1882.02	628.346	3	15	2.1.1.788.8	0	42.0827	141.745	42.2492	5.84725	17.7161	2.92146	16.8287	3.43127	16.8261	2.65173	21.6989	6.03765	20.5084	2.3894	17.6946	4.57548	16.9825	192.87	13.56	519.05	22.49	531.56	22.98	66.75	9.59	72.02
6	104.34	104.53	78.86	72.36	67.75	sp|P21809|PGS1_BOVIN	Biglycan OS=Bos taurus GN=BGN PE=1 SV=3	0	auto - discordant peptide type	2	99	NHLVEIPPNLPSSLVELR	Formyl@N-term; Deamidated(N)@9		0.000937512	2055.1	686.041	2055.1	686.041	3	15	9.1.1.3490.8	0	58.2418	601.387	58.2852	1.33104	8.18439	0.859888	6.03841	1.00374	6.05253	2.18987	7.94217	2.61394	9.62109	0.579735	7.94256	0.940212	6.85543	223.63	14.66	778.17	27.46	792.03	28.14	280.78	17.55	158.82
6	104.34	104.53	78.86	72.36	67.75	sp|P21809|PGS1_BOVIN	Biglycan OS=Bos taurus GN=BGN PE=1 SV=3	0	auto - discordant peptide type	2	99	NMNCIEMGGN	iTRAQ8plex@N-term; Deamidated(N)@3; Methylthio(C)@4	cleaved N-P@C-term	-0.00137864	1432.57	717.295	1432.58	717.295	2	16	15.1.1.1476.21	0	23.729	570.341	23.6894	0.568358	8.6573	0.807849	4.60626	1.22435	4.40695	0.382504	15.6998	0.496797	16.779	0.465556	6.48162	0.87107	5.29322	162.89	12.77	1247.09	34.67	1648.02	40.14	83.66	12.77	51.49
6	104.34	104.53	78.86	72.36	67.75	sp|P21809|PGS1_BOVIN	Biglycan OS=Bos taurus GN=BGN PE=1 SV=3	0	auto - discordant peptide type	2	99	NMNCIEMGGNPLEN	iTRAQ8plex@N-term; Deamidated(N)@3; Methylthio(C)@4	cleaved N-S@C-term	0.00937706	1885.81	943.911	1885.8	943.907	2	14	2.1.1.586.30	0	29.699	205.217	29.704	0.74621	25.9941	1.11495	14.7402	1.09185	15.2142	0.668811	35.4387	0.265994	90.6629	0.587191	19.9755	0.79351	18.2563	96.58	22.02	777.28	60.91	663.7	57.71	66.06	21.91	12.45
6	104.34	104.53	78.86	72.36	67.75	sp|P21809|PGS1_BOVIN	Biglycan OS=Bos taurus GN=BGN PE=1 SV=3	0	auto - discordant peptide type	2	99	NMNCIEMGGNPLENSGFEPGAFDGLK	iTRAQ8plex@N-term; Deamidated(N)@3; Methylthio(C)@4; iTRAQ8plex(K)@26		0.119363	3395.7	849.931	3395.58	849.901	4	18	5.1.1.1019.17	0	43.7065	287.287	43.7965	2.20827	24.0126	10.5335	19.7393	11.6029	19.7529	2.90317	27.2459	0.553566	83.599	3.03544	20.66	2.84575	20.7443	60.67	8.43	1558.79	38.5	1497.17	38.57	60.87	11.53	5.5
6	104.34	104.53	78.86	72.36	67.75	sp|P21809|PGS1_BOVIN	Biglycan OS=Bos taurus GN=BGN PE=1 SV=3	0	auto - discordant peptide type	2	99	NPVPYWEVQPATFR	No iTRAQ8plex@N-term	cleaved N-N@N-term	0.00202181	1702.85	852.432	1702.85	852.431	2	14	2.1.1.627.25	0	32.2128	1519.92	32.1045	4.5657	33.6544	4.18799	30.7031	4.65635	30.7525			13.0714	33.4168			5.56996	31.0933	41.02	6.32	202.67	13.96	196.48	13.96	0	3.57	42.47
6	104.34	104.53	78.86	72.36	67.75	sp|P21809|PGS1_BOVIN	Biglycan OS=Bos taurus GN=BGN PE=1 SV=3	0	auto - discordant peptide type	2	99	PLENSGFEPGAFDGLK	Formyl@N-term; iTRAQ8plex(K)@16	cleaved N-P@N-term	0.00995641	2009.01	670.679	2009	670.676	3	19	4.1.1.608.12	0	33.7399	2775.61	33.5924	4.42107	19.1319	6.68739	18.2747	9.87685	18.2501	4.74303	20.0084	5.50695	20.7108	3.13779	18.6659	3.65097	18.5915	276.54	16.67	2253.11	46.57	2901.57	53.31	226.41	19.03	124.57
6	104.34	104.53	78.86	72.36	67.75	sp|P21809|PGS1_BOVIN	Biglycan OS=Bos taurus GN=BGN PE=1 SV=3	0	auto - discordant peptide type	2	99	PNLPSSLVELR	iTRAQ8plex@N-term	cleaved P-P@N-term	-9.00963	1518.88	507.302	1527.89	510.305	3	14	12.1.1.3012.3	0	57.8749	36.9441	57.8647	4.35439	32.0697	4.19141	27.75	4.66468	27.8174			8.09782	34.3315	1.01624	35.1133	1.14034	34.1112	30.69	5.48	159.12	12.37	154.41	12.37	0	9.24	20.64
6	104.34	104.53	78.86	72.36	67.75	sp|P21809|PGS1_BOVIN	Biglycan OS=Bos taurus GN=BGN PE=1 SV=3	0	auto - discordant peptide type	2	99	PPNLPSSLVELR	Methylthio@N-term	cleaved I-P@N-term	0.0187002	1366.75	684.381	1366.73	684.371	2	11	14.1.1.1481.11	0	41.6977	217.048	41.6127	0.705895	16.0831	1.2026	8.81541	2.01987	8.43669	0.539892	27.6735	0.01		0.387638	14.7435	1.98991	9.06408	50.25	7.14	461.12	21.1	675.31	25.63	29.33	7.81	0
6	104.34	104.53	78.86	72.36	67.75	sp|P21809|PGS1_BOVIN	Biglycan OS=Bos taurus GN=BGN PE=1 SV=3	0	auto - discordant peptide type	2	99	PVPYWEVQPATFR	No iTRAQ8plex@N-term	cleaved N-P@N-term	0.00149622	1588.81	795.41	1588.8	795.409	2	14	2.1.1.630.18	0	32.3862	6757.68	32.3512	0.01		1.35872	13.2657	1.43082	13.4099	0.841746	25.2942	5.19131	16.2769	1.8774	13.7395	1.64856	13.9483	0	3.72	367.65	18.65	337.58	18.36	32.27	7.14	94.31
6	104.34	104.53	78.86	72.36	67.75	sp|P21809|PGS1_BOVIN	Biglycan OS=Bos taurus GN=BGN PE=1 SV=3	0	auto - discordant peptide type	2	99	RAYYNGISLFNNPVPYWEVQPATFR	Formyl@N-term; Deamidated(N)@5	missed R-A@1	-0.00305761	3030.46	1011.16	3030.47	1011.16	3	22	2.1.1.835.26	0	44.9953	6024.09	45.0087	100		100		100		100				100		100		84.17	9	301.52	17.2	520.53	22.47	81.06	10.1	7.83
6	104.34	104.53	78.86	72.36	67.75	sp|P21809|PGS1_BOVIN	Biglycan OS=Bos taurus GN=BGN PE=1 SV=3	0	auto - discordant peptide type	2	99	SGFEPGAFDGLK	iTRAQ8plex@N-term; iTRAQ8plex(K)@12	cleaved N-S@N-term	0.00239338	1832	611.672	1831.99	611.672	3	18	3.1.1.960.5	0	34.4882	1611.43	34.5983	100		100		100						100		100		147.17	14.32	7268.35	82.79	4483.59	67.86	24.04	15.97	20.59
6	104.34	104.53	78.86	72.36	67.75	sp|P21809|PGS1_BOVIN	Biglycan OS=Bos taurus GN=BGN PE=1 SV=3	0	auto - discordant peptide type	2	99	VGVNDFCPVG	iTRAQ8plex@N-term; Methylthio(C)@7	cleaved G-F@C-term	-0.00485606	1355.65	678.831	1355.65	678.833	2	9	9.1.1.1828.14	0	38.2568	240.102	38.4136	2.70701	13.4658	1.91851	11.5375	3.17272	11.3039	0.770106	28.4867	0.706799	33.9104	0.614942	15.8596	3.41856	11.6224	147.21	11.92	561.96	23.41	810.33	28.09	31.96	8.43	13.9
6	104.34	104.53	78.86	72.36	67.75	sp|P21809|PGS1_BOVIN	Biglycan OS=Bos taurus GN=BGN PE=1 SV=3	0	auto - discordant peptide type	2	99	VGVNDFCPVGF	iTRAQ8plex@N-term; Deamidated(N)@4; Methylthio(C)@7	cleaved F-G@C-term	-0.000272121	1503.7	752.859	1503.7	752.859	2	14	9.1.1.1939.11	0	45.0744	439.78	44.8677	2.05999	27.0026	2.96017	22.5791	3.94257	22.4977	0.838048	49.3135	1.37344	39.4401			11.1807	22.2541	39.94	6.32	309.14	17.23	359.01	18.79	12.4	5.48	9.63
6	104.34	104.53	78.86	72.36	67.75	sp|P21809|PGS1_BOVIN	Biglycan OS=Bos taurus GN=BGN PE=1 SV=3	0	auto - discordant peptide type	2	99	VGVNDFCPVGFG	iTRAQ8plex@N-term; Methylthio(C)@7	cleaved G-V@C-term	-0.00283239	1559.74	780.877	1559.74	780.878	2	12	14.1.1.1515.20	0	43.7951	517.63	43.8185	2.85885	14.1141	2.86302	12.6791	3.22375	12.697	1.25177	20.1064	1.12684	24.8369	0.877229	14.9298	4.77857	12.7484	208.29	14.28	1123.56	32.86	1103.12	33.11	69.6	11.05	29.69
6	104.34	104.53	78.86	72.36	67.75	sp|P21809|PGS1_BOVIN	Biglycan OS=Bos taurus GN=BGN PE=1 SV=3	0	auto - discordant peptide type	2	99	VGVNDFCPVGFGVK	Formyl@N-term; Deamidated(N)@4; Methylthio(C)@7; iTRAQ8plex(K)@14		-0.0014309	1815.88	908.949	1815.88	908.949	2	13	11.1.1.1911.16	0	47.1863	15891.1	47.0937	1.05225	2.91709	0.649409	2.32617	5.87222	1.98991	0.01		0.427308	8.43007	1.13844	2.32699	0.920242	2.41978	2031.36	44.16	6752.78	86.15	53242.1	223.53	0	551.56	298.32
6	104.34	104.53	78.86	72.36	67.75	sp|P21809|PGS1_BOVIN	Biglycan OS=Bos taurus GN=BGN PE=1 SV=3	0	auto - discordant peptide type	2	99	VGVNDFCPVGFGVKR	Formyl@N-term; Methylthio(C)@7; iTRAQ8plex(K)@14	missed K-R@14	0.0047265	1971.01	658.009	1971	658.008	3	15	1.1.1.986.17	0	41.0164	1286.21	40.3592	1.24704	33.2615	2.02217	22.5318	3.01492	22.1758	1.53214	39.5059	3.77393	33.8132	1.99119	24.1188	0.901061	27.9267	75.19	19.49	656.74	56.21	853.77	64.65	70.5	23.66	82.29
6	104.34	104.53	78.86	72.36	67.75	sp|P21809|PGS1_BOVIN	Biglycan OS=Bos taurus GN=BGN PE=1 SV=3	0	auto - discordant peptide type	2	99	VPAGLPDLK	No iTRAQ8plex@N-term; No iTRAQ8plex(K)@9		0.000888403	908.534	455.274	908.533	455.274	2	14	2.1.1.510.5	0	25.0085	3259.18	24.4464	3.41863	22.0534	2.54932	18.6727	2.37652	19.0234	2.74364	26.1851	4.95323	26.3833	1.28899	22.5197	3.74574	19.1221	52.77	7.14	211.96	14.28	172.29	13.19	32.32	6.32	27.65
6	104.34	104.53	78.86	72.36	67.75	sp|P21809|PGS1_BOVIN	Biglycan OS=Bos taurus GN=BGN PE=1 SV=3	0	auto - discordant peptide type	2	99	VPYWEVQPATFR	Formyl@N-term	cleaved P-V@N-term	0.00529778	1519.75	760.883	1519.75	760.88	2	13	10.1.1.1816.23	0	37.2525	475.123	37.2095	5.1429	34.0767	0.281033	42.2865	1.74127	33.15	1.85801	43.5885	13.7682	34.3002	1.31379	35.6813	2.32876	33.7186	53.68	7.07	15.8	4.47	85.36	9	14.8	4.47	51.97
6	104.34	104.53	78.86	72.36	67.75	sp|P21809|PGS1_BOVIN	Biglycan OS=Bos taurus GN=BGN PE=1 SV=3	0	auto - discordant peptide type	2	99	VVQCSDLGL	iTRAQ8plex@N-term; Methylthio(C)@4	cleaved L-K@C-term	0.00237732	1282.66	642.337	1282.66	642.336	2	11	8.1.1.1600.6	0	39.9606	176.215	39.8846	0.368784	17.1864	0.755698	7.59522	1.4348	6.99764	0.574509	20.0975	1.06548	18.2145	0.654117	9.5884	1.72926	7.41642	39.71	6.4	438.3	20.59	725.61	26.51	47.21	9.06	41.49
6	104.34	104.53	78.86	72.36	67.75	sp|P21809|PGS1_BOVIN	Biglycan OS=Bos taurus GN=BGN PE=1 SV=3	0	auto - discordant peptide type	2	99	VVQCSDLGLK	Formyl@N-term; Methylthio(C)@4; iTRAQ8plex(K)@10		0.00167395	1438.75	720.381	1438.75	720.381	2	11	7.1.1.1802.14	0	38.2147	159.581	38.1868	0.994762	10.0006	0.897039	6.5692	0.907455	6.76335	0.01		1.06019	15.781	0.626964	8.44546	0.716822	8.11255	136.5	11.53	663.01	25.24	584.82	24.17	0	5.85	52.61
6	104.34	104.53	78.86	72.36	67.75	sp|P21809|PGS1_BOVIN	Biglycan OS=Bos taurus GN=BGN PE=1 SV=3	0	auto - discordant peptide type	1.13668	99	EISPDTTLLDLQN	iTRAQ8plex@N-term	cleaved N-N@C-term	-0.00413074	1761.93	881.97	1761.93	881.972	2	11	2.1.1.618.18	0	31.6458	2149.24	31.6108	0.671902	6.0692	0.937001	3.42481	1.16917	3.39564	0.501348	9.6947	1.12063	7.87691	0.452784	4.87924	0.527759	4.63339	347.24	18.63	2608.31	50.03	2837.82	52.94	197.73	18.33	209.44
6	104.34	104.53	78.86	72.36	67.75	sp|P21809|PGS1_BOVIN	Biglycan OS=Bos taurus GN=BGN PE=1 SV=3	0	auto - discordant peptide type	0.935542	99	NDISELR	iTRAQ8plex@N-term	cleaved N-N@N-term	0.00143217	1149.63	575.823	1149.63	575.822	2	12	9.1.1.1756.15	0	33.8547	314.461	33.8864	1.19533	7.09835	1.19294	4.73336	1.3166	4.78393	0.813285	10.6607	0.381928	23.9773	0.724401	6.09004	0.733428	6.08599	285.94	16.73	1537.09	38.43	1479.19	38.38	148.47	14.66	33.04
6	104.34	104.53	78.86	72.36	67.75	sp|P21809|PGS1_BOVIN	Biglycan OS=Bos taurus GN=BGN PE=1 SV=3	0	auto - discordant peptide type	0.835647	99	GLGHNQIR	No iTRAQ8plex@N-term	cleaved L-G@N-term	0.00145098	893.485	447.75	893.483	447.749	2	12	4.1.1.695.3	0	39.0763	365.765	38.9441	100		100		100		100				100				42.59	6.32	47.81	7.07	138.25	11.53	47.49	7.14	0
6	104.34	104.53	78.86	72.36	67.75	sp|P21809|PGS1_BOVIN	Biglycan OS=Bos taurus GN=BGN PE=1 SV=3	0	auto - discordant peptide type	0.709965	99	NNPVPYWEVQPATFR	No iTRAQ8plex@N-term	cleaved F-N@N-term	0.00134553	1816.89	909.453	1816.89	909.452	2	12	2.1.1.625.25	0	32.0894	361.128	31.9811	0.809648	22.0726	1.54553	12.967	1.62846	13.1358	1.00835	25.8079	1.94885	24.4817	1.00131	15.5277	1.71376	13.9635	29.26	5.48	300.85	16.94	276.4	16.61	27.81	6.4	25.47
6	104.34	104.53	78.86	72.36	67.75	sp|P21809|PGS1_BOVIN	Biglycan OS=Bos taurus GN=BGN PE=1 SV=3	0	auto - discordant peptide type	0.694649	99	SLSFLPTLR	iTRAQ8plex@N-term	cleaved G-S@N-term	-0.00967216	1336.79	669.404	1336.8	669.408	2	11	2.1.1.747.8	0	39.5605	322.064	39.5378	0.916825	21.919	1.15798	13.5161	1.38495	13.4983	0.936826	27.6464	0.696143	44.1296	0.677026	17.4972	0.735274	17.1133	143.05	26.65	973.19	68.34	1014.89	70.92	111.55	28.02	39.28
6	104.34	104.53	78.86	72.36	67.75	sp|P21809|PGS1_BOVIN	Biglycan OS=Bos taurus GN=BGN PE=1 SV=3	0	auto - discordant peptide type	0.404504	99	GLQHLYALVLVNNK	Formyl@N-term; Deamidated(N)@12; iTRAQ8plex(K)@14		-0.00662757	1914.08	639.034	1914.09	639.037	3	14	3.1.1.1110.5	0	43.7254	3571.38	44.3276	0.83285	7.68766	1.00862	4.67659	1.57611	4.49221	0.466081	14.868	0.203775	31.8102	0.419707	7.00777	0.900969	5.48861	226.26	14.97	1475.92	37.76	2011	44.31	96.63	13.86	20.02
6	104.34	104.53	78.86	72.36	67.75	sp|P21809|PGS1_BOVIN	Biglycan OS=Bos taurus GN=BGN PE=1 SV=3	0	auto - discordant peptide type	0.242604	98.62	LGLGHN	iTRAQ8plex@N-term	cleaved N-Q@C-term	0.00208187	913.531	457.773	913.529	457.772	2	9	4.1.1.313.7	0	15.6549	302.032	15.8856	0.670418	13.0486	0.59347	8.0331	0.892466	7.62958	1.15325	12.6464	0.238181	67.7205	1.90741	7.32599	1.03193	8.3569	72.93	8.43	347.74	18.36	455.97	21.17	95.74	10.63	9.37
6	104.34	104.53	78.86	72.36	67.75	sp|P21809|PGS1_BOVIN	Biglycan OS=Bos taurus GN=BGN PE=1 SV=3	0	auto - discordant peptide type	0.197911	99	IHDNRIR	Formyl@N-term	missed R-I@5	-0.00248169	950.502	476.258	950.505	476.26	2	11	6.1.1.1164.6	0	27.5627	2281.5	27.4863	2.54043	5.41334	0.354212	6.02464	0.64002	5.25468	0.487922	12.4784	0.844189	12.011	0.0773031	15.7912	0.446663	6.79239	663.63	24.92	498.4	22.89	785.23	27.66	97.27	11.53	79.75
6	104.34	104.53	78.86	72.36	67.75	sp|P21809|PGS1_BOVIN	Biglycan OS=Bos taurus GN=BGN PE=1 SV=3	0	auto - discordant peptide type	0.178486	98.49	EISPDTTLLDLQ	iTRAQ8plex@N-term	cleaved Q-N@C-term	-0.00432655	1647.88	824.949	1647.89	824.951	2	10	2.1.1.647.21	0	33.4385	195.434	33.3372	1.215	13.3146	2.82631	8.1819	3.37561	8.1793	1.04859	19.8034	0.01		0.880097	11.0713	2.99094	8.65506	87.91	9.59	1101.48	32.43	1147.09	33.69	57.9	10.58	0
6	104.34	104.53	78.86	72.36	67.75	sp|P21809|PGS1_BOVIN	Biglycan OS=Bos taurus GN=BGN PE=1 SV=3	0	auto - discordant peptide type	0.16813	98.84	LYISKNHLVEIPPNLPSSLVELR	iTRAQ8plex@N-term; iTRAQ8plex(K)@5; Deamidated(N)@6	missed K-N@5	-0.0643602	3239.81	810.96	3239.87	810.976	4	11	2.1.1.867.12	0	46.9367	139.473	46.9117	2.79733	15.4867	2.7517	12.7474	1.92162	13.2653	0.460587	43.9342	1.35865	27.4394	0.422194	20.5371	1.80158	14.1136	103.22	10.05	546.91	22.85	333.02	18.52	12.97	5.48	18.13
6	104.34	104.53	78.86	72.36	67.75	sp|P21809|PGS1_BOVIN	Biglycan OS=Bos taurus GN=BGN PE=1 SV=3	0	auto - discordant peptide type	0.116339	98.08	IQAIELED	iTRAQ8plex@N-term	cleaved D-L@C-term	-0.00270809	1233.67	617.844	1233.68	617.845	2	11	11.1.1.1681.18	0	33.066	2089.37	33.0927	1.42464	4.37633	1.16808	3.11887	1.57519	3.05839	0.480821	10.1071	0.01		0.635252	4.18016	0.984156	3.68523	796.73	27.8	3518.63	58.35	4137.34	63.78	205.21	20.02	13.08
6	104.34	104.53	78.86	72.36	67.75	sp|P21809|PGS1_BOVIN	Biglycan OS=Bos taurus GN=BGN PE=1 SV=3	0	auto - discordant peptide type	0.0491485	99	ISPDTTLLDLQNNDISELR	iTRAQ8plex@N-term; Cation:K(D)@4	cleaved E-I@N-term	0.0195698	2498.28	833.766	2498.26	833.76	3	16	3.1.1.1011.15	0	37.6384	317.658	37.6085	4.32568	13.9645	2.62626	12.299	3.8763	12.1219	1.57635	23.1047	0.01		0.393334	20.5662	1.18727	14.7833	151.13	12.04	494.23	21.95	636.06	24.96	42.03	8.43	0
6	104.34	104.53	78.86	72.36	67.75	sp|P21809|PGS1_BOVIN	Biglycan OS=Bos taurus GN=BGN PE=1 SV=3	0	auto - discordant peptide type	0.0381045	99	LFNNPVPYWEVQPATFR	iTRAQ8plex@N-term	cleaved S-L@N-term	-2.00455	2379.24	794.088	2381.25	794.756	3	13	2.1.1.631.20	0	32.4513	285.987	32.4129	0.767919	13.8616	1.02484	8.41798	0.93111	8.78527	1.30472	13.5029	2.84151	13.6915	2.48674	8.21603	1.08079	9.47191	71.27	8.43	512.32	22.11	405.86	20.27	92.41	10.54	95.37
6	104.34	104.53	78.86	72.36	67.75	sp|P21809|PGS1_BOVIN	Biglycan OS=Bos taurus GN=BGN PE=1 SV=3	0	auto - discordant peptide type	0.0150229	99	RAYYNGISLFNN	Formyl@N-term; Deamidated(N)@5	cleaved N-P@C-term; missed R-A@1	-0.00320547	1459.67	730.842	1459.67	730.844	2	14	8.1.1.1449.15	0	30.7459	1581.68	30.7165	100		100		100		100		100		100		100		128.35	11.05	298.06	17.18	476.73	21.59	145.92	12.81	97.61
6	104.34	104.53	78.86	72.36	67.75	sp|P21809|PGS1_BOVIN	Biglycan OS=Bos taurus GN=BGN PE=1 SV=3	0	auto - discordant peptide type	0.00348833	98.52	KAVPKEISPDTTLLDLQNNDISELR	iTRAQ8plex@N-term; iTRAQ8plex(K)@1; iTRAQ8plex(K)@5	cleaved L-K@N-term; missed K-A@1; missed K-E@5	1.97222	3723.08	931.776	3721.1	931.283	4	12	4.1.1.695.19	0	39.1029	750	39.128	100		100		100								100		43.13	6.4	101.04	10.1	269.26	16.03	7.16	4.47	0
7	80.51	80.56	77.93	72.61	67.29	sp|P13605|FMOD_BOVIN	Fibromodulin OS=Bos taurus GN=FMOD PE=1 SV=2	0	auto - discordant peptide type	2	99	DCPPNFPTAMYCDNR	No iTRAQ8plex@N-term; Methylthio(C)@2; Methylthio(C)@12	cleaved C-D@N-term	0.016164	1834.68	918.346	1834.66	918.338	2	12	8.1.1.1622.19	0	41.333	117.149	41.1739	3.68798	24.741	2.16846	22.1161	1.26545	23.5761	3.473	26.5557			1.32747	24.8756	1.10694	25.7268	53.21	7.14	168.52	12.73	85.75	9.54	38.24	6.32	0
7	80.51	80.56	77.93	72.61	67.29	sp|P13605|FMOD_BOVIN	Fibromodulin OS=Bos taurus GN=FMOD PE=1 SV=2	0	auto - discordant peptide type	2	99	DCPQECDCPPNFPTAMYCDNR	iTRAQ8plex@N-term; No Methylthio(C)@2; Oxidation(P)@3; Dehydrated(E)@5; No Methylthio(C)@6; Methylthio(C)@8; Methylthio(C)@18		0.0310214	2812.08	938.367	2812.05	938.357	3	19	4.1.1.632.19	0	35.2254	9565.14	35.1889	1.00137	3.76297	2.77098	2.24722	7.67352	2.16655	0.01		0.01		0.820707	2.92577	1.21487	2.67828	1101.23	34.31	16414	126.83	39633.7	194.55	0	1059.05	0
7	80.51	80.56	77.93	72.61	67.29	sp|P13605|FMOD_BOVIN	Fibromodulin OS=Bos taurus GN=FMOD PE=1 SV=2	0	auto - discordant peptide type	2	99	ECDCPPNFPTAMYCDNR	No iTRAQ8plex@N-term; Methylthio(C)@2; Methylthio(C)@4; Methylthio(C)@14	cleaved Q-E@N-term	0.0200918	2112.72	705.247	2112.7	705.241	3	11	8.1.1.1745.7	0	48.697	148.605	48.742			100		100		100				100		100		21.11	4.47	41.94	6.4	28.58	5.48	30.26	5.48	7.81
7	80.51	80.56	77.93	72.61	67.29	sp|P13605|FMOD_BOVIN	Fibromodulin OS=Bos taurus GN=FMOD PE=1 SV=2	0	auto - discordant peptide type	2	99	EEDSHWWFQFLR	Glu->pyro-Glu@N-term	cleaved Y-E@N-term	0.0155315	1660.76	831.386	1660.74	831.378	2	16	4.1.1.799.18	0	45.5109	378.635	45.4757			100		100		100				100		100		18.25	4.47	325.05	17.49	130.1	11.92	57.36	7.81	15.34
7	80.51	80.56	77.93	72.61	67.29	sp|P13605|FMOD_BOVIN	Fibromodulin OS=Bos taurus GN=FMOD PE=1 SV=2	0	auto - discordant peptide type	2	99	EEGPAYAYGSPPQPEPR	Glu->pyro-Glu@N-term	cleaved G-E@N-term	0.000116282	1825.83	913.921	1825.83	913.921	2	19	9.1.1.1474.11	0	16.5715	889.797	16.5865			100		100										13.63	3.61	36.6	6.16	160.91	12.33	0	2.93	6.02
7	80.51	80.56	77.93	72.61	67.29	sp|P13605|FMOD_BOVIN	Fibromodulin OS=Bos taurus GN=FMOD PE=1 SV=2	0	auto - discordant peptide type	2	99	EGPAYAYGSPPQPEPR	Glu->pyro-Glu@N-term	cleaved E-E@N-term	-0.0111236	1696.77	849.394	1696.78	849.4	2	18	11.1.1.1423.11	0	17.2537	200.507	17.2145	3.63132	54.5254	1.25458	50.9478	3.81689	47.5693									10.57	3.16	19.67	4.47	52.18	7.07	7.97	3.16	0
7	80.51	80.56	77.93	72.61	67.29	sp|P13605|FMOD_BOVIN	Fibromodulin OS=Bos taurus GN=FMOD PE=1 SV=2	0	auto - discordant peptide type	2	99	EIQEVGSSMK	Glu->pyro-Glu@N-term; iTRAQ8plex(K)@10	cleaved N-E@N-term	-0.00825537	1392.71	697.364	1392.72	697.369	2	12	13.1.1.1152.22	0	18.4199	1174.52	18.44	0.681876	7.10455	1.78656	3.56275	2.37391	3.5216	0.363323	17.0087	0.380162	19.4132	0.868641	4.6197	1.45983	4.06957	262.87	16.7	3709.77	59.57	4298.16	65	106.89	17.86	53
7	80.51	80.56	77.93	72.61	67.29	sp|P13605|FMOD_BOVIN	Fibromodulin OS=Bos taurus GN=FMOD PE=1 SV=2	0	auto - discordant peptide type	2	99	ELHLDHNQISR	Glu->pyro-Glu@N-term		0.00361744	1342.68	448.567	1342.67	448.565	3	14	2.1.1.633.2	0	32.5447	587.578	32.5981	34.8093	123.533	20.348	123.038	25.8821	123.019	27.923	124.325			18.7247	123.342	35.3045	123.075	53.22	7.14	167.57	12.77	185.85	13.56	32.58	6.32	5
7	80.51	80.56	77.93	72.61	67.29	sp|P13605|FMOD_BOVIN	Fibromodulin OS=Bos taurus GN=FMOD PE=1 SV=2	0	auto - discordant peptide type	2	99	FPTAMYCDNR	Formyl@N-term; Methylthio(C)@7	cleaved N-F@N-term	3.22282e-05	1290.48	646.249	1290.48	646.249	2	13	10.1.1.1763.20	0	33.9987	6189.91	33.8993			100		100				100		100		100		0	1.42	140.23	11.49	89.44	9.59	14.82	4.47	40.66
7	80.51	80.56	77.93	72.61	67.29	sp|P13605|FMOD_BOVIN	Fibromodulin OS=Bos taurus GN=FMOD PE=1 SV=2	0	auto - discordant peptide type	2	99	INEFSISSF	iTRAQ8plex@N-term	cleaved F-C@C-term	0.0122319	1346.71	674.365	1346.7	674.359	2	11	8.1.1.1591.10	0	39.4157	313.477	39.3333	1.71023	10.2093	1.70788	7.70801	1.81073	7.78816	1.03844	15.1253	0.333431	44.0566	0.999162	9.26317	1.86935	8.24356	178.71	13.23	961.27	30.38	888.65	29.78	82.81	11.09	12.6
7	80.51	80.56	77.93	72.61	67.29	sp|P13605|FMOD_BOVIN	Fibromodulin OS=Bos taurus GN=FMOD PE=1 SV=2	0	auto - discordant peptide type	2	99	IPPVSTNLENLYLQGNR	iTRAQ8plex@N-term; Deamidated(N)@10		0.00316465	2232.21	745.077	2232.21	745.076	3	13	5.1.1.832.17	0	32.2097	531.088	31.9294	0.346192	20.8136	0.956846	8.66824	1.73646	8.16909	0.290896	39.9352	0.01		0.785494	10.5997	1.66125	8.88393	28.07	5.48	417.89	20.07	661.26	25.32	18	7.07	0
7	80.51	80.56	77.93	72.61	67.29	sp|P13605|FMOD_BOVIN	Fibromodulin OS=Bos taurus GN=FMOD PE=1 SV=2	1	auto	2	99	IPSPLPR	iTRAQ8plex@N-term		-0.00689735	1082.67	542.342	1082.68	542.345	2	8	3.1.1.961.4	1	34.5482	2116.41	34.352	0.237531	12.7759	0.443578	5.57074	7.24872	3.80558	0.137631	74.9003	0.542568	15.3645	0.189538	9.05983	0.26837	7.80536	68.41	8.37	688.12	28.79	9804.93	95.77	30.25	22.63	56.51
7	80.51	80.56	77.93	72.61	67.29	sp|P13605|FMOD_BOVIN	Fibromodulin OS=Bos taurus GN=FMOD PE=1 SV=2	0	auto - discordant peptide type	2	99	KVPDGLPSALEQ	iTRAQ8plex@N-term; iTRAQ8plex(K)@1	cleaved Q-L@C-term; missed K-V@1	-0.000533899	1861.08	621.366	1861.08	621.366	3	13	13.1.1.1531.8	0	41.612	1261.32	41.5328	0.208773	20.7713	2.74946	4.97486	3.57172	4.94437	0.41352	25.3303	0.590969	20.168	0.752159	6.86646	0.708999	7.00823	38.86	7.87	2756.58	51.23	3122.41	55.43	58.74	14.63	39.78
7	80.51	80.56	77.93	72.61	67.29	sp|P13605|FMOD_BOVIN	Fibromodulin OS=Bos taurus GN=FMOD PE=1 SV=2	0	auto - discordant peptide type	2	99	LASLIEI	Formyl@N-term		0.00653138	785.46	393.737	785.453	393.734	2	10	11.1.1.1900.2	0	46.4905	1081.93	46.5439	3.4889	18.701	2.07596	15.7956	1.57118	16.6665	2.46083	22.869	0.01		1.0467	19.4046	0.01		65.71	7.94	210.6	14.25	138.98	11.96	35.37	6.32	0
7	80.51	80.56	77.93	72.61	67.29	sp|P13605|FMOD_BOVIN	Fibromodulin OS=Bos taurus GN=FMOD PE=1 SV=2	0	auto - discordant peptide type	2	99	LDGNEIKR	Formyl@N-term; iTRAQ8plex(K)@7	missed K-R@7	-0.00243668	1275.71	638.861	1275.71	638.862	2	12	13.1.1.1170.25	0	19.5288	1193.2	19.5438	1.06879	3.70261	0.542783	2.78401	0.955704	2.54289	0.584719	6.2389	0.263612	16.1789	0.804599	3.01642	1.19712	2.71969	997.47	30.85	2728.52	51.82	4189.03	63.84	416.45	24.56	88.97
7	80.51	80.56	77.93	72.61	67.29	sp|P13605|FMOD_BOVIN	Fibromodulin OS=Bos taurus GN=FMOD PE=1 SV=2	0	auto - discordant peptide type	2	99	LQVLRLDGN	No iTRAQ8plex@N-term	cleaved N-E@C-term; missed R-L@5	-0.00458319	1026.58	514.296	1026.58	514.298	2	12	17.1.1.3557.2	0	42.7015	38.2016	42.7399					2.51228	59.6877									3.21	1.73	1.59	1.41	15.76	3.87	7.72	2.83	0.74
7	80.51	80.56	77.93	72.61	67.29	sp|P13605|FMOD_BOVIN	Fibromodulin OS=Bos taurus GN=FMOD PE=1 SV=2	0	auto - discordant peptide type	2	99	LSHNSLTNNGLASN	Formyl@N-term; Deamidated(N)@8; Deamidated(N)@9	cleaved N-T@C-term	0.0180589	1470.68	736.346	1470.66	736.337	2	13	13.1.1.1138.24	0	17.5665	209.635	17.522	5.51999	44.0244	7.10416	41.5408	4.25829	41.9946	3.86189	48.3928	23.4704	43.0214	2.26369	44.0239	5.74709	42.1627	40.25	6.32	279.02	16.28	145.83	12.37	21.49	5.48	61.89
7	80.51	80.56	77.93	72.61	67.29	sp|P13605|FMOD_BOVIN	Fibromodulin OS=Bos taurus GN=FMOD PE=1 SV=2	0	auto - discordant peptide type	2	99	LYLDHNNLTR	Formyl@N-term		-0.00229716	1285.64	643.827	1285.64	643.828	2	14	5.1.1.686.22	0	23.261	841.359	23.0977			100		100						100		100		19.05	4.47	245.43	15.3	236.19	15.33	18.6	5.48	16.74
7	80.51	80.56	77.93	72.61	67.29	sp|P13605|FMOD_BOVIN	Fibromodulin OS=Bos taurus GN=FMOD PE=1 SV=2	0	auto - discordant peptide type	2	99	NQQSTYDDPYDPYPYEPYEPYPYGGEEGPAYAYGSPPQPEPR	iTRAQ8plex@N-term; iTRAQ8plex(Y)@23; Oxidation(P)@29		-0.279461	5467.17	1094.44	5467.45	1094.5	5	19	12.1.1.1091.28	0	22.332	259.205	22.342	1.84594	15.8999	1.99206	11.8026	1.94694	12.0193	0.01		3.15596	19.1655	1.55843	13.2458	1.13938	14.1136	72.2	8.43	419.68	20.05	357.65	18.92	0	4.47	44.64
7	80.51	80.56	77.93	72.61	67.29	sp|P13605|FMOD_BOVIN	Fibromodulin OS=Bos taurus GN=FMOD PE=1 SV=2	0	auto - discordant peptide type	2	99	NVFSVPDSYFR	No iTRAQ8plex@N-term	cleaved N-N@N-term	-0.00107415	1329.63	665.824	1329.64	665.825	2	11	9.1.1.1924.5	0	44.1459	348.962	44.1331			100		100						100		100		8.82	3.16	192.18	13.53	195.17	13.93	31.57	6.32	17.87
7	80.51	80.56	77.93	72.61	67.29	sp|P13605|FMOD_BOVIN	Fibromodulin OS=Bos taurus GN=FMOD PE=1 SV=2	0	auto - discordant peptide type	2	99	PDGLPSALEQLYLEHNNVFSVPDSYFR	No iTRAQ8plex@N-term; Deamidated(Q)@10; iTRAQ8plex(H)@15; Deamidated(N)@16	cleaved V-P@N-term	-0.0140071	3412.66	1138.56	3412.68	1138.57	3	17	14.1.1.3108.29	0	58.2232	1826.38	58.2316			100		100				100		100				0	1.86	183.49	13.19	185.22	13.53	0	11.32	30.26
7	80.51	80.56	77.93	72.61	67.29	sp|P13605|FMOD_BOVIN	Fibromodulin OS=Bos taurus GN=FMOD PE=1 SV=2	0	auto - discordant peptide type	2	99	PVSTNLENLYLQGNR	Formyl@N-term	cleaved P-P@N-term	0.00652136	1744.88	873.448	1744.87	873.444	2	19	5.1.1.770.25	0	28.4126	1866.85	28.4276	1.08022	7.59332	0.890072	5.15464	1.10062	5.10987	0.395019	16.9374	0.376709	23.7522	0.639107	6.5054	0.375522	7.86805	242.16	15.33	1074.76	32.22	1158.81	33.84	67.58	11.09	30.54
7	80.51	80.56	77.93	72.61	67.29	sp|P13605|FMOD_BOVIN	Fibromodulin OS=Bos taurus GN=FMOD PE=1 SV=2	0	auto - discordant peptide type	2	99	PYPYEPYEPYPYGGEEGPAYAYGSPPQPEPR	No iTRAQ8plex@N-term	cleaved D-P@N-term	0.00964846	3516.56	1173.19	3516.55	1173.19	3	16	12.1.1.1358.30	0	38.724	202.115	38.7922	2.73606	20.682	1.40875	17.6875	1.96594	17.3452	0.01		0.01		0.613399	23.4073	0.413096	26.7305	52.37	7.07	145.24	11.92	176.73	13.15	0	9.51	0
7	80.51	80.56	77.93	72.61	67.29	sp|P13605|FMOD_BOVIN	Fibromodulin OS=Bos taurus GN=FMOD PE=1 SV=2	0	auto - discordant peptide type	2	99	RSAMPADAPLCLR	Formyl@N-term; Methylthio(C)@11	missed R-S@1	0.00635708	1473.7	737.855	1473.69	737.852	2	20	5.1.1.800.18	0	30.2477	880.186	30.5208	2.66286	17.7168	1.54248	15.0468	1.56834	15.2738	0.465648	47.194	0.9737	34.989	0.0148831	279.976	2.10615	15.6714	74.11	8.43	231.23	14.97	205	14.32	9.89	4.47	9.8
7	80.51	80.56	77.93	72.61	67.29	sp|P13605|FMOD_BOVIN	Fibromodulin OS=Bos taurus GN=FMOD PE=1 SV=2	0	auto - discordant peptide type	2	99	SAMPADAP	iTRAQ8plex@N-term	cleaved P-L@C-term	0.0175045	1062.55	532.282	1062.53	532.273	2	8	14.1.1.1490.3	0	42.236	3201.73	42.2265	100		100		100						100		100		124.73	11.09	761.98	27.06	785.56	27.89	43.23	9	22.79
7	80.51	80.56	77.93	72.61	67.29	sp|P13605|FMOD_BOVIN	Fibromodulin OS=Bos taurus GN=FMOD PE=1 SV=2	0	auto - discordant peptide type	2	99	SAMPADAPL	No iTRAQ8plex@N-term	cleaved L-C@C-term	0.000884837	871.412	436.713	871.411	436.713	2	13	17.1.1.3082.2	0	21.2433	93.9257	21.1597															7.55	2.65	0	0.75	9.51	3	5.86	2.45	1.89
7	80.51	80.56	77.93	72.61	67.29	sp|P13605|FMOD_BOVIN	Fibromodulin OS=Bos taurus GN=FMOD PE=1 SV=2	0	auto - discordant peptide type	2	99	SAMPADAPLCL	iTRAQ8plex@N-term; Methylthio(C)@10	cleaved L-R@C-term	-0.00199814	1437.7	719.855	1437.7	719.856	2	8	6.1.1.1328.6	0	37.6279	293.532	37.5511	0.39467	16.8884	1.57809	6.64742	0.966892	7.39436	1.40398	11.3989	1.05552	18.8466	1.00017	8.12106	0.820277	8.58736	45.09	7.14	971.12	30.27	518.81	23.32	122.41	11.96	43.61
7	80.51	80.56	77.93	72.61	67.29	sp|P13605|FMOD_BOVIN	Fibromodulin OS=Bos taurus GN=FMOD PE=1 SV=2	1	auto	2	99	SAMPADAPLCLR	iTRAQ8plex@N-term; Methylthio(C)@10		-0.00172949	1593.8	532.273	1593.8	532.273	3	15	2.1.1.676.7	1	35.1948	645.179	34.9937	1.90318	11.343	2.05143	8.28161	2.17703	8.37265	1.42407	15.4888	1.19751	21.9638	0.862463	10.8342	1.40622	9.61782	136.28	11.58	791.23	27.55	732.15	27.04	77.82	10.54	31.01
7	80.51	80.56	77.93	72.61	67.29	sp|P13605|FMOD_BOVIN	Fibromodulin OS=Bos taurus GN=FMOD PE=1 SV=2	0	auto - discordant peptide type	2	99	SLILLDLSYNHLR	Formyl@N-term		-0.00240693	1583.86	792.94	1583.87	792.941	2	18	1.1.1.2132.11	0	57.8761	964.398	57.8496	1.70105	30.6628	2.27438	22.5886	2.10473	23.0267					0.575069	32.0521	1.58546	25.2379	20.07	4.47	144.54	11.75	116.63	10.82	0	6.36	0
7	80.51	80.56	77.93	72.61	67.29	sp|P13605|FMOD_BOVIN	Fibromodulin OS=Bos taurus GN=FMOD PE=1 SV=2	0	auto - discordant peptide type	2	99	SLRELHLDHNQISR	Formyl@N-term	missed R-E@3	-0.000295898	1744.9	437.231	1744.9	437.232	4	16	4.1.1.614.2	0	34.0929	541.432	33.8998	1.62511	10.7154	0.835064	8.48222	1.69254	7.77882	0.731889	19.8734	1.03449	21.0849	0.757547	10.0872	0.613219	10.7904	139.31	11.53	385.58	19.52	681.43	25.67	47.88	8.94	32.07
7	80.51	80.56	77.93	72.61	67.29	sp|P13605|FMOD_BOVIN	Fibromodulin OS=Bos taurus GN=FMOD PE=1 SV=2	0	auto - discordant peptide type	2	99	SYNQLQKIPPVSTNLENLYLQGNR	No iTRAQ8plex@N-term; Deamidated(N)@3; iTRAQ8plex(K)@7	cleaved L-S@N-term; missed K-I@7	-0.00884813	3093.63	1032.22	3093.64	1032.22	3	12	11.1.1.1797.26	0	40.2167	104.203	40.1685	0.869258	12.2197	0.313724	10.062	1.30605	7.44313	0.870691	15.8039	0.01		0.610111	10.1365	1.24521	8.30792	86.59	9.06	168.33	13.19	611.03	24.1	66.19	9.59	0
7	80.51	80.56	77.93	72.61	67.29	sp|P13605|FMOD_BOVIN	Fibromodulin OS=Bos taurus GN=FMOD PE=1 SV=2	0	auto - discordant peptide type	2	99	VFSVPDSYFR	No iTRAQ8plex@N-term	cleaved N-V@N-term	0.00552511	1215.6	608.806	1215.59	608.803	2	11	13.1.1.1459.12	0	37.1913	523.407	37.2897	100		100		100						100		100		42.11	6.4	201.59	13.89	139.53	11.92	2.27	3.16	17.48
7	80.51	80.56	77.93	72.61	67.29	sp|P13605|FMOD_BOVIN	Fibromodulin OS=Bos taurus GN=FMOD PE=1 SV=2	0	auto - discordant peptide type	2	99	VLRLDGNEIKRSAMPADAPLCLR	iTRAQ8plex@N-term; iTRAQ8plex(K)@10; Methylthio(C)@21	cleaved Q-V@N-term; missed R-L@3; missed K-R@10; missed R-S@11	-10.0237	3181.73	796.44	3191.76	798.946	4	12	7.1.1.3433.12	0	58.3316	333.683	58.2438	1.11547	3.77496	1.24933	2.45872	1.91491	2.37841	0.504946	8.18076	1.81339	4.72561	0.39196	4.13295	1.9321	2.5527	1005.68	31.48	6066.96	76.58	8108.34	89	347.42	27.46	591.24
7	80.51	80.56	77.93	72.61	67.29	sp|P13605|FMOD_BOVIN	Fibromodulin OS=Bos taurus GN=FMOD PE=1 SV=2	0	auto - discordant peptide type	2	99	VPDGLPSALEQL	Arg-add@N-term	cleaved L-Y@C-term	-0.0210818	1393.74	697.875	1393.76	697.886	2	15	17.1.1.3483.3	0	38.2587	471.384	38.4024	43.2717	57.6266			1.89765	63.1194									55.98	7.21	1	2.24	11.53	3.32	2.62	1.73	0
7	80.51	80.56	77.93	72.61	67.29	sp|P13605|FMOD_BOVIN	Fibromodulin OS=Bos taurus GN=FMOD PE=1 SV=2	0	auto - discordant peptide type	2	99	VPDGLPSALEQLYLEHNNVFSVPDSYFR	Formyl@N-term		-0.00394957	3233.56	1078.86	3233.57	1078.86	3	15	1.1.1.1093.5	0	47.6097	233.704	47.5701															0	0.15	14.35	5.29	35.4	8.25	6.54	4	3.99
7	80.51	80.56	77.93	72.61	67.29	sp|P13605|FMOD_BOVIN	Fibromodulin OS=Bos taurus GN=FMOD PE=1 SV=2	0	auto - discordant peptide type	2	99	YAYGSPPQPEPR	No iTRAQ8plex@N-term	cleaved A-Y@N-term	0.000886985	1360.64	681.328	1360.64	681.328	2	13	13.1.1.1112.18	0	15.9594	1107.02	16.0473	2.48011	19.384	0.771552	17.693	2.57559	15.3058	0.37569	74.3782	4.86048	21.9345	1.60751	17.388	1.13603	18.6981	52.94	7.07	88.71	9.54	258.21	15.68	6.12	4.47	37.52
7	80.51	80.56	77.93	72.61	67.29	sp|P13605|FMOD_BOVIN	Fibromodulin OS=Bos taurus GN=FMOD PE=1 SV=2	0	auto - discordant peptide type	2	99	YLPFVPSR	No iTRAQ8plex@N-term		0.00709998	977.541	489.778	977.533	489.774	2	9	12.1.1.3016.4	0	58.1239	518.487	58.4211	10.396	99.4733	13.2927	97.3191	15.6804	97.3228	23.2726	98.6893	27.8331	99.6386			19.4835	97.4509	20.13	4.47	138.64	11.53	142.6	11.92	34.39	6.32	19.49
7	80.51	80.56	77.93	72.61	67.29	sp|P13605|FMOD_BOVIN	Fibromodulin OS=Bos taurus GN=FMOD PE=1 SV=2	0	auto - discordant peptide type	1.5376	99	PFVPSR	No iTRAQ8plex@N-term	cleaved L-P@N-term	0.00170483	701.388	351.701	701.386	351.7	2	8	14.1.1.1382.2	0	35.5972	1772.55	35.5896	100		100		100		100		100				100		64.19	7.81	147.15	12	145.19	12.04	32.89	6.32	52.75
7	80.51	80.56	77.93	72.61	67.29	sp|P13605|FMOD_BOVIN	Fibromodulin OS=Bos taurus GN=FMOD PE=1 SV=2	0	auto - discordant peptide type	1.5376	99	QYEEDSHWWFQFLR	Gln->pyro-Glu@N-term	cleaved A-Q@N-term	-0.00365995	1952.84	977.43	1952.85	977.431	2	19	2.1.1.819.15	0	43.9956	6384.31	43.7217	100		100		100						100		100		63.1	7.81	255.32	15.62	117.12	11.18	25.69	5.48	0
7	80.51	80.56	77.93	72.61	67.29	sp|P13605|FMOD_BOVIN	Fibromodulin OS=Bos taurus GN=FMOD PE=1 SV=2	0	auto - discordant peptide type	0.856985	99	PADAPLCLR	No iTRAQ8plex@N-term; Methylthio(C)@7	cleaved M-P@N-term	0.00152602	1000.49	501.25	1000.48	501.249	2	13	7.1.1.1756.6	0	35.3778	453.757	35.5466	1.8296	29.8412	1.56319	22.8078	1.50997	23.3673	4.45122	26.3118	1.99616	43.9683	0.495334	35.8268	3.34408	22.6743	20.58	4.47	94.71	9.54	79.77	9	38.21	6.32	8.12
7	80.51	80.56	77.93	72.61	67.29	sp|P13605|FMOD_BOVIN	Fibromodulin OS=Bos taurus GN=FMOD PE=1 SV=2	0	auto - discordant peptide type	0.153045	99	KLQVLRLDGNEIKRSAMPADAPLCLR	iTRAQ8plex@N-term; iTRAQ8plex(K)@1; iTRAQ8plex(K)@13; Methylthio(C)@24	cleaved S-K@N-term; missed K-L@1; missed R-L@6; missed K-R@13; missed R-S@14	-6.02239	3859.18	772.842	3865.2	774.047	5	12	12.1.1.1453.17	0	44.5459	595.776	44.5125	1.08956	21.9948	1.20393	14.6018	1.31526	14.7735	2.24021	19.9161	1.69776	28.9494	0.516569	20.5921	0.896299	17.4639	30.47	5.48	181.35	13.19	172.75	13.15	47.81	7.35	17.17
7	80.51	80.56	77.93	72.61	67.29	sp|P13605|FMOD_BOVIN	Fibromodulin OS=Bos taurus GN=FMOD PE=1 SV=2	0	auto - discordant peptide type	0.0305841	99	LENLYLQGNR	Formyl@N-term	cleaved N-L@N-term	-0.000163458	1246.63	624.322	1246.63	624.323	2	13	5.1.1.715.16	0	25.0268	1098.33	24.9952	1.89848	16.1379	2.8096	11.7888	1.99167	12.3049	2.24453	17.6251	2.29069	22.7831	1.47848	13.6624	1.39057	13.8318	72.74	8.54	579.84	23.47	358.4	19.24	65.63	9	31.74
7	80.51	80.56	77.93	72.61	67.29	sp|P13605|FMOD_BOVIN	Fibromodulin OS=Bos taurus GN=FMOD PE=1 SV=2	0	auto - discordant peptide type	0.0105502	99	VPDGLPSALEQLYLEHN	Arg-add@N-term	cleaved N-N@C-term	0.0104561	2050.06	684.36	2050.05	684.357	3	14	15.1.1.1884.8	0	48.6863	184.846	48.6679	0.341207	37.8926	1.29775	15.2522	1.05399	16.1146	1.19746	26.5899	2.88236	24.1922	1.03829	17.6195	0.289119	26.3464	8.92	3.16	182.74	13.15	129.41	11.49	23.89	5.48	27.25
7	80.51	80.56	77.93	72.61	67.29	sp|P13605|FMOD_BOVIN	Fibromodulin OS=Bos taurus GN=FMOD PE=1 SV=2	0	auto - discordant peptide type	0.00130484	99	GEEGPAYAYGSPPQPEPR	Formyl@N-term	cleaved G-G@N-term	0.00991642	1928.86	965.439	1928.85	965.434	2	19	8.1.1.1191.21	0	14.9343	275.831	14.8917			2.3621	34.4644	1.73189	36.2565	2.71797	48.3957	2.94068	59.6314	0.872701	44.9589	0.961601	43.8159	0	0.54	53.12	7.07	33.96	5.92	8.66	3.16	4.44
8	63.03	63.15	79.27	64.57	64.57	sp|Q9GKN8|PRELP_BOVIN	Prolargin OS=Bos taurus GN=PRELP PE=2 SV=1	0	auto - discordant peptide type	2	99	DLPPPLPPGPPSVFPDCPR	iTRAQ8plex@N-term; Methylthio(C)@17	cleaved T-D@N-term	-4.97189	2342.23	1172.12	2347.2	1174.61	2	14	6.1.1.1315.26	0	36.8607	7926.67	36.9967	0.393191	15.483	0.718326	7.3927	0.582557	8.03825	0.461058	18.4587	0.888266	16.591	0.01		0.19804	13.3783	49.94	7.14	491.43	21.61	347.51	18.81	44.69	7.81	40.8
8	63.03	63.15	79.27	64.57	64.57	sp|Q9GKN8|PRELP_BOVIN	Prolargin OS=Bos taurus GN=PRELP PE=2 SV=1	0	auto - discordant peptide type	2	99	ECYCPPDFPSALYCDSR	Glu->pyro-Glu@N-term; Methylthio(C)@2; Methylthio(C)@4; Methylthio(C)@14		0.00697119	2084.73	1043.37	2084.73	1043.37	2	13	2.1.1.812.26	0	43.5858	540.574	43.5992	9.66171	57.0487	8.82192	55.7248	4.47143	56.2303					6.44201	56.2919	2.96824	57.4543	52.31	7.14	257.27	15.65	113.7	11	0	6.32	0
8	63.03	63.15	79.27	64.57	64.57	sp|Q9GKN8|PRELP_BOVIN	Prolargin OS=Bos taurus GN=PRELP PE=2 SV=1	1	auto	2	99	GFPNLAFIR	iTRAQ8plex@N-term		-0.00281949	1337.77	669.894	1337.78	669.895	2	13	1.1.1.919.19	1	36.8971	983.749	37.4579	1.13119	29.9799	0.796526	21.2135	1.23214	20.2082	0.491268	59.8756	0.336176	103.638	0.584484	27.9564	1.75823	20.8413	78.81	19.49	298.91	38.14	403.17	44.38	26.12	15	8.47
8	63.03	63.15	79.27	64.57	64.57	sp|Q9GKN8|PRELP_BOVIN	Prolargin OS=Bos taurus GN=PRELP PE=2 SV=1	0	auto - discordant peptide type	2	99	IEAIPSGYFK	No iTRAQ8plex@N-term; iTRAQ8plex(K)@10		-0.00253581	1427.79	476.939	1427.8	476.94	3	8	14.1.1.1422.2	0	38.0497	92.0181	37.9796	30.7566	137.084	27.2315	136.815	26.9448	136.83	11.6441	138.725			7.05908	137.347	19.7289	136.941	104.77	10.1	499.65	21.91	431.08	20.78	30.27	7.07	0
8	63.03	63.15	79.27	64.57	64.57	sp|Q9GKN8|PRELP_BOVIN	Prolargin OS=Bos taurus GN=PRELP PE=2 SV=1	0	auto - discordant peptide type	2	99	IHYLYLQN	iTRAQ8plex@N-term	cleaved N-N@C-term	-0.00861853	1366.75	684.381	1366.76	684.385	2	9	14.1.1.1481.11	0	41.6977	217.048	41.6127	0.705895	16.0831	1.2026	8.81541	2.01987	8.43669	0.539892	27.6735	0.01		0.387638	14.7435	1.98991	9.06408	50.25	7.14	461.12	21.1	675.31	25.63	29.33	7.81	0
8	63.03	63.15	79.27	64.57	64.57	sp|Q9GKN8|PRELP_BOVIN	Prolargin OS=Bos taurus GN=PRELP PE=2 SV=1	0	auto - discordant peptide type	2	99	IHYLYLQNN	iTRAQ8plex@N-term	cleaved N-F@C-term	0.00703883	1480.81	741.41	1480.8	741.406	2	11	14.1.1.1451.14	0	39.8583	83.3532	39.8304	5.67499	29.9167	4.39456	28.1704	9.31451	27.9	6.86149	31.0717	5.34441	35.4414	2.24705	29.8963	3.91094	28.8743	72.32	8.37	301.65	17.2	557.49	23.22	66.73	9.54	24.63
8	63.03	63.15	79.27	64.57	64.57	sp|Q9GKN8|PRELP_BOVIN	Prolargin OS=Bos taurus GN=PRELP PE=2 SV=1	0	auto - discordant peptide type	2	99	IPPGVFSK	iTRAQ8plex@N-term; No iTRAQ8plex(K)@8		0.00113535	1147.69	574.853	1147.69	574.853	2	13	7.1.1.1881.5	0	43.0497	986.664	43.2214	4.59856	5.55363	1.01632	5.47743	1.6677	5.24227	11.2166	5.18966	8.51864	6.10983	0.889127	6.34333	0.644085	6.86848	1040.55	31.27	1238.7	35.45	1772.32	42.2	1936.92	43.83	697.08
8	63.03	63.15	79.27	64.57	64.57	sp|Q9GKN8|PRELP_BOVIN	Prolargin OS=Bos taurus GN=PRELP PE=2 SV=1	0	auto - discordant peptide type	2	99	ISSVPAISSR	Formyl@N-term		0.00152574	1043.56	522.789	1043.56	522.788	2	14	2.1.1.437.9	0	20.5451	229873	20.5257	100		100		100				100		100				2585	49.08	883.95	32.57	3234.92	55.41	0	29.36	71.35
8	63.03	63.15	79.27	64.57	64.57	sp|Q9GKN8|PRELP_BOVIN	Prolargin OS=Bos taurus GN=PRELP PE=2 SV=1	1	auto	2	99	KVPVIPSR	iTRAQ8plex@N-term; iTRAQ8plex(K)@1	missed K-V@1	-0.00648676	1502.97	501.997	1502.98	501.999	3	11	3.1.1.1029.4	1	38.7257	4723.81	38.9606	0.412711	6.03319	8.07439	1.71434	8.37993	1.72172	0.01		0.227447	11.6741	0.35488	3.42608	1.73706	2.06832	571.05	33.11	60177.3	238.81	54456.8	232.85	0	1526.2	113.81
8	63.03	63.15	79.27	64.57	64.57	sp|Q9GKN8|PRELP_BOVIN	Prolargin OS=Bos taurus GN=PRELP PE=2 SV=1	0	auto - discordant peptide type	2	99	LEHLYLNNNSIEK	Formyl@N-term; Deamidated(N)@9; iTRAQ8plex(K)@13		0.00134397	1919	640.673	1918.99	640.672	3	15	6.1.1.1276.9	0	34.4345	1635.16	34.4145	0.806523	5.24732	0.58973	3.51132	0.831586	3.37862	0.7065	6.96437	0.398611	13.8444	0.464167	4.71834	1.61743	3.30438	473.22	21.38	1863.78	42.53	2291.59	47.48	316.35	20.35	84.58
8	63.03	63.15	79.27	64.57	64.57	sp|Q9GKN8|PRELP_BOVIN	Prolargin OS=Bos taurus GN=PRELP PE=2 SV=1	1	auto	2	99	LLQSVVI	iTRAQ8plex@N-term		-0.00897955	1074.69	538.351	1074.7	538.355	2	10	14.1.1.1516.4	1	43.8301	594.717	43.8185	1.64003	9.85475	1.3166	7.27014	2.34346	6.93218	1.28507	13.8126	1.87658	14.3788	0.789077	9.35393	1.71795	7.7437	168.15	12.77	727.1	26.63	1128.46	33.12	100.55	12.37	69.58
8	63.03	63.15	79.27	64.57	64.57	sp|Q9GKN8|PRELP_BOVIN	Prolargin OS=Bos taurus GN=PRELP PE=2 SV=1	0	auto - discordant peptide type	2	99	LMQLNLAHNTLR	Formyl@N-term	cleaved N-L@N-term	0.00412298	1450.78	726.395	1450.77	726.393	2	17	15.1.1.1831.11	0	45.5461	1205.95	45.5845	1.38679	19.6416	1.22534	14.2452	1.36835	14.3473	0.475009	42.4644	0.01		1.39673	15.4431	0.940558	16.8682	42.12	6.4	200.46	13.89	195.19	13.93	11.01	4.47	0
8	63.03	63.15	79.27	64.57	64.57	sp|Q9GKN8|PRELP_BOVIN	Prolargin OS=Bos taurus GN=PRELP PE=2 SV=1	0	auto - discordant peptide type	2	99	LNYNQLSDR	No iTRAQ8plex@N-term		0.00731355	1121.55	561.784	1121.55	561.781	2	12	13.1.1.1144.19	0	17.9262	1422.71	18.0123	2.8935	9.51651	0.91999	8.65365	0.698222	9.44381	1.85026	11.9126	0.101242	149.17	1.14434	9.46189	1.25531	9.28476	237.09	14.97	406.04	19.97	268.7	16.67	115.7	11.05	3
8	63.03	63.15	79.27	64.57	64.57	sp|Q9GKN8|PRELP_BOVIN	Prolargin OS=Bos taurus GN=PRELP PE=2 SV=1	0	auto - discordant peptide type	2	99	LPPPLPPGPPSVFPDCPR	Formyl@N-term; Methylthio(C)@16	cleaved D-L@N-term	0.00435073	1955.97	978.991	1955.96	978.989	2	17	14.1.1.1532.25	0	44.8527	488.192	44.9295	52.4106	310.898	18.4169	310.689	100						45.0714	310.623	19.3938	310.932	31.7	5.48	60	7.81	160.68	12.37	0	8.48	0
8	63.03	63.15	79.27	64.57	64.57	sp|Q9GKN8|PRELP_BOVIN	Prolargin OS=Bos taurus GN=PRELP PE=2 SV=1	0	auto - discordant peptide type	2	99	LSQNQISR	No iTRAQ8plex@N-term; Deamidated(N)@4		0.00286826	945.491	473.753	945.488	473.751	2	12	4.1.1.127.29	0	4.3138	2616.55	4.3222	3.60445	10.3829	1.02623	9.91368	2.62351	9.24062	7.76645	9.87758	8.59168	10.8972	1.85669	10.0009	1.77107	10.0531	293.71	16.64	450.42	21.4	1004.03	31.24	482.96	22.58	253.18
8	63.03	63.15	79.27	64.57	64.57	sp|Q9GKN8|PRELP_BOVIN	Prolargin OS=Bos taurus GN=PRELP PE=2 SV=1	0	auto - discordant peptide type	2	99	NFITELPVESFK	Formyl@N-term; iTRAQ8plex(K)@12	cleaved N-N@N-term	0.000392723	1754.94	878.477	1754.94	878.477	2	11	8.1.1.1657.11	0	43.4635	183.934	43.3179	1.37509	19.9058	1.19224	15.7394	2.17387	15.2505	1.56739	22.63	0.337269	70.7769	0.652001	19.8175	3.58448	15.2944	51.41	7.07	240.09	15.3	381.71	19.26	44.72	7.81	4.56
8	63.03	63.15	79.27	64.57	64.57	sp|Q9GKN8|PRELP_BOVIN	Prolargin OS=Bos taurus GN=PRELP PE=2 SV=1	0	auto - shared MS/MS	2	99	NLEQLR	iTRAQ8plex@N-term		-0.000997062	1075.63	538.821	1075.63	538.822	2	10	13.1.1.1285.5	0	26.5282	487.193	26.3933	1.12236	8.91038	0.958075	6.05305	1.32795	5.90015	2.37997	7.99165	2.51686	10.1528	0.742182	7.6282	1.71038	6.17619	178	13.15	818.43	28.14	989.13	31.27	288.05	18	144.35
8	63.03	63.15	79.27	64.57	64.57	sp|Q9GKN8|PRELP_BOVIN	Prolargin OS=Bos taurus GN=PRELP PE=2 SV=1	0	auto - discordant peptide type	2	99	NLMQLNLAHN	Formyl@N-term	cleaved N-T@C-term	-0.00265581	1194.58	598.297	1194.58	598.298	2	12	10.1.1.1750.21	0	33.2004	909.423	33.1605	2.8861	30.7396	2.4051	26.4483	1.98631	27.0677	3.11113	33.093	8.06073	30.8045	0.451928	42.1563	4.28153	26.6192	30.9	5.48	138.7	11.53	99.88	10.1	25.42	5.48	31.21
8	63.03	63.15	79.27	64.57	64.57	sp|Q9GKN8|PRELP_BOVIN	Prolargin OS=Bos taurus GN=PRELP PE=2 SV=1	0	auto - discordant peptide type	2	99	NLMQLNLAHNTLR	Formyl@N-term; Oxidation(M)@3; Deamidated(N)@10		0.00450869	1581.8	791.906	1581.79	791.904	2	16	6.1.1.1202.16	0	29.9052	496.299	29.813	1.78897	20.3073	0.461634	19.0607	1.03716	16.5724	1.43897	25.1554	0.01		0.135259	38.6291	0.530417	21.8653	42.47	6.32	59.03	7.75	115.64	10.58	26.07	5.48	0
8	63.03	63.15	79.27	64.57	64.57	sp|Q9GKN8|PRELP_BOVIN	Prolargin OS=Bos taurus GN=PRELP PE=2 SV=1	0	auto - discordant peptide type	2	99	NQLEEVPAALPR	No iTRAQ8plex@N-term; Deamidated(Q)@2		-0.00193988	1336.7	669.356	1336.7	669.357	2	12	10.1.1.1690.20	0	29.5187	5604.1	29.1143	1.93478	23.8811	0.964073	19.5422	0.929089	20.1977	0.01		0.01		1.13361	21.6432	1.74068	19.8775	31.45	5.48	84.41	9.06	70.93	8.43	0	3.82	0
8	63.03	63.15	79.27	64.57	64.57	sp|Q9GKN8|PRELP_BOVIN	Prolargin OS=Bos taurus GN=PRELP PE=2 SV=1	0	auto - discordant peptide type	2	99	PPLPPGPPSVFPDCPR	Formyl@N-term; Methylthio(C)@14	cleaved P-P@N-term	0.000949383	1745.83	873.921	1745.83	873.921	2	13	11.1.1.1826.12	0	41.97	330.96	42.1292	0.647181	12.4533	0.85925	7.0046	0.855217	7.24188	0.167982	40.1354	0.172732	40.658	0.068255	27.606	0.965979	7.88626	81.33	9	581.62	23.58	504.76	22.47	16.11	6.4	7.85
8	63.03	63.15	79.27	64.57	64.57	sp|Q9GKN8|PRELP_BOVIN	Prolargin OS=Bos taurus GN=PRELP PE=2 SV=1	0	auto - discordant peptide type	2	99	PPPLPPGPPSVFPDCPR	Formyl@N-term; Methylthio(C)@15	cleaved L-P@N-term	-0.00254741	1842.88	922.446	1842.88	922.447	2	15	11.1.1.1831.22	0	42.2929	136.302	42.1904	2.4119	27.3671	1.83125	22.6437	1.65866	23.1838	0.497196	68.0438	1.66628	45.8192	1.48547	24.9173	0.603766	30.3837	31.02	5.48	126.86	11.05	100.19	10.05	4.88	3.16	7.75
8	63.03	63.15	79.27	64.57	64.57	sp|Q9GKN8|PRELP_BOVIN	Prolargin OS=Bos taurus GN=PRELP PE=2 SV=1	0	auto - discordant peptide type	2	99	QLEEVPAALPR	No iTRAQ8plex@N-term	cleaved N-Q@N-term	0.00514213	1221.68	611.846	1221.67	611.843	2	14	13.1.1.1313.9	0	28.2466	591.7	28.2882	0.780432	17.7402	0.9153	10.6375	0.72179	11.5492	0.519088	27.4565	1.49332	21.0024	0.286281	19.15	1.32697	11.3033	41.49	6.4	262.1	15.81	180.22	13.56	21.06	5.48	28.71
8	63.03	63.15	79.27	64.57	64.57	sp|Q9GKN8|PRELP_BOVIN	Prolargin OS=Bos taurus GN=PRELP PE=2 SV=1	0	auto - discordant peptide type	2	99	QPDEPTEPTDLPPPLPPGPPSVFPDCPR	Gln->pyro-Glu@N-term; iTRAQ8plex(T)@9; Methylthio(C)@26	cleaved P-Q@N-term	0.0140311	3324.61	1109.21	3324.6	1109.21	3	11	6.1.1.1415.28	0	43.0266	70.7588	43.1603															41.68	20	137.24	36.47	132.85	36.33	3.15	10	7.73
8	63.03	63.15	79.27	64.57	64.57	sp|Q9GKN8|PRELP_BOVIN	Prolargin OS=Bos taurus GN=PRELP PE=2 SV=1	0	auto - discordant peptide type	2	99	RPRPRLRPTPSFPQPDEPTEPTDLPPPLPPGPPSVFPDCPR	iTRAQ8plex@N-term; Methylthio(C)@39	cleaved P-R@N-term; missed R-L@5	-4.03168	4895.49	980.106	4899.53	980.912	5	12	6.1.1.1317.16	0	36.9667	168.81	36.9967	1.81148	39.8387	3.95044	33.0118	2.5382	33.6267	7.2197	35.0121			1.32492	36.3133	2.71128	34.2571	19.25	4.47	226.12	14.63	126.68	11.53	58.55	7.81	0
8	63.03	63.15	79.27	64.57	64.57	sp|Q9GKN8|PRELP_BOVIN	Prolargin OS=Bos taurus GN=PRELP PE=2 SV=1	0	auto - discordant peptide type	2	99	SFPQPDEPTEPTDLPPPLPPGPPSVFPDCPR	iTRAQ8plex@N-term; Methylthio(C)@29	cleaved P-S@N-term	-5.0684	3667.71	1223.58	3672.78	1225.27	3	14	7.1.1.1892.31	0	43.7711	215.764	43.7144			100		100								100		9.58	3.16	117.64	10.63	156.08	12.37	24.07	5.57	18.79
8	63.03	63.15	79.27	64.57	64.57	sp|Q9GKN8|PRELP_BOVIN	Prolargin OS=Bos taurus GN=PRELP PE=2 SV=1	0	auto - discordant peptide type	2	99	SVPAISSR	iTRAQ8plex@N-term	cleaved S-S@N-term	-0.00846776	1119.65	560.831	1119.66	560.835	2	10	13.1.1.1169.15	0	19.4508	405.158	19.4212	1.20623	5.80266	0.617354	4.42235	0.935788	4.18683	0.986787	7.60098	0.415502	18.2652	0.590082	5.51614	1.67575	4.15974	424.26	20.12	1169.58	33.85	1545.83	38.95	264.87	18.08	52.85
8	63.03	63.15	79.27	64.57	64.57	sp|Q9GKN8|PRELP_BOVIN	Prolargin OS=Bos taurus GN=PRELP PE=2 SV=1	0	auto - discordant peptide type	2	99	VPSAIHQLYLDSNR	Formyl@N-term; Deamidated(N)@13		0.00836914	1640.82	821.419	1640.82	821.415	2	17	8.1.1.1631.20	0	41.8851	323.082	41.8474			100		100								100		10.35	3.16	41.19	6.32	52.22	7.14	0	3.24	10.41
8	63.03	63.15	79.27	64.57	64.57	sp|Q9GKN8|PRELP_BOVIN	Prolargin OS=Bos taurus GN=PRELP PE=2 SV=1	0	auto - discordant peptide type	2	99	WINLDNNR	iTRAQ8plex@N-term; Deamidated(N)@6		-0.0048561	1348.7	675.357	1348.7	675.359	2	13	5.1.1.743.11	0	26.738	6058.11	26.1036	1.41895	4.54265	1.22491	3.28762	1.91249	3.17947	0.843057	7.42013	0.918583	8.72026	0.46654	4.96736	1.84004	3.41975	777.45	27.5	3614.96	59.23	4921.39	69.34	352.51	24.15	182.01
8	63.03	63.15	79.27	64.57	64.57	sp|Q9GKN8|PRELP_BOVIN	Prolargin OS=Bos taurus GN=PRELP PE=2 SV=1	0	auto - discordant peptide type	2	99	WINLDNNRIR	Formyl@N-term; Deamidated(N)@7	missed R-I@8	0.00301203	1341.68	671.848	1341.68	671.847	2	11	7.1.1.1930.8	0	46.0654	739.018	46.1088	2.32798	19.5234	1.27228	16.2482	1.64586	16.0437	0.01		3.86506	22.2445	0.103047	51.0844	0.909042	19.3504	53.33	7.14	156.99	12.37	177.08	13.19	0	10.88	32.02
8	63.03	63.15	79.27	64.57	64.57	sp|Q9GKN8|PRELP_BOVIN	Prolargin OS=Bos taurus GN=PRELP PE=2 SV=1	1	auto	1.36653	98.2	NATGLR	iTRAQ8plex@N-term		-0.00361318	934.547	468.281	934.55	468.282	2	10	8.1.1.1337.8	1	23.8713	643.736	23.4832	0.64957	10.7544	0.569801	6.5766	1.15271	5.88819	0.489956	17.2767	0.420838	25.9449	0.604025	7.99568	1.60914	6.12194	105.85	10.15	500.13	22.11	882.2	29.21	60.93	10.1	24.8
8	63.03	63.15	79.27	64.57	64.57	sp|Q9GKN8|PRELP_BOVIN	Prolargin OS=Bos taurus GN=PRELP PE=2 SV=1	0	auto - discordant peptide type	0.90309	99	IHYLYLQNNFITELPVESFK	Formyl@N-term; iTRAQ8plex(K)@20		-0.000694284	2799.48	934.167	2799.48	934.167	3	16	4.1.1.2329.15	0	58.1386	225.085	57.8573	1.62114	16.0963	1.34086	12.5344	1.12486	13.0389	0.212486	61.2966	1.05815	27.9248	0.462305	18.4792	2.46331	12.6479	74.18	8.49	330.48	17.8	241.74	15.65	7.42	4.47	17.51
8	63.03	63.15	79.27	64.57	64.57	sp|Q9GKN8|PRELP_BOVIN	Prolargin OS=Bos taurus GN=PRELP PE=2 SV=1	0	auto - discordant peptide type	0.20412	98.36	LAFIR	iTRAQ8plex@N-term	cleaved N-L@N-term	-0.00841758	922.582	462.298	922.591	462.303	2	8	13.1.1.1538.5	0	42.0356	932.934	41.8391	1.71923	8.63324	0.989703	6.86249	1.79041	6.48441	0.856292	14.6075	0.916818	18.1342	0.703766	8.68802	2.04028	6.82318	233.86	14.97	725.14	26.68	1143.82	33.33	88.89	11.92	45.1
8	63.03	63.15	79.27	64.57	64.57	sp|Q9GKN8|PRELP_BOVIN	Prolargin OS=Bos taurus GN=PRELP PE=2 SV=1	0	auto - discordant peptide type	0.163676	99	GPPSVFPDCPR	No iTRAQ8plex@N-term; Methylthio(C)@9	cleaved P-G@N-term	-0.00133631	1216.54	609.275	1216.54	609.276	2	11	6.1.1.1256.5	0	33.1974	112.841	33.0609	6.14405	32.1646	6.26543	30.0831	5.45584	30.2691	9.3811	32.1109			4.07285	31.0846	5.30095	30.7361	62.22	7.81	341.76	18.08	259.49	16.25	72.5	9	1.52
8	63.03	63.15	79.27	64.57	64.57	sp|Q9GKN8|PRELP_BOVIN	Prolargin OS=Bos taurus GN=PRELP PE=2 SV=1	0	auto - discordant peptide type	0.161781	99	LEEVPAALPR	No iTRAQ8plex@N-term	cleaved Q-L@N-term	-0.00174184	1093.61	547.813	1093.61	547.814	2	12	8.1.1.1448.7	0	30.6715	405.679	30.6556	4.09654	17.6769	0.527669	19.2918	0.825417	17.9877	2.00158	22.6783	3.47422	23.3955	0.0688452	71.6013	1.38044	18.0447	98.37	9.59	68.25	8.49	93.09	9.59	36.68	6.32	30.17
8	63.03	63.15	79.27	64.57	64.57	sp|Q9GKN8|PRELP_BOVIN	Prolargin OS=Bos taurus GN=PRELP PE=2 SV=1	0	auto - discordant peptide type	0.0357404	99	LNYNQLSDRGLPK	Formyl@N-term; iTRAQ8plex(K)@13	missed R-G@9	-0.00846234	1848.99	617.338	1849	617.341	3	14	3.1.1.908.9	0	31.2981	543.192	31.2782	1.20474	8.12448	1.77094	5.16119	1.27081	5.52551	0.459517	17.6012	1.79103	10.6162	0.676232	7.14296	0.983801	6.41476	224.3	15	1775.97	41.09	1111.22	33.79	65.29	11.09	120.59
8	63.03	63.15	79.27	64.57	64.57	sp|Q9GKN8|PRELP_BOVIN	Prolargin OS=Bos taurus GN=PRELP PE=2 SV=1	0	auto - discordant peptide type	0.02365	97.67	PNLAFIR	No iTRAQ8plex@N-term	cleaved F-P@N-term	-0.00160492	829.479	415.747	829.481	415.748	2	8	2.1.1.740.3	0	39.1197	751.329	39.1104			100		100		100				100		100		19.8	4.47	171.13	12.77	131.92	11.58	35.8	6.32	0
8	63.03	63.15	79.27	64.57	64.57	sp|Q9GKN8|PRELP_BOVIN	Prolargin OS=Bos taurus GN=PRELP PE=2 SV=1	0	auto - discordant peptide type	0.011441	96.99	INGTQICPNN	iTRAQ8plex@N-term; Deamidated(N)@2; Methylthio(C)@7; Deamidated(N)@9	cleaved N-I@C-term	0.00494697	1424.66	713.339	1424.66	713.336	2	11	11.1.1.1574.12	0	26.5053	243.097	26.4807	1.46174	10.2854	1.47716	7.15065	1.68341	7.18352	0.582859	21.2028	0.01		0.681433	9.89033	2.06496	7.515	146.96	12	799.93	27.73	794.88	28.09	44.72	9.06	0
8	63.03	63.15	79.27	64.57	64.57	sp|Q9GKN8|PRELP_BOVIN	Prolargin OS=Bos taurus GN=PRELP PE=2 SV=1	0	auto - discordant peptide type	0.00656377	98.36	VPVIPSR	Arg-add@N-term		-0.00399932	922.567	462.291	922.571	462.293	2	10	14.1.1.1205.3	0	24.7482	24543.9	24.7386	1.44291	9.79015	1.43995	6.81499	0.816925	7.75987	2.51523	9.12739	0.01		1.6496	7.38419	0.9287	8.43487	162.37	12.61	872.79	28.83	431.75	21.45	216	14.93	0
8	63.03	63.15	79.27	64.57	64.57	sp|Q9GKN8|PRELP_BOVIN	Prolargin OS=Bos taurus GN=PRELP PE=2 SV=1	0	auto - discordant peptide type	0.00305075	98.23	LRWINLDNNR	No iTRAQ8plex@N-term; Deamidated(N)@5	cleaved G-L@N-term; missed R-W@2	0.00019817	1313.68	657.849	1313.68	657.849	2	10	11.1.1.1773.7	0	38.7088	7716.28	38.0771	0.628182	3.394	0.636206	1.99555	1.6648	1.73325	0.290492	8.63202	0.174012	15.1399	0.569268	2.4852	0.920042	2.14889	1060.23	32.23	5783.72	75.5	13196.5	112.44	374.16	31.8	106.21
8	63.03	63.15	79.27	64.57	64.57	sp|Q9GKN8|PRELP_BOVIN	Prolargin OS=Bos taurus GN=PRELP PE=2 SV=1	0	auto - discordant peptide type	0.00261362	99	SAIHQLYLDSNR	Formyl@N-term	cleaved P-S@N-term	0.0111692	1443.72	722.868	1443.71	722.863	2	12	5.1.1.666.28	0	22.0513	101.468	22.0001	1.95141	11.2974	1.39595	8.70723	1.37312	8.92691	0.749085	20.7785	0.0892559	138.804	0.605654	12.1636	1.34419	9.78613	137.84	11.53	531.12	22.63	455.53	21.38	40.38	7.81	2.28
8	63.03	63.15	79.27	64.57	64.57	sp|Q9GKN8|PRELP_BOVIN	Prolargin OS=Bos taurus GN=PRELP PE=2 SV=1	0	auto - discordant peptide type	0.000869459	98.17	VLEKLPSLVFL	Formyl@N-term; iTRAQ8plex(K)@4	cleaved L-Y@C-term; missed K-L@4	0.00206958	1588.98	795.496	1588.97	795.495	2	11	5.1.1.1076.7	0	47.2065	73.4796	47.1902	3.31869	20.6536	2.10853	19.5968	2.65526	19.5627	0.248254	72.9614	3.51388	23.0283	0.297496	31.1888	7.60494	19.3914	159.23	12.37	544.92	23	598.34	24.29	9.09	6.4	60.97
9	60.58	65.86	34.25	12.22	9.672	sp|P81282|CSPG2_BOVIN	Versican core protein OS=Bos taurus GN=VCAN PE=1 SV=2	0	auto - discordant peptide type	2	99	AATSRYTLN	No iTRAQ8plex@N-term	cleaved N-F@C-term; missed R-Y@5	0.00127887	995.505	498.76	995.504	498.759	2	12	16.1.1.1521.6	0	18.2377	379.721	18.2147	100				100										53.72	7.07	11.51	5	563.76	22.93	7.71	5.92	4.47
9	60.58	65.86	34.25	12.22	9.672	sp|P81282|CSPG2_BOVIN	Versican core protein OS=Bos taurus GN=VCAN PE=1 SV=2	0	auto - discordant peptide type	2	99	AATSRYTLNFEMAQK	Formyl@N-term; iTRAQ8plex(K)@15	missed R-Y@5	-5.53338e-05	2062.05	688.356	2062.05	688.356	3	15	5.1.1.783.11	0	29.1886	1574.03	28.7952	1.57333	6.3342	0.71845	5.36974	1.29021	5.07719	0.846576	9.57622	0.984637	11.3934	0.437936	7.39867	2.60701	5.00443	487.49	21.54	1199.05	34.41	1877.55	42.73	200.18	16.88	110.33
9	60.58	65.86	34.25	12.22	9.672	sp|P81282|CSPG2_BOVIN	Versican core protein OS=Bos taurus GN=VCAN PE=1 SV=2	0	auto - discordant peptide type	2	99	AQCGGGLLGVR	Formyl@N-term; Methylthio(C)@3		0.00122845	1103.52	552.769	1103.52	552.768	2	14	2.1.1.572.4	0	28.799	1185.61	28.6656	2.2608	14.101	2.65342	11.209	2.18645	11.4895	1.22814	20.9024	2.98694	17.7973	1.09807	13.5611	2.81394	11.7386	114.36	10.63	722.96	26.27	519.44	22.98	47.41	8.54	54.64
9	60.58	65.86	34.25	12.22	9.672	sp|P81282|CSPG2_BOVIN	Versican core protein OS=Bos taurus GN=VCAN PE=1 SV=2	0	auto - discordant peptide type	2	99	ARAQCGGGLLGVR	No iTRAQ8plex@N-term; Methylthio(C)@5	cleaved V-A@N-term; missed R-A@2	0.0114731	1302.68	652.346	1302.66	652.34	2	15	8.1.1.1495.15	0	33.56	1408.34	33.5917	100		100		100		100								52.98	7.14	191.12	13.56	138.82	11.92	47.2	7.14	0
9	60.58	65.86	34.25	12.22	9.672	sp|P81282|CSPG2_BOVIN	Versican core protein OS=Bos taurus GN=VCAN PE=1 SV=2	0	auto - discordant peptide type	2	99	DAGWLSDQTVR	No iTRAQ8plex@N-term	cleaved C-D@N-term	0.00124576	1246.6	624.305	1246.59	624.304	2	13	13.1.1.1263.10	0	25.1883	257.956	25.1672	1.23059	22.1201	1.12183	15.4645	4.69358	13.7588	0.01		6.8643	18.178	0.902314	18.2518	0.486898	21.8931	30.77	5.48	151.09	12.37	551.19	22.85	0	11.27	62.07
9	60.58	65.86	34.25	12.22	9.672	sp|P81282|CSPG2_BOVIN	Versican core protein OS=Bos taurus GN=VCAN PE=1 SV=2	0	auto - discordant peptide type	2	99	EGCYGDMMGK	Glu->pyro-Glu@N-term; Methylthio(C)@3; iTRAQ8plex(K)@10		-0.00247973	1421.57	711.794	1421.58	711.795	2	13	2.1.1.458.29	0	21.8622	4284.44	21.9928	1.26453	3.34817	0.337929	3.05104	0.616523	2.67647	1.04098	4.23951	1.04885	5.94071	0.498741	3.41523	1.24213	2.58879	1274.63	34.66	1834.74	43	2918.69	53.4	800.77	30.13	382.33
9	60.58	65.86	34.25	12.22	9.672	sp|P81282|CSPG2_BOVIN	Versican core protein OS=Bos taurus GN=VCAN PE=1 SV=2	0	auto - discordant peptide type	2	99	ELQAAWR	Glu->pyro-Glu@N-term	cleaved G-E@N-term	0.0101618	854.45	428.232	854.44	428.227	2	10	4.1.1.373.8	0	19.3368	234.562	19.2575	1.05091	12.7428	1.55972	8.11383	0.948773	8.9422	1.94562	11.7558	1.64054	16.7553	0.62564	11.023	0.897073	9.97081	91.65	9.59	732.67	26.36	388.61	20.22	129.49	11.96	51.74
9	60.58	65.86	34.25	12.22	9.672	sp|P81282|CSPG2_BOVIN	Versican core protein OS=Bos taurus GN=VCAN PE=1 SV=2	0	auto - discordant peptide type	2	99	ETTVLVAQNGNIK	Formyl@N-term; Deamidated(N)@9; iTRAQ8plex(K)@13		-0.0076592	1718.93	860.471	1718.94	860.475	2	17	12.1.1.1132.22	0	24.8441	8146.4	24.9256	1.02333	2.41957	2.6954	1.36342	3.53987	1.35316	0.01		0.0809874	22.5335	0.536198	2.14412	1.36235	1.63648	2489.5	51.42	35319.5	183.79	40445.2	199.33	0	760.68	71.25
9	60.58	65.86	34.25	12.22	9.672	sp|P81282|CSPG2_BOVIN	Versican core protein OS=Bos taurus GN=VCAN PE=1 SV=2	0	auto - discordant peptide type	2	99	IFAMITDLSQR	Formyl@N-term		0.00248914	1321.67	661.843	1321.67	661.842	2	15	7.1.1.1959.3	0	47.8449	1806.89	47.8349			100		100								100		9.89	3.16	86.64	9.06	39.66	6.48	0	2.24	0
9	60.58	65.86	34.25	12.22	9.672	sp|P81282|CSPG2_BOVIN	Versican core protein OS=Bos taurus GN=VCAN PE=1 SV=2	0	auto - discordant peptide type	2	99	ITCLNPSAYQR	No iTRAQ8plex@N-term; Methylthio(C)@3		-0.000257322	1310.61	656.313	1310.61	656.313	2	14	8.1.1.1492.18	0	33.3803	1143.53	33.2225	0.999849	22.4409	1.24238	14.9159	0.98245	15.7739	1.51242	22.4271	0.616023	48.7191	0.494446	21.807	2.61878	14.8587	30.25	5.48	202.46	13.89	139.6	11.96	34.92	6.32	6.74
9	60.58	65.86	34.25	12.22	9.672	sp|P81282|CSPG2_BOVIN	Versican core protein OS=Bos taurus GN=VCAN PE=1 SV=2	0	auto - discordant peptide type	2	99	LATVGELQ	iTRAQ8plex@N-term	cleaved Q-A@C-term	-0.0015391	1133.66	567.836	1133.66	567.837	2	9	14.1.1.1239.8	0	26.8402	370.801	26.8836	0.429354	10.7398	0.636467	5.33946	1.21547	4.86968	0.01		0.712679	14.5007	0.428057	7.52348	1.32706	5.29522	101.62	10.1	811.4	28.05	1351.11	36.14	0	13.28	61
9	60.58	65.86	34.25	12.22	9.672	sp|P81282|CSPG2_BOVIN	Versican core protein OS=Bos taurus GN=VCAN PE=1 SV=2	0	auto - discordant peptide type	2	99	LATVGELQAA	iTRAQ8plex@N-term	cleaved A-W@C-term	-0.001319	1275.73	638.874	1275.73	638.874	2	13	13.1.1.1321.15	0	28.7449	3474.32	28.7767	1.27405	3.80186	1.18655	2.59427	1.21266	2.65576	1.18982	4.73718	1.46784	5.60062	0.425964	4.11094	1.33487	2.86968	1015.52	31.48	5094.28	69.95	4539.67	67.46	723.76	30.36	423.11
9	60.58	65.86	34.25	12.22	9.672	sp|P81282|CSPG2_BOVIN	Versican core protein OS=Bos taurus GN=VCAN PE=1 SV=2	1	auto	2	99	LATVGELQAAWR	iTRAQ8plex@N-term		0.0100699	1617.92	540.316	1617.91	540.312	3	16	1.1.1.952.7	1	38.9042	51.4993	38.8776			1.65335	39.9432	1.48316	41.5145	5.74827	44.7675	5.86778	53.2362			1.87001	43.2241	14.74	8.66	139.71	25.79	109.28	23.66	68.82	18.84	33.29
9	60.58	65.86	34.25	12.22	9.672	sp|P81282|CSPG2_BOVIN	Versican core protein OS=Bos taurus GN=VCAN PE=1 SV=2	0	auto - discordant peptide type	2	99	LATVGELQAAWRNGFDR	Formyl@N-term; Deamidated(N)@13	missed R-N@12	-0.0103796	1931.94	966.977	1931.95	966.982	2	12	12.1.1.1356.30	0	38.6013	408.666	38.4854	0.628069	25.4461	0.936107	14.2756	1.03639	14.4279	0.01		0.775082	37.516	0.43976	20.4901	0.906859	16.4326	19.92	4.47	159.92	12.37	154.38	12.37	0	8.79	8.89
9	60.58	65.86	34.25	12.22	9.672	sp|P81282|CSPG2_BOVIN	Versican core protein OS=Bos taurus GN=VCAN PE=1 SV=2	1	auto	2	99	LLASDAGR	iTRAQ8plex@N-term		-0.00405631	1105.64	553.825	1105.64	553.827	2	13	3.1.1.767.17	1	22.6669	33970.7	22.0232	0.782895	4.06301	0.818123	2.4681	1.22691	2.36472	0.488251	7.11708	0.506536	8.84379	0.407448	3.71131	1.15864	2.6496	777.29	27.62	4375.15	65.04	5721.07	74.82	369.94	25.3	181.87
9	60.58	65.86	34.25	12.22	9.672	sp|P81282|CSPG2_BOVIN	Versican core protein OS=Bos taurus GN=VCAN PE=1 SV=2	1	auto	2	99	QEVNPVR	iTRAQ8plex@N-term		0.00197275	1144.65	573.334	1144.65	573.333	2	12	7.1.1.1688.6	1	31.2093	1406.08	31.4394	1.16914	4.62647	1.23525	3.04189	1.07147	3.20307	0.827457	6.65726	0.775259	9.88958	0.910527	3.68002	0.523015	4.37981	669.93	25.65	3812.51	60.38	2883.54	54.06	361.84	22.18	160.65
9	60.58	65.86	34.25	12.22	9.672	sp|P81282|CSPG2_BOVIN	Versican core protein OS=Bos taurus GN=VCAN PE=1 SV=2	0	auto - discordant peptide type	2	99	QGNGSEIVSEEK	Gln->pyro-Glu@N-term; Deamidated(N)@3; iTRAQ8plex(K)@12		-0.000181666	1563.76	782.886	1563.76	782.886	2	13	3.1.1.591.31	0	11.8905	495.923	11.8337	1.31092	8.30733	1.53317	5.51263	1.23311	5.83448	0.789183	12.9547	0.405805	26.8314	0.601336	7.885	1.28363	6.36076	216.62	14.63	1364.61	36.08	956.99	31.22	99.52	11.96	24.25
9	60.58	65.86	34.25	12.22	9.672	sp|P81282|CSPG2_BOVIN	Versican core protein OS=Bos taurus GN=VCAN PE=1 SV=2	1	auto	2	99	QGSTTFVSDR	iTRAQ8plex@N-term		-0.000308094	1400.72	701.367	1400.72	701.367	2	17	10.1.1.1755.25	1	33.5149	431.503	33.5914	0.0399581	48.5605	0.974966	5.05723	0.685428	5.63168	0.998515	9.3141	3.39454	7.46865	1.11186	5.63196	0.625021	6.6038	9.24	4.47	1214.37	33.82	744.41	27.75	176.21	14.63	283.87
9	60.58	65.86	34.25	12.22	9.672	sp|P81282|CSPG2_BOVIN	Versican core protein OS=Bos taurus GN=VCAN PE=1 SV=2	0	auto - discordant peptide type	2	99	SPPVKGSLSGK	Formyl@N-term; iTRAQ8plex(K)@5; iTRAQ8plex(K)@11	missed K-G@5	-0.00103735	1692	565.008	1692	565.008	3	14	15.1.1.1554.7	0	28.4875	4172.59	28.4713	0.380563	6.10437	6.16854	1.75954	4.06278	1.81357	0.01		0.290414	10.3609	0.381282	3.32007	1.38287	2.1984	508.75	29.83	44417.6	204.51	25508.5	162.35	0	583.79	140.4
9	60.58	65.86	34.25	12.22	9.672	sp|P81282|CSPG2_BOVIN	Versican core protein OS=Bos taurus GN=VCAN PE=1 SV=2	0	auto - discordant peptide type	2	99	TEWGVLVPSIPSEGEVLGEPSQDIR	Formyl@N-term		0.0369799	2721.39	908.136	2721.35	908.124	3	16	8.1.1.1647.20	0	42.8656	233.983	42.8889	3.98102	29.3574	1.70434	26.3559	1.60668	26.9867			3.78685	37.5129			1.03427	31.5664	31.57	5.48	72.8	8.43	59.84	7.75	0	3.71	10.86
9	60.58	65.86	34.25	12.22	9.672	sp|P81282|CSPG2_BOVIN	Versican core protein OS=Bos taurus GN=VCAN PE=1 SV=2	0	auto - discordant peptide type	2	99	TTSEFLR	iTRAQ8plex@N-term	cleaved N-T@N-term	0.00178093	1156.64	579.328	1156.64	579.327	2	11	15.1.1.1603.10	0	31.5053	584.797	31.5454	0.620512	7.38667	0.994973	3.99063	1.17335	3.99382	0.176036	24.7797	0.267516	19.7717	0.207347	8.63033	1.55264	4.1631	232.7	15.33	2009.8	43.86	2066.6	45.22	50.38	12.37	36.28
9	60.58	65.86	34.25	12.22	9.672	sp|P81282|CSPG2_BOVIN	Versican core protein OS=Bos taurus GN=VCAN PE=1 SV=2	0	auto - discordant peptide type	2	99	TWDAAERECR	Formyl@N-term; Methylthio(C)@9	missed R-E@7	-0.00733248	1309.51	655.763	1309.52	655.766	2	11	11.1.1.1766.11	0	38.2848	273.867	38.1385	0.586102	16.5855	1.34869	8.52918	1.422	8.65896	0.702507	20.683	2.1187	15.4393	0.963146	10.1592	1.00263	10.0677	47.84	7.07	592.96	23.77	545.13	23.32	43.76	8.43	62.54
9	60.58	65.86	34.25	12.22	9.672	sp|P81282|CSPG2_BOVIN	Versican core protein OS=Bos taurus GN=VCAN PE=1 SV=2	0	auto - discordant peptide type	2	99	VSVPTHPEDVGDASLTMVK	iTRAQ8plex@N-term; Oxidation(M)@17; iTRAQ8plex(K)@19		-0.00251534	2605.39	652.354	2605.39	652.354	4	13	1.1.1.1012.8	0	42.6124	155.679	42.5189	1.32503	32.5499	3.09946	20.2645	3.68591	20.2629	0.718027	66.7097	0.01		1.26598	24.8704	1.77592	23.2646	44.88	11.87	565.47	40.25	586.35	41.71	18.56	11.87	0
9	60.58	65.86	34.25	12.22	9.672	sp|P81282|CSPG2_BOVIN	Versican core protein OS=Bos taurus GN=VCAN PE=1 SV=2	0	auto - shared MS/MS	2	99	VTSPIIK	iTRAQ8plex@N-term; iTRAQ8plex(K)@7		-0.00114512	1364.88	455.969	1364.89	455.969	3	11	3.1.1.917.3	0	31.8432	3170.86	31.8331	0.165523	9.89487	5.96312	1.554	2.99379	1.63789	0.01		0.01		0.815022	2.20975	1.2936	1.96513	287.71	28.14	55829.8	228.91	24440.1	161.36	0	577.89	0
9	60.58	65.86	34.25	12.22	9.672	sp|P81282|CSPG2_BOVIN	Versican core protein OS=Bos taurus GN=VCAN PE=1 SV=2	0	auto - discordant peptide type	2	99	YEINSLIR	iTRAQ8plex@N-term; Deamidated(N)@4		-0.00101045	1311.73	656.874	1311.73	656.874	2	14	2.1.1.587.17	0	29.7368	11832.2	29.704	0.575322	2.45847	2.60296	1.06885	3.67394	1.0553	0.24663	8.71847	0.699772	3.78187	0.589601	1.58898	0.590037	1.59304	2281.96	51.4	55610.8	230.57	68440.5	258.92	746.54	64.67	1003.75
9	60.58	65.86	34.25	12.22	9.672	sp|P81282|CSPG2_BOVIN	Versican core protein OS=Bos taurus GN=VCAN PE=1 SV=2	1	auto	2	99	YPIRVPR	iTRAQ8plex@N-term	missed R-V@4	-0.00488833	1203.73	402.252	1203.74	402.254	3	10	3.1.1.1078.2	1	41.7443	8064.97	41.118	0.669066	3.14337	0.87699	1.76568	1.84686	1.61729	0.175461	12.9835	0.540499	5.92179	0.281726	3.30474	1.84075	1.74904	1267.25	35.51	8947.12	93.36	16429	125.85	253.62	32.73	370.22
9	60.58	65.86	34.25	12.22	9.672	sp|P81282|CSPG2_BOVIN	Versican core protein OS=Bos taurus GN=VCAN PE=1 SV=2	1	auto	1.25964	97.93	DGFIQR	iTRAQ8plex@N-term		0.000893448	1038.58	520.296	1038.58	520.296	2	10	13.1.1.1176.12	1	19.8761	885.753	19.9739	1.32856	5.29556	1.53324	3.62973	1.82102	3.62873	1.52511	6.11668	1.52312	8.3514	1.46679	4.01578	0.720402	4.76895	560.21	23.52	3482.37	57.84	3606.33	59.82	490.77	25.5	232.26
9	60.58	65.86	34.25	12.22	9.672	sp|P81282|CSPG2_BOVIN	Versican core protein OS=Bos taurus GN=VCAN PE=1 SV=2	0	auto - discordant peptide type	1.21467	99	PIRVPR	No iTRAQ8plex@N-term	cleaved Y-P@N-term; missed R-V@3	-0.00149167	736.469	369.242	736.471	369.243	2	8	3.1.1.1073.2	0	41.4351	506.612	41.4884	3.74286	21.1941	2.0613	18.1932	1.79357	18.8113	0.01		0.01		0.276917	33.6495	0.01		53.31	7.14	158.14	12.37	119.98	11	0	6.57	0
9	60.58	65.86	34.25	12.22	9.672	sp|P81282|CSPG2_BOVIN	Versican core protein OS=Bos taurus GN=VCAN PE=1 SV=2	0	auto - discordant peptide type	0.90309	99	EGCYGDMMGKEGVR	Formyl@N-term; Methylthio(C)@3; iTRAQ8plex(K)@10	missed K-E@10	0.00546629	1908.82	637.281	1908.81	637.279	3	12	15.1.1.1661.8	0	35.0637	409.114	35.0454	0.60242	8.90469	1.1424	4.62426	0.94545	4.91527	0.386801	15.6648	2.34293	7.70073	0.205888	10.2811	1.42727	5.00245	161.02	12.85	1644.72	39.53	1186.87	34.71	78.9	11.96	226.47
9	60.58	65.86	34.25	12.22	9.672	sp|P81282|CSPG2_BOVIN	Versican core protein OS=Bos taurus GN=VCAN PE=1 SV=2	0	auto - discordant peptide type	0.756962	99	IELDKTGK	Formyl@N-term; iTRAQ8plex(K)@5; iTRAQ8plex(K)@8	missed K-T@5	-0.00297327	1538.91	513.977	1538.91	513.978	3	10	14.1.1.1365.3	0	34.5599	2213.73	34.7954	0.839617	6.58947	3.74472	3.26728	2.86126	3.37525	0.388399	16.763	0.01		0.699775	4.77928	1.27629	4.06501	340.4	19.82	8177.55	87.93	5448.16	74.57	120.17	19.8	0
9	60.58	65.86	34.25	12.22	9.672	sp|P81282|CSPG2_BOVIN	Versican core protein OS=Bos taurus GN=VCAN PE=1 SV=2	0	auto - discordant peptide type	0.59346	99	HPVTVAR	No iTRAQ8plex@N-term		0.00130913	778.446	390.23	778.445	390.23	2	8	6.1.1.1085.3	0	22.7221	283.302	22.6515	12.1388	17.2109	2.40804	17.2136	1.66464	18.0431	0.874996	39.0597	2.69609	29.1722	0.838738	23.0462	3.73878	17.4984	227.96	14.63	243.58	15.65	146.82	12.33	12.54	4.47	18.31
9	60.58	65.86	34.25	12.22	9.672	sp|P81282|CSPG2_BOVIN	Versican core protein OS=Bos taurus GN=VCAN PE=1 SV=2	0	auto - discordant peptide type	0.50724	99	CDYGWLLDA	iTRAQ8plex@N-term; Methylthio(C)@1	cleaved A-S@C-term	0.00316756	1404.64	703.327	1404.64	703.325	2	10	15.1.1.1808.10	0	44.1284	965.896	44.1685	0.606826	7.42626	0.6691	4.24841	0.921907	4.11607	0.581099	10.0232	0.873063	10.5296	0.333108	6.8228	1.50657	4.15505	221.43	14.76	1315.1	35.61	1579.95	39.42	161.82	15.33	115.21
9	60.58	65.86	34.25	12.22	9.672	sp|P81282|CSPG2_BOVIN	Versican core protein OS=Bos taurus GN=VCAN PE=1 SV=2	0	auto - discordant peptide type	0.09691	99	VARAQCGGGLLGVR	No iTRAQ8plex@N-term; Deamidated(Q)@5; Methylthio(C)@6	cleaved T-V@N-term; missed R-A@3	-0.0658607	1402.65	702.333	1402.72	702.366	2	13	15.1.1.1443.25	0	21.7124	4439.26	21.6045	4.60532	17.2252	3.46764	15.0904	4.84789	14.9615	0.01		2.44313	26.3211	0.270099	30.1048	1.08463	18.7096	105.5	10.1	427.88	20.37	521.59	22.61	0	8.76	20.24
9	60.58	65.86	34.25	12.22	9.672	sp|P81282|CSPG2_BOVIN	Versican core protein OS=Bos taurus GN=VCAN PE=1 SV=2	0	auto - discordant peptide type	0.076756	99	VGHDYQWIGLNDK	Formyl@N-term; iTRAQ8plex(K)@13		0.00261382	1875.94	626.322	1875.94	626.321	3	12	5.1.1.789.10	0	29.5564	783.048	29.658	1.61669	4.45924	1.24953	3.34309	2.05528	3.21588	1.60856	5.41615	1.02992	9.37612	1.30543	3.68738	0.691975	4.32993	843.12	28.57	3509.97	58.46	5034.06	70.11	640.19	29.29	194.24
9	60.58	65.86	34.25	12.22	9.672	sp|P81282|CSPG2_BOVIN	Versican core protein OS=Bos taurus GN=VCAN PE=1 SV=2	0	auto - discordant peptide type	0.0472076	99	IGQDYKGR	Formyl@N-term; iTRAQ8plex(K)@6	missed K-G@6	-0.00206032	1267.68	634.848	1267.68	634.849	2	13	12.1.1.1213.11	0	29.7918	2779.5	30.2615	0.895646	4.62276	1.06209	2.81609	1.17227	2.84918	0.410408	9.50607	0.563927	10.0815	0.523376	3.98235	0.881048	3.38222	624.03	24.84	3985.9	61.82	3836.01	61.77	218.22	20.1	142.09
9	60.58	65.86	34.25	12.22	9.672	sp|P81282|CSPG2_BOVIN	Versican core protein OS=Bos taurus GN=VCAN PE=1 SV=2	0	auto - discordant peptide type	0.0414361	99	TVEGVVFHYR	Formyl@N-term	cleaved L-T@N-term	0.000327853	1233.61	617.815	1233.61	617.814	2	13	6.1.1.1253.9	0	33.0192	154.599	32.9992	100		100		100		100				100		100		31.34	5.57	201.96	13.89	160.45	12.77	56.81	7.81	0
9	60.58	65.86	34.25	12.22	9.672	sp|P81282|CSPG2_BOVIN	Versican core protein OS=Bos taurus GN=VCAN PE=1 SV=2	0	auto - discordant peptide type	0.0296531	99	RTWDAAER	Formyl@N-term	missed R-T@1	0.00101069	1031.48	516.747	1031.48	516.747	2	13	5.1.1.457.14	0	9.1804	3603.76	9.4601	3.2501	12.0219	1.34336	10.5633	2.73152	9.91793	0.315457	58.0086	1.89527	21.6236	1.42449	11.7266	1.83658	11.1598	152.69	12.04	339.94	18.38	602.7	24.12	11.31	6.48	32.2
9	60.58	65.86	34.25	12.22	9.672	sp|P81282|CSPG2_BOVIN	Versican core protein OS=Bos taurus GN=VCAN PE=1 SV=2	0	auto - discordant peptide type	0.0177288	99	LQKVNMEK	Formyl@N-term; iTRAQ8plex(K)@3; Deamidated(N)@5; iTRAQ8plex(K)@8	cleaved A-L@N-term; missed K-V@3	-0.000574926	1625.93	542.983	1625.93	542.983	3	12	14.1.1.1363.6	0	34.4425	716.764	34.3059	1.06776	8.72152	2.32762	5.19734	2.23589	5.29951	0.492498	19.2313	0.781026	15.74	0.289104	9.79114	0.585668	7.53231	195.37	14.25	2294	46.72	1921.41	43.9	68.77	12.81	51.68
9	60.58	65.86	34.25	12.22	9.672	sp|P81282|CSPG2_BOVIN	Versican core protein OS=Bos taurus GN=VCAN PE=1 SV=2	0	auto - discordant peptide type	0.0168249	98.43	MFEHDFR	Formyl@N-term		0.00257048	1008.42	505.215	1008.41	505.213	2	10	2.1.1.544.6	0	27.0899	4175	26.8902	100		100		100		100		100		100		100		95.67	10.15	1505.85	37.79	1115.19	33.63	121.65	13.15	56.87
9	60.58	65.86	34.25	12.22	9.672	sp|P81282|CSPG2_BOVIN	Versican core protein OS=Bos taurus GN=VCAN PE=1 SV=2	0	auto - discordant peptide type	0.00744648	97.91	YTLNFEMAQK	Formyl@N-term; iTRAQ8plex(K)@10		0.0269704	1575.82	788.916	1575.79	788.903	2	13	7.1.1.1733.16	0	33.984	608.366	33.8919	0.775804	6.81061	0.506982	4.6318	0.575689	4.67486	0.635636	9.14257	0.807091	12.4046	1.03982	4.60693	0.89625	4.79749	275.53	16.28	969.85	30.64	960.26	30.94	172.28	14.63	103.66
9	60.58	65.86	34.25	12.22	9.672	sp|P81282|CSPG2_BOVIN	Versican core protein OS=Bos taurus GN=VCAN PE=1 SV=2	0	auto - discordant peptide type	0.00217692	98.71	LQGAHLTSILSHEEQM	Formyl@N-term	cleaved M-F@C-term	0.013223	1820.89	911.45	1820.87	911.444	2	13	12.1.1.1344.27	0	37.8623	178.77	37.9962	2.2607	23.4472	3.71675	17.9326	5.00088	17.8371	4.8313	22.1143	0.705308	72.8983	1.2295	21.7137	2.36546	19.5363	39.53	6.32	350.06	18.33	410.69	20.12	64.47	9	4.46
9	60.58	65.86	34.25	12.22	9.672	sp|P81282|CSPG2_BOVIN	Versican core protein OS=Bos taurus GN=VCAN PE=1 SV=2	0	auto - discordant peptide type	0.000869459	97.41	LQGAHLTSIL	Formyl@N-term	cleaved L-S@C-term	-5.87603e-06	1079.6	540.806	1079.6	540.806	2	12	10.1.1.1854.5	0	39.5531	261.819	39.6015	3.18209	23.6225	2.44167	19.4978	1.09005	22.0737	0.01		1.97523	38.5204	0.827274	25.9544	1.24349	23.4289	41.34	6.32	170.86	12.77	66.51	8.49	0	4.19	9.28
10	59.9	59.94	79.22	67.31	64.27	sp|Q27972|CHAD_BOVIN	Chondroadherin OS=Bos taurus GN=CHAD PE=1 SV=1	0	auto - discordant peptide type	2	99	AFQSFGR	iTRAQ8plex@N-term	cleaved N-A@N-term	0.00317814	1115.61	558.81	1115.6	558.809	2	9	7.1.1.1813.7	0	38.8762	256.503	38.8601	1.65457	7.49358	1.2053	5.72252	1.72683	5.58506	0.262957	28.7804	0.235815	35.0374	0.425687	9.33272	3.2073	5.54182	306.55	17.2	1202.83	34.18	1502.62	38.37	37.18	10.54	15.8
10	59.9	59.94	79.22	67.31	64.27	sp|Q27972|CHAD_BOVIN	Chondroadherin OS=Bos taurus GN=CHAD PE=1 SV=1	0	auto - discordant peptide type	2	99	AGAFDDLTELTYL	iTRAQ8plex@N-term	cleaved L-Y@C-term	-0.0214127	1731.87	866.94	1731.89	866.951	2	11	12.1.1.3015.19	0	58.0871	181.789	58.174	0.707125	20.6489	2.55603	11.4634	2.67679	11.5501	0.01		0.95974	27.541	0.382968	19.2173	2.78035	11.9668	35.98	6.32	700.53	25.81	639.68	25.24	0	6.45	17.66
10	59.9	59.94	79.22	67.31	64.27	sp|Q27972|CHAD_BOVIN	Chondroadherin OS=Bos taurus GN=CHAD PE=1 SV=1	1	auto	2	99	DTDAFR	iTRAQ8plex@N-term		-0.0049893	1027.52	514.767	1027.52	514.769	2	9	9.1.1.1657.15	1	27.7864	102.686	27.6955	1.54962	16.7999	2.23785	11.753	3.83914	11.4641	0.174076	123.085	1.09782	30.6392	0.785477	16.1742	3.96058	11.8662	60.89	7.81	473.64	21.4	708.5	26.23	5.22	6.4	15.6
10	59.9	59.94	79.22	67.31	64.27	sp|Q27972|CHAD_BOVIN	Chondroadherin OS=Bos taurus GN=CHAD PE=1 SV=1	0	auto - discordant peptide type	2	99	EVAAGAFR	No iTRAQ8plex@N-term		0.00174504	819.426	410.72	819.424	410.719	2	9	16.1.1.1546.2	0	19.7541	301.802	19.9892					6.53203	104.457									31.88	12.25	42.24	15	187.23	29.83	38.45	15	0
10	59.9	59.94	79.22	67.31	64.27	sp|Q27972|CHAD_BOVIN	Chondroadherin OS=Bos taurus GN=CHAD PE=1 SV=1	0	auto - discordant peptide type	2	99	FSDGAFLGVTTL	iTRAQ8plex@N-term	cleaved L-K@C-term	-0.0270254	1530.8	766.406	1530.82	766.419	2	11	12.1.1.1473.13	0	45.7714	93.7871	45.8065	0.850505	15.5061	0.304612	13.1367	0.598764	11.7183	0.941415	17.4281	0.600853	29.209	0.174501	25.6071	3.39818	10.2479	63.37	7.75	122.25	11.05	209.53	14.28	53.53	7.81	16.19
10	59.9	59.94	79.22	67.31	64.27	sp|Q27972|CHAD_BOVIN	Chondroadherin OS=Bos taurus GN=CHAD PE=1 SV=1	0	auto - discordant peptide type	2	99	FSDGAFLGVTTLK	Formyl@N-term; Dehydrated(S)@2; iTRAQ8plex(K)@13		-0.00789648	1668.9	835.455	1668.9	835.459	2	14	12.1.1.1486.20	0	46.5864	263.814	46.6098	0.862134	8.13113	0.837598	5.29462	0.766406	5.5525	0.39397	15.1906	0.01		0.0565208	24.6764	1.3244	5.51765	208.61	14.28	1091.67	32.34	870.97	29.63	72.75	10.58	0
10	59.9	59.94	79.22	67.31	64.27	sp|Q27972|CHAD_BOVIN	Chondroadherin OS=Bos taurus GN=CHAD PE=1 SV=1	0	auto - discordant peptide type	2	99	FYLDRNQLSSYPSAALSK	Formyl@N-term; Deamidated(N)@6; iTRAQ8plex(K)@18	missed R-N@5	0.00150778	2392.22	798.415	2392.22	798.415	3	15	9.1.1.3490.17	0	58.2568	1371.67	58.2852	0.121867	12.4042	0.571885	3.30033	1.10793	2.98754	0.128473	24.0782	0.404617	10.9444	0.0363352	25.0588	2.02208	2.96514	78.88	9.59	1993.81	43.85	3368.05	57.06	63.46	15.2	94.71
10	59.9	59.94	79.22	67.31	64.27	sp|Q27972|CHAD_BOVIN	Chondroadherin OS=Bos taurus GN=CHAD PE=1 SV=1	0	auto - discordant peptide type	2	99	GLLSPLVN	iTRAQ8plex@N-term	cleaved N-L@C-term	-0.00290309	1115.68	558.849	1115.69	558.85	2	10	16.1.1.1788.4	0	34.6233	182.475	34.6617	1.54516	29.055	1.71145	20.4387	2.82352	19.8069	0.01		0.905689	54.9575	0.291341	41.8756	2.50577	21.1711	38.59	8.72	230.23	21.12	331.19	25.38	0	6.15	8.18
10	59.9	59.94	79.22	67.31	64.27	sp|Q27972|CHAD_BOVIN	Chondroadherin OS=Bos taurus GN=CHAD PE=1 SV=1	0	auto - discordant peptide type	2	99	GLLSPLVNL	iTRAQ8plex@N-term	cleaved L-F@C-term	-0.00399545	1228.77	615.39	1228.77	615.392	2	11	16.1.1.1970.4	0	45.8381	220.55	45.698	0.533447	50.2568	0.91426	25.9927	1.45562	24.8661	0.720302	59.7499	0.811841	67.4413	0.146694	64.2464	1.07922	28.7148	24.62	11.18	227.28	33.09	315.52	39.24	25.37	14.14	13.55
10	59.9	59.94	79.22	67.31	64.27	sp|Q27972|CHAD_BOVIN	Chondroadherin OS=Bos taurus GN=CHAD PE=1 SV=1	0	auto - discordant peptide type	2	99	GLLSPLVNLFILQLNNNK	Formyl@N-term; iTRAQ8plex(K)@18		-0.0279798	2341.34	1171.68	2341.37	1171.69	2	18	1.1.1.1092.7	0	47.5651	556.412	47.3865	1.08734	8.21587	0.551399	6.23477	1.24787	5.46939	0.0447969	120.889	0.01		0.01		1.74382	5.66418	412.84	28.07	1127.66	47.31	2225.2	65.42	12.98	15.68	2.15
10	59.9	59.94	79.22	67.31	64.27	sp|Q27972|CHAD_BOVIN	Chondroadherin OS=Bos taurus GN=CHAD PE=1 SV=1	1	auto	2	99	LSHNPLK	iTRAQ8plex@N-term; iTRAQ8plex(K)@7		-0.0114866	1415.86	472.96	1415.87	472.964	3	10	4.1.1.723.3	1	40.7925	434.38	40.9055	0.782541	14.3638	5.71658	6.63785	6.33507	6.65665	0.16122	103.599	0.126169	69.292	0.113899	25.8456	2.14175	7.59304	78.55	10.1	3090.8	54.18	2986.58	54.44	12.35	12.77	4.58
10	59.9	59.94	79.22	67.31	64.27	sp|Q27972|CHAD_BOVIN	Chondroadherin OS=Bos taurus GN=CHAD PE=1 SV=1	0	auto - discordant peptide type	2	99	NQLSSYPSAALSK	Formyl@N-term; iTRAQ8plex(K)@13		-0.000369919	1696.89	849.454	1696.89	849.454	2	14	2.1.1.443.27	0	20.9416	90760.2	20.9533	1.66431	0.52104	0.418026	0.486493	0.476244	0.487006	0.469625	1.05113	0.01		0.01		0.936822	0.468146	58198.4	234.07	78736.2	280.54	78214.8	279.23	12532.5	125.02	0
10	59.9	59.94	79.22	67.31	64.27	sp|Q27972|CHAD_BOVIN	Chondroadherin OS=Bos taurus GN=CHAD PE=1 SV=1	0	auto - discordant peptide type	2	99	RSGAFQGAKDLRWLYLSENSLSSLQPGALDDVENLAK	iTRAQ8plex@N-term; iTRAQ8plex(K)@9; Amino(Y)@15; iTRAQ8plex(K)@37	cleaved L-R@N-term; missed R-S@1; missed K-D@9; missed R-W@12	-0.0406687	4975.65	1244.92	4975.69	1244.93	4	12	14.1.1.1576.31	0	47.5715	247.227	47.5766	1.11796	10.9519	0.771145	7.80116	1.72191	7.04851	0.01		0.740316	20.3128	0.163919	18.863	1.66568	7.66814	118.3	10.68	439.53	20.81	855.76	28.69	0	7.49	28.33
10	59.9	59.94	79.22	67.31	64.27	sp|Q27972|CHAD_BOVIN	Chondroadherin OS=Bos taurus GN=CHAD PE=1 SV=1	0	auto - discordant peptide type	2	99	SGAFQGAK	iTRAQ8plex@N-term; No iTRAQ8plex(K)@8		0.00397795	1068.59	535.303	1068.59	535.301	2	12	10.1.1.1675.7	0	28.5798	301.449	28.6249	4.51981	6.42668	0.365819	7.9835	1.03848	6.3822	0.690092	13.8291	0.540918	20.5868	0.302606	10.3068	0.626754	7.9958	744	26.34	324.35	19.18	802.85	27.77	86.69	11.05	32.2
10	59.9	59.94	79.22	67.31	64.27	sp|Q27972|CHAD_BOVIN	Chondroadherin OS=Bos taurus GN=CHAD PE=1 SV=1	0	auto - discordant peptide type	2	99	SIPDNAFQSFGR	iTRAQ8plex@N-term; Deamidated(N)@5		0.00675433	1642.83	548.618	1642.83	548.616	3	13	3.1.1.874.11	0	29.212	324.842	29.1888	0.426487	9.45069	0.561168	4.93893	0.463871	5.41413	0.641993	9.62587	1.14482	10.2947	0.578496	6.08666	1.90163	4.51096	132.62	11.49	939.92	29.93	677.46	26.29	152.35	13.49	128.74
10	59.9	59.94	79.22	67.31	64.27	sp|Q27972|CHAD_BOVIN	Chondroadherin OS=Bos taurus GN=CHAD PE=1 SV=1	0	auto - discordant peptide type	2	99	TKLLNLQR	Formyl@N-term; iTRAQ8plex(K)@2	missed K-L@2	-0.00239564	1316.81	659.41	1316.81	659.411	2	11	7.1.1.1942.6	0	46.8004	307.553	46.8472	1.33413	8.76319	1.57895	5.87611	1.90126	5.86414	0.709296	15.7478	0.458122	23.2114	0.132435	18.6898	1.91972	6.28469	198.26	14	1263.86	34.84	1326.97	36.24	80.44	11.96	24.62
10	59.9	59.94	79.22	67.31	64.27	sp|Q27972|CHAD_BOVIN	Chondroadherin OS=Bos taurus GN=CHAD PE=1 SV=1	0	auto - discordant peptide type	2	99	TSRPDATCASPAK	Formyl@N-term; Methylthio(C)@8; iTRAQ8plex(K)@13		-0.00518607	1681.8	841.908	1681.81	841.911	2	14	10.1.1.1693.19	0	29.7004	700.411	30.0927	1.70828	6.4638	0.784348	5.24503	0.981173	5.17101	0.0407797	109.234	0.104116	37.0221	0.01		0.96901	5.79454	389.73	19.26	963.85	30.71	1051.32	32.2	7.1	7.75	8.59
10	59.9	59.94	79.22	67.31	64.27	sp|Q27972|CHAD_BOVIN	Chondroadherin OS=Bos taurus GN=CHAD PE=1 SV=1	1	auto	2	99	VTELPR	iTRAQ8plex@N-term		-0.00567201	1017.61	509.811	1017.61	509.814	2	10	13.1.1.1291.8	1	26.9004	2705.47	26.8825	0.917662	2.99988	0.861684	1.94459	5.17686	1.62064	0.01		0.11855	12.3217	0.0182309	31.4879	2.34491	1.82614	1476.07	37.96	7465.65	88.2	39108.8	191.9	0	1282.28	68.96
10	59.9	59.94	79.22	67.31	64.27	sp|Q27972|CHAD_BOVIN	Chondroadherin OS=Bos taurus GN=CHAD PE=1 SV=1	0	auto - discordant peptide type	2	99	WLYLSEN	iTRAQ8plex@N-term	cleaved N-S@C-term	-0.00462428	1227.64	614.827	1227.64	614.829	2	10	13.1.1.1399.7	0	33.5042	1577.62	33.7324	1.01511	7.58189	1.04191	4.89902	2.75458	4.43759	0.01		0.47523	16.2916	0.01		2.26368	4.82249	239.63	15.33	1324.81	36.14	3054	54.06	0	25.55	40.57
10	59.9	59.94	79.22	67.31	64.27	sp|Q27972|CHAD_BOVIN	Chondroadherin OS=Bos taurus GN=CHAD PE=1 SV=1	0	auto - discordant peptide type	2	99	WLYLSENSLSSLQPGALDDVENLAK	Formyl@N-term; Deamidated(N)@7; iTRAQ8plex(K)@25		-0.0097228	3094.56	1032.53	3094.57	1032.53	3	12	11.1.1.1934.25	0	48.6116	281.049	48.6266	0.326156	11.1591	0.119656	8.60675	0.339476	6.12684	0.01		0.01		0.01		2.57808	4.4947	86.56	9.06	171.05	13.15	423.14	20.1	0	12.16	0
10	59.9	59.94	79.22	67.31	64.27	sp|Q27972|CHAD_BOVIN	Chondroadherin OS=Bos taurus GN=CHAD PE=1 SV=1	0	auto - discordant peptide type	2	99	YLETLWLDN	iTRAQ8plex@N-term	cleaved N-T@C-term	-0.00599635	1469.76	735.89	1469.77	735.893	2	11	11.1.1.1881.7	0	45.3302	417.01	45.4366	0.28791	10.9843	0.377695	5.26961	0.497238	5.11762	0.280512	15.1307	0.01		0.01		2.96065	4.1009	92.45	9.59	653.26	25.06	749.89	27.18	68.74	10.1	3.78
10	59.9	59.94	79.22	67.31	64.27	sp|Q27972|CHAD_BOVIN	Chondroadherin OS=Bos taurus GN=CHAD PE=1 SV=1	0	auto - discordant peptide type	2	99	YLETLWLDNTN	iTRAQ8plex@N-term	cleaved N-L@C-term	0.00272404	1684.86	843.439	1684.86	843.438	2	10	11.1.1.1855.17	0	43.7553	195.959	43.7836	2.00875	11.6773	2.20172	8.69492	2.47437	8.73343	1.08256	19.0074	0.597221	31.7803	0.340646	16.4558	2.23535	9.35078	135.14	11.53	797.84	27.68	781.82	27.87	55.58	9.59	14.53
10	59.9	59.94	79.22	67.31	64.27	sp|Q27972|CHAD_BOVIN	Chondroadherin OS=Bos taurus GN=CHAD PE=1 SV=1	0	auto - discordant peptide type	2	99	YLETLWLDNTNLEK	Formyl@N-term; Deamidated(N)@9; iTRAQ8plex(K)@14		0.00242492	2084.07	1043.04	2084.06	1043.04	2	12	8.1.1.1699.29	0	46.0722	257.625	46.0806	1.16984	9.4341	0.586772	7.22088	1.30954	6.371	0.0966066	71.3198	0.01		0.01		2.46945	6.30432	159.31	12.33	430.41	20.66	837.57	28.39	10.04	7.14	0
10	59.9	59.94	79.22	67.31	64.27	sp|Q27972|CHAD_BOVIN	Chondroadherin OS=Bos taurus GN=CHAD PE=1 SV=1	0	auto - discordant peptide type	1.92082	99	GLLSPLVNLFILQLNN	iTRAQ8plex@N-term	cleaved N-N@C-term	0.00973778	2071.24	691.422	2071.23	691.419	3	12	1.1.1.1091.6	0	47.4624	101.905	47.4477	2.18559	12.1875	0.706494	11.0538	1.78618	9.91753	0.729356	23.713	0.677133	30.1456	0.387597	16.1374	1.91779	10.481	138.61	11.45	241.34	15.62	532.03	22.61	35.3	7.75	15.53
10	59.9	59.94	79.22	67.31	64.27	sp|Q27972|CHAD_BOVIN	Chondroadherin OS=Bos taurus GN=CHAD PE=1 SV=1	0	auto - discordant peptide type	1.52288	99	WLYLSENSLSSLQPGALDDVEN	iTRAQ8plex@N-term	cleaved N-L@C-term	0.0138989	2753.38	918.802	2753.37	918.797	3	13	15.1.1.1826.22	0	45.2584	787.7	45.2171	1.82709	9.7058	1.46684	7.27673	2.35442	7.02965	0.512966	25.4717	0.01		0.407488	12.2754	2.08651	7.6112	180.53	13.23	780.67	27.55	1092.59	32.63	38.68	9.54	1.58
10	59.9	59.94	79.22	67.31	64.27	sp|Q27972|CHAD_BOVIN	Chondroadherin OS=Bos taurus GN=CHAD PE=1 SV=1	1	auto	1.35655	98.5	VVEELK	iTRAQ8plex@N-term; iTRAQ8plex(K)@6		-0.0103458	1323.81	662.913	1323.82	662.918	2	10	13.1.1.1508.12	1	40.2062	3019.13	39.7536	0.479366	8.21603	3.01182	3.19196	8.09913	3.06567	0.01		0.01		0.01		2.18239	3.53987	212.54	16.28	7192.78	83.79	16865.3	126.97	0	316.28	2.62
10	59.9	59.94	79.22	67.31	64.27	sp|Q27972|CHAD_BOVIN	Chondroadherin OS=Bos taurus GN=CHAD PE=1 SV=1	0	auto - discordant peptide type	1.20066	99	GLLSPLVNLFILQLN	iTRAQ8plex@N-term	cleaved N-N@C-term	-0.0118152	1957.18	979.597	1957.19	979.603	2	12	1.1.1.1091.17	0	47.4874	35.2298	47.4477	1.16083	45.7035	0.456022	37.8781	0.656824	36.091			1.22569	67.6824	0.383652	51.0846	1.82278	33.3734	36.9	13.23	78.08	19.62	98.06	21.91	0	5.03	14.09
10	59.9	59.94	79.22	67.31	64.27	sp|Q27972|CHAD_BOVIN	Chondroadherin OS=Bos taurus GN=CHAD PE=1 SV=1	1	auto	1.11919	97.36	CTCQLR	iTRAQ8plex@N-term; Methylthio(C)@1; Methylthio(C)@3		-0.000421846	1118.5	560.258	1118.5	560.258	2	10	9.1.1.3482.2	1	57.736	595.11	58.1013	0.92313	6.82177	0.779241	4.47826	1.74652	4.03456	0.065076	77.7856	0.35433	16.5512	0.01		1.72543	4.38168	285.14	16.64	1296.47	35.68	2533.68	49.37	15.34	11.92	39.58
10	59.9	59.94	79.22	67.31	64.27	sp|Q27972|CHAD_BOVIN	Chondroadherin OS=Bos taurus GN=CHAD PE=1 SV=1	0	auto - discordant peptide type	1.04576	99	LLNLQR	No iTRAQ8plex@N-term		0.000664958	755.466	378.74	755.465	378.74	2	7	16.1.1.1657.2	0	26.5597	137.253	26.9165			4.98009	83.2586	4.98662	83.8928									10.17	5.48	59.49	13.08	51.94	12.61	38.83	10.82	3.94
10	59.9	59.94	79.22	67.31	64.27	sp|Q27972|CHAD_BOVIN	Chondroadherin OS=Bos taurus GN=CHAD PE=1 SV=1	0	auto - discordant peptide type	0.801343	99	LRVVEELK	Formyl@N-term; iTRAQ8plex(K)@8	missed R-V@2	-0.00334128	1316.79	439.938	1316.8	439.94	3	10	3.1.1.1003.2	0	37.1238	2943.45	36.9925	1.3521	4.31064	1.03831	3.07984	1.66411	2.94262	0.387248	11.6341	0.171547	21.1358	0.150928	7.84153	1.13776	3.44506	805.1	27.91	3330.15	56.92	4653.78	67.36	175.97	19.97	36.94
10	59.9	59.94	79.22	67.31	64.27	sp|Q27972|CHAD_BOVIN	Chondroadherin OS=Bos taurus GN=CHAD PE=1 SV=1	0	auto - discordant peptide type	0.767004	99	HVHLENNR	Formyl@N-term		-0.00128663	1045.5	523.759	1045.51	523.76	2	13	6.1.1.1092.7	0	23.1634	1475.43	23.7519	3.52607	24.802	2.15779	22.129	1.83567	22.6453	1.64419	33.671	3.35776	32.1131	0.973884	26.7478	3.19041	22.5716	53.14	7.14	175.16	13	129.93	11.49	18.91	5	18.3
10	59.9	59.94	79.22	67.31	64.27	sp|Q27972|CHAD_BOVIN	Chondroadherin OS=Bos taurus GN=CHAD PE=1 SV=1	0	auto - discordant peptide type	0.679854	99	LHQLPSNFPFDSLETLTLTNN	iTRAQ8plex@N-term	cleaved N-P@C-term	-0.00262169	2704.4	902.474	2704.4	902.474	3	11	2.1.1.2417.22	0	58.1286	245.211	58.1486			2.78258	66.7134	4.67607	65.69									19.29	14.14	222.1	46.26	325.44	56.21	0	12.3	9.14
10	59.9	59.94	79.22	67.31	64.27	sp|Q27972|CHAD_BOVIN	Chondroadherin OS=Bos taurus GN=CHAD PE=1 SV=1	0	auto - discordant peptide type	0.58838	99	QLIYLYLSHNDIR	Formyl@N-term		0.00334749	1674.88	838.445	1674.87	838.444	2	16	5.1.1.1023.15	0	43.95	463.424	43.6115	13.7557	76.6918	12.17	75.4893	12.6973	75.5336					3.38546	77.6289	8.10213	76.1327	42.12	6.4	200.72	13.89	182.6	13.49	0.83	3.16	0
10	59.9	59.94	79.22	67.31	64.27	sp|Q27972|CHAD_BOVIN	Chondroadherin OS=Bos taurus GN=CHAD PE=1 SV=1	0	auto - discordant peptide type	0.543634	99	AGAFDDLTEL	iTRAQ8plex@N-term	cleaved L-T@C-term	0.000683441	1354.69	678.354	1354.69	678.353	2	9	15.1.1.1687.9	0	36.6636	152.371	36.6435	0.637767	10.1025	0.814017	5.7554	0.976345	5.7417	0.330219	20.1492	0.494617	19.0116	0.19923	11.8839	1.16851	6.14057	123.83	11.09	851.32	28.58	890.33	29.68	48.93	9.59	34.73
10	59.9	59.94	79.22	67.31	64.27	sp|Q27972|CHAD_BOVIN	Chondroadherin OS=Bos taurus GN=CHAD PE=1 SV=1	0	auto - discordant peptide type	0.337242	97.88	SGAFQGAKDLR	No iTRAQ8plex@N-term; iTRAQ8plex(K)@8	missed K-D@8	0.00471385	1452.8	485.275	1452.8	485.274	3	8	1.1.1.794.14	0	29.1498	92.6866	29.1214	100		100		100				100				100		194.23	13.53	278.34	16.88	678.7	25.5	38.41	8.43	39.12
10	59.9	59.94	79.22	67.31	64.27	sp|Q27972|CHAD_BOVIN	Chondroadherin OS=Bos taurus GN=CHAD PE=1 SV=1	0	auto - discordant peptide type	0.312471	99	LHQLPSNFPFDSLETLTLTNNPWK	Formyl@N-term; Deamidated(N)@21; iTRAQ8plex(K)@24		-0.00140464	3144.61	1049.21	3144.61	1049.21	3	14	3.1.1.2693.25	0	57.864	198.809	57.879	1.43784	14.1245	1.36696	10.2141	1.45042	10.3489	0.741412	23.675	0.755677	29.7683	0.434889	15.9601	1.95962	10.6543	82.92	9	424.62	20.2	392.85	19.8	32.63	7.14	15.76
10	59.9	59.94	79.22	67.31	64.27	sp|Q27972|CHAD_BOVIN	Chondroadherin OS=Bos taurus GN=CHAD PE=1 SV=1	0	auto - discordant peptide type	0.258061	99	SLSSLQPGALDDVENLAK	Formyl@N-term; iTRAQ8plex(K)@18	cleaved N-S@N-term	0.000208854	2188.15	730.392	2188.15	730.392	3	11	3.1.1.971.16	0	35.1846	1010.47	35.1531	0.937031	8.82746	1.05921	5.59624	1.65494	5.38504	0.425907	19.3147	0.629014	17.2317	0.23368	11.6144	1.78869	5.74147	177.5	13.23	1080.74	32.33	1472.35	37.91	61.57	11.53	43.09
10	59.9	59.94	79.22	67.31	64.27	sp|Q27972|CHAD_BOVIN	Chondroadherin OS=Bos taurus GN=CHAD PE=1 SV=1	0	auto - discordant peptide type	0.238072	97.12	AGAFDDL	iTRAQ8plex@N-term	cleaved L-T@C-term	-0.00205274	1011.52	506.765	1011.52	506.766	2	9	12.1.1.1236.6	0	31.2011	137.541	31.1244	100		100		100						100		100		72.69	8.43	371.3	19	568.38	23.49	22.4	7.07	16.57
10	59.9	59.94	79.22	67.31	64.27	sp|Q27972|CHAD_BOVIN	Chondroadherin OS=Bos taurus GN=CHAD PE=1 SV=1	0	auto - discordant peptide type	0.094744	99	QLSSYPSAALSK	Gln->pyro-Glu@N-term; iTRAQ8plex(K)@12	cleaved N-Q@N-term	0.00401359	1537.83	769.924	1537.83	769.922	2	13	3.1.1.765.22	0	22.5529	601.22	22.5117	0.782301	10.5912	0.645471	6.86582	1.15479	6.34362	0.01		0.215179	28.0325	0.01		2.04156	6.32515	115.41	10.58	512.91	22.36	800.12	27.84	0	22.37	11.48
11	46.48	48.62	66.94	59.17	56.94	sp|P21793|PGS2_BOVIN	Decorin OS=Bos taurus GN=DCN PE=1 SV=2	1	auto	2	99	AAVQLGN	iTRAQ8plex@N-term	cleaved N-Y@C-term	-0.00116017	975.564	488.789	975.566	488.79	2	12	14.1.1.1057.6	1	15.7288	1796.55	15.8147	1.00958	4.65592	0.0988665	6.38049	0.263607	4.38206	0.0451514	37.3449	0.428492	10.6099	0.01		3.11035	2.87531	609.43	23.85	321.46	18.84	747.35	26.78	20.8	7.75	93.54
11	46.48	48.62	66.94	59.17	56.94	sp|P21793|PGS2_BOVIN	Decorin OS=Bos taurus GN=DCN PE=1 SV=2	1	auto	2	99	AAVQLGNY	iTRAQ8plex@N-term	cleaved Y-K@C-term	-0.00250597	1138.63	570.321	1138.63	570.322	2	14	2.1.1.412.19	1	19.0328	27794.8	19.1188	0.440462	1.92336	0.979036	0.873157	1.68338	0.825567	0.01		0.365727	3.53231	0.117994	3.1619	2.87973	0.826881	3271.09	58.36	39163.2	194.3	58715.1	238.72	0	306.84	982.23
11	46.48	48.62	66.94	59.17	56.94	sp|P21793|PGS2_BOVIN	Decorin OS=Bos taurus GN=DCN PE=1 SV=2	0	auto - discordant peptide type	2	99	ASYSGVSLFSN	iTRAQ8plex@N-term	cleaved N-P@C-term	-0.0125551	1434.72	718.366	1434.73	718.372	2	13	8.1.1.1425.25	0	29.2922	1556.98	29.3687	4.1743	22.8512	2.97344	21.9087	3.77974	21.8816	2.62889	25.1956			0.808217	26.1186	14.9997	21.7012	168.95	12.77	648.23	25.06	718.49	26.65	81.2	10.58	0
11	46.48	48.62	66.94	59.17	56.94	sp|P21793|PGS2_BOVIN	Decorin OS=Bos taurus GN=DCN PE=1 SV=2	0	auto - discordant peptide type	2	99	ASYSGVSLFSNPVQYWEIQPSTFR	Arg-add@N-term; iTRAQ8plex(Y)@3		-0.0180385	3222.62	1075.21	3222.64	1075.22	3	17	1.1.1.1042.14	0	44.4882	62.9361	44.3699			0.506921	44.4522	0.79446	41.9631							3.0246	37.7606	6.11	4.24	35.14	10.1	48.02	11.87	6.97	5.2	2.49
11	46.48	48.62	66.94	59.17	56.94	sp|P21793|PGS2_BOVIN	Decorin OS=Bos taurus GN=DCN PE=1 SV=2	0	auto - discordant peptide type	2	99	DLPPDTALLDLQNNK	Formyl@N-term; iTRAQ8plex(K)@15		0.00199793	1998.06	1000.04	1998.06	1000.04	2	14	2.1.1.643.29	0	33.2057	1490.11	33.3372	0.750225	7.2419	0.315189	5.56706	0.761299	4.56641	0.240111	18.6229	0.388104	17.8396	0.304667	8.07522	2.52745	4.10289	236.85	15	535.98	23.15	1128.81	32.94	57.85	10.58	44.31
11	46.48	48.62	66.94	59.17	56.94	sp|P21793|PGS2_BOVIN	Decorin OS=Bos taurus GN=DCN PE=1 SV=2	0	auto - discordant peptide type	2	99	ELHLNNNK	Formyl@N-term; iTRAQ8plex(K)@8		-0.00775615	1312.7	657.356	1312.7	657.359	2	10	11.1.1.1798.9	0	40.2498	1812.12	40.537	0.74383	5.61274	0.518447	3.71527	0.963305	3.35446	0.323383	12.1512	0.01		0.570596	4.53294	1.83177	3.30528	397.31	19.57	1491.61	38.21	2416.59	48.4	131.82	15.62	0
11	46.48	48.62	66.94	59.17	56.94	sp|P21793|PGS2_BOVIN	Decorin OS=Bos taurus GN=DCN PE=1 SV=2	0	auto - discordant peptide type	2	99	EVPEIEPMGPVCPFR	Glu->pyro-Glu@N-term; Methylthio(C)@12	cleaved P-E@N-term	0.005561	1726.79	864.404	1726.79	864.401	2	14	12.1.1.1482.17	0	46.3341	526.277	46.3006	3.0886	26.046	2.26834	23.2867	4.04726	22.9245	5.30732	25.7776	0.604962	87.3752	1.54534	25.1465	1.42903	25.4071	52.8	7.14	208.87	14.28	324.95	17.8	69.24	9	3.74
11	46.48	48.62	66.94	59.17	56.94	sp|P21793|PGS2_BOVIN	Decorin OS=Bos taurus GN=DCN PE=1 SV=2	0	auto - discordant peptide type	2	99	GLNNLAK	iTRAQ8plex@N-term; Deamidated(N)@3; iTRAQ8plex(K)@7		-0.00722638	1337.81	669.91	1337.81	669.914	2	12	13.1.1.1311.9	0	28.1244	351.631	28.044	0.308773	11.5555	1.47183	4.03168	2.36181	3.89793	0.0864675	67.582	0.148345	32.847	0.194983	10.06	1.95375	4.27296	96.58	10.63	2479.7	48.76	3469.58	58.12	20.64	13.93	16.78
11	46.48	48.62	66.94	59.17	56.94	sp|P21793|PGS2_BOVIN	Decorin OS=Bos taurus GN=DCN PE=1 SV=2	0	auto - discordant peptide type	2	99	ISPGAFAPL	iTRAQ8plex@N-term	cleaved L-V@C-term	-0.00560374	1175.68	588.847	1175.69	588.85	2	9	14.1.1.1401.7	0	36.7663	3331.1	36.6279	0.927805	6.28338	1.04635	4.1172	1.52249	4.01083	0.592501	10.5514	1.22805	8.6644	0.33275	6.79509	1.58426	4.28489	367.21	19.03	2230.64	46.4	2830.07	52.66	178.96	17.78	175.77
11	46.48	48.62	66.94	59.17	56.94	sp|P21793|PGS2_BOVIN	Decorin OS=Bos taurus GN=DCN PE=1 SV=2	0	auto - discordant peptide type	2	99	ISPGAFAPLVK	No iTRAQ8plex@N-term; No iTRAQ8plex(K)@11		0.00026525	1098.64	550.329	1098.64	550.329	2	13	9.1.1.1919.3	0	43.8368	1217.3	43.8885			100		100		100						100		7.24	3.16	348.66	18.08	119.63	11.53	35.7	6.32	7.23
11	46.48	48.62	66.94	59.17	56.94	sp|P21793|PGS2_BOVIN	Decorin OS=Bos taurus GN=DCN PE=1 SV=2	0	auto - discordant peptide type	2	99	ITEIKDGDFK	Formyl@N-term; iTRAQ8plex(K)@5; iTRAQ8plex(K)@10	missed K-D@5	-0.00937299	1801	601.34	1801.01	601.343	3	10	14.1.1.1480.7	0	41.6293	1399.08	42.0429	1.15064	11.0473	1.46511	7.28823	1.42138	7.46877	0.01		0.689528	21.4179	0.277823	15.0552	2.90109	7.30359	123.85	11.09	849.42	28.5	718.54	26.81	0	19.46	26.84
11	46.48	48.62	66.94	59.17	56.94	sp|P21793|PGS2_BOVIN	Decorin OS=Bos taurus GN=DCN PE=1 SV=2	0	auto - discordant peptide type	2	99	ITKVDAASLK	Formyl@N-term; iTRAQ8plex(K)@3; iTRAQ8plex(K)@10	missed K-V@3	-0.00561941	1681.02	561.347	1681.02	561.348	3	14	2.1.1.611.3	0	31.1887	1339.07	30.9938	0.59655	8.47211	0.888497	4.56061	1.5663	4.28756	0.268083	21.8072	0.105759	49.465	0.358537	7.46242	1.69097	4.60055	173.29	13.19	1390.2	36.67	2136.9	45.54	59.43	12.77	11.11
11	46.48	48.62	66.94	59.17	56.94	sp|P21793|PGS2_BOVIN	Decorin OS=Bos taurus GN=DCN PE=1 SV=2	0	auto - discordant peptide type	2	99	IVVELGTNPLK	No iTRAQ8plex@N-term; iTRAQ8plex(K)@11	cleaved M-I@N-term	-0.0121522	1485.9	496.306	1485.91	496.31	3	14	14.1.1.1483.2	0	41.806	435.403	41.8594	1.00619	10.8569	0.893742	7.2158	1.65344	6.73527	0.01		0.01		0.523438	10.0482	1.62647	7.32854	117.08	10.68	560.16	23.37	903.6	29.56	0	27.6	1.76
11	46.48	48.62	66.94	59.17	56.94	sp|P21793|PGS2_BOVIN	Decorin OS=Bos taurus GN=DCN PE=1 SV=2	0	auto - discordant peptide type	2	99	LGLSFNSISAVDNGSLANTPHLR	Formyl@N-term; Deamidated(N)@6; Deamidated(N)@13		0.0118244	2412.2	1207.11	2412.19	1207.1	2	13	11.1.1.1933.31	0	48.5597	85.552	48.5031	2.2886	28.1352	1.72475	23.5937	2.2736	23.4082	2.28179	31.9128	3.49157	34.0797	1.64807	25.374	1.80885	25.0704	31.03	5.48	125.96	11.05	144.78	11.96	23.61	5.48	17.12
11	46.48	48.62	66.94	59.17	56.94	sp|P21793|PGS2_BOVIN	Decorin OS=Bos taurus GN=DCN PE=1 SV=2	0	auto - discordant peptide type	2	99	PVQYWEIQPSTFR	No iTRAQ8plex@N-term	cleaved N-P@N-term	0.00139138	1649.82	825.918	1649.82	825.917	2	15	2.1.1.619.20	0	31.7108	992.701	31.6108	0.767362	23.3416	2.71537	12.8984	2.82832	13.005	0.479401	49.4998	7.82334	15.6331	0.977956	15.977	1.34985	14.9166	27.98	5.57	533.3	22.52	484.35	21.98	13.34	6.4	103.16
11	46.48	48.62	66.94	59.17	56.94	sp|P21793|PGS2_BOVIN	Decorin OS=Bos taurus GN=DCN PE=1 SV=2	0	auto - discordant peptide type	2	99	SISAVDNGSLANTPHLR	Formyl@N-term; Deamidated(N)@7	cleaved N-S@N-term	0.0122379	1779.89	890.951	1779.88	890.945	2	16	15.1.1.1602.24	0	31.4672	351.808	31.4223	1.8235	12.1448	1.34135	9.49969	1.45583	9.58893	0.116729	89.2154	0.15171	83.5834	0.601206	12.8673	1.55497	10.2218	126.3	11.05	500.42	21.98	473.58	21.7	6.17	5.48	3.8
11	46.48	48.62	66.94	59.17	56.94	sp|P21793|PGS2_BOVIN	Decorin OS=Bos taurus GN=DCN PE=1 SV=2	0	auto - discordant peptide type	2	99	SSGIENGAFQGMK	No iTRAQ8plex@N-term; Deamidated(N)@6; No iTRAQ8plex(K)@13		0.00167342	1325.59	663.804	1325.59	663.803	2	15	10.1.1.1686.18	0	29.271	760.644	29.481	24.1448	106.047	11.3544	105.686	11.9971	105.713			48.0096	106.28	2.83895	107.904	13.4984	105.85	74.54	8.43	188.81	13.56	173.95	13.15	0	11.66	53.6
11	46.48	48.62	66.94	59.17	56.94	sp|P21793|PGS2_BOVIN	Decorin OS=Bos taurus GN=DCN PE=1 SV=2	0	auto - discordant peptide type	2	99	SVFNGLNQMIVVELGTNPLK	Formyl@N-term; Deamidated(N)@7; iTRAQ8plex(K)@20		-0.00213153	2505.34	836.122	2505.35	836.122	3	11	14.1.1.1595.16	0	48.6536	506.112	48.6219	1.36337	12.2963	0.803708	10.0385	1.83308	9.40289	1.53215	13.9505	0.01		0.362431	14.7826	2.59753	9.54914	128.32	11.09	407.45	20.07	810.3	27.96	110.05	11.96	0
11	46.48	48.62	66.94	59.17	56.94	sp|P21793|PGS2_BOVIN	Decorin OS=Bos taurus GN=DCN PE=1 SV=2	0	auto - shared MS/MS	2	99	TLQELR	iTRAQ8plex@N-term		-0.00642801	1062.63	532.321	1062.63	532.324	2	10	13.1.1.1306.3	0	27.8082	11591.2	27.188	0.378032	6.61628	0.442232	3.42349	0.784208	3.10409	0.23553	12.8799	0.280482	13.8783	0.155792	7.77163	1.88905	2.9262	260.14	16.03	1639.17	39.87	2534.51	49.61	123.69	15.65	69.8
11	46.48	48.62	66.94	59.17	56.94	sp|P21793|PGS2_BOVIN	Decorin OS=Bos taurus GN=DCN PE=1 SV=2	1	auto	2	99	VDAASLK	iTRAQ8plex@N-term; iTRAQ8plex(K)@7		-0.00902586	1310.79	656.404	1310.8	656.408	2	12	14.1.1.1305.12	1	30.9043	2059.57	31.0635	0.393604	5.76093	2.17713	2.12503	3.15141	2.08981	0.01		0.159146	16.0997	0.110995	9.49296	3.66764	2.16103	410.34	22.27	12225.4	108.11	15430.2	122.82	0	212.92	60
11	46.48	48.62	66.94	59.17	56.94	sp|P21793|PGS2_BOVIN	Decorin OS=Bos taurus GN=DCN PE=1 SV=2	0	auto - discordant peptide type	2	99	VPGGLADHK	Formyl@N-term; iTRAQ8plex(K)@9		0.000717417	1224.68	613.346	1224.68	613.346	2	13	13.1.1.1246.9	0	24.1473	6491.25	24.0668	0.518594	2.95092	0.18934	2.33784	0.680714	1.63741	0.244805	6.26619	0.157063	9.54623	0.01		6.44652	1.31368	1315.48	35.3	2586.99	51.47	8109.71	87.87	473.9	29.12	144.08
11	46.48	48.62	66.94	59.17	56.94	sp|P21793|PGS2_BOVIN	Decorin OS=Bos taurus GN=DCN PE=1 SV=2	0	auto - discordant peptide type	2	99	VVQCSDLGLEK	iTRAQ8plex@N-term; Methylthio(C)@4; No iTRAQ8plex(K)@11		0.00310268	1539.8	770.906	1539.79	770.904	2	13	7.1.1.3438.15	0	58.6471	471.429	58.3683	0.752574	27.4555	0.153111	27.4064	0.289249	22.7812	1.96988	22.0252	1.92317	29.7698	0.251136	30.2847	0.624876	21.1467	82	19.62	89.86	21.45	148.02	27.2	163.8	28.55	75.78
11	46.48	48.62	66.94	59.17	56.94	sp|P21793|PGS2_BOVIN	Decorin OS=Bos taurus GN=DCN PE=1 SV=2	0	auto - discordant peptide type	1.55284	99	SNPVQYWEIQPSTFR	No iTRAQ8plex@N-term	cleaved F-S@N-term	0.000998765	1850.9	926.455	1850.9	926.455	2	13	2.1.1.646.22	0	33.3786	309.223	33.3987	1.47163	12.037	0.407572	10.9533	0.594216	10.2999	0.72433	18.8511	1.14044	22.0137	0.997267	10.3029	0.423829	13.3658	109.26	10.15	162.99	12.77	207.2	14.28	41.04	7.07	30.62
11	46.48	48.62	66.94	59.17	56.94	sp|P21793|PGS2_BOVIN	Decorin OS=Bos taurus GN=DCN PE=1 SV=2	0	auto - discordant peptide type	0.450997	99	NLHTLILINNK	Formyl@N-term; iTRAQ8plex(K)@11		0.00357696	1623.97	812.99	1623.96	812.988	2	14	15.1.1.1850.22	0	46.7349	1235.29	46.8784	0.61796	7.19842	0.429776	4.65706	0.741148	4.23449	0.550507	9.79105	0.176501	29.7914	0.379808	6.4192	1.86484	3.95318	233.42	15	874.41	29.22	1314.82	35.79	158.69	14.66	24.11
11	46.48	48.62	66.94	59.17	56.94	sp|P21793|PGS2_BOVIN	Decorin OS=Bos taurus GN=DCN PE=1 SV=2	0	auto - discordant peptide type	0.14752	99	SLFSNPVQYWEIQPSTFR	No iTRAQ8plex@N-term	cleaved V-S@N-term	0.0280655	2198.11	733.71	2198.08	733.701	3	13	2.1.1.787.11	0	42.026	190.96	42.0644	8.58648	144.039	13.7778	142.454	12.2122	142.528	13.7233	144.057			4.40166	143.629	10.5841	142.778	19.8	4.47	171.13	12.77	132.26	11.58	24.15	5.48	18.79
11	46.48	48.62	66.94	59.17	56.94	sp|P21793|PGS2_BOVIN	Decorin OS=Bos taurus GN=DCN PE=1 SV=2	0	auto - discordant peptide type	0.126679	99	SYSGVSLFSNPVQYWEIQPSTFR	Formyl@N-term	cleaved A-S@N-term	0.018487	2719.31	907.444	2719.29	907.438	3	14	3.1.1.1115.14	0	44.0493	466.413	44.0827	1.43315	13.918	1.25378	10.599	1.05328	11.0502	1.81478	14.5954	0.01		0.537277	14.5101	2.22564	10.7392	94.55	9.59	445.54	20.66	326.36	18.25	91.37	10.1	1.09
11	46.48	48.62	66.94	59.17	56.94	sp|P21793|PGS2_BOVIN	Decorin OS=Bos taurus GN=DCN PE=1 SV=2	0	auto - discordant peptide type	0.00656377	97.23	ELHLNNNKLVK	Formyl@N-term; iTRAQ8plex(K)@8; iTRAQ8plex(K)@11	missed K-L@8	-0.014141	1957.14	490.293	1957.16	490.297	4	10	2.1.1.768.4	0	40.8429	1400.96	40.4614	1.22228	7.06088	1.72005	4.51549	2.61546	4.40163	0.1324	53.8888	0.220825	28.6176	0.173078	13.4082	2.98343	4.58822	296.01	17.2	2243.74	46.51	2974.88	53.89	24.47	13.15	19.34
11	46.48	48.62	66.94	59.17	56.94	sp|P21793|PGS2_BOVIN	Decorin OS=Bos taurus GN=DCN PE=1 SV=2	0	auto - discordant peptide type	0.00217692	99	PEVPEIEPMGPVCPFR	Formyl@N-term; Methylthio(C)@13	cleaved F-P@N-term	-0.0084574	1869.84	935.926	1869.85	935.93	2	15	10.1.1.1952.22	0	45.6245	1298.87	45.5219	4.70026	29.4579	2.05759	27.7032	1.66796	28.363	0.678595	59.5776			2.2802	28.8375	2.89796	28.297	53.64	7.14	126.48	11.09	89.4	9.54	5.91	3.16	0
12	45.79	45.83	61.2	50.17	47.83	sp|P19879|MIME_BOVIN	Mimecan OS=Bos taurus GN=OGN PE=1 SV=2	0	auto - discordant peptide type	2	99	ALESVPLNLPESLR	No iTRAQ8plex@N-term	cleaved N-A@N-term	0.000998998	1536.85	769.433	1536.85	769.433	2	15	5.1.1.859.11	0	33.8657	1185.37	33.4734	2.35008	24.597	3.82601	19.5594	2.3047	20.2923	0.01		1.11059	49.3474	1.41676	22.7089	3.36891	20.4459	40.55	6.4	355.59	18.36	186.77	13.96	0	3.16	6.93
12	45.79	45.83	61.2	50.17	47.83	sp|P19879|MIME_BOVIN	Mimecan OS=Bos taurus GN=OGN PE=1 SV=2	1	auto	2	99	DFADIPNLR	iTRAQ8plex@N-term		-0.0120565	1363.73	455.583	1363.74	455.587	3	9	2.1.1.683.4	1	35.6211	214.822	35.5479	3.50449	10.8862	1.90565	9.79016	4.31809	9.46313	0.764826	25.9671	0.819775	25.4308	0.413454	15.5457	3.41935	9.84495	272.95	16.16	799.46	28.14	1579.55	38.99	45.46	11.05	23.09
12	45.79	45.83	61.2	50.17	47.83	sp|P19879|MIME_BOVIN	Mimecan OS=Bos taurus GN=OGN PE=1 SV=2	0	auto - discordant peptide type	2	99	DRIEEIR	Formyl@N-term	missed R-I@2	0.00801164	957.496	479.755	957.488	479.751	2	11	4.1.1.254.9	0	12.0291	567.239	12.0708	1.72387	13.7052	0.628663	11.7674	2.22992	9.82153	1.83722	16.3021	1.74882	21.7781	1.08219	11.9924	0.636286	13.9547	86.57	9.06	170.05	13.19	525.94	22.41	70.41	9.64	31.76
12	45.79	45.83	61.2	50.17	47.83	sp|P19879|MIME_BOVIN	Mimecan OS=Bos taurus GN=OGN PE=1 SV=2	0	auto - discordant peptide type	2	99	DRIEEIRLEGN	Formyl@N-term	cleaved N-P@C-term; missed R-I@2; missed R-L@7	0.00132658	1370.68	686.347	1370.68	686.347	2	12	10.1.1.1793.20	0	35.8377	1726.36	36.2904	1.85998	26.8274	1.93949	21.2998	0.834674	23.8654	2.24829	27.8566	0.9775	57.9355	1.54713	23.3676	2.5117	22.0502	30.57	5.48	171.7	12.77	64.43	8.43	28.2	5.48	5.81
12	45.79	45.83	61.2	50.17	47.83	sp|P19879|MIME_BOVIN	Mimecan OS=Bos taurus GN=OGN PE=1 SV=2	0	auto - discordant peptide type	2	99	EKETMIIVPDEK	Formyl@N-term; iTRAQ8plex(K)@2; iTRAQ8plex(K)@12	missed K-E@2	-0.00605109	2067.13	690.051	2067.14	690.053	3	15	13.1.1.1513.9	0	40.5084	699.139	40.243	0.179285	25.9149	1.60881	6.50743	2.10814	6.43893	0.01		0.34605	36.652	0.923118	8.20908	1.80973	7.05625	21.69	5.48	1048.37	31.61	1197.84	34.31	0	13.96	15.14
12	45.79	45.83	61.2	50.17	47.83	sp|P19879|MIME_BOVIN	Mimecan OS=Bos taurus GN=OGN PE=1 SV=2	0	auto - discordant peptide type	2	99	ESAYLYAR	No iTRAQ8plex@N-term		0.00499013	971.476	486.745	971.471	486.743	2	11	10.1.1.1644.8	0	26.6788	11847.7	26.8454	0.785341	38.2807	1.89772	20.9657	3.95601	20.1082	4.42039	25.7069	4.09893	31.3279	0.89389	26.5646	1.06295	25.3981	9.51	3.16	123.78	10.95	224.99	14.76	40.85	7.07	17.95
12	45.79	45.83	61.2	50.17	47.83	sp|P19879|MIME_BOVIN	Mimecan OS=Bos taurus GN=OGN PE=1 SV=2	0	auto - discordant peptide type	2	99	HNLSFLYLDHNALESVPLNLPESLR	iTRAQ8plex@N-term	cleaved L-H@N-term	-7.04857	3187.66	1063.56	3194.7	1065.91	3	12	6.1.1.3041.29	0	58.0785	288.659	57.9635	2.18356	19.2873	2.51997	15.32	2.21378	15.6335	1.76534	23.7668	0.540421	59.8636	0.777358	20.3312	3.82946	15.593	60.78	7.75	377.82	19	289.41	17.12	37.5	7.07	5.44
12	45.79	45.83	61.2	50.17	47.83	sp|P19879|MIME_BOVIN	Mimecan OS=Bos taurus GN=OGN PE=1 SV=2	0	auto - discordant peptide type	2	99	IEEIRLEGN	Formyl@N-term	cleaved N-P@C-term; missed R-L@5	0.00247637	1099.55	550.784	1099.55	550.783	2	14	13.1.1.1280.7	0	26.2261	754.498	26.2102	0.73869	22.0379	1.74726	12.0309	1.17997	12.922	0.634361	31.1927	2.45173	21.3893	1.3797	13.6417	1.04885	14.4744	28.61	5.48	364.51	18.57	214.64	14.9	18.75	5.48	34.34
12	45.79	45.83	61.2	50.17	47.83	sp|P19879|MIME_BOVIN	Mimecan OS=Bos taurus GN=OGN PE=1 SV=2	0	auto - discordant peptide type	2	99	LDFTGNLIEDIEDGTFSK	No iTRAQ8plex@N-term; No iTRAQ8plex(K)@18		0.0201107	2012.98	1007.5	2012.96	1007.49	2	12	6.1.1.3038.26	0	57.8883	252.062	57.8398	46.7002	405.592	100		100		89.8564	405.533			34.736	405.434	23.2135	405.513	40.8	6.4	331.15	17.78	277.77	16.73	59.91	8.43	25.1
12	45.79	45.83	61.2	50.17	47.83	sp|P19879|MIME_BOVIN	Mimecan OS=Bos taurus GN=OGN PE=1 SV=2	1	auto	2	99	LEGNPVILGK	iTRAQ8plex@N-term; iTRAQ8plex(K)@10		-0.000370417	1647.02	550.013	1647.02	550.013	3	12	4.1.1.615.6	1	34.161	3365.5	33.5311	0.489753	8.41588	1.7562	3.62861	4.22188	3.42268	0.01		0.01		0.649181	5.17023	1.81278	3.96616	183.74	14.28	3548.91	58.76	7439.02	84.47	0	41.2	0
[truncated: 924 more rows]
[truncated: 8 more columns]

## Sheet: 3. Peptides ID_batch 2
N	Unused	Total	%Cov	%Cov(50)	%Cov(95)	Accessions	Names	Used	Annotation	Contrib	Conf	Sequence	Modifications	Cleavages	dMass	Prec MW	Prec m/z	Theor MW	Theor m/z	Theor z	Sc	Spectrum	Specific	Time	PrecursorSignal	PrecursorElution	113:121	%Err 113:121	114:121	%Err 114:121	115:121	%Err 115:121	116:121	%Err 116:121	117:121	%Err 117:121	118:121	%Err 118:121	119:121	%Err 119:121	Area 113	Err 113	Area 114	Err 114	Area 115	Err 115	Area 116	Err 116	Area 117
[truncated: 1,355 more rows]
[truncated: 8 more columns]

[truncated: 2 more sheets: 4. Peptides Quant_batch 1, 5. Peptides Quant_batch 2]
