# Supplementary material for: Matrisome Profiling During Intervertebral Disc Development And Ageing
Source: Sci Rep. 2017 Sep 14;7:11629. doi: 10.1038/s41598-017-11960-0 (PMC5599645; doi:10.1038/s41598-017-11960-0)
Supplement: Supplementary file 3 — Supplementary Data 3 [file 41598_2017_11960_MOESM3_ESM.xls]

## Sheet: Tables_Captions
Table	Legend
1. Proteins	Common proteins identified with 95% confidence and quantified in batch 1 and 2 and respective relative quantification
2. Peptides_ID_batch 1	List of peptides with 95% confidence from batch 1 that originated the identification of the proteins in table 1
3. Peptides_ID_batch 2	List of peptides with 95% confidence from batch 2 that originated the identification of the proteins in table 2
4. Peptides_Quant_batch 1	List of peptides used for relative quantification of the proteins in batch 1 originating the relative quantification of the proteins in table 1
5. Peptides_Quant_batch 2	List of peptides used for relative quantification of the proteins in batch 2 originating the relative quantification of the proteins in table 2

## Sheet: 1. Proteins
Protein Group	Accession Number	Accession Name	Protein Name	Species	Peptides ID (batch 1)	Peptides Quant (batch 1)	Unique Peptides Quant (batch 1)	Peptides ID (batch 2)	Peptides Quant (batch 2)	Unique Peptides Quant (batch 2)	Foetus 1	Foetus 2	Foetus 3	Pool Foetus	Young 1	Young 2	Young 3	Young 1 (2)	Young 2 (2)	Young 3 (2)	Old 1	Old 2	Old 3	Pool Old
1	P13608	PGCA_BOVIN	Aggrecan core protein	BOVIN	280	1152	32	198	255	9	0.847227	0.831764	0.794328	0.92045	1.04713	1.1272	1.23595	1.04713	1.14815	1.20226	1.19124	1.24738	1.58489	1.27057
2	P02459	CO2A1_BOVIN	Collagen alpha-1(II) chain	BOVIN	208	164	14	152	242	8	0.319154	0.580764	0.483059	0.328095	6.91831	4.52898	6.30957	3.87258	6.08135	3.13329	0.205116	0.737904	0.349945	0.207014
3	P07589	FINC_BOVIN	Fibronectin	BOVIN	131	345	30	115	621	33	0.0751623	0.0316228	0.0152757	0.92045	0.291072	0.167494	0.660693	0.954993	0.937562	0.954993	1.21339	1.1695	1.51356	5.15229
4	P12111	CO6A3_HUMAN	Collagen alpha-3(VI) chain	HUMAN	116	300	20	52	220	19	4.7863	1.61436	2.91072	4.40555	1.00925	2.18776	4.7863	0.903649	0.92045	1.35519	0.483059	0.301995	3.0761	1.05682
5	P48616	VIME_BOVIN	Vimentin	BOVIN	97	225	22	46	138	17	3.22107	0.704693	7.37904	2.67917	0.390841	2.01372	1.38038	0.283139	0.751623	0.625173	0.111686	0.263027	0.816582	0.285759
6	P21809	PGS1_BOVIN	Biglycan	BOVIN	81	5	1	54	33	1	0.510505	0.164437	2.24905	12.7057	1.95884	7.37904	6.79204	13.4276	12.7057	22.2844	4.2462	4.52898	30.761	1.99526
6	O46390	PGS1_SHEEP	Biglycan	SHEEP	81	5	1	54	33	1
7	Q29116	TENA_PIG	Tenascin	PIG	103	394	12	54	167	6	1.39316	3.28095	4.40555	1.51356	5.7544	16.5959	11.1686	1.41906	2.53513	1.80302	0.0465586	0.0413047	0.0334195	0.130617
8	P35445	COMP_BOVIN	Cartilage oligomeric matrix protein	BOVIN	89	121	8	67	171	6	0.16293	0.0954993	0.0409261	0.0685488	1.05682	1.7378	2.55859	1.14815	0.92045	2.46604	9.12011	6.54636	21.2814	3.56451
9	P98160	PGBM_HUMAN	Basement membrane-specific heparan sulfate proteoglycan core protein	HUMAN	80	120	16	34	120	14	1.45881	2.05116	1.7378	1.39316	0.310456	1.40605	1.8197	0.376704	1.25893	0.990832	0.691831	0.608135	1.20226	0.334195
10	P13605	FMOD_BOVIN	Fibromodulin	BOVIN	64	162	2	43	96	2	0.353183	0.0346737	0.465586	0.167494	1.18032	0.288403	1.33045	2.46604	1.13763	4.13048	5.39511	2.48886	1.57036	1.34276
11	Q27972	CHAD_BOVIN	Chondroadherin	BOVIN	45	9	1	23	105	4	0.0505825	0.134276	0.0672977	2.72898	0.711214	17.2187	20.3236	26.5461	10.666	43.2514	46.9894	26.0615	41.6869	9.37562
12	Q9GKN8	PRELP_BOVIN	Prolargin	BOVIN	49	206	7	35	170	7	0.101859	0.108643	0.0724436	0.809096	0.461318	0.630957	2.83139	0.946237	0.928966	1.25893	1.35519	1.2942	1.97697	2.70396
13	P00761	TRYP_PIG	Trypsin	PIG	45	274	6	28	266	6	0.816582	2.96483	2.55859	0.972747	11.695	6.60693	6.30957	1.23595	0.963829	1.03753	1.1695	1.08643	2.03236	7.7983
14	P81282	CSPG2_BOVIN	Versican core protein	BOVIN	60	103	8	35	101	5	0.170608	0.285759	0.192309	0.794328	0.322107	1.90546	3.13329	0.448745	0.570164	2.55859	1.64437	1.55597	7.58578	1.72187
15	P19879	MIME_BOVIN	Mimecan	BOVIN	34	19	2	27	7	1	0.319154	0.83946	0.597035	0.847227	0.496592	1.40605	3.25087	0.296483	0.954993	3.80189	3.01995	2.55859	4.96592	2.63027
16	P21793	PGS2_BOVIN	Decorin	BOVIN	34	105	6	34	27	3	0.0691831	0.135519	0.0376704	0.226986	0.510505	0.963829	4.05509	0.398107	0.127057	1.23595	6.54636	11.272	16.4437	6.98232
17	P55252	HPLN1_BOVIN	Hyaluronan and proteoglycan link protein 1	BOVIN	34	63	3	22	88	2	0.113763	0.185353	0.0496592	0.0192309	1	0.428549	2.29087	0.16293	0.119124	1.7378	5.01187	8.47227	10.2802	3.7325
18	P12110	CO6A2_HUMAN	Collagen alpha-2(VI) chain	HUMAN	37	7	1	21	7	1	2.46604	2.29087	2.75423	3.37287	1.19124	2.48886	2.63027	1.58489	1.7378	2.12814	1.43219	1.87068	4.7863	1.05682
19	P12109	CO6A1_HUMAN	Collagen alpha-1(VI) chain	HUMAN	37	138	5	15	56	1	0.879023	0.127057	0.660693	1.99526	0.180302	0.544503	1.31826	0.343558	0.77983	1.03753	0.432514	2.01372	4.16869	0.660693
21	Q8IUL8	CILP2_HUMAN	Cartilage intermediate layer protein 2	HUMAN	32	75	7	19	23	5	0.0981748	0.2208	0.100925	0.0343558	1.67494	1.22462	2.65461	1.31826	1.83654	3.19154	6.79204	6.54636	5.44503	2.51189
22	Q7Z7G0	TARSH_HUMAN	Target of Nesh-SH3	HUMAN	28	66	3	21	119	4	0.0405509	0.139316	0.0691831	0.591562	0.879023	2.51189	5.24807	1.34276	1.27057	1.78649	1.7378	1.45881	1.70608	2.65461
23	Q32S24	COBA2_BOVIN	Collagen alpha-2(XI) chain	BOVIN	33	49	10	19	10	3	1.02802	1.88799	0.862979	0.564937	2.12814	4.09261	3.01995	1.10662	1.43219	1.7378	1.39316	1.2942	0.510505	2.1677
24	P02545	LMNA_HUMAN	Prelamin-A/C	HUMAN	30	21	6	13	16	6	1.45881	1.55597	2.29087	2.65461	0.192309	0.376704	0.704693	0.293765	0.60256	0.870964	0.092045	0.409261	0.751623	0.119124
25	P24821	TENA_HUMAN	Tenascin	HUMAN	30	95	3	10	16	2	1.01859	0.515229	3.28095	1.55597	3.34195	20.7014	12.942	1.77011	1.47231	2.67917	0.554626	0.143219	1.52757	0.143219
26	Q9XSJ4	ENOA_BOVIN	Alpha-enolase	BOVIN	27	62	10	15	19	4	0.772681	0.461318	3.94457	10.4713	1.44544	4.74242	5.54626	6.79204	3.04789	9.46237	5.7544	1.19124	15.417	1.11686
27	P17697	CLUS_BOVIN	Clusterin	BOVIN	25	12	4	21	17	2	0.016293	0.0630957	0.0111686	0.017378	0.0648634	0.122462	0.280543	0.0420727	0.0263027	0.092045	6.72977	9.12011	10.5682	5.86138
28	P02769	ALBU_BOVIN	Serum albumin	BOVIN	21	22	8	10	35	6	0.794328	0.325087	0.855067	3.83707	0.0469894	1.20226	0.0229087	0.293765	1.30617	0.165959	0.123595	0.188799	18.7068	1.90546
29	O11780	BGH3_PIG	Transforming growth factor-beta-induced protein ig-h3	PIG	24	28	5	10	6	2	2.22844	0.903649	2.65461	1.92309	0.704693	1	0.505825	0.549541	0.937562	0.483059	0.0679204	0.0296483	0.207014	0.0265461
30	P02465	CO1A2_BOVIN	Collagen alpha-2(I) chain	BOVIN	31	5	2	19	7	3	12.5893	28.5759	22.6986	2.93765	13.1826	6.08135	7.58578	0.283139	0.0855067	0.253513	0.549541	0.275423	0.83946	2.1677
31	Q66K08	CILP1_MOUSE	Cartilage intermediate layer protein 1	MOUSE	29	6	1	26	28	1	0.016293	0.0270396	0.0103753	0.937562	0.613762	0.787046	0.724436	10.3753	10	9.72747	28.8403	29.3765	25.8226	3.80189
32	Q99715	COCA1_HUMAN	Collagen alpha-1(XII) chain	HUMAN	30	5	4	11	2	1	1.90546	1.85353	2.31206	7.94328	0.937562	1.1272	0.972747	2.85759	6.42688	3.43558	4.01791	0.334195	4.36516	0.648634
33	P13020	GELS_MOUSE	Gelsolin	MOUSE	24	9	3	5	10	3	1	0.428549	0.824138	1.21339	0.630957	0.737904	0.879023	0.679204	2.14783	0.660693	1.14815	1.2942	0.879023	1.38038
34	Q5EA25	SRPX2_BOVIN	Sushi repeat-containing protein SRPX2	BOVIN	24	32	7	11	15	5	0.954993	0.474242	0.519996	1.1695	1.88799	0.77983	2.39883	3.87258	2.0893	4.65586	2.10863	0.887156	4.32514	1.15878
35	Q8IUX7	AEBP1_HUMAN	Adipocyte enhancer-binding protein 1	HUMAN	21	13	1	14	5	1	0.0474242	1.1695	0.501187	0.432514	0.963829	1.22462	0.895365	0.765597	1.20226	0.483059	0.801678	1.97697	2.85759	1.83654
36	Q3SWW8	TSP4_BOVIN	Thrombospondin-4	BOVIN	15	9	1	9	11	1	1.47231	0.963829	2.208	2.22844	1.51356	1.77011	3.43558	2.10863	1.83654	2.70396	0.432514	1.13763	0.275423	0.267917
37	Q28019	LTBP2_BOVIN	Latent-transforming growth factor beta-binding protein 2	BOVIN	26	9	4	13	8	3	0.954993	0.912011	1.55597	0.440555	1.80302	1.67494	3.94457	2.03236	1.21339	2.01372	1.35519	1.77011	2.48886	3.98107
38	P81287	ANXA5_BOVIN	Annexin A5	BOVIN	18	35	8	10	23	5	1.07647	0.313329	2.07014	6.42688	0.765597	1.03753	1.6293	4.44631	4.83059	4.48745	1.40605	3.04789	5.54626	1.2942
39	Q28178	TSP1_BOVIN	Thrombospondin-1	BOVIN	20	21	6	9	8	3	6.0256	2.75423	5.80764	2.03236	0.301995	1.61436	0.77983	0.625173	0.794328	0.524807	0.416869	0.505825	0.981748	0.277971
40	P11047	LAMC1_HUMAN	Laminin subunit gamma-1	HUMAN	19	8	2	10	7	1	0.121339	1.21339	0.954993	1.47231	0.737904	1.88799	2.05116	2.67917	0.60256	3.66438	1.78649	2.35505	2.33346	0.946237
41	Q95121	PEDF_BOVIN	Pigment epithelium-derived factor	BOVIN	14	9	3	8	1	1	1.20226	1.30617	2.99226	0.928966	0.398107	1.24738	0.12942	1.52757	0.608135	0.737904	2.44343	2.0893	2.05116	0.660693
42	P97927	LAMA4_MOUSE	Laminin subunit alpha-4	MOUSE	22	3	2	10	6	2	1.30617	1.41906	0.847227	0.203236	1.19124	1.51356	1.48594	0.954993	1.92309	0.870964	0.928966	0.648634	3.25087	0.963829
43	P05786	K2C8_BOVIN	Keratin, type II cytoskeletal 8	BOVIN	14	10	4	4	2	1	0.772681	0.895365	4.2462	2.44343	0.469894	1.51356	0.0630957	0.912011	2.07014	0.505825	1.44544	0.642688	2.37684	0.824138
45	Q5E956	TPIS_BOVIN	Triosephosphate isomerase	BOVIN	11	4	1	6	4	1	1.75388	2.03236	2.29087	2.10863	0.77983	1.20226	0.912011	0.619441	0.855067	0.580764	0.0862979	0.328095	0.331131	0.457088
46	Q3T0P6	PGK1_BOVIN	Phosphoglycerate kinase 1	BOVIN	14	20	4	7	6	1	0.564937	2.24905	3.34195	1.90546	1.08643	2.53513	3.53183	0.672977	1.00925	0.801678	0.190546	0.436516	0.816582	0.524807
47	P46193	ANXA1_BOVIN	Annexin A1	BOVIN	14	23	4	10	15	3	2.58226	1.31826	3.13329	3.49945	0.432514	0.724436	1.30617	0.711214	2.05116	1.69044	3.25087	1.95884	4.13048	1.72187
48	Q29011	PGCA_PIG	Aggrecan core protein (Fragments)	PIG	12	19	3	14	17	2	0.0461318	0.0218776	0.0172187	0.0387258	0.625173	0.239883	0.928966	4.48745	0.60256	1.83654	19.9526	7.65597	0.524807	3.43558
49	P82888	H4_OLILU	Histone H4	OLILU	9	40	4	8	16	3	2.14783	2.33346	5.80764	4.32514	1.33045	0.824138	1.28233	1.28233	0.698232	1.10662	0.660693	0.151356	0.275423	0.155597
49	Q43083	H4_PYRSA	Histone H4	PYRSA	9	40	4	8	16	3
50	Q29443	TRFE_BOVIN	Serotransferrin	BOVIN	17	3	1	11	20	3	1.48594	0.724436	0.855067	3.49945	0.510505	1.10662	0.0277971	0.263027	1.57036	0.487529	0.465586	0.101859	42.0727	1.40605
51	Q80X19	COEA1_MOUSE	Collagen alpha-1(XIV) chain	MOUSE	17	17	5	8	2	1	2.31206	3.16228	3.13329	2.31206	0.0809096	0.363078	0.405509	0.457088	0.539511	0.847227	0.436516	0.586138	0.544503	0.0369828
52	P11979	KPYM_FELCA	Pyruvate kinase isozyme M1	FELCA	16	9	1	13	31	4	6.0256	7.65597	6.66807	1.2942	4.65586	0.260615	2.58226	0.691831	0.559758	0.801678	1.5417	1.43219	2.53513	1.6293
53	Q5R7K9	EDIL3_PONAB	EGF-like repeat and discoidin I-like domain-containing protein 3	PONAB	13	14	4	4	9	2	1.69044	0.346737	2.35505	1.35519	3.34195	4.52898	4.74242	2.63027	3.13329	2.26986	1.67494	2.33346	1.99526	0.963829
53	O43854	EDIL3_HUMAN	EGF-like repeat and discoidin I-like domain-containing protein 3	HUMAN	13	14	4	4	9	2
54	Q28008	CLC3A_BOVIN	C-type lectin domain family 3 member A	BOVIN	16	88	3	8	26	2	0.0244343	0.0895365	0.0194089	0.0218776	4.09261	7.58578	6.36796	3.16228	4.40555	3.31131	0.343558	0.0432514	0.524807	0.0580764
55	P33072	LYOX_BOVIN	Protein-lysine 6-oxidase	BOVIN	14	10	4	12	15	3	0.505825	0.233346	0.420727	0.487529	0.912011	0.534564	1.35519	1.90546	1.67494	3.43558	4.7863	7.51623	4.05509	2.63027
56	P12107	COBA1_HUMAN	Collagen alpha-1(XI) chain	HUMAN	17	24	6	5	3	3	0.642688	1.23595	2.29087	1.38038	2.85759	1.70608	0.744732	5.24807	2.77971	0.704693	0.801678	2.48886	2.63027	0.432514
57	A6H737	LOXL2_BOVIN	Lysyl oxidase homolog 2	BOVIN	9	6	2	8	7	3	0.457088	2.1677	3.0761	0.847227	14.0605	22.2844	17.2187	3.04789	3.34195	1.58489	0.870964	0.138038	1.09648	1.19124
58	P49746	TSP3_HUMAN	Thrombospondin-3	HUMAN	12	17	3	3	2	2	0.349945	0.210863	0.322107	1.07647	0.529663	3.31131	2.26986	0.963829	0.83946	2.12814	3.56451	3.53183	3.53183	2.01372
59	P58215	LOXL3_HUMAN	Lysyl oxidase homolog 3	HUMAN	11	4	1	5	5	2	1.22462	1.40605	1.13763	0.731139	1.25893	1.5417	1.35519	2.07014	1.18032	0.83946	0.487529	0.554626	1.61436	1.00925
60	Q9XT27	CERU_SHEEP	Ceruloplasmin	SHEEP	9	4	3	5	2	1	0.816582	0.474242	0.155597	0.233346	1.38038	0.765597	0.398107	2.26986	0.666807	1.23595	4.13048	1.97697	1.78649	4.44631
61	Q2UVX4	CO3_BOVIN	Complement C3	BOVIN	17	4	3	10	3	1	0.625173	0.887156	0.642688	0.591562	0.630957	2.10863	0.444631	0.77983	3.19154	0.501187	0.487529	0.0251189	7.31139	1.27057
62	Q95M18	ENPL_BOVIN	Endoplasmin	BOVIN	19	7	3	4	3	2	2.05116	1.00925	1.44544	2.05116	0.515229	0.366438	0.648634	0.855067	1.10662	0.580764	1.77011	1.31826	1.28233	0.42462
63	Q95LI2	VITRN_BOVIN	Vitrin	BOVIN	11	7	2	6	2	1	0.619441	0.253513	0.515229	0.666807	3.25087	2.88403	3.63078	1.49968	1.94089	2.24905	0.152757	0.337287	0.457088	0.139316
64	Q92954	PRG4_HUMAN	Proteoglycan 4	HUMAN	8	16	2	9	23	4	0.0698232	0.0666807	0.0313329	0.0642688	0.229087	0.239883	0.457088	0.16293	0.125893	0.222844	7.11213	0.731139	21.8776	3.10456
65	P07507	MGP_BOVIN	Matrix Gla protein	BOVIN	5	6	2	4	6	1	2.53513	1.02802	4.87528	18.5353	1.02802	2.65461	1.01859	11.1686	21.4783	12.4738	4.83059	21.0863	30.761	4.28549
66	Q5R9N3	PLOD1_PONAB	Procollagen-lysine,2-oxoglutarate 5-dioxygenase 1	PONAB	8	4	2	4	4	1	0.831764	0.580764	0.903649	4.32514	0.359749	0.679204	0.334195	3.40408	3.76704	1.87068	7.87046	4.61318	6.48634	1.7378
66	Q02809	PLOD1_HUMAN	Procollagen-lysine,2-oxoglutarate 5-dioxygenase 1	HUMAN	8	4	2	4	4	1
66	O77588	PLOD1_BOVIN	Procollagen-lysine,2-oxoglutarate 5-dioxygenase 1	BOVIN	8	4	2	4	4	1
67	Q63081	PDIA6_RAT	Protein disulfide-isomerase A6	RAT	9	9	4	4	5	1	0.928966	4.69894	3.31131	1.48594	2.39883	2.46604	0.679204	0.369828	0.972747	0.717794	0.207014	0.483059	1.59956	0.123595
68	Q80YX1	TENA_MOUSE	Tenascin	MOUSE	9	5	2	5	9	3	0.648634	0.519996	2.01372	0.77983	1.99526	3.56451	1.5417	1.04713	1.03753	1.36773	0.145881	0.0642688	0.353183	0.0963829
69	Q2KJ39	RCN3_BOVIN	Reticulocalbin-3	BOVIN	13	5	4	5	5	3	1.25893	1.5417	3.25087	1.04713	0.903649	3.0761	0.724436	1.28233	0.534564	0.972747	0.554626	0.510505	1.1695	0.505825
70	Q8SPP7	PGRP1_BOVIN	Peptidoglycan recognition protein 1	BOVIN	8	7	2	6	1	1	0.505825	0.346737	0.10666	0.597035	0.398107	1.8197	1.90546	0.586138	0.505825	0.928966	0.529663	1.95884	3.66438	1.92309
71	P13214	ANXA4_BOVIN	Annexin A4	BOVIN	10	9	2	7	6	4	2.63027	0.231206	2.55859	4.96592	2.67917	2.44343	2.72898	3.98107	3.10456	3.16228	2.35505	3.43558	3.01995	3.40408
72	Q9DE68	PGS2_COTJA	Decorin	COTJA	5	15	2	5	65	3	0.0218776	0.0534564	0.0280543	0.0190546	0.413047	0.170608	1.47231	0.192309	0.0260615	0.685488	5.54626	5.91562	1.64437	3.46737
73	P34955	A1AT_BOVIN	Alpha-1-antiproteinase	BOVIN	8	7	4	3	10	2	0.359749	0.183654	0.0301995	3.49945	0.155597	1.09648	0.192309	0.794328	2.46604	1.34276	7.94328	4.36516	17.7011	2.75423
74	Q2KIS7	TETN_BOVIN	Tetranectin	BOVIN	5	2	1	2	2	1	1.39316	0.787046	1.35519	1.05682	1.02802	1.69044	0.824138	1.04713	1.24738	0.903649	0.534564	0.824138	1.08643	0.487529
75	Q29RS5	RARR2_BOVIN	Retinoic acid receptor responder protein 2	BOVIN	8	6	2	3	7	1	0.2208	0.177011	0.642688	0.283139	2.03236	1.52757	1.64437	2.26986	1.69044	1.27057	2.12814	4.44631	1.25893	1.52757
76	Q9WVJ9	FBLN4_MOUSE	EGF-containing fibulin-like extracellular matrix protein 2	MOUSE	6	5	2	3	3	1	0.963829	2.44343	2.22844	0.92045	0.870964	1.85353	2.65461	1.31826	1.18032	1.33045	1.48594	1.40605	1.04713	2.24905
77	P02468	LAMC1_MOUSE	Laminin subunit gamma-1	MOUSE	3	14	3	2	3	1	1.49968	0.591562	1.87068	1.59956	1.28233	3.66438	4.09261	2.31206	1.64437	3.13329	2.91072	2.10863	4.69894	2.58226
78	O08746	MATN2_MOUSE	Matrilin-2	MOUSE	10	25	4	4	21	3	1.1272	0.704693	1.6293	1.49968	1.05682	1.95884	1.65959	1.22462	1.23595	1.33045	0.293765	0.912011	1.08643	0.18197
79	P07093	GDN_HUMAN	Glia-derived nexin	HUMAN	8	6	3	7	6	2	0.0698232	0.192309	0.224905	0.190546	0.679204	0.390841	0.448745	1.38038	0.879023	1.22462	1.95884	2.31206	3.40408	1.59956
80	Q9P2E9	RRBP1_HUMAN	Ribosome-binding protein 1	HUMAN	8	2	1	6	2	1	0.469894	2.1677	3.10456	1.78649	0.474242	0.501187	0.794328	0.619441	0.549541	0.529663	0.416869	0.337287	0.380189	0.248886
81	P08728	K1C19_BOVIN	Keratin, type I cytoskeletal 19	BOVIN	7	2	1	3	1	1	0.937562	1.31826	1.87068	1.14815	0.564937	0.787046	0.353183	1.01859	0.731139	0.296483	0.559758	0.724436	0.912011	0.928966
82	P80311	PPIB_BOVIN	Peptidyl-prolyl cis-trans isomerase B	BOVIN	8	11	2	2	6	1	2.12814	2.0893	2.99226	2.53513	0.787046	1.0666	0.731139	0.242103	0.340408	0.288403	0.0642688	0.105682	0.413047	0.30479
83	Q6B411	LYSM_BOVIN	Lysozyme C, milk isozyme	BOVIN	5	2	1	1	0	0	0.167494	0.737904	0.0301995	2.01372	0.444631	0.275423	1.07647	0.666807	2.0893	1.22462	7.51623	3.66438	7.87046	2.31206
84	Q95117	SFRP3_BOVIN	Secreted frizzled-related protein 3	BOVIN	4	1	1	2	9	2	0.383707	0.340408	0.177011	0.0519996	0.57544	0.436516	0.711214	0.280543	0.224905	0.487529	3.83707	3.59749	2.18776	2.70396
85	P28654	PGS2_MOUSE	Decorin	MOUSE	3	1	1	2	10	2	1.2942	1.65959	0.310456	0.233346	0.501187	1.0666	1.45881	0.316228	0.148594	1.01859	2.31206	1.14815	6.08135	1.87068
86	P49747	COMP_HUMAN	Cartilage oligomeric matrix protein	HUMAN	3	8	1	2	19	1	1.40605	5.59758	0.0879023	0.591562	0.224905	9.63829	8.55067	0.148594	2.72898	1.99526	0.440555	5.34564	12.3595	7.11213
87	P13611	CSPG2_HUMAN	Versican core protein	HUMAN	2	7	1	3	21	1	0.0123595	0.042462	0.356451	1.07647	0.077983	3.87258	3.46737	0.534564	0.648634	1.70608	1.39316	1.14815	3.04789	1.55597
88	Q640N1	AEBP1_MOUSE	Adipocyte enhancer-binding protein 1	MOUSE	3	11	1	2	9	1	0.648634	0.319154	0.648634	1.14815	1.8197	1.48594	1.44544	2.53513	1.44544	0.809096	3.66438	2.58226	3.28095	1.95884
89	Q62000	MIME_MOUSE	Mimecan	MOUSE	2	4	1	2	14	1	0.244343	0.118032	0.549541	1.44544	2.99226	0.42462	1.22462	4.2462	1.00925	3.37287	5.29663	2.55859	0.597035	1.61436
90	O97529	ANXA8_RABIT	Annexin A8	RABIT	2	2	1	5	4	1	0.937562	0.440555	1.31826	0.432514	1.07647	0.758578	0.855067	1.24738	1.59956	0.457088	4.16869	1.94089	0.267917	1.51356
91	P20785	CO6A1_CHICK	Collagen alpha-1(VI) chain	CHICK	4	1	1	2	2	1	1.49968	1.38038	0.870964	1.10662	0.642688	0.666807	1.00925	0.586138	0.816582	0.831764	0.666807	0.751623	0.591562	1.02802
92	P15989	CO6A3_CHICK	Collagen alpha-3(VI) chain	CHICK	15	18	2	5	32	3	3.53183	0.92045	1.45881	2.72898	1.11686	0.319154	0.809096	2.55859	0.870964	1.10662	1.94089	1.97697	3.01995	0.972747
93	P15800	LAMB2_RAT	Laminin subunit beta-2	RAT	8	3	1	12	10	4	3.10456	2.55859	0.946237	1.55597	0.831764	1.35519	2.03236	2.37684	3.46737	2.96483	0.440555	1.57036	1.04713	0.405509
94	P10152	ANG1_BOVIN	Angiogenin-1	BOVIN	8	14	3	6	20	2	0.0666807	0.130617	0.0201372	0.0608135	1.08643	0.717794	4.13048	0.801678	0.847227	2.58226	3.46737	5.97035	3.59749	4.52898
95	P02554	TBB_PIG	Tubulin beta chain	PIG	3	7	2	5	10	3	2.05116	0.879023	3.53183	2.33346	1.27057	1.44544	0.325087	0.737904	0.83946	0.398107	0.107647	0.288403	0.580764	0.255859
96	P12763	FETUA_BOVIN	Alpha-2-HS-glycoprotein	BOVIN	4	12	3	3	11	2	3.37287	1.02802	1.55597	2.1677	0.0580764	0.0235505	0.0239883	0.0291072	0.0946237	0.0580764	0.0711213	0.469894	0.380189	0.102802
97	O75339	CILP1_HUMAN	Cartilage intermediate layer protein 1	HUMAN	6	7	2	3	5	3	0.121339	0.190546	0.0148594	0.207014	0.0363078	2.24905	0.0199526	1.09648	1.31826	1.35519	5.49541	8.31764	6.98232	3.13329
98	Q32KY0	APOD_BOVIN	Apolipoprotein D	BOVIN	2	5	1	2	11	1	0.147231	0.235505	0.0390841	0.0237684	0.954993	0.654636	0.954993	0.394457	0.809096	1.07647	6.25173	2.48886	7.17794	3.22107
99	P51662	ANXA1_RABIT	Annexin A1	RABIT	2	3	1	2	3	1	1.30617	1.87068	2.77971	1.61436	0.0505825	0.855067	1.0666	0.222844	0.887156	1.24738	1.20226	0.787046	1.85353	0.322107
100	Q9NSB2	KRT84_HUMAN	Keratin, type II cuticular Hb4	HUMAN	3	27	2	1	35	1	1.1272	0.636796	2.96483	1.7378	0.366438	0.185353	0.413047	0.461318	0.698232	0.698232	0.291072	0.672977	0.164437	0.409261
101	Q74KS6	FENR_LACJO	Ferredoxin--NADP reductase	LACJO	2	5	1	2	17	1	0.0505825	0.0564937	0.0744732	0.124738	0.847227	0.138038	0.613762	1.05682	0.0654636	0.751623	4.57088	3.0761	1.35519	2.42103

## Sheet: 2. Peptides ID_batch 1
N	Unused	Total	%Cov	%Cov(50)	%Cov(95)	Accessions	Names	Used	Annotation	Contrib	Conf	Sequence	Modifications	Cleavages	dMass	Prec MW	Prec m/z	Theor MW	Theor m/z	Theor z	Sc	Spectrum	Specific	Time	PrecursorSignal	PrecursorElution	113:121	%Err 113:121	114:121	%Err 114:121	115:121	%Err 115:121	116:121	%Err 116:121	117:121	%Err 117:121	118:121	%Err 118:121	119:121	%Err 119:121	Area 113	Err 113	Area 114	Err 114	Area 115	Err 115	Area 116	Err 116	Area 117
1	284.44	284.44	54.27	37.23	30.54	sp|P13608|PGCA_BOVIN	Aggrecan core protein OS=Bos taurus GN=ACAN PE=1 SV=3	0	auto - discordant peptide type	2	99	AAYEAGYEQCDAGWLQDQTVR	No iTRAQ8plex@N-term; Methylthio(C)@10	cleaved Q-A@N-term	0.00497985	2419.03	807.349	2419.02	807.348	3	19	10.1.1.1927.18	0	44.0822	126.723	44.1705	1.39016	46.8277	2.81456	34.4879	3.76615	34.4545			3.45226	50.5625	2.40814	36.5141	0.531652	46.3107	9.59	3.16	116.15	10.54	123.51	11.05	3.66	3.16	8.3
1	284.44	284.44	54.27	37.23	30.54	sp|P13608|PGCA_BOVIN	Aggrecan core protein OS=Bos taurus GN=ACAN PE=1 SV=3	0	auto - discordant peptide type	2	99	ACLQNSAIIATPEQLQ	iTRAQ8plex@N-term; Methylthio(C)@2	cleaved Q-A@C-term	0.000883373	2049.06	1025.54	2049.05	1025.53	2	16	14.1.1.1344.24	0	33.3246	1794.9	33.0856	0.49653	36.4288	0.71688	18.4387	1.09704	17.8987	0.0799948	228.596	0.72314	51.4701	0.261721	38.4479	2.56867	17.0921	45.55	15.17	393.41	43.47	478.43	48.43	5.37	12.25	23.12
1	284.44	284.44	54.27	37.23	30.54	sp|P13608|PGCA_BOVIN	Aggrecan core protein OS=Bos taurus GN=ACAN PE=1 SV=3	0	auto - discordant peptide type	2	99	ACLQNSAIIATPEQLQAA	iTRAQ8plex@N-term; Methylthio(C)@2	cleaved A-Y@C-term	0.0224059	2191.15	731.391	2191.13	731.383	3	12	10.1.1.1810.11	0	36.8648	177.999	36.8421	0.678187	15.9753	0.854708	8.97776	0.582413	10.3322	0.944019	16.9353	1.94749	15.9653	0.0892479	33.7445	1.16342	9.80947	50.02	7.07	377.11	18.92	204.21	14.63	50.95	7.75	50.06
1	284.44	284.44	54.27	37.23	30.54	sp|P13608|PGCA_BOVIN	Aggrecan core protein OS=Bos taurus GN=ACAN PE=1 SV=3	0	auto - discordant peptide type	2	99	ACLQNSAIIATPEQLQAAYED	iTRAQ8plex@N-term; Methylthio(C)@2	cleaved D-G@C-term	0.0135703	2598.27	867.099	2598.26	867.094	3	13	9.1.1.1809.22	0	37.1071	392.395	37.0659	1.40294	17.1794	0.934446	13.4417	1.41321	13.2137	0.484312	36.367	0.01		0.233314	29.1668	3.71341	12.7694	63.14	7.81	251.58	15.62	302.36	17.23	15.95	5.48	0
1	284.44	284.44	54.27	37.23	30.54	sp|P13608|PGCA_BOVIN	Aggrecan core protein OS=Bos taurus GN=ACAN PE=1 SV=3	0	auto - discordant peptide type	2	99	ACLQNSAIIATPEQLQAAYEDGFHQC	Formyl@N-term; Methylthio(C)@2; Methylthio(C)@26	cleaved C-D@C-term	0.0181405	2940.27	981.098	2940.26	981.092	3	13	11.1.1.1896.26	0	46.2845	277.209	46.2364	1.29843	28.9882	1.26112	20.9346	1.20867	21.6722	0.472823	61.2906	1.52212	42.466	0.987545	24.9972	1.79401	21.9799	20.34	4.47	118.18	10.63	90.01	9.54	5.42	3.16	8.31
1	284.44	284.44	54.27	37.23	30.54	sp|P13608|PGCA_BOVIN	Aggrecan core protein OS=Bos taurus GN=ACAN PE=1 SV=3	0	auto - discordant peptide type	2	99	ACLQNSAIIATPEQLQAAYEDGFHQCDAGWLADQTVR	Formyl@N-term; Methylthio(C)@2; Deamidated(Q)@16; Deamidated(Q)@25; Methylthio(C)@26		0.0210574	4154.83	1039.71	4154.81	1039.71	4	18	10.1.1.1938.26	0	44.7721	402.299	44.7855	1.17788	17.073	0.524269	13.5554	1.70395	11.795	0.0590036	228.309	0.01		0.40227	18.765	1.1633	13.4093	53.47	7.14	142.37	11.96	367.72	18.73	1.96	4.47	0
1	284.44	284.44	54.27	37.23	30.54	sp|P13608|PGCA_BOVIN	Aggrecan core protein OS=Bos taurus GN=ACAN PE=1 SV=3	0	auto - discordant peptide type	2	99	AGWLADGSLR	iTRAQ8plex@N-term	cleaved Y-A@N-term	-0.00981905	1348.73	675.373	1348.74	675.378	2	10	11.1.1.1770.16	0	38.5396	2571.96	38.2617	1.91026	16.0784	2.55195	11.5454	2.24826	11.922	0.01		3.10595	19.1078	0.482833	18.9976	1.18894	14.021	70.73	8.43	565.25	23.19	395.74	20.05	0	4.89	40.08
1	284.44	284.44	54.27	37.23	30.54	sp|P13608|PGCA_BOVIN	Aggrecan core protein OS=Bos taurus GN=ACAN PE=1 SV=3	0	auto - discordant peptide type	2	99	AGWLQDQTVR	No iTRAQ8plex@N-term	cleaved D-A@N-term	0.00427979	1172.6	587.306	1172.59	587.304	2	12	10.1.1.1807.7	0	36.6748	554.062	36.8421	1.49353	5.24009	0.215826	5.7497	0.94737	4.02005	0.521939	10.9165	0.319225	20.6929	0.514557	5.80116	1.52198	4.08685	549.73	22.69	475.22	22.61	1657.7	39.71	140.58	14.66	40.95
1	284.44	284.44	54.27	37.23	30.54	sp|P13608|PGCA_BOVIN	Aggrecan core protein OS=Bos taurus GN=ACAN PE=1 SV=3	0	auto - discordant peptide type	2	99	AIPSDATLEIQNMR	iTRAQ8plex@N-term	cleaved P-A@N-term	-0.00641479	1861.98	621.668	1861.99	621.67	3	20	2.1.1.607.6	0	30.9471	637.804	30.9938	0.425707	14.826	1.07365	6.5592	1.30226	6.62778	0.181122	44.0506	0.805821	17.9393	0.235823	13.8553	1.30369	7.21447	56.98	7.81	859.67	28.62	828.63	28.69	17.74	7.75	37.59
1	284.44	284.44	54.27	37.23	30.54	sp|P13608|PGCA_BOVIN	Aggrecan core protein OS=Bos taurus GN=ACAN PE=1 SV=3	0	auto - discordant peptide type	2	99	AISTRYTLD	No iTRAQ8plex@N-term	cleaved D-F@C-term; missed R-Y@5	-0.00350688	1038.53	520.273	1038.53	520.275	2	13	17.1.1.1606.6	0	23.4572	624.287	23.6049	7.47994	35.914	2.55631	34.063	6.7977	32.9311	4.88097	42.9816			1.15935	42.1615	2.00991	37.3302	70.68	11.58	144.5	17.03	305.36	24.25	33.75	9.7	8.58
1	284.44	284.44	54.27	37.23	30.54	sp|P13608|PGCA_BOVIN	Aggrecan core protein OS=Bos taurus GN=ACAN PE=1 SV=3	0	auto - discordant peptide type	2	99	AISTRYTLDFDR	No iTRAQ8plex@N-term	missed R-Y@5	0.0053518	1456.74	486.586	1456.73	486.584	3	12	1.1.1.922.7	0	37.0522	641.821	37.6431															108.78	22.58	103.53	23.02	118.2	24.19	19.61	11.18	20.34
1	284.44	284.44	54.27	37.23	30.54	sp|P13608|PGCA_BOVIN	Aggrecan core protein OS=Bos taurus GN=ACAN PE=1 SV=3	0	auto - discordant peptide type	2	99	AISTRYTLDFDRAQR	Formyl@N-term	missed R-Y@5; missed R-A@12	0.00211618	1839.93	614.316	1839.92	614.315	3	13	4.1.1.700.7	0	39.3892	552.669	39.4955	1.0131	20.0126	1.12942	14.001	1.81636	13.7409	0.416744	45.8091	1.11187	30.9747	0.862056	16.6469	1.374	14.9726	41.36	6.4	275.83	16.31	352.52	18.57	12.45	5.48	15.82
1	284.44	284.44	54.27	37.23	30.54	sp|P13608|PGCA_BOVIN	Aggrecan core protein OS=Bos taurus GN=ACAN PE=1 SV=3	0	auto - discordant peptide type	2	99	AISVEVSEPDNSLSVSIPEPSPLR	Formyl@N-term	cleaved A-A@N-term	-0.00520722	2549.28	850.768	2549.29	850.769	3	13	3.1.1.1028.19	0	38.6891	350.851	38.5911	0.532016	17.0986	0.313226	11.2989	0.416673	11.1919	0.0456254	121.326	0.01		1.14081	10.2705	1.17442	10.0131	41.59	6.32	146.48	11.92	154.85	12.37	2.61	3.16	0
1	284.44	284.44	54.27	37.23	30.54	sp|P13608|PGCA_BOVIN	Aggrecan core protein OS=Bos taurus GN=ACAN PE=1 SV=3	0	auto - discordant peptide type	2	99	ARPNCGGN	iTRAQ8plex@N-term; Methylthio(C)@5	cleaved N-L@C-term	0.000142617	1137.53	569.774	1137.53	569.774	2	10	9.1.1.1624.16	0	25.7642	669.349	25.7942	0.672518	5.91319	0.608518	3.50947	0.731205	3.56888	0.187399	17.8303	0.245083	17.5686	0.165968	9.08539	2.0111	3.25721	354.23	18.63	1917.39	42.92	1830.93	42.67	72.23	12.73	44.99
1	284.44	284.44	54.27	37.23	30.54	sp|P13608|PGCA_BOVIN	Aggrecan core protein OS=Bos taurus GN=ACAN PE=1 SV=3	0	auto - discordant peptide type	2	99	ARPNCGGNLLGVR	Formyl@N-term; Methylthio(C)@5		0.00108408	1399.68	700.848	1399.68	700.848	2	21	2.1.1.587.21	0	29.7434	6772.1	29.8875	0.681254	7.00346	0.243893	5.40942	0.327724	5.31319	0.225838	15.6107	0.01		0.40919	6.56822	1.97395	3.95281	247.67	15.33	530.42	22.83	566.4	23.69	60.08	9.17	0
1	284.44	284.44	54.27	37.23	30.54	sp|P13608|PGCA_BOVIN	Aggrecan core protein OS=Bos taurus GN=ACAN PE=1 SV=3	0	auto - discordant peptide type	2	99	ATWVDAESQCR	iTRAQ8plex@N-term; Methylthio(C)@10		-5.02873	1609.71	805.865	1614.74	808.379	2	17	2.1.1.577.22	0	29.1344	470.223	28.6656	1.07778	3.8395	2.00291	2.26546	1.67897	2.37987	0.0580028	53.3099	1.21155	5.96208	0.860994	3.06072	1.12373	2.77824	986.26	31.92	10964.2	101.99	7303.93	86.32	38.84	20.69	386.39
1	284.44	284.44	54.27	37.23	30.54	sp|P13608|PGCA_BOVIN	Aggrecan core protein OS=Bos taurus GN=ACAN PE=1 SV=3	0	auto - discordant peptide type	2	99	CGGNLLGVR	iTRAQ8plex@N-term; Methylthio(C)@1	cleaved N-C@N-term	-0.00743769	1237.65	619.832	1237.66	619.836	2	14	12.1.1.1357.12	0	38.6327	2085.25	37.9962	0.111876	13.3734	0.661975	3.10243	0.896129	3.08054	0.180809	17.5267	0.378228	11.9467	0.104658	12.2458	2.68997	2.81595	72.93	9.59	2581.47	49.58	2777.1	52.35	86.25	14.97	85.93
1	284.44	284.44	54.27	37.23	30.54	sp|P13608|PGCA_BOVIN	Aggrecan core protein OS=Bos taurus GN=ACAN PE=1 SV=3	1	auto	2	99	CQPSGHWEEPR	iTRAQ8plex@N-term; Methylthio(C)@1		0.00594967	1674.76	559.261	1674.76	559.259	3	16	16.1.1.1454.7	1	49.1088	101.221	49.0659	3.98263	35.9632	3.57841	30.1727	4.06233	30.3913	2.59972	47.7152			1.09468	39.7541	3.02449	32.3474	41.87	9.06	225.05	20.78	203.03	20.15	20	7.62	0.56
1	284.44	284.44	54.27	37.23	30.54	sp|P13608|PGCA_BOVIN	Aggrecan core protein OS=Bos taurus GN=ACAN PE=1 SV=3	1	auto	2	99	CYAGWLADGSLR	iTRAQ8plex@N-term; Methylthio(C)@1		0.000698175	1660.8	831.408	1660.8	831.408	2	18	15.1.1.1836.22	1	45.8711	1337.13	46.0758	0.939778	5.01685	0.747973	3.28659	1.17006	3.17796	0.304404	13.4034	0.0963994	33.0743	0.154205	8.81383	1.64072	3.2789	536.23	22.85	2553.1	49.71	3173.84	55.78	127.1	16.7	19.17
1	284.44	284.44	54.27	37.23	30.54	sp|P13608|PGCA_BOVIN	Aggrecan core protein OS=Bos taurus GN=ACAN PE=1 SV=3	0	auto - discordant peptide type	2	99	DAGWLADQTVR	No iTRAQ8plex@N-term	cleaved C-D@N-term	0.00259942	1230.6	616.308	1230.6	616.307	2	13	10.1.1.1781.17	0	35.0986	1481.93	34.9438	2.04202	14.1686	0.933731	12.0323	1.23305	11.985	0.01		1.06855	25.2476	0.249663	21.8427	1.08711	13.1605	106.87	10.1	292.33	16.88	306.78	17.41	0	7.43	19.49
1	284.44	284.44	54.27	37.23	30.54	sp|P13608|PGCA_BOVIN	Aggrecan core protein OS=Bos taurus GN=ACAN PE=1 SV=3	0	auto - discordant peptide type	2	99	DAGWLQDQTVR	No iTRAQ8plex@N-term	cleaved C-D@N-term	0.00490287	1287.63	644.82	1287.62	644.818	2	13	9.1.1.1687.21	0	29.6383	3131.21	29.9055	100		100		100		100				100				65	7.81	67.92	8.37	125.46	11.05	35.46	6.32	17.1
1	284.44	284.44	54.27	37.23	30.54	sp|P13608|PGCA_BOVIN	Aggrecan core protein OS=Bos taurus GN=ACAN PE=1 SV=3	0	auto - discordant peptide type	2	99	DATLEIQNMR	No iTRAQ8plex@N-term	cleaved S-D@N-term	0.00124073	1189.58	595.796	1189.58	595.795	2	13	9.1.1.1686.20	0	29.5752	147.043	29.4758	3.09402	44.8231	1.24726	41.8963	3.96508	40.3966	5.02875	45.1373	3.62795	53.946	0.96367	47.8069	4.16524	40.9992	21.02	4.47	50.69	7.14	128.06	11.09	25	5.48	8.59
1	284.44	284.44	54.27	37.23	30.54	sp|P13608|PGCA_BOVIN	Aggrecan core protein OS=Bos taurus GN=ACAN PE=1 SV=3	0	auto - discordant peptide type	2	99	DEFPGVR	No iTRAQ8plex@N-term		0.00401116	818.396	410.205	818.392	410.203	2	8	12.1.1.1167.2	0	26.9569	1955.26	26.9491	100		100		100				100				100		50.93	7.07	287.31	16.61	281.44	16.73	29.64	6.56	29.23
1	284.44	284.44	54.27	37.23	30.54	sp|P13608|PGCA_BOVIN	Aggrecan core protein OS=Bos taurus GN=ACAN PE=1 SV=3	0	auto - discordant peptide type	2	99	DMCSAGWLADR	Formyl@N-term; Methylthio(C)@3	cleaved M-D@N-term	0.00690382	1297.5	649.755	1297.49	649.752	2	14	9.1.1.1783.9	0	35.4969	310.327	35.4772	3.57956	19.0203	1.06949	17.7834	1.72927	17.3647	3.14332	21.2763	0.01		1.57953	18.7615	0.820421	20.886	85.67	9	153.12	12.33	196.75	13.93	55.05	7.81	0
1	284.44	284.44	54.27	37.23	30.54	sp|P13608|PGCA_BOVIN	Aggrecan core protein OS=Bos taurus GN=ACAN PE=1 SV=3	0	auto - discordant peptide type	2	99	DNSLSVSIPEPSPLR	Delta:H(4)C(2)@N-term; Deamidated(N)@2	cleaved P-D@N-term	-0.00984417	1638.84	820.426	1638.85	820.43	2	15	11.1.1.1826.11	0	41.9684	224.38	42.0067	2.25115	19.8802	1.80358	15.6351	1.2643	16.7857	1.48036	26.41	0.01		1.6219	17.6261	1.40608	17.8097	51.35	7.07	246.11	15.33	137.1	11.96	24.71	5.48	0
1	284.44	284.44	54.27	37.23	30.54	sp|P13608|PGCA_BOVIN	Aggrecan core protein OS=Bos taurus GN=ACAN PE=1 SV=3	1	auto	2	99	DRYEINALVR	iTRAQ8plex@N-term	missed R-Y@2	-0.00632354	1551.86	518.294	1551.87	518.296	3	13	2.1.1.784.3	1	41.8277	478.696	41.8794	0.886502	9.44928	2.3823	5.0592	2.02656	5.26977	0.0876404	87.2698	0.690807	16.9101	0.293204	10.6158	1.34163	6.03325	160.21	13.15	2575.51	49.39	1741.09	42.12	11.59	10.1	43.51
1	284.44	284.44	54.27	37.23	30.54	sp|P13608|PGCA_BOVIN	Aggrecan core protein OS=Bos taurus GN=ACAN PE=1 SV=3	0	auto - discordant peptide type	2	99	EGCYGDKDEFPGVR	iTRAQ8plex@N-term; Methylthio(C)@3; No iTRAQ8plex(K)@7	missed K-D@7	0.0200194	1920.89	641.302	1920.87	641.296	3	13	1.1.1.981.21	0	40.7077	243.653	40.4826			1.83134	35.8841	1.26503	38.7334							1.49832	40.6105	27.78	17.32	446.75	64.96	245.24	50.5	6.97	14.14	20.09
1	284.44	284.44	54.27	37.23	30.54	sp|P13608|PGCA_BOVIN	Aggrecan core protein OS=Bos taurus GN=ACAN PE=1 SV=3	0	auto - discordant peptide type	2	99	EISASGVEDISR	No iTRAQ8plex@N-term	cleaved L-E@N-term	0.00986922	1261.62	631.82	1261.61	631.815	2	10	12.1.1.1173.12	0	27.3416	331.007	27.317	16.0695	7.65216	1.13307	8.30837	1.2041	8.41473	8.74262	8.26338	9.81887	9.16323	1.89785	8.57873	1.64538	8.6217	1620.09	38.87	683.36	27.53	577.1	24.49	644.98	25.38	345
1	284.44	284.44	54.27	37.23	30.54	sp|P13608|PGCA_BOVIN	Aggrecan core protein OS=Bos taurus GN=ACAN PE=1 SV=3	0	auto - discordant peptide type	2	99	EKEVVLLVATEGR	Formyl@N-term; iTRAQ8plex(K)@2	missed K-E@2	-0.0137034	1774	888.008	1774.01	888.014	2	14	3.1.1.1011.20	0	37.6467	264.843	37.6085	0.539403	9.51182	0.593488	5.20731	0.91053	5.03046	0.216504	24.8288	0.482224	17.6593	0.273517	9.66741	1.74653	4.92472	133.26	11.49	877.11	29.07	1069.38	32.39	39.14	9.59	41.52
1	284.44	284.44	54.27	37.23	30.54	sp|P13608|PGCA_BOVIN	Aggrecan core protein OS=Bos taurus GN=ACAN PE=1 SV=3	0	auto - discordant peptide type	2	99	EPDNSLSVSIPEPSPLR	Glu->pyro-Glu@N-term; Deamidated(N)@4	cleaved S-E@N-term	0.00171229	1818.9	910.458	1818.9	910.457	2	17	16.1.1.1154.20	0	30.6455	515.621	30.6688	1.72243	18.7723	1.93777	13.6804	2.13233	13.8789	1.13822	28.3868	3.43291	21.7425	1.47146	15.8182	1.61971	15.2665	51.41	7.14	345.99	18.19	302.56	17.41	24.86	6.32	35.71
1	284.44	284.44	54.27	37.23	30.54	sp|P13608|PGCA_BOVIN	Aggrecan core protein OS=Bos taurus GN=ACAN PE=1 SV=3	0	auto - discordant peptide type	2	99	EQCDAGWLQDQTVR	Glu->pyro-Glu@N-term; Methylthio(C)@3	cleaved Y-E@N-term	0.0134315	1675.72	838.868	1675.71	838.861	2	17	10.1.1.1691.15	0	29.5748	111.236	29.6032			0.333027	54.5399	0.470235	53.0372							1.66132	45.5894	15.83	8.66	31.45	12.45	35.29	13.23	8.86	7.07	0
1	284.44	284.44	54.27	37.23	30.54	sp|P13608|PGCA_BOVIN	Aggrecan core protein OS=Bos taurus GN=ACAN PE=1 SV=3	0	auto - discordant peptide type	2	99	EVSEPDNSLSVSIPEPSPLR	iTRAQ8plex@N-term; Deamidated(N)@7	cleaved V-E@N-term	-0.000643277	2456.26	819.76	2456.26	819.76	3	25	15.1.1.1709.21	0	38.037	508.055	38.1203	0.515832	12.9941	0.60603	6.96277	0.857077	6.84299	0.444661	19.4925	0.309828	30.4059	0.140641	21.4193	2.75094	6.2059	71.37	8.43	501.6	21.95	563.74	23.58	45.02	8.43	14.94
1	284.44	284.44	54.27	37.23	30.54	sp|P13608|PGCA_BOVIN	Aggrecan core protein OS=Bos taurus GN=ACAN PE=1 SV=3	0	auto - discordant peptide type	2	99	EVVLLVATEGR	No iTRAQ8plex@N-term		1.96781e-05	1184.68	593.346	1184.68	593.346	2	16	2.1.1.637.8	0	32.8013	2532.74	32.5364	1.37458	14.8384	1.53178	10.1697	2.26922	10.0419	2.22709	15.3133	4.2091	14.838	0.879387	13.0818	1.13274	11.9523	72.63	8.49	484.17	21.59	570	23.71	86.11	10.58	77.51
1	284.44	284.44	54.27	37.23	30.54	sp|P13608|PGCA_BOVIN	Aggrecan core protein OS=Bos taurus GN=ACAN PE=1 SV=3	0	auto - discordant peptide type	2	99	FQGHCYR	Formyl@N-term; Methylthio(C)@5		-0.00109139	983.373	492.694	983.374	492.694	2	10	3.1.1.2702.3	0	58.3832	985.164	58.3735			100		100								100		0	2.51	248.31	15.33	225.63	15	8.79	4.47	8.63
1	284.44	284.44	54.27	37.23	30.54	sp|P13608|PGCA_BOVIN	Aggrecan core protein OS=Bos taurus GN=ACAN PE=1 SV=3	0	auto - shared MS/MS	2	99	FTFQEAANECR	iTRAQ8plex@N-term; Methylthio(C)@10		0.0038754	1664.76	555.928	1664.76	555.927	3	14	3.1.1.950.5	0	33.8736	227.951	33.922	100		100		100						100		100		135.82	11.49	623.35	24.54	687.77	26.04	14.97	7.07	31.37
1	284.44	284.44	54.27	37.23	30.54	sp|P13608|PGCA_BOVIN	Aggrecan core protein OS=Bos taurus GN=ACAN PE=1 SV=3	0	auto - discordant peptide type	2	99	FTFQEAANECRR	Formyl@N-term; Deamidated(N)@8; Methylthio(C)@10	missed R-R@11	0.0035111	1545.64	773.826	1545.63	773.824	2	16	2.1.1.568.22	0	28.5844	8937.36	28.5433	100		100		100						100		100		72.92	8.43	349.01	18.28	233.67	15.46	22.69	5.74	0
1	284.44	284.44	54.27	37.23	30.54	sp|P13608|PGCA_BOVIN	Aggrecan core protein OS=Bos taurus GN=ACAN PE=1 SV=3	0	auto - discordant peptide type	2	99	GGMDMCSAGWLADR	Formyl@N-term; Methylthio(C)@6	cleaved Q-G@N-term	0.00592781	1542.58	772.296	1542.57	772.293	2	14	12.1.1.1392.16	0	40.7968	546.085	40.8268	0.552651	2.29483	2.08717	0.996446	2.48677	1.00506	0.848843	2.73121	0.777954	3.59229	1.0134	1.28832	0.923872	1.28849	2572.15	54.18	58111.2	235.06	55021.5	233.99	2890.96	74.44	1261.89
1	284.44	284.44	54.27	37.23	30.54	sp|P13608|PGCA_BOVIN	Aggrecan core protein OS=Bos taurus GN=ACAN PE=1 SV=3	0	auto - discordant peptide type	2	99	GGVVFHYRPGSSR	Formyl@N-term	cleaved P-G@N-term	-0.000425998	1445.72	482.913	1445.72	482.913	3	16	4.1.1.696.4	0	39.1392	6134.52	38.5133			100		100						100		100		9.36	3.16	138.98	11.49	111.7	10.63	26.8	5.57	7.92
1	284.44	284.44	54.27	37.23	30.54	sp|P13608|PGCA_BOVIN	Aggrecan core protein OS=Bos taurus GN=ACAN PE=1 SV=3	0	auto - discordant peptide type	2	99	GLDKCYAGWLADGSLR	Formyl@N-term; iTRAQ8plex(K)@4; Methylthio(C)@5	missed K-C@4	0.00626418	2102.03	701.684	2102.02	701.682	3	17	15.1.1.1845.16	0	46.4162	323.684	46.508	1.8431	13.014	1.40299	9.83679	0.814326	11.1869	1.00926	19.1013	0.174787	91.4871	0.689382	13.4243	1.06704	11.6226	104.99	10.1	478.09	21.35	220.52	15.33	42.07	7.14	3.47
1	284.44	284.44	54.27	37.23	30.54	sp|P13608|PGCA_BOVIN	Aggrecan core protein OS=Bos taurus GN=ACAN PE=1 SV=3	0	auto - discordant peptide type	2	99	GMDMCSAGWLADR	Formyl@N-term; Methylthio(C)@5	cleaved G-G@N-term	0.00306666	1485.55	743.784	1485.55	743.783	2	13	12.1.1.1406.14	0	41.6524	543.007	41.8695	0.555478	17.4256	0.721547	9.47122	1.57835	8.7552	0.835508	20.2314	1.36253	19.6316	0.514812	13.4438	1.92283	9.16213	40.93	6.4	318.05	17.58	552.88	23.13	45.05	8.43	34.99
1	284.44	284.44	54.27	37.23	30.54	sp|P13608|PGCA_BOVIN	Aggrecan core protein OS=Bos taurus GN=ACAN PE=1 SV=3	0	auto - discordant peptide type	2	99	GTVACGEPPVVEHAR	Formyl@N-term; Methylthio(C)@5		0.00249595	1594.73	798.37	1594.72	798.369	2	15	5.1.1.656.29	0	21.4415	318.65	21.083	0.807325	25.7917	0.932491	15.5036	0.563884	18.1986	0.974467	28.3579	0.01		0.657849	20.25	0.627347	20.0071	20.13	4.47	139.09	11.49	66.84	8.43	17.78	4.47	0
1	284.44	284.44	54.27	37.23	30.54	sp|P13608|PGCA_BOVIN	Aggrecan core protein OS=Bos taurus GN=ACAN PE=1 SV=3	0	auto - discordant peptide type	2	99	GVEDLSR	iTRAQ8plex@N-term	cleaved S-G@N-term	-0.00351804	1078.59	540.302	1078.59	540.304	2	12	9.1.1.1712.7	0	31.1527	697.246	31.0726	0.872095	4.71472	0.739854	2.98738	1.42352	2.79266	0.369076	11.2573	0.436437	12.2182	0.48281	4.49636	2.13121	2.84802	589.92	24	2993.86	53.95	4577.68	66.68	182.69	20.1	102.89
1	284.44	284.44	54.27	37.23	30.54	sp|P13608|PGCA_BOVIN	Aggrecan core protein OS=Bos taurus GN=ACAN PE=1 SV=3	0	auto - discordant peptide type	2	99	GVSAAPSPEEEE	iTRAQ8plex@N-term	cleaved E-G@C-term	0.0203669	1504.74	753.377	1504.72	753.367	2	16	5.1.1.446.23	0	8.521	766.204	8.5394	0.382038	7.6733	0.298034	4.32708	0.569138	3.86926	0.0653217	40.1807	0.214834	17.392	0.01		2.69776	3.21903	190.22	13.6	887.71	29.39	1347.16	36.17	23.8	9.54	37.28
1	284.44	284.44	54.27	37.23	30.54	sp|P13608|PGCA_BOVIN	Aggrecan core protein OS=Bos taurus GN=ACAN PE=1 SV=3	0	auto - discordant peptide type	2	99	GVSAAPSPEEEEG	iTRAQ8plex@N-term; Amidated@C-term	cleaved G-S@C-term	0.00703581	1560.76	781.389	1560.76	781.386	2	16	5.1.1.438.29	0	8.0415	6962.84	8.1112	0.154917	4.19864	0.0992027	2.3331	0.241749	1.80283	0.01		0.119341	6.62191	0.01		6.0392	1.08167	580.49	23.66	2223.7	46.79	4306.38	64.37	7.57	15	155.85
1	284.44	284.44	54.27	37.23	30.54	sp|P13608|PGCA_BOVIN	Aggrecan core protein OS=Bos taurus GN=ACAN PE=1 SV=3	0	auto - discordant peptide type	2	99	HFPDRATWVDAESQCR	Formyl@N-term; Methylthio(C)@15	missed R-A@5	-0.00486849	1990.84	664.619	1990.84	664.621	3	16	3.1.1.1092.8	0	42.6188	777.812	41.9829	1.44445	20.3982	1.64013	14.4948	1.64132	14.8744	0.918876	31.4349	1.67348	29.9036	0.9913	17.7274	0.832587	18.0675	41.31	6.4	280.6	16.37	223.15	15	19.23	5.48	16.68
1	284.44	284.44	54.27	37.23	30.54	sp|P13608|PGCA_BOVIN	Aggrecan core protein OS=Bos taurus GN=ACAN PE=1 SV=3	0	auto - discordant peptide type	2	99	ISKEKEVVLLVATEGR	Formyl@N-term; iTRAQ8plex(K)@3; iTRAQ8plex(K)@5	missed K-E@3; missed K-E@5	-0.017186	2406.41	602.611	2406.43	602.615	4	14	6.1.1.1422.7	0	43.4243	33.8083	43.4076	2.09627	23.158	4.16751	16.9351	4.39007	17.0956	4.08391	22.4945	5.75199	23.6973	1.28302	21.6682	5.54311	17.3344	38.44	6.32	457.16	20.86	382.7	19.62	54.8	8.49	36.76
1	284.44	284.44	54.27	37.23	30.54	sp|P13608|PGCA_BOVIN	Aggrecan core protein OS=Bos taurus GN=ACAN PE=1 SV=3	0	auto - discordant peptide type	2	99	ISVEVSEPDNSLSVSIPEPSPLR	iTRAQ8plex@N-term	cleaved A-I@N-term	1.98442	2756.44	919.822	2754.46	919.16	3	13	4.1.1.757.22	0	42.9214	60.8476	42.9414	2.74001	17.8629	1.61924	15.0615	1.5386	15.5403	3.80943	18.1689	0.01		0.85459	19.1142	1.46192	16.7016	74.85	8.49	264.61	15.97	199.81	14.28	76.15	9	0
1	284.44	284.44	54.27	37.23	30.54	sp|P13608|PGCA_BOVIN	Aggrecan core protein OS=Bos taurus GN=ACAN PE=1 SV=3	1	auto	2	99	ITCTDPATYK	iTRAQ8plex@N-term; Methylthio(C)@3; iTRAQ8plex(K)@10		-0.000947447	1765.92	589.647	1765.92	589.647	3	11	6.1.1.1286.9	1	35.0513	4328.47	34.4145	1.77085	9.95572	2.07972	7.07818	3.40485	6.9552	1.0888	17.0561	0.081916	158.644	1.01573	9.14943	2.01356	7.74598	174.92	13.19	1228.91	34.42	1598.85	39.55	78.7	12.41	2.82
1	284.44	284.44	54.27	37.23	30.54	sp|P13608|PGCA_BOVIN	Aggrecan core protein OS=Bos taurus GN=ACAN PE=1 SV=3	0	auto - discordant peptide type	2	99	ITCTDPATYKR	No iTRAQ8plex@N-term; Methylthio(C)@3; iTRAQ8plex(K)@10	missed K-R@10	-0.00621933	1617.81	540.277	1617.82	540.279	3	10	3.1.1.990.4	0	36.3298	497.174	36.3799	2.02356	10.0631	1.28681	7.84637	0.886658	8.73109	6.5822	8.45894	17.5657	8.09915	0.803622	10.3415	0.668726	10.392	179.38	13.15	682.38	25.57	373.65	20.02	426.97	20.93	542.68
1	284.44	284.44	54.27	37.23	30.54	sp|P13608|PGCA_BOVIN	Aggrecan core protein OS=Bos taurus GN=ACAN PE=1 SV=3	1	auto	2	99	KDRYEINALVR	iTRAQ8plex@N-term; iTRAQ8plex(K)@1	missed K-D@1; missed R-Y@3	-0.00288737	1984.16	497.048	1984.17	497.049	4	14	2.1.1.2413.4	1	57.8516	545.889	58.0869	0.566268	10.669	2.87483	4.4634	1.87362	4.76812	0.0427422	151.494	0.357944	23.1469	0.429836	7.70082	0.548948	6.82697	126.01	12.37	3826.94	60.04	1982.06	45.52	6.96	10.54	27.76
1	284.44	284.44	54.27	37.23	30.54	sp|P13608|PGCA_BOVIN	Aggrecan core protein OS=Bos taurus GN=ACAN PE=1 SV=3	0	auto - discordant peptide type	2	99	LATTGQLYLAWQGGMDMCSAGWLADR	Formyl@N-term; Methylthio(C)@18		0.0352914	2888.31	963.778	2888.28	963.766	3	15	1.1.1.1091.16	0	47.484	755.322	47.2641					1.29391	53.7123									21.18	10	34.8	13.23	62.71	17.46	17.29	10	19.61
1	284.44	284.44	54.27	37.23	30.54	sp|P13608|PGCA_BOVIN	Aggrecan core protein OS=Bos taurus GN=ACAN PE=1 SV=3	0	auto - discordant peptide type	2	99	LCEEGWTK	iTRAQ8plex@N-term; Methylthio(C)@2; iTRAQ8plex(K)@8		-1.99418	1616.84	809.426	1618.83	810.423	2	13	6.1.1.1353.14	0	39.1802	38.3538	39.2136	1.51141	12.4026	5.88142	7.63818	2.75636	8.10651	0.533915	31.1341	0.364075	46.5336	0.908414	10.6687	1.57832	9.16768	115.9	11.53	2697.98	50.36	1004.82	33.11	29.96	9.06	9.73
1	284.44	284.44	54.27	37.23	30.54	sp|P13608|PGCA_BOVIN	Aggrecan core protein OS=Bos taurus GN=ACAN PE=1 SV=3	0	auto - discordant peptide type	2	99	LEGEVFFATR	No iTRAQ8plex@N-term		0.00338013	1167.6	584.805	1167.59	584.803	2	11	4.1.1.636.4	0	35.4471	94.0517	35.2504	3.76878	22.2389	1.50273	20.5406	1.84404	20.6009	1.4861	31.8479	4.22557	26.8323	0.665848	26.9435	2.67437	20.8149	74.65	8.43	178.06	13.19	173.64	13.15	21.54	5.48	29.17
1	284.44	284.44	54.27	37.23	30.54	sp|P13608|PGCA_BOVIN	Aggrecan core protein OS=Bos taurus GN=ACAN PE=1 SV=3	0	auto - shared MS/MS	2	99	LLGVR	iTRAQ8plex@N-term	cleaved N-L@N-term	-0.00497468	860.57	431.292	860.575	431.295	2	8	8.1.1.1592.2	0	39.4636	715.023	39.8846	1.74252	12.5342	1.30512	9.22697	1.47375	9.39917	0.468457	31.9906	0.296935	51.2759	0.320223	19.1542	2.87444	9.2137	105.07	10.1	470.77	21.28	422.45	20.54	20.67	6.4	6.24
1	284.44	284.44	54.27	37.23	30.54	sp|P13608|PGCA_BOVIN	Aggrecan core protein OS=Bos taurus GN=ACAN PE=1 SV=3	0	auto - discordant peptide type	2	99	LPGGVVFH	Formyl@N-term	cleaved H-Y@C-term	-0.00352255	852.446	427.23	852.449	427.232	2	11	9.1.1.1726.2	0	31.9945	1800.28	32.1699	100		100		100		100		100				100		31.91	5.48	39.2	6.32	71.73	8.37	28.19	5.57	30.06
1	284.44	284.44	54.27	37.23	30.54	sp|P13608|PGCA_BOVIN	Aggrecan core protein OS=Bos taurus GN=ACAN PE=1 SV=3	0	auto - discordant peptide type	2	99	LPGGVVFHY	Formyl@N-term	cleaved Y-R@C-term	0.000431707	1015.51	508.764	1015.51	508.764	2	12	12.1.1.1380.6	0	40.0394	269.025	40.0244	0.882879	28.2806	1.71512	17.44	1.7472	17.8159	2.02421	25.3741	1.75632	37.1638	2.32865	18.3189	0.502906	24.6998	19.27	4.47	223.94	14.59	181.29	13.53	32.33	6.32	13.36
1	284.44	284.44	54.27	37.23	30.54	sp|P13608|PGCA_BOVIN	Aggrecan core protein OS=Bos taurus GN=ACAN PE=1 SV=3	0	auto - discordant peptide type	2	99	LPGGVVFHYR	Formyl@N-term	cleaved R-P@C-term	-0.000957894	1171.61	586.814	1171.61	586.814	2	14	13.1.1.1527.5	0	41.3616	298.265	41.41	100		100		100						100		100		30.02	5.48	225.75	14.63	105.76	10.58	4.47	3.16	5.62
1	284.44	284.44	54.27	37.23	30.54	sp|P13608|PGCA_BOVIN	Aggrecan core protein OS=Bos taurus GN=ACAN PE=1 SV=3	0	auto - discordant peptide type	2	99	LPGGVVFHYRP	Formyl@N-term	cleaved P-G@C-term	-0.000551334	1268.67	635.34	1268.67	635.341	2	16	13.1.1.1610.4	0	46.4433	267.166	46.432	0.555378	24.0162	0.332757	15.5615	0.0904582	29.7632	0.73449	24.6602	0.677912	37.3078	0.203295	25.5698	0.31465	20.418	20.78	4.47	74.48	8.43	16.09	4.47	20.11	4.47	8.84
1	284.44	284.44	54.27	37.23	30.54	sp|P13608|PGCA_BOVIN	Aggrecan core protein OS=Bos taurus GN=ACAN PE=1 SV=3	0	auto - discordant peptide type	2	99	LPGGVVFHYRPG	Formyl@N-term	cleaved G-S@C-term	-0.0057854	1325.68	663.848	1325.69	663.851	2	17	13.1.1.1538.13	0	42.0489	1065.62	42.1451	0.903349	16.7038	1.10991	10.4614	1.60554	10.3373	3.90949	12.2583	1.3855	27.451	2.60567	10.4653	0.959462	12.317	51.11	7.14	375.66	19	431.84	20.71	161.86	13.19	27.32
1	284.44	284.44	54.27	37.23	30.54	sp|P13608|PGCA_BOVIN	Aggrecan core protein OS=Bos taurus GN=ACAN PE=1 SV=3	0	auto - discordant peptide type	2	99	LPGGVVFHYRPGS	Formyl@N-term	cleaved S-S@C-term	-0.00272405	1412.72	707.366	1412.72	707.367	2	17	13.1.1.1521.10	0	40.9997	7281.28	40.6112	1.55855	27.6552	1.16165	22.8036	0.956169	23.7415			2.52895	33.2329	1.50384	24.387	3.70496	22.3244	30.91	5.48	137.82	11.49	90.15	9.59	0	5.76	17.48
1	284.44	284.44	54.27	37.23	30.54	sp|P13608|PGCA_BOVIN	Aggrecan core protein OS=Bos taurus GN=ACAN PE=1 SV=3	0	auto - discordant peptide type	2	99	LPGGVVFHYRPGSSR	Formyl@N-term		0.00184485	1655.86	552.959	1655.85	552.958	3	17	12.1.1.1518.3	0	48.4771	2181.44	48.5255	100		100		100								100		57.67	7.42	153.79	12.21	106.69	10.44	15.18	4.47	10.13
1	284.44	284.44	54.27	37.23	30.54	sp|P13608|PGCA_BOVIN	Aggrecan core protein OS=Bos taurus GN=ACAN PE=1 SV=3	0	auto - discordant peptide type	2	99	LPSGEGPEVSASGVEDLSR	Formyl@N-term	cleaved G-L@N-term	-0.000741427	1912.9	957.458	1912.9	957.458	2	20	12.1.1.1181.19	0	27.842	616.425	27.8059	0.941452	37.7163	0.948605	24.8237	3.52838	22.4974	4.37809	28.2239			3.11401	23.8135	1.79489	25.2949	10.15	3.16	61.18	7.81	180.84	13.15	34.54	6.4	0
1	284.44	284.44	54.27	37.23	30.54	sp|P13608|PGCA_BOVIN	Aggrecan core protein OS=Bos taurus GN=ACAN PE=1 SV=3	0	auto - discordant peptide type	2	99	LSVSIPEPSPLR	iTRAQ8plex@N-term	cleaved S-L@N-term	-0.00153959	1597.93	533.652	1597.93	533.652	3	15	7.1.1.3434.4	0	58.3805	1478.09	58.3683	0.514044	3.49808	0.380607	2.08545	0.534211	2.03892	0.364598	5.54502	0.158731	11.2915	0.01		6.0489	1.53989	953.28	30.41	4222.34	63.88	4709.6	68.2	494.77	26.5	102.59
1	284.44	284.44	54.27	37.23	30.54	sp|P13608|PGCA_BOVIN	Aggrecan core protein OS=Bos taurus GN=ACAN PE=1 SV=3	0	auto - discordant peptide type	2	99	MDMCSAGWLADR	Carbamyl@N-term; Methylthio(C)@4	cleaved G-M@N-term	-0.0029561	1443.54	722.776	1443.54	722.777	2	14	12.1.1.1418.22	0	42.4016	203.748	42.3601	2.5317	28.5052	2.65897	23.1783	3.22108	23.2639	2.49028	33.3974	1.83938	46.6426	1.09977	29.08	4.75124	23.4201	30.37	5.48	190.81	13.53	183.69	13.53	21.86	5.48	7.69
1	284.44	284.44	54.27	37.23	30.54	sp|P13608|PGCA_BOVIN	Aggrecan core protein OS=Bos taurus GN=ACAN PE=1 SV=3	0	auto - discordant peptide type	2	99	NSLSVSIPEPSPLR	iTRAQ8plex@N-term; Deamidated(N)@1	cleaved D-N@N-term	0.00144071	1799.99	601.006	1799.99	601.005	3	18	3.1.1.944.8	0	33.5085	6438.49	33.6135	0.140617	7.32409	0.284793	2.54861	0.346235	2.60656	0.0527389	23.5802	0.01		0.01		3.31363	1.83488	204.3	14.59	2475.23	48.59	2391.4	48.73	56.07	13.19	22.89
1	284.44	284.44	54.27	37.23	30.54	sp|P13608|PGCA_BOVIN	Aggrecan core protein OS=Bos taurus GN=ACAN PE=1 SV=3	0	auto - discordant peptide type	2	99	PACGGDKPGVR	Formyl@N-term; Methylthio(C)@3; iTRAQ8plex(K)@7	cleaved R-P@N-term	0.00189493	1433.71	478.91	1433.71	478.909	3	16	13.1.1.1233.3	0	23.3424	37190.7	23.2104	0.316103	1.18972	0.505431	0.523809	0.634386	0.528452	0.0623325	6.08853	0.01		0.01		1.16461	0.517821	8051.15	90.56	77009.9	271.33	76812.9	275.91	1161.75	70.59	338.62
1	284.44	284.44	54.27	37.23	30.54	sp|P13608|PGCA_BOVIN	Aggrecan core protein OS=Bos taurus GN=ACAN PE=1 SV=3	0	auto - discordant peptide type	2	99	PDNSLSVSIPEPSPLR	Formyl@N-term; Deamidated(N)@3	cleaved E-P@N-term	0.00617616	1735.87	868.942	1735.86	868.939	2	18	16.1.1.1169.22	0	31.5695	1216.23	31.4051	0.366125	38.2345	1.32581	15.205	2.08701	14.9065	1.77015	24.5124	0.01		1.35894	17.3378	1.31656	17.1305	8.83	3.16	191.28	13.53	239.28	15.33	31.24	6.4	0
1	284.44	284.44	54.27	37.23	30.54	sp|P13608|PGCA_BOVIN	Aggrecan core protein OS=Bos taurus GN=ACAN PE=1 SV=3	0	auto - discordant peptide type	2	99	PGGVVFHYRPGSSR	Formyl@N-term	cleaved L-P@N-term	0.00222799	1542.77	515.264	1542.77	515.264	3	15	5.1.1.889.3	0	35.6987	306.987	35.6269	100		100		100						100		100		52.6	7.07	122.34	11.05	244.66	15.36	29.08	6.32	17.89
1	284.44	284.44	54.27	37.23	30.54	sp|P13608|PGCA_BOVIN	Aggrecan core protein OS=Bos taurus GN=ACAN PE=1 SV=3	0	auto - discordant peptide type	2	99	PIHTPR	No iTRAQ8plex@N-term	cleaved Y-P@N-term	-0.00508668	719.403	360.709	719.408	360.711	2	8	16.1.1.1303.2	0	39.7876	475.793	39.7793	27.7731	179.846	21.0871	178.822	39.4025	178.727					100		33.7419	178.975	20.59	4.47	93.52	9.54	138.87	11.62	4.41	3.32	0
1	284.44	284.44	54.27	37.23	30.54	sp|P13608|PGCA_BOVIN	Aggrecan core protein OS=Bos taurus GN=ACAN PE=1 SV=3	0	auto - discordant peptide type	2	99	PNCGGNLLGVR	Formyl@N-term; Deamidated(N)@2; Methylthio(C)@3	cleaved R-P@N-term	0.0052397	1173.53	587.773	1173.53	587.771	2	16	8.1.1.1445.7	0	30.4885	1057.68	30.6556	1.957	12.0251	0.706369	10.315	1.3606	9.67211	0.01		1.04041	24.4948	0.958689	11.6357	1.47894	10.3505	128.56	11.05	277.59	16.58	424.91	20.3	0	13.58	23.82
1	284.44	284.44	54.27	37.23	30.54	sp|P13608|PGCA_BOVIN	Aggrecan core protein OS=Bos taurus GN=ACAN PE=1 SV=3	0	auto - discordant peptide type	2	99	PNYPAIPSDATLEIQNMR	No iTRAQ8plex@N-term	cleaved L-P@N-term	0.0454052	2029.04	1015.53	2028.99	1015.5	2	14	7.1.1.1835.8	0	40.2245	966.998	39.9625			4.94656	46.9907	5.92322	47.1135					9.67413	47.323	11.0371	46.9962	0	0.87	85.52	9	81.38	9	5.96	3.16	6.68
1	284.44	284.44	54.27	37.23	30.54	sp|P13608|PGCA_BOVIN	Aggrecan core protein OS=Bos taurus GN=ACAN PE=1 SV=3	0	auto - discordant peptide type	2	99	PSDATLEIQNMR	Formyl@N-term	cleaved I-P@N-term	0.0196312	1401.68	701.845	1401.66	701.835	2	13	12.1.1.1149.18	0	25.8812	117.791	25.8468			1.73143	24.0372	2.30447	24.0021			2.4531	41.9362	1.40001	28.0242	3.48388	24.2244	0	1.09	107.46	10.1	113.66	10.58	0	6.55	8.87
1	284.44	284.44	54.27	37.23	30.54	sp|P13608|PGCA_BOVIN	Aggrecan core protein OS=Bos taurus GN=ACAN PE=1 SV=3	0	auto - discordant peptide type	2	99	QCDAGWLADQTVR	Gln->pyro-Glu@N-term; Methylthio(C)@2	cleaved H-Q@N-term	0.00565655	1490.63	746.324	1490.63	746.321	2	14	7.1.1.1735.15	0	34.1046	187.366	34.0752	1.96425	10.726	1.35615	8.25967	1.08404	8.85455	0.921984	17.3494	0.246824	65.3809	1.1384	9.78268	0.736697	10.7078	157.1	12.33	648.85	24.94	412.17	20.59	53.96	8.49	6.88
1	284.44	284.44	54.27	37.23	30.54	sp|P13608|PGCA_BOVIN	Aggrecan core protein OS=Bos taurus GN=ACAN PE=1 SV=3	0	auto - discordant peptide type	2	99	QLYAAWSR	Gln->pyro-Glu@N-term	cleaved G-Q@N-term	-0.00260167	976.474	489.244	976.477	489.246	2	11	9.1.1.1656.7	0	27.7118	113.95	27.6955	0.850713	13.3054	0.570152	8.83761	0.647308	9.12811	1.6572	12.1423	0.66614	28.1496	0.657959	10.6846	0.55519	10.9615	73.47	8.43	294.56	16.85	265.76	16.37	104.73	10.58	20.05
1	284.44	284.44	54.27	37.23	30.54	sp|P13608|PGCA_BOVIN	Aggrecan core protein OS=Bos taurus GN=ACAN PE=1 SV=3	0	auto - discordant peptide type	2	99	QQSHLSSIVTPEEQEFVNNNAQDYQWIGLNDK	Arg-add@N-term; iTRAQ8plex(S)@3; Deamidated(N)@20; iTRAQ8plex(K)@32		0.0141347	4496.26	900.259	4496.25	900.256	5	15	3.1.1.2702.20	0	58.4199	340.216	58.312	1.81255	39.2126	4.22878	27.4426	3.27205	28.1828	0.922055	72.2085			0.636436	40.8255	1.6277	31.7747	63.21	18.3	882.2	64.61	542.46	52.82	23.53	15.81	0.73
1	284.44	284.44	54.27	37.23	30.54	sp|P13608|PGCA_BOVIN	Aggrecan core protein OS=Bos taurus GN=ACAN PE=1 SV=3	0	auto - discordant peptide type	2	99	SAGWLADR	No iTRAQ8plex@N-term	cleaved C-S@N-term	0.00673801	874.436	438.226	874.43	438.222	2	9	12.1.1.1282.5	0	34.0273	81.0785	34.0144	100		100		100		100		100		100		100		63.15	7.75	143.58	11.92	219.27	14.63	41.41	7.14	35.39
1	284.44	284.44	54.27	37.23	30.54	sp|P13608|PGCA_BOVIN	Aggrecan core protein OS=Bos taurus GN=ACAN PE=1 SV=3	0	auto - discordant peptide type	2	99	SAIIATPEQLQ	iTRAQ8plex@N-term	cleaved N-S@N-term; cleaved Q-A@C-term	-0.0226995	1473.81	737.913	1473.83	737.925	2	15	11.1.1.1617.9	0	29.1397	522.057	29.1071	0.717005	11.5145	0.586019	7.1022	1.13044	6.56388	0.275815	29.8893	0.44202	25.2432	0.213703	15.508	2.00769	6.52729	94.39	9.59	461.5	21.19	707.46	26.21	26.57	7.81	20.28
1	284.44	284.44	54.27	37.23	30.54	sp|P13608|PGCA_BOVIN	Aggrecan core protein OS=Bos taurus GN=ACAN PE=1 SV=3	0	auto - discordant peptide type	2	99	SAYQDKVTLPNYPAIPSDATLEIQNMR	Formyl@N-term; iTRAQ8plex(K)@6	cleaved N-S@N-term; missed K-V@6	-0.0270101	3366.68	1123.23	3366.71	1123.24	3	18	5.1.1.906.15	0	36.7791	1972.02	36.7331	0.341016	10.7528	0.59771	4.71281	0.622088	4.97009	0.164202	25.0866	0.01		0.0939716	16.584	1.41519	4.64381	100.27	10.15	1051.34	31.64	869.56	29.55	35.33	8.77	0
1	284.44	284.44	54.27	37.23	30.54	sp|P13608|PGCA_BOVIN	Aggrecan core protein OS=Bos taurus GN=ACAN PE=1 SV=3	0	auto - discordant peptide type	2	99	SEPDNSLSVSIPEPSPLR	iTRAQ8plex@N-term; Deamidated(N)@5	cleaved V-S@N-term	0.00497553	2228.15	743.725	2228.15	743.723	3	20	15.1.1.1709.14	0	38.0253	632.971	37.8121	1.67686	26.1579	1.43006	23.1033	2.74627	22.8308	2.42362	27.0848	0.248772	119.143	1.00482	26.3095	10.1914	22.5456	52.22	7.14	266.41	16.09	406.57	19.9	55.23	8.49	2.7
1	284.44	284.44	54.27	37.23	30.54	sp|P13608|PGCA_BOVIN	Aggrecan core protein OS=Bos taurus GN=ACAN PE=1 SV=3	0	auto - discordant peptide type	2	99	SGVEDISR	iTRAQ8plex@N-term	cleaved S-S@N-term	-0.00665417	1165.62	583.816	1165.62	583.82	2	14	8.1.1.1410.18	0	28.3804	604.785	28.3888	0.557272	9.64045	0.962887	4.80729	1.21485	4.83413	1.08955	9.20076	0.471854	21.1674	0.7108	6.35043	1.23396	5.30502	133.55	11.7	1380.41	36.32	1384.05	37.09	191.07	15.81	39.41
1	284.44	284.44	54.27	37.23	30.54	sp|P13608|PGCA_BOVIN	Aggrecan core protein OS=Bos taurus GN=ACAN PE=1 SV=3	0	auto - discordant peptide type	2	99	SLSVSIPEPSPLR	No iTRAQ8plex@N-term	cleaved N-S@N-term	-0.00086455	1380.76	691.388	1380.76	691.388	2	14	6.1.1.1250.9	0	32.8343	1442.64	33.0609	2.14279	19.2358	1.48779	15.8484	1.63729	16.0663	0.01		3.09896	22.8315	0.145108	44.5575	2.09903	16.4734	62	7.75	257.52	15.75	225.21	15	0	4.24	31.25
1	284.44	284.44	54.27	37.23	30.54	sp|P13608|PGCA_BOVIN	Aggrecan core protein OS=Bos taurus GN=ACAN PE=1 SV=3	0	auto - discordant peptide type	2	99	SVEVSEPDNSLSVSIPEPSPLR	iTRAQ8plex@N-term	cleaved I-S@N-term	0.00114741	2641.38	881.466	2641.38	881.466	3	17	16.1.1.1256.26	0	36.9328	248.752	36.8229	0.730197	12.4965	0.874204	7.16345	1.08814	7.21866	0.814482	15.4506	0.01		0.01		2.30388	6.96506	82.33	9.06	589.64	23.77	583.25	24.08	67.2	9.59	0
1	284.44	284.44	54.27	37.23	30.54	sp|P13608|PGCA_BOVIN	Aggrecan core protein OS=Bos taurus GN=ACAN PE=1 SV=3	0	auto - shared MS/MS	2	99	SVRYPISK	iTRAQ8plex@N-term; iTRAQ8plex(K)@8	missed R-Y@3	-0.00989988	1556.94	519.987	1556.95	519.991	3	13	2.1.1.703.11	0	36.8656	12562.5	36.904	0.36798	2.97602	2.87038	0.973838	3.09097	0.988006	0.01		0.152577	7.3452	0.01		4.88844	0.991665	1703.32	48.26	79481.6	274.43	68017.1	260.79	0	716.12	246.14
1	284.44	284.44	54.27	37.23	30.54	sp|P13608|PGCA_BOVIN	Aggrecan core protein OS=Bos taurus GN=ACAN PE=1 SV=3	0	auto - discordant peptide type	2	99	SVSIPEPSPLR	iTRAQ8plex@N-term	cleaved L-S@N-term	-0.00488679	1484.85	495.956	1484.85	495.957	3	14	16.1.1.1167.2	0	31.4132	5803.02	31.1595	0.20606	6.78727	0.209822	3.20463	0.309605	3.06163	0.01		0.271784	9.63405	0.01		4.26589	2.03925	231.25	15.1	1408.62	36.84	1651.76	40.27	5.52	9.59	106.3
1	284.44	284.44	54.27	37.23	30.54	sp|P13608|PGCA_BOVIN	Aggrecan core protein OS=Bos taurus GN=ACAN PE=1 SV=3	0	auto - discordant peptide type	2	99	TFQEAANECR	iTRAQ8plex@N-term; Deamidated(Q)@3; Methylthio(C)@9	cleaved F-T@N-term	-0.022881	1518.65	760.333	1518.67	760.345	2	11	11.1.1.1894.13	0	46.1399	1278.24	46.2979	100		100		100		100				100				53.96	7.14	94.18	9.59	36.96	6.4	31.48	5.66	16.84
1	284.44	284.44	54.27	37.23	30.54	sp|P13608|PGCA_BOVIN	Aggrecan core protein OS=Bos taurus GN=ACAN PE=1 SV=3	0	auto - discordant peptide type	2	99	TGAIIASPEQL	iTRAQ8plex@N-term	cleaved L-Q@C-term	0.00116562	1402.8	702.407	1402.8	702.406	2	13	10.1.1.1733.18	0	32.1499	134.965	32.0537	0.17788	41.2753	1.08222	11.1773	2.04299	10.6775	0.01		0.408575	51.062	0.657225	15.5293	1.8227	11.622	7.87	3.16	286.43	16.58	429.7	20.42	0	4.88	6.3
1	284.44	284.44	54.27	37.23	30.54	sp|P13608|PGCA_BOVIN	Aggrecan core protein OS=Bos taurus GN=ACAN PE=1 SV=3	0	auto - discordant peptide type	2	99	TGAIIASPEQLQ	iTRAQ8plex@N-term	cleaved Q-A@C-term	-0.000381448	1530.86	766.435	1530.86	766.435	2	16	2.1.1.485.28	0	23.5183	1188.06	23.5283	0.314094	11.6347	0.713755	4.70073	0.650031	5.08996	0.01		0.386761	17.3233	0.0312722	55.0301	2.94149	4.28554	87.08	9.59	1183.76	33.51	856.73	29.46	5.04	7.07	37.37
1	284.44	284.44	54.27	37.23	30.54	sp|P13608|PGCA_BOVIN	Aggrecan core protein OS=Bos taurus GN=ACAN PE=1 SV=3	0	auto - discordant peptide type	2	99	TGAIIASPEQLQA	iTRAQ8plex@N-term	cleaved A-A@C-term	-0.0006386	1601.89	801.954	1601.89	801.954	2	15	2.1.1.519.21	0	25.5845	1561.41	25.545	0.164491	11.9253	0.125976	6.18502	0.268919	5.11208	0.143377	18.4663	0.01		0.01		2.67006	3.46715	73.06	8.43	334.72	18.08	567.82	23.45	46.6	8.49	7.07
1	284.44	284.44	54.27	37.23	30.54	sp|P13608|PGCA_BOVIN	Aggrecan core protein OS=Bos taurus GN=ACAN PE=1 SV=3	0	auto - discordant peptide type	2	99	TGAIIASPEQLQAA	iTRAQ8plex@N-term	cleaved A-Y@C-term	0.0118342	1672.94	837.478	1672.93	837.472	2	12	9.1.1.1673.27	0	28.7883	304.848	28.7385	1.70292	12.5584	1.00156	9.68473	1.81806	9.26217	0.300102	46.4997	0.01		0.345831	16.4149	1.02903	11.0594	107.09	10.15	376.78	19.18	543.52	23	13.81	6.32	0
1	284.44	284.44	54.27	37.23	30.54	sp|P13608|PGCA_BOVIN	Aggrecan core protein OS=Bos taurus GN=ACAN PE=1 SV=3	0	auto - discordant peptide type	2	99	TGAIIASPEQLQAAYE	iTRAQ8plex@N-term	cleaved E-A@C-term	-0.003252	1965.03	983.524	1965.04	983.525	2	11	12.1.1.1462.27	0	45.1166	298.012	45.1283	1.36423	6.17286	0.224631	6.38479	0.407788	5.63353	0.270162	16.3345	0.164373	33.9275	0.341969	7.65521	0.979841	5.16938	393.41	19.21	387.51	19.95	559.04	23.37	57.01	9.06	16.52
1	284.44	284.44	54.27	37.23	30.54	sp|P13608|PGCA_BOVIN	Aggrecan core protein OS=Bos taurus GN=ACAN PE=1 SV=3	0	auto - discordant peptide type	2	99	TGAIIASPEQLQAAYEAG	iTRAQ8plex@N-term	cleaved G-Y@C-term	0.00808432	2093.1	698.708	2093.09	698.706	3	13	10.1.1.1759.26	0	33.7627	717.202	33.7761	2.57494	14.3042	2.14035	11.9419	2.55282	11.9999	0.250029	71.4321	2.25106	20.1185	0.65996	16.2751	1.97237	12.7937	126.1	11.09	627.03	24.56	594.32	24.31	8.96	6.32	38.42
1	284.44	284.44	54.27	37.23	30.54	sp|P13608|PGCA_BOVIN	Aggrecan core protein OS=Bos taurus GN=ACAN PE=1 SV=3	0	auto - discordant peptide type	2	99	TGAIIASPEQLQAAYEAGYE	iTRAQ8plex@N-term	cleaved E-Q@C-term	0.024074	2385.22	796.082	2385.2	796.074	3	13	10.1.1.1790.21	0	35.6556	446.242	35.6773	1.45823	12.9078	0.946149	9.54426	2.28053	8.82937	0.340089	45.0932	1.18937	21.962	0.423696	15.3358	1.69307	9.81258	94.28	9.54	365.94	18.97	700.94	25.98	16.09	7.14	26.8
1	284.44	284.44	54.27	37.23	30.54	sp|P13608|PGCA_BOVIN	Aggrecan core protein OS=Bos taurus GN=ACAN PE=1 SV=3	0	auto - discordant peptide type	2	99	TGAIIASPEQLQAAYEAGYEQ	iTRAQ8plex@N-term	cleaved Q-C@C-term	0.00740062	2513.27	838.763	2513.26	838.76	3	14	6.1.1.1218.17	0	30.8862	477.2	30.9146	0.547819	18.4682	1.28274	8.85061	1.3041	9.15869	0.16096	68.016	0.68967	28.104	0.377462	16.46	2.8001	8.86057	37.72	6.32	528.36	22.41	426.87	20.71	8.11	5.48	16.55
1	284.44	284.44	54.27	37.23	30.54	sp|P13608|PGCA_BOVIN	Aggrecan core protein OS=Bos taurus GN=ACAN PE=1 SV=3	0	auto - discordant peptide type	2	99	TGAIIASPEQLQAAYEAGYEQC	iTRAQ8plex@N-term; Methylthio(C)@22	cleaved C-D@C-term	-0.0033951	2662.25	888.425	2662.26	888.426	3	16	10.1.1.1853.26	0	39.5266	12112.7	39.3554	0.907378	6.57752	0.407956	4.94632	2.2896	3.77833	0.307523	21.4702	0.734693	12.338	0.336199	7.6414	2.13525	4.074	301.89	16.97	811.95	29.05	3621.36	58.51	74.87	15.87	85.19
1	284.44	284.44	54.27	37.23	30.54	sp|P13608|PGCA_BOVIN	Aggrecan core protein OS=Bos taurus GN=ACAN PE=1 SV=3	0	auto - discordant peptide type	2	99	TGAIIASPEQLQAAYEAGYEQCDAGWLQDQ	iTRAQ8plex@N-term; Methylthio(C)@22	cleaved Q-T@C-term	-0.0459729	3575.6	1192.88	3575.65	1192.89	3	14	11.1.1.1878.28	0	45.1814	1194.02	44.9469	0.379706	24.0755	0.498401	11.8132	1.05123	10.6982	0.183108	64.1025	0.386102	45.5557	0.425967	16.3686	1.00317	12.0202	19.95	4.47	156.65	12.33	262.57	15.94	7.04	4.47	7.07
1	284.44	284.44	54.27	37.23	30.54	sp|P13608|PGCA_BOVIN	Aggrecan core protein OS=Bos taurus GN=ACAN PE=1 SV=3	0	auto - discordant peptide type	2	99	TGAIIASPEQLQAAYEAGYEQCDAGWLQDQTVR	Formyl@N-term; Methylthio(C)@22		0.0133043	3655.67	1219.56	3655.66	1219.56	3	18	4.1.1.736.31	0	41.6398	270.293	41.5831			100		100								100		20.9	4.47	62.36	7.81	83.23	9.06	26.91	5.48	19.24
1	284.44	284.44	54.27	37.23	30.54	sp|P13608|PGCA_BOVIN	Aggrecan core protein OS=Bos taurus GN=ACAN PE=1 SV=3	1	auto	2	99	TIEGDFR	iTRAQ8plex@N-term		-0.000181931	1140.61	571.311	1140.61	571.311	2	12	10.1.1.1956.4	1	45.8401	2495.46	45.5832	1.37498	4.12024	2.10573	2.76602	2.34007	2.80177	0.853113	6.95271	0.516037	12.0206	0.906276	3.59618	1.48978	3.15067	976.53	31.48	8946.43	92.39	7900.81	88.88	443.37	28.65	127.73
1	284.44	284.44	54.27	37.23	30.54	sp|P13608|PGCA_BOVIN	Aggrecan core protein OS=Bos taurus GN=ACAN PE=1 SV=3	0	auto - discordant peptide type	2	99	TPCVGDKDSSPGVR	No iTRAQ8plex@N-term; Methylthio(C)@3; No iTRAQ8plex(K)@7	missed K-D@7	0.00638538	1462.66	488.561	1462.65	488.559	3	17	8.1.1.3256.5	0	58.8124	181.442	58.5988			0.95505	42.548	1.09016	43.4245					0.681761	54.8649			6.08	3.46	37.57	8.49	34.08	8.25	1.25	2.45	2.55
1	284.44	284.44	54.27	37.23	30.54	sp|P13608|PGCA_BOVIN	Aggrecan core protein OS=Bos taurus GN=ACAN PE=1 SV=3	0	auto - discordant peptide type	2	99	TVYLYPNQTGLLDPLSR	Formyl@N-term; Deamidated(N)@7		-0.00208551	1978	990.009	1978	990.01	2	15	11.1.1.1837.23	0	42.6636	1161.16	42.682	0.524623	24.2841	0.503565	13.7836	0.844941	13.0484	1.20311	21.2067	0.690148	35.4169	0.01		1.14521	13.6352	20.35	4.47	116.85	10.63	155.81	12.37	34.15	6.32	9.33
1	284.44	284.44	54.27	37.23	30.54	sp|P13608|PGCA_BOVIN	Aggrecan core protein OS=Bos taurus GN=ACAN PE=1 SV=3	0	auto - discordant peptide type	2	99	TYGVRPPSETYDVYCYVDR	No iTRAQ8plex@N-term; Methylthio(C)@15		0.00377135	2328.02	777.015	2328.02	777.014	3	15	4.1.1.2335.6	0	58.5067	118.455	58.4196	1.00866	47.2775	0.758153	31.75	0.606585	35.306	0.742729	65.3508			0.395931	50.2302	1.38892	32.8109	30.9	12.25	138.94	25.79	88.34	21.33	16.65	10	0
1	284.44	284.44	54.27	37.23	30.54	sp|P13608|PGCA_BOVIN	Aggrecan core protein OS=Bos taurus GN=ACAN PE=1 SV=3	0	auto - discordant peptide type	2	99	VEVSEPDNSLSVSIPEPSPLR	iTRAQ8plex@N-term	cleaved S-V@N-term	-0.0193681	2554.32	852.449	2554.34	852.455	3	17	3.1.1.961.24	0	34.5816	377.665	34.66	0.513894	15.5838	0.712945	8.1785	0.737318	8.56421	0.637116	18.2477	0.326572	40.3907	0.603924	10.5684	0.814693	9.40227	50.66	7.14	420.44	20.02	345.54	18.65	45.96	7.81	11.22
1	284.44	284.44	54.27	37.23	30.54	sp|P13608|PGCA_BOVIN	Aggrecan core protein OS=Bos taurus GN=ACAN PE=1 SV=3	0	auto - discordant peptide type	2	99	VLLGSSLTIP	iTRAQ8plex@N-term	cleaved P-C@C-term	-0.00757349	1302.8	652.407	1302.81	652.411	2	9	16.1.1.1319.15	0	40.7908	137.456	40.6993	1.84691	11.1876	0.881806	8.99448	0.844607	9.48428	0.271631	37.3469	0.417659	41.4355	0.947189	10.6275	1.33449	9.58057	139.19	11.53	397.55	19.62	302.6	17.49	14.98	5.48	10.97
1	284.44	284.44	54.27	37.23	30.54	sp|P13608|PGCA_BOVIN	Aggrecan core protein OS=Bos taurus GN=ACAN PE=1 SV=3	0	auto - discordant peptide type	2	99	VLLGSSLTIPC	iTRAQ8plex@N-term; Methylthio(C)@11	cleaved C-Y@C-term	-0.00835102	1451.8	726.905	1451.8	726.909	2	10	6.1.1.1451.11	0	45.2202	464.185	45.3819	1.40781	11.1857	1.29054	7.80957	1.6839	7.80355	0.90413	17.6487	0.754257	24.373	0.43872	12.7053	1.4091	8.66137	125.48	11.09	688.11	25.73	713.51	26.59	58.97	9.59	23.43
1	284.44	284.44	54.27	37.23	30.54	sp|P13608|PGCA_BOVIN	Aggrecan core protein OS=Bos taurus GN=ACAN PE=1 SV=3	0	auto - discordant peptide type	2	99	VLLGSSLTIPCYFID	iTRAQ8plex@N-term; Methylthio(C)@11	cleaved D-P@C-term	-0.000716135	1990.05	996.03	1990.05	996.03	2	11	3.1.1.1165.18	0	47.1427	670.189	47.1694	0.944235	8.2469	0.889428	5.54997	1.14181	5.55788	0.629198	12.969	0.450267	20.0942	0.339943	9.22609	1.67905	5.65881	218	14.63	1228.41	34.37	1253.2	35.26	106.3	12.81	36.23
1	284.44	284.44	54.27	37.23	30.54	sp|P13608|PGCA_BOVIN	Aggrecan core protein OS=Bos taurus GN=ACAN PE=1 SV=3	0	auto - discordant peptide type	2	99	VLLGSSLTIPCYFIDPMH	Formyl@N-term; Methylthio(C)@11	cleaved H-P@C-term	0.00896335	2079	1040.51	2078.99	1040.5	2	15	13.1.1.1658.18	0	49.3246	261.143	49.333			100		100				100				100		2.48	2.24	287.28	16.46	194.44	14.07	0	3.34	26.75
1	284.44	284.44	54.27	37.23	30.54	sp|P13608|PGCA_BOVIN	Aggrecan core protein OS=Bos taurus GN=ACAN PE=1 SV=3	1	auto	2	99	VNSAYQDK	iTRAQ8plex@N-term; iTRAQ8plex(K)@8		-0.00217489	1531.84	511.622	1531.85	511.622	3	12	11.1.1.1944.5	1	49.2265	501.38	49.0579	0.513027	25.5796	2.3312	10.4834	2.9594	10.508	0.01		0.36121	52.0624	0.221271	29.4209	3.10835	10.9846	21.11	5	573.83	23.37	578.9	23.94	0.54	5.48	5.18
1	284.44	284.44	54.27	37.23	30.54	sp|P13608|PGCA_BOVIN	Aggrecan core protein OS=Bos taurus GN=ACAN PE=1 SV=3	0	auto - discordant peptide type	2	99	VNSAYQDKVTLPN	iTRAQ8plex@N-term; iTRAQ8plex(K)@8	cleaved N-Y@C-term; missed K-V@8	-0.0104642	2056.13	686.384	2056.14	686.388	3	14	16.1.1.1157.15	0	30.8212	714.38	30.7302	1.06377	9.11878	2.31759	5.30982	2.18007	5.47145	0.547031	19.1202	0.792541	17.6067	0.615623	8.23903	2.08152	5.84756	177.89	13.67	2318.45	46.91	1733.11	41.87	66.94	12.37	46.19
1	284.44	284.44	54.27	37.23	30.54	sp|P13608|PGCA_BOVIN	Aggrecan core protein OS=Bos taurus GN=ACAN PE=1 SV=3	0	auto - discordant peptide type	2	99	VNSAYQDKVTLPNYPAIPSDATLEIQNMR	Formyl@N-term; Deamidated(Q)@6; iTRAQ8plex(K)@8; Deamidated(N)@13	missed K-V@8	0.0355967	3581.82	896.463	3581.79	896.454	4	14	4.1.1.671.21	0	37.6295	268.426	37.5281	0.762151	10.6777	0.819111	6.31639	1.06752	6.31079	0.228763	31.8257	0.01		0.483784	9.4023	1.54383	6.48346	113.23	10.58	727.98	26.44	753.96	27.31	24.87	7.81	0
1	284.44	284.44	54.27	37.23	30.54	sp|P13608|PGCA_BOVIN	Aggrecan core protein OS=Bos taurus GN=ACAN PE=1 SV=3	0	auto - discordant peptide type	2	99	VRVNSAYQDKVTLPNYPAIPSDATLEIQNMR	Formyl@N-term; Deamidated(N)@4; iTRAQ8plex(K)@10; Deamidated(N)@29	missed R-V@2; missed K-V@10	-0.0156692	3836.94	960.242	3836.96	960.246	4	16	6.1.1.1514.21	0	48.8942	31.6481	48.8444	1.69904	53.0135	1.37307	39.3835	1.48158	40.2642							2.15909	40.9366	30.8	12.25	148.9	26.74	127.68	25.3	8.51	8.66	14.96
1	284.44	284.44	54.27	37.23	30.54	sp|P13608|PGCA_BOVIN	Aggrecan core protein OS=Bos taurus GN=ACAN PE=1 SV=3	0	auto - discordant peptide type	2	99	VSEPDNSLSVSIPEPSPLR	Formyl@N-term	cleaved E-V@N-term	0.00262901	2050.03	1026.02	2050.02	1026.02	2	17	2.1.1.622.28	0	31.9093	782.694	31.9193	100		100		100						100		100		42.13	6.32	92.63	9.59	157.18	12.33	2.39	3.16	0
1	284.44	284.44	54.27	37.23	30.54	sp|P13608|PGCA_BOVIN	Aggrecan core protein OS=Bos taurus GN=ACAN PE=1 SV=3	0	auto - discordant peptide type	2	99	VTLPNYPAIPSDATLEIQNMR	No iTRAQ8plex@N-term; Deamidated(N)@19		-0.00684864	2343.17	782.064	2343.18	782.067	3	15	5.1.1.854.9	0	33.5552	287.685	33.3501	1.74778	13.8383	2.10723	9.89173	1.35519	10.7006	1.4739	17.394	0.01		1.00586	12.5175	0.819759	12.8999	92.32	9.59	665.85	25.14	340.3	18.92	56.97	8.43	1.01
1	284.44	284.44	54.27	37.23	30.54	sp|P13608|PGCA_BOVIN	Aggrecan core protein OS=Bos taurus GN=ACAN PE=1 SV=3	0	auto - discordant peptide type	2	99	WSDGHSLQFENWRPN	Formyl@N-term	cleaved N-Q@C-term	0.0119341	1899.84	950.928	1899.83	950.922	2	18	8.1.1.1622.23	0	41.3397	714.515	41.2352			100		100						100		100		20.68	4.47	84.59	9	48.04	7.07	7.7	3.16	7.68
1	284.44	284.44	54.27	37.23	30.54	sp|P13608|PGCA_BOVIN	Aggrecan core protein OS=Bos taurus GN=ACAN PE=1 SV=3	0	auto - discordant peptide type	2	99	WSDGHSLQFENWRPNQPDN	Formyl@N-term	cleaved N-F@C-term	0.0324631	2354.04	785.688	2354.01	785.677	3	16	7.1.1.1817.16	0	39.136	661.393	39.0435	4.6823	68.9434	6.46363	66.7386	7.04289	66.8009	6.99539	69.2885			8.4813	67.0181	15.3743	66.7181	29.81	5.48	246.17	15.33	213.16	14.63	32.59	6.4	0
1	284.44	284.44	54.27	37.23	30.54	sp|P13608|PGCA_BOVIN	Aggrecan core protein OS=Bos taurus GN=ACAN PE=1 SV=3	0	auto - discordant peptide type	2	99	YDAICYTGEDFV	iTRAQ8plex@N-term; Methylthio(C)@5	cleaved V-D@C-term	0.00364453	1744.77	873.391	1744.76	873.389	2	12	16.1.1.1287.26	0	38.8413	459.556	39.0396	3.38202	23.9953	4.02837	22.158	7.0155	22.0762	0.926264	46.8725	4.69132	26.1813	0.406104	35.0179	8.99109	22.1488	101.44	10.05	722.8	26.42	1000.33	31.22	20.33	8.43	49.04
1	284.44	284.44	54.27	37.23	30.54	sp|P13608|PGCA_BOVIN	Aggrecan core protein OS=Bos taurus GN=ACAN PE=1 SV=3	0	auto - discordant peptide type	2	99	YDAICYTGEDFVD	iTRAQ8plex@N-term; Methylthio(C)@5	cleaved D-I@C-term	0.00290167	1859.79	930.904	1859.79	930.902	2	12	16.1.1.1244.27	0	36.1944	359.479	36.2061	1.22364	19.0857	1.19714	15.2554	3.35855	14.747	0.01		0.970465	29.7619	0.405124	22.4945	4.179	14.9047	62.01	7.81	362.92	18.89	809.12	27.84	0	6.4	17.14
1	284.44	284.44	54.27	37.23	30.54	sp|P13608|PGCA_BOVIN	Aggrecan core protein OS=Bos taurus GN=ACAN PE=1 SV=3	0	auto - discordant peptide type	2	99	YDAICYTGEDFVDIPE	iTRAQ8plex@N-term; Methylthio(C)@5	cleaved E-S@C-term	-0.0072139	2198.96	1100.49	2198.97	1100.49	2	11	4.1.1.707.22	0	39.843	1404.76	39.6793	0.0583199	25.5993	0.210975	6.34652	0.264274	6.43921	0.149744	21.6533	0.01		0.01		3.3506	4.33833	17.67	4.47	382.39	19.08	380.65	19.44	33.2	7.07	0
1	284.44	284.44	54.27	37.23	30.54	sp|P13608|PGCA_BOVIN	Aggrecan core protein OS=Bos taurus GN=ACAN PE=1 SV=3	0	auto - discordant peptide type	2	99	YDAICYTGEDFVDIPES	Formyl@N-term; Methylthio(C)@5	cleaved S-F@C-term	-0.00220406	2009.79	1005.9	2009.79	1005.9	2	12	3.1.1.1070.28	0	41.2931	2783.44	41.3649	53.0532	287.954	19.4064	287.852	31.136	287.832	63.2055	288.015			41.6071	287.859	22.1056	287.937	85.33	9	186.72	13.56	238.07	15.33	74.39	9	0
1	284.44	284.44	54.27	37.23	30.54	sp|P13608|PGCA_BOVIN	Aggrecan core protein OS=Bos taurus GN=ACAN PE=1 SV=3	0	auto - discordant peptide type	2	99	YDAICYTGEDFVDIPESF	iTRAQ8plex@N-term; Methylthio(C)@5	cleaved F-F@C-term	-0.00317038	2433.07	1217.54	2433.07	1217.54	2	14	5.1.1.1009.31	0	43.1129	367.828	43.1179	0.120401	17.4395	0.0370905	13.5086	0.10589	9.22341	0.01		0.365393	16.2853	0.01		3.44035	4.35385	32.77	5.57	60.39	7.81	137.01	11.45	0	8.59	34.66
1	284.44	284.44	54.27	37.23	30.54	sp|P13608|PGCA_BOVIN	Aggrecan core protein OS=Bos taurus GN=ACAN PE=1 SV=3	0	auto - discordant peptide type	2	99	YEAGYEQCDAGWLQDQTVR	No iTRAQ8plex@N-term; Methylthio(C)@8	cleaved A-Y@N-term	0.0149861	2276.96	759.995	2276.95	759.99	3	18	9.1.1.1848.14	0	39.4907	327.019	39.5241	0.974001	26.1272	0.401505	20.4914	0.712169	19.0584	0.01		0.01		0.161285	38.98	0.551326	22.9512	21.01	4.47	51.81	7.14	73.03	8.43	0	3.92	0
1	284.44	284.44	54.27	37.23	30.54	sp|P13608|PGCA_BOVIN	Aggrecan core protein OS=Bos taurus GN=ACAN PE=1 SV=3	1	auto	2	99	YEINALVR	iTRAQ8plex@N-term		-0.00468415	1280.73	641.375	1280.74	641.377	2	14	4.1.1.574.13	1	31.6511	5000.23	31.0091	1.12635	3.95154	1.12969	2.57449	1.07722	2.70478	0.473753	8.08205	0.460209	10.8756	0.550213	3.76487	1.07756	2.98552	918.69	30.08	5512.02	72.58	4176.9	65	282.76	21.98	130.82
1	284.44	284.44	54.27	37.23	30.54	sp|P13608|PGCA_BOVIN	Aggrecan core protein OS=Bos taurus GN=ACAN PE=1 SV=3	0	auto - discordant peptide type	2	99	YPAIPSDATLEIQNMR	Formyl@N-term; Deamidated(N)@14	cleaved N-Y@N-term	0.00201407	1846.88	924.447	1846.88	924.446	2	17	2.1.1.621.27	0	31.8459	2563.28	31.9811	2.72078	24.8441	1.73153	21.1273	2.42978	21.0024	2.00475	31.3946	1.00526	62.344	2.13055	22.4728	1.82222	22.6658	41.47	6.32	157.88	12.37	176.06	13.19	22.36	5.48	5.34
1	284.44	284.44	54.27	37.23	30.54	sp|P13608|PGCA_BOVIN	Aggrecan core protein OS=Bos taurus GN=ACAN PE=1 SV=3	0	auto - discordant peptide type	2	99	YPIHTPR	No iTRAQ8plex@N-term		-0.000505276	882.471	442.243	882.471	442.243	2	7	16.1.1.1281.3	0	38.4332	54.2421	38.4234			3.34999	47.3787	2.04125	50.4119							1.93278	53.74	38.84	20	417.76	62.85	202.29	46.26	31.21	20	8.3
1	284.44	284.44	54.27	37.23	30.54	sp|P13608|PGCA_BOVIN	Aggrecan core protein OS=Bos taurus GN=ACAN PE=1 SV=3	1	auto	2	99	YPIVSPR	iTRAQ8plex@N-term		-0.00660092	1134.66	568.339	1134.67	568.342	2	11	3.1.1.2701.7	1	58.3285	881.776	58.3735	0.83791	4.873	1.21703	2.78764	1.7236	2.75639	0.123745	30.2146	0.146902	22.6512	0.194597	7.10481	1.76262	2.96086	563.16	23.85	4893.19	68.51	5507.1	73.62	60.86	18.33	34.41
1	284.44	284.44	54.27	37.23	30.54	sp|P13608|PGCA_BOVIN	Aggrecan core protein OS=Bos taurus GN=ACAN PE=1 SV=3	0	auto - discordant peptide type	2	99	YPIVTPRPA	iTRAQ8plex@N-term	cleaved A-C@C-term	-0.00483332	1316.77	659.393	1316.78	659.395	2	10	7.1.1.1804.13	0	38.3355	804.453	38.3093	0.555353	5.81292	0.996367	2.8729	1.81292	2.74182	0.24668	16.8471	0.01		0.245741	6.08538	1.45154	3.07557	368.11	19.47	3950.79	61.7	5712.68	74.55	119.65	19.95	0
1	284.44	284.44	54.27	37.23	30.54	sp|P13608|PGCA_BOVIN	Aggrecan core protein OS=Bos taurus GN=ACAN PE=1 SV=3	0	auto - discordant peptide type	2	99	YPIVTPRPACGGD	iTRAQ8plex@N-term; Methylthio(C)@10	cleaved D-K@C-term	0.00582478	1694.85	565.957	1694.84	565.955	3	13	7.1.1.1880.7	0	42.9913	49.8024	42.9747	0.676371	21.7066	1.50101	11.2429	2.76625	10.8868	1.12098	24.743	1.7799	23.5728	0.879287	14.7004	2.0163	11.9349	28.48	5.48	378.09	19.08	553.73	23.22	34.54	7.81	26.12
1	284.44	284.44	54.27	37.23	30.54	sp|P13608|PGCA_BOVIN	Aggrecan core protein OS=Bos taurus GN=ACAN PE=1 SV=3	0	auto - discordant peptide type	2	99	YSLTFEEAK	iTRAQ8plex@N-term; No iTRAQ8plex(K)@9		0.00152599	1390.73	696.372	1390.73	696.372	2	16	2.1.1.545.23	0	27.1797	2105.95	27.3817	1.94274	3.83581	0.201916	4.60445	0.458699	3.7723	1.70813	4.52647	3.49496	4.48924	0.276696	5.63596	0.481578	4.33241	1224.13	33.82	761.1	28.6	1374.02	36.74	787.6	28.84	767.5
1	284.44	284.44	54.27	37.23	30.54	sp|P13608|PGCA_BOVIN	Aggrecan core protein OS=Bos taurus GN=ACAN PE=1 SV=3	0	auto - discordant peptide type	2	99	YTLDFDR	No iTRAQ8plex@N-term		0.00353577	928.433	465.224	928.429	465.222	2	8	12.1.1.1331.3	0	37.0267	1613.65	37.0784	0.756743	7.28254	0.584743	4.75844	0.867938	4.63988	1.39895	6.92605	0.257369	37.1677	1.96863	4.48146	0.68036	5.53965	250.99	15.62	1160.19	33.5	1368.51	36.78	339.53	19.7	29.75
1	284.44	284.44	54.27	37.23	30.54	sp|P13608|PGCA_BOVIN	Aggrecan core protein OS=Bos taurus GN=ACAN PE=1 SV=3	0	auto - discordant peptide type	2	99	YTLDFDRAQR	No iTRAQ8plex@N-term	missed R-A@7	0.00692023	1283.63	642.824	1283.63	642.82	2	12	1.1.1.778.13	0	28.1845	122.871	28.1946	1.84788	18.5425	0.517204	16.5916	0.960295	15.5443	17.4239	13.612	10.4666	16.4041	1.35243	16.3892	1.70457	15.2832	50.82	6.93	85.09	9.22	125.55	11.49	350.65	18.36	100.32
1	284.44	284.44	54.27	37.23	30.54	sp|P13608|PGCA_BOVIN	Aggrecan core protein OS=Bos taurus GN=ACAN PE=1 SV=3	0	auto - discordant peptide type	1.60206	99	YPIVTPR	No iTRAQ8plex@N-term	cleaved R-P@C-term	-0.0049228	844.476	423.245	844.481	423.248	2	8	17.1.1.1631.3	0	24.9672	274.478	24.6474					2.44371	63.5498									10.46	7.07	30.02	12.25	72.55	18.71	22.59	11.18	8.65
1	284.44	284.44	54.27	37.23	30.54	sp|P13608|PGCA_BOVIN	Aggrecan core protein OS=Bos taurus GN=ACAN PE=1 SV=3	0	auto - discordant peptide type	1.37675	99	SAIIATPEQLQAA	iTRAQ8plex@N-term	cleaved N-S@N-term; cleaved A-Y@C-term	-0.0145296	1615.89	808.954	1615.91	808.962	2	17	11.1.1.1645.17	0	30.8618	766.552	30.9379	1.30338	10.4466	1.04125	7.22816	1.62167	7.03705	0.01		0.01		0.102009	33.2412	3.2957	6.89205	135.58	11.49	647.94	25.04	801.93	28.02	0	12.47	2.24
1	284.44	284.44	54.27	37.23	30.54	sp|P13608|PGCA_BOVIN	Aggrecan core protein OS=Bos taurus GN=ACAN PE=1 SV=3	0	auto - discordant peptide type	1.34679	99	SDATLEIQNMR	iTRAQ8plex@N-term	cleaved P-S@N-term	-9.29699e-05	1580.81	791.414	1580.81	791.414	2	11	13.1.1.1475.17	0	38.1861	247.662	38.2145			100		100						100		100		20.79	4.47	73.78	8.49	104	10.1	26.72	5.48	0
1	284.44	284.44	54.27	37.23	30.54	sp|P13608|PGCA_BOVIN	Aggrecan core protein OS=Bos taurus GN=ACAN PE=1 SV=3	0	auto - discordant peptide type	1.31876	99	TGAIIASPEQLQAAYEAGY	iTRAQ8plex@N-term	cleaved Y-E@C-term	-0.0131019	2256.15	753.056	2256.16	753.06	3	13	11.1.1.1743.23	0	36.8891	259.394	36.8458	9.32346	31.435	6.71574	29.9824	7.92677	30.0288	5.4962	35.5591	1.84386	62.3051	2.52864	32.5233	5.40059	30.7411	83.57	9	360.1	18.63	337.77	18.36	36.05	7.14	5.76
1	284.44	284.44	54.27	37.23	30.54	sp|P13608|PGCA_BOVIN	Aggrecan core protein OS=Bos taurus GN=ACAN PE=1 SV=3	0	auto - discordant peptide type	1.3098	99	TGAIIASPEQLQAAYEAGYEQCD	iTRAQ8plex@N-term; Methylthio(C)@22	cleaved D-A@C-term	-0.0111998	2777.27	926.765	2777.28	926.768	3	14	10.1.1.1835.29	0	38.4267	1090.67	38.4963	1.46425	9.59025	1.19744	6.76255	1.64419	6.70966	1.10717	13.689	0.525363	26.6906	0.372015	12.1213	1.75063	7.1729	168.26	12.81	823.14	28.18	898.19	29.8	93.1	11.53	21.04
1	284.44	284.44	54.27	37.23	30.54	sp|P13608|PGCA_BOVIN	Aggrecan core protein OS=Bos taurus GN=ACAN PE=1 SV=3	0	auto - discordant peptide type	1.19382	99	QPSGHWEEPR	Gln->pyro-Glu@N-term	cleaved C-Q@N-term	0.000740437	1204.53	603.271	1204.53	603.27	2	12	7.1.1.1584.24	0	24.8347	175.067	24.7278	0.712335	15.5335	0.634743	9.37249	0.479494	10.7561	0.807349	17.9219	1.15299	20.0286	0.01		2.60989	8.47214	52.1	7.14	277.72	16.28	166.72	13.15	43.21	7.07	29.39
1	284.44	284.44	54.27	37.23	30.54	sp|P13608|PGCA_BOVIN	Aggrecan core protein OS=Bos taurus GN=ACAN PE=1 SV=3	0	auto - discordant peptide type	1.1549	99	TVRYPIVSPR	No iTRAQ8plex@N-term	cleaved Q-T@N-term; missed R-Y@3	0.0100539	1186.69	396.571	1186.68	396.568	3	11	1.1.1.967.3	0	39.8138	207.733	39.6187	7.09716	23.6323	0.824218	25.6625	4.10538	21.6454	11.2185	23.6096	14.5658	25.3924	2.9719	23.7044	2.99144	23.338	65.22	7.81	45.31	7.07	179.35	13.11	75.44	9	46.65
1	284.44	284.44	54.27	37.23	30.54	sp|P13608|PGCA_BOVIN	Aggrecan core protein OS=Bos taurus GN=ACAN PE=1 SV=3	0	no quant - weak signal	1.14267	99	GVSAAPSPE	iTRAQ8plex@N-term	cleaved E-E@C-term	-0.0051975	1117.59	559.801	1117.59	559.803	2	12	18.1.1.2213.2	0	12.212	45.8813	12.1562															0	0	0	0.06	3.2	1.73	0.91	1	0
1	284.44	284.44	54.27	37.23	30.54	sp|P13608|PGCA_BOVIN	Aggrecan core protein OS=Bos taurus GN=ACAN PE=1 SV=3	0	auto - shared MS/MS	1.14267	92.79	TAPLAPR	iTRAQ8plex@N-term	cleaved S-T@N-term	0.000506316	1028.63	515.322	1028.63	515.322	2	12	12.1.1.1265.10	0	32.9933	817.37	32.972	0.280055	7.33176	0.199998	4.07719	0.229192	4.26122	0.0388753	38.1725	0.189895	13.555	0.01		3.49232	2.59934	200.24	13.93	855.44	28.71	779.04	27.87	20.34	7.75	47.32
1	284.44	284.44	54.27	37.23	30.54	sp|P13608|PGCA_BOVIN	Aggrecan core protein OS=Bos taurus GN=ACAN PE=1 SV=3	0	auto - discordant peptide type	1.05552	98.67	VTLPNYPAIPSDATLEIQN	iTRAQ8plex@N-term	cleaved N-M@C-term	0.00552772	2359.26	787.428	2359.26	787.427	3	12	7.1.1.1794.21	0	37.7351	481.907	37.8803	1.50081	11.2362	1.06716	8.24225	1.70972	8.01273	0.263274	43.9466	0.155322	69.3568	0.367134	14.6704	2.22975	8.2797	126.98	11.09	540.13	22.89	687.68	25.94	16.3	7.07	4.58
1	284.44	284.44	54.27	37.23	30.54	sp|P13608|PGCA_BOVIN	Aggrecan core protein OS=Bos taurus GN=ACAN PE=1 SV=3	0	auto - discordant peptide type	0.847712	99	GVSAAPSPEE	iTRAQ8plex@N-term	cleaved E-E@C-term	0.00393474	1246.64	624.327	1246.63	624.325	2	13	6.1.1.859.27	0	8.9218	482.708	8.9335	0.396942	7.92429	0.303814	4.5108	0.476222	4.25811	0.127963	22.8908	0.205897	19.986	0.0531455	27.3005	3.12574	3.31814	179.06	13.19	819.85	28.18	1021.25	31.64	42.24	9.59	32.37
1	284.44	284.44	54.27	37.23	30.54	sp|P13608|PGCA_BOVIN	Aggrecan core protein OS=Bos taurus GN=ACAN PE=1 SV=3	0	auto - discordant peptide type	0.844664	99	YDAICYTGEDFVDIPESFFGVGGEED	iTRAQ8plex@N-term; Methylthio(C)@5	cleaved D-I@C-term	0.0292437	3223.41	1075.48	3223.38	1075.47	3	14	9.1.1.3484.29	0	57.906	429.659	57.8519	1.51773	22.7229	1.61121	18.8246	2.86176	18.5997	1.16727	30.4856	1.7681	27.9304	0.01		8.33814	18.3619	51.6	7.14	327.69	17.8	462.53	21.24	29.04	7.14	20.95
1	284.44	284.44	54.27	37.23	30.54	sp|P13608|PGCA_BOVIN	Aggrecan core protein OS=Bos taurus GN=ACAN PE=1 SV=3	1	auto	0.841638	85.61	TPCVGDK	iTRAQ8plex@N-term; Methylthio(C)@3; iTRAQ8plex(K)@7		-0.000588552	1372.73	458.584	1372.73	458.584	3	12	15.1.1.1595.5	1	31.0055	562.51	31.0539	1.66754	6.79202	3.71826	4.43129	2.5084	4.65333	0.228409	35.725	0.371615	25.1381	0.721354	6.5565	1.08373	5.69408	370.94	19.77	4947.93	68.39	2652.62	52.57	37.18	13.19	28.81
1	284.44	284.44	54.27	37.23	30.54	sp|P13608|PGCA_BOVIN	Aggrecan core protein OS=Bos taurus GN=ACAN PE=1 SV=3	0	auto - discordant peptide type	0.793174	99	GNLLGVR	iTRAQ8plex@N-term	cleaved G-G@N-term	-0.00484848	1031.63	516.825	1031.64	516.827	2	11	5.1.1.663.10	0	21.8377	1249.79	22.0001	0.57367	7.14398	0.587652	4.00469	0.664875	4.13577	0.509895	9.96674	0.650091	11.6611	0.274759	7.45467	1.75787	3.77758	237.25	15.3	1453.85	37.32	1307.18	36.17	154.31	14.63	93.7
1	284.44	284.44	54.27	37.23	30.54	sp|P13608|PGCA_BOVIN	Aggrecan core protein OS=Bos taurus GN=ACAN PE=1 SV=3	0	auto - discordant peptide type	0.767004	99	ATWVDAESQ	iTRAQ8plex@N-term	cleaved Q-C@C-term	0.00994745	1309.66	655.835	1309.65	655.83	2	12	2.1.1.368.21	0	16.3487	2745.11	16.357	1.15899	5.16386	1.60239	3.208	1.31919	3.41377	0.451977	11.5454	0.820919	9.95045	0.495433	5.13109	1.0656	3.9024	544.49	23.41	4503.33	65.43	2946.24	54.91	155.38	17.38	134.41
1	284.44	284.44	54.27	37.23	30.54	sp|P13608|PGCA_BOVIN	Aggrecan core protein OS=Bos taurus GN=ACAN PE=1 SV=3	0	auto - discordant peptide type	0.647817	99	YDAICYTGED	iTRAQ8plex@N-term; Methylthio(C)@5	cleaved D-F@C-term	-0.00380704	1498.62	750.318	1498.63	750.32	2	12	3.1.1.829.23	0	26.4655	1039.97	26.2984	0.168721	14.7148	0.270941	5.75523	0.543591	5.06559	0.106647	33.9288	0.300432	18.0083	0.01		3.22309	4.08226	50.05	7.14	480.8	21.56	766.58	27.26	23.15	7.81	31.06
1	284.44	284.44	54.27	37.23	30.54	sp|P13608|PGCA_BOVIN	Aggrecan core protein OS=Bos taurus GN=ACAN PE=1 SV=3	0	auto - discordant peptide type	0.636388	99	RATWVDAESQCR	No iTRAQ8plex@N-term; Methylthio(C)@11	cleaved D-R@N-term; missed R-A@1	-0.0213084	1466.62	734.316	1466.64	734.327	2	13	7.1.1.1740.19	0	34.4171	92.5349	34.5033	1.27171	28.5535	1.09034	20.7384	1.35139	20.8517	1.33291	34.4885	5.15165	26.4198	1.13301	23.9447	2.51379	20.6286	20.47	4.47	104.99	10.05	103.41	10.15	15.7	4.58	28.9
1	284.44	284.44	54.27	37.23	30.54	sp|P13608|PGCA_BOVIN	Aggrecan core protein OS=Bos taurus GN=ACAN PE=1 SV=3	0	auto - discordant peptide type	0.616185	99	VRVNSAYQDK	Formyl@N-term; Deamidated(N)@4; iTRAQ8plex(K)@10	missed R-V@2	-0.00293645	1511.79	504.936	1511.79	504.937	3	11	10.1.1.1745.8	0	32.871	1421.92	32.9759	0.807312	5.42342	0.817339	3.26099	0.99518	3.30042	0.581876	8.56766	1.43921	6.83373	0.405743	5.36894	1.84989	3.24242	440.33	20.83	2666.83	50.59	2580.42	50.68	232.24	18.92	273.58
1	284.44	284.44	54.27	37.23	30.54	sp|P13608|PGCA_BOVIN	Aggrecan core protein OS=Bos taurus GN=ACAN PE=1 SV=3	0	auto - discordant peptide type	0.610834	98.94	WSDGHSLQFEN	iTRAQ8plex@N-term	cleaved N-W@C-term	0.00275577	1622.77	541.929	1622.76	541.928	3	11	3.1.1.882.5	0	29.6952	1206.23	29.3738	2.37761	20.8239	3.93444	18.1569	3.57042	18.3003	3.50417	21.2651	1.63084	31.3278	1.22231	20.2265	2.16605	19.0376	89.06	9.54	881.62	28.95	635.79	25.44	96.05	11.09	21.29
1	284.44	284.44	54.27	37.23	30.54	sp|P13608|PGCA_BOVIN	Aggrecan core protein OS=Bos taurus GN=ACAN PE=1 SV=3	0	auto - discordant peptide type	0.5867	99	ITCTDPAT	iTRAQ8plex@N-term; Methylthio(C)@3	cleaved T-Y@C-term	-0.00127535	1170.56	586.285	1170.56	586.286	2	12	16.1.1.979.17	0	19.9155	6002.72	20.2499	0.550496	6.96855	0.791521	3.6174	0.415094	4.53688	0.234871	14.3167	0.186807	21.2803	0.0453588	31.4544	3.20892	3.33352	253.58	16	2181.12	45.42	908.99	31.27	79.17	11.09	29.99
1	284.44	284.44	54.27	37.23	30.54	sp|P13608|PGCA_BOVIN	Aggrecan core protein OS=Bos taurus GN=ACAN PE=1 SV=3	0	auto - discordant peptide type	0.549751	99	ATWVDAESQCRK	iTRAQ8plex@N-term; Methylthio(C)@10; iTRAQ8plex(K)@12	missed R-K@11	-0.00122451	2047.04	512.768	2047.04	512.768	4	11	2.1.1.761.5	0	40.413	338.742	40.3379	1.2116	13.388	4.18617	7.92847	2.70509	8.28197	0.957396	20.3388	0.663685	31.9163	1.11457	10.187	0.987332	10.2607	92.61	10.2	1914.13	42.49	982.95	32.09	53.55	10.1	17.68
1	284.44	284.44	54.27	37.23	30.54	sp|P13608|PGCA_BOVIN	Aggrecan core protein OS=Bos taurus GN=ACAN PE=1 SV=3	0	auto - discordant peptide type	0.452225	98.92	ACLQNSAIIATPEQLQAAYE	iTRAQ8plex@N-term; Methylthio(C)@2	cleaved E-D@C-term	0.0182465	2483.25	828.758	2483.23	828.752	3	13	14.1.1.1399.18	0	36.6623	510.037	36.5668	100		100		100				100				100		86.04	9	115.98	11.05	436.77	20.35	7.35	5.48	41.13
1	284.44	284.44	54.27	37.23	30.54	sp|P13608|PGCA_BOVIN	Aggrecan core protein OS=Bos taurus GN=ACAN PE=1 SV=3	0	auto - discordant peptide type	0.413413	99	ATTGQLYAAWSR	Formyl@N-term	cleaved L-A@N-term	0.0134515	1351.67	676.84	1351.65	676.833	2	15	7.1.1.1647.23	0	28.7102	135.494	28.7286	100		100		100		100		100		100		100		64.64	7.81	102.83	10.1	101.71	10.1	36.81	6.4	39.76
1	284.44	284.44	54.27	37.23	30.54	sp|P13608|PGCA_BOVIN	Aggrecan core protein OS=Bos taurus GN=ACAN PE=1 SV=3	0	auto - discordant peptide type	0.346788	97.3	YPISK	No iTRAQ8plex@N-term; iTRAQ8plex(K)@5		-0.00917407	910.534	456.274	910.543	456.279	2	7	17.1.1.1645.5	0	25.8335	84.2532	25.8139	0.972417	47.7849	1.0922	29.6143	0.680055	34.1674	0.433146	91.4195	1.33282	65.0783	0.226217	67.7381	1.69276	31.2434	30.25	12.25	203.25	31.06	100.57	23.02	9.86	8.66	14.45
1	284.44	284.44	54.27	37.23	30.54	sp|P13608|PGCA_BOVIN	Aggrecan core protein OS=Bos taurus GN=ACAN PE=1 SV=3	0	auto - discordant peptide type	0.318759	96.36	LVATEGR	iTRAQ8plex@N-term	cleaved L-L@N-term	0.000273531	1048.62	525.317	1048.62	525.316	2	11	13.1.1.1172.16	0	19.6369	1539.93	19.6053	0.537815	6.21422	1.67417	2.76302	0.897568	3.18103	0.214917	15.658	0.0967454	33.6127	0.270293	6.0763	1.78164	3.0429	339.75	19.36	6326.79	77.19	2695.54	53.73	99.35	15.36	21.3
1	284.44	284.44	54.27	37.23	30.54	sp|P13608|PGCA_BOVIN	Aggrecan core protein OS=Bos taurus GN=ACAN PE=1 SV=3	0	auto - discordant peptide type	0.315155	96.58	LPGGVVF	iTRAQ8plex@N-term	cleaved F-H@C-term	-0.00523053	991.596	496.805	991.601	496.808	2	10	9.1.1.1814.4	0	37.3828	1010.97	37.3719	0.590981	5.517	0.648152	3.28867	0.858187	3.27704	0.01		0.0996594	25.1478	0.0256814	46.4209	3.94912	2.9372	430.14	20.64	2822.08	52.06	2969.41	54.16	11.79	12.73	25.28
1	284.44	284.44	54.27	37.23	30.54	sp|P13608|PGCA_BOVIN	Aggrecan core protein OS=Bos taurus GN=ACAN PE=1 SV=3	1	auto	0.269218	46.15	VEDISR	iTRAQ8plex@N-term	cleaved G-V@N-term	-0.00809003	1021.56	511.789	1021.57	511.793	2	10	9.1.1.1771.4	1	34.7539	197.368	34.8039	1.48189	11.1674	1.11519	8.02502	1.36324	8.09003	0.380068	30.7627	0.0758077	141.239	0.563663	12.052	2.34886	8.06096	125.64	11.05	565.61	23.35	549.46	23.37	23.58	7.07	2.24
1	284.44	284.44	54.27	37.23	30.54	sp|P13608|PGCA_BOVIN	Aggrecan core protein OS=Bos taurus GN=ACAN PE=1 SV=3	0	auto - discordant peptide type	0.263604	99	GSLRYPIVTPR	No iTRAQ8plex@N-term	cleaved D-G@N-term; cleaved R-P@C-term; missed R-Y@4	0.0146808	1257.73	420.252	1257.72	420.247	3	10	1.1.1.989.4	0	41.1749	19.536	41.1616					0.886754	47.7123	5.68116	48.1249					1.16657	50.5213	21.51	10	2.63	5	57.12	16.58	56.33	16.73	17.77
1	284.44	284.44	54.27	37.23	30.54	sp|P13608|PGCA_BOVIN	Aggrecan core protein OS=Bos taurus GN=ACAN PE=1 SV=3	0	auto - discordant peptide type	0.258061	99	GIVFHYR	Formyl@N-term		0.00776862	918.479	460.247	918.471	460.243	2	9	8.1.1.3878.2	0	62.9054	31.9595	62.8497															2.07	1.41	8.27	2.83	9.05	3	2.74	1.73	0
1	284.44	284.44	54.27	37.23	30.54	sp|P13608|PGCA_BOVIN	Aggrecan core protein OS=Bos taurus GN=ACAN PE=1 SV=3	0	auto - discordant peptide type	0.251812	99	GEWNDVPCNYQLPFTCK	Formyl@N-term; Methylthio(C)@8; Methylthio(C)@16; iTRAQ8plex(K)@17		0.00392529	2437.06	1219.54	2437.05	1219.53	2	13	14.1.1.1535.31	0	45.0479	892.874	45.0529	2.34982	4.97678	0.581866	4.61338	1.04225	4.29709	0.437137	13.4777	0.997767	11.1789	0.802346	5.27081	0.997695	4.83461	761.7	26.8	1128.31	33.65	1606.11	39.59	103.69	13.49	112.72
1	284.44	284.44	54.27	37.23	30.54	sp|P13608|PGCA_BOVIN	Aggrecan core protein OS=Bos taurus GN=ACAN PE=1 SV=3	0	auto - discordant peptide type	0.237321	99	YEQCDAGWLQDQTVR	No iTRAQ8plex@N-term; Methylthio(C)@4	cleaved G-Y@N-term	-0.0030777	1856.78	929.397	1856.78	929.398	2	14	10.1.1.1900.19	0	42.4155	271.133	42.3792	0.01		0.746138	21.9146	0.723177	23.2368	2.79076	26.0321	0.01		1.40859	22.9296	1.35347	22.7184	0	0.65	64.63	7.81	49.78	7.14	29.57	5.48	0
1	284.44	284.44	54.27	37.23	30.54	sp|P13608|PGCA_BOVIN	Aggrecan core protein OS=Bos taurus GN=ACAN PE=1 SV=3	0	auto - discordant peptide type	0.227678	90.43	QACLR	iTRAQ8plex@N-term; Deamidated(Q)@1; Methylthio(C)@3		-0.00653199	940.471	471.243	940.478	471.246	2	8	16.1.1.1046.6	0	23.9983	835.327	23.9225	1.78848	4.6526	0.230485	5.22932	0.550112	4.24272	0.0831242	35.0168	0.287233	16.9281	0.0678278	22.5789	3.05038	3.46486	758.59	26.65	584.82	24.84	1109.24	32.71	25.8	9	42.46
1	284.44	284.44	54.27	37.23	30.54	sp|P13608|PGCA_BOVIN	Aggrecan core protein OS=Bos taurus GN=ACAN PE=1 SV=3	0	auto - discordant peptide type	0.218963	95.36	YQLPFTCK	iTRAQ8plex@N-term; Methylthio(C)@7; iTRAQ8plex(K)@8	cleaved N-Y@N-term	-0.0117191	1652.88	551.966	1652.89	551.97	3	9	14.1.1.1522.2	0	44.197	311.916	44.127	0.684563	16.3218	3.67619	7.61314	2.58608	7.93067	0.996959	18.682	0.758247	26.0468	0.638857	11.402	1.19719	9.37519	57.69	8.43	1853.28	41.8	1036.05	32.8	61.48	10.58	22.27
1	284.44	284.44	54.27	37.23	30.54	sp|P13608|PGCA_BOVIN	Aggrecan core protein OS=Bos taurus GN=ACAN PE=1 SV=3	0	auto - discordant peptide type	0.215383	98.83	ACLQNSAIIATPEQLQAAYEDG	iTRAQ8plex@N-term; Methylthio(C)@2	cleaved G-F@C-term	0.000200129	2655.28	886.102	2655.28	886.102	3	13	9.1.1.1820.21	0	37.7772	335.673	37.86	0.562826	20.3169	0.766266	10.7381	1.46252	10.0927	0.287138	49.9538	1.63874	20.3444	0.219752	25.7394	2.81894	9.94606	29.84	5.48	243.03	15.33	368.62	18.92	11.14	5.48	30.28
1	284.44	284.44	54.27	37.23	30.54	sp|P13608|PGCA_BOVIN	Aggrecan core protein OS=Bos taurus GN=ACAN PE=1 SV=3	0	auto - discordant peptide type	0.20412	86.03	LATTGQLY	iTRAQ8plex@N-term	cleaved Y-L@C-term	0.00416862	1169.66	585.839	1169.66	585.837	2	9	4.1.1.406.21	0	21.3782	274.539	21.4608	1.80453	12.5087	1.16895	9.74	1.52696	9.7233	0.341905	40.2019	1.54418	20.1693	0.731673	13.4674	4.20641	9.28994	116.05	10.58	449.71	20.86	466.83	21.49	16.09	6.32	34.61
1	284.44	284.44	54.27	37.23	30.54	sp|P13608|PGCA_BOVIN	Aggrecan core protein OS=Bos taurus GN=ACAN PE=1 SV=3	0	auto - shared MS/MS	0.201349	37.13	RLGAR	iTRAQ8plex@N-term	missed R-L@1	-0.00698469	875.554	438.784	875.561	438.788	2	7	11.1.1.3556.2	0	64.3184	51.7185	64.1965	0.69323	26.5675	0.525449	16.5445	0.886354	15.6051	0.435237	46.5577	0.466016	56.0041	0.189967	37.9939	1.97726	14.8892	17.5	4.12	79.35	8.77	106.37	10.2	8.04	3.61	4.1
1	284.44	284.44	54.27	37.23	30.54	sp|P13608|PGCA_BOVIN	Aggrecan core protein OS=Bos taurus GN=ACAN PE=1 SV=3	0	auto - discordant peptide type	0.199971	99	IPSDATLEIQNMR	iTRAQ8plex@N-term	cleaved A-I@N-term	-2.00812	1788.94	895.478	1790.95	896.482	2	12	5.1.1.1062.19	0	46.3617	170.811	46.2639	0.581318	18.7861	1.43386	9.2536	1.60334	9.42193	0.59639	26.6961	0.01		0.560786	13.8445	1.83234	9.90835	37.47	6.32	552.88	22.93	491.3	22.16	28.13	7.14	0
1	284.44	284.44	54.27	37.23	30.54	sp|P13608|PGCA_BOVIN	Aggrecan core protein OS=Bos taurus GN=ACAN PE=1 SV=3	0	auto - discordant peptide type	0.195179	99	GYEQCDAGWLQDQTVR	Formyl@N-term; Methylthio(C)@5	cleaved A-G@N-term	0.0252034	1941.82	971.919	1941.8	971.907	2	18	3.1.1.876.30	0	29.367	164.281	29.3121	0.232025	38.7892	1.02855	12.7075	1.23363	12.8738	1.13797	23.4408	1.44756	26.5631	0.291722	23.0476	0.769062	15.6425	8.49	3.16	225.14	14.63	214.59	14.63	30.47	6.32	18.46
1	284.44	284.44	54.27	37.23	30.54	sp|P13608|PGCA_BOVIN	Aggrecan core protein OS=Bos taurus GN=ACAN PE=1 SV=3	0	auto - discordant peptide type	0.167491	99	LAPGAAEVPGQPR	Formyl@N-term	cleaved T-L@N-term	-0.0481921	1289.62	645.82	1289.67	645.844	2	16	12.1.1.1082.22	0	21.7724	747.101	21.7312	3.09476	7.38927	2.37544	5.95537	1.70615	6.33933	1.71147	10.4314	0.01		0.895953	7.98176	0.675637	8.45489	399.23	19.7	1833.14	41.86	1046.32	32.98	161.56	14.32	0
1	284.44	284.44	54.27	37.23	30.54	sp|P13608|PGCA_BOVIN	Aggrecan core protein OS=Bos taurus GN=ACAN PE=1 SV=3	0	auto - discordant peptide type	0.159894	99	HHAFCFR	Formyl@N-term; Methylthio(C)@5		-0.00138485	990.394	496.204	990.395	496.205	2	11	15.1.1.1835.3	0	45.7781	1927.15	45.8912	100		100		100		100						100		51.7	7.07	211.59	14.28	194.57	13.96	42.73	7.07	7.28
1	284.44	284.44	54.27	37.23	30.54	sp|P13608|PGCA_BOVIN	Aggrecan core protein OS=Bos taurus GN=ACAN PE=1 SV=3	0	auto - discordant peptide type	0.146302	87.07	LPSGEGPEVSA	iTRAQ8plex@N-term	cleaved G-L@N-term; cleaved A-S@C-term	-0.012811	1345.69	673.852	1345.7	673.859	2	11	11.1.1.1495.18	0	21.661	230.879	21.6262	0.599606	14.1246	0.692764	7.74794	0.455658	9.24314	1.54163	11.366	1.9085	14.571	0.99806	8.80199	1.47268	7.81861	61.39	7.81	424.3	20.07	221.78	15.33	115.5	11.05	68.1
1	284.44	284.44	54.27	37.23	30.54	sp|P13608|PGCA_BOVIN	Aggrecan core protein OS=Bos taurus GN=ACAN PE=1 SV=3	0	auto - discordant peptide type	0.134896	99	ITCTDPATY	iTRAQ8plex@N-term; Methylthio(C)@3	cleaved Y-K@C-term	-1.00652	1332.61	667.314	1333.62	667.817	2	14	3.1.1.804.12	0	24.9181	3235.09	24.8938	0.683764	1.83789	1.99349	0.887406	1.55848	0.942548	0.01		0.412979	3.90407	0.251389	2.27337	3.12616	0.918188	4008.63	66.18	69913.1	257.12	43435.2	211.08	0	919.51	843.8
1	284.44	284.44	54.27	37.23	30.54	sp|P13608|PGCA_BOVIN	Aggrecan core protein OS=Bos taurus GN=ACAN PE=1 SV=3	0	auto - discordant peptide type	0.132533	96.07	YDAICYTGE	iTRAQ8plex@N-term; Methylthio(C)@5	cleaved E-D@C-term	-0.0040755	1383.6	692.805	1383.6	692.807	2	11	4.1.1.470.16	0	25.2853	795.079	25.4379	0.265111	12.1063	0.190444	6.70159	0.290443	6.31655	0.163541	21.9159	0.248994	23.16	0.115727	16.2289	2.07537	4.50008	73.26	8.43	314.82	17.46	381.55	19.36	33.07	7.14	23.98
1	284.44	284.44	54.27	37.23	30.54	sp|P13608|PGCA_BOVIN	Aggrecan core protein OS=Bos taurus GN=ACAN PE=1 SV=3	0	auto - discordant peptide type	0.122629	94.35	SIPEPSPLR	iTRAQ8plex@N-term	cleaved V-S@N-term	0.0250001	1298.78	650.395	1298.75	650.382	2	10	14.1.1.1302.17	0	30.7286	366.468	30.8184	0.681213	8.08741	0.83461	4.565	1.21765	4.47838	0.610961	11.8018	0.388671	20.6951	0.498234	6.88897	2.20203	4.43588	194.47	13.93	1425.31	37.01	1652.51	40.34	127.63	14.28	38.67
1	284.44	284.44	54.27	37.23	30.54	sp|P13608|PGCA_BOVIN	Aggrecan core protein OS=Bos taurus GN=ACAN PE=1 SV=3	0	auto - discordant peptide type	0.119758	99	PSGHWEEPR	Formyl@N-term	cleaved Q-P@N-term	0.00161733	1121.49	561.753	1121.49	561.752	2	14	7.1.1.1594.18	0	25.4413	640.348	25.4681	3.27475	19.5387	1.32855	17.2092	1.64998	17.2698	1.66972	27.5356	0.01		0.313618	32.5855	1.87379	18.1351	64.11	7.81	155.59	12.33	153.56	12.37	23.92	5.48	0
1	284.44	284.44	54.27	37.23	30.54	sp|P13608|PGCA_BOVIN	Aggrecan core protein OS=Bos taurus GN=ACAN PE=1 SV=3	0	auto - discordant peptide type	0.109579	99	GGNLLGVR	iTRAQ8plex@N-term	cleaved C-G@N-term	-0.0135804	1088.65	545.331	1088.66	545.338	2	13	4.1.1.469.8	0	25.2107	837.435	24.8875	0.468928	6.40159	0.528923	3.39932	1.04094	3.12537	0.846625	6.45438	0.217972	18.2325	0.0563942	19.9849	2.34869	2.99837	288.27	16.91	1945.1	43.43	3042.07	54.4	380.85	22.56	46.7
1	284.44	284.44	54.27	37.23	30.54	sp|P13608|PGCA_BOVIN	Aggrecan core protein OS=Bos taurus GN=ACAN PE=1 SV=3	0	auto - discordant peptide type	0.094744	98.11	TGAIIASPEQLQAAYEAGYEQCDAG	iTRAQ8plex@N-term; Methylthio(C)@22	cleaved G-W@C-term	0.0121999	2905.35	969.459	2905.34	969.455	3	12	10.1.1.1845.26	0	39.0341	131.618	38.9862	2.51297	12.0807	0.380643	12.7141	0.72126	11.3446	0.31632	38.2591	0.01		0.288195	18.8154	0.618252	13.5747	130.17	11.05	117.95	11.05	177.61	13.15	11.99	4.47	0
1	284.44	284.44	54.27	37.23	30.54	sp|P13608|PGCA_BOVIN	Aggrecan core protein OS=Bos taurus GN=ACAN PE=1 SV=3	0	auto - discordant peptide type	0.083546	88.41	ASGDVPR	iTRAQ8plex@N-term	cleaved S-A@N-term	-0.000450545	1004.56	503.285	1004.56	503.285	2	9	3.1.1.550.19	0	9.3518	817.595	9.3768	0.125333	8.82464	0.46462	2.43616	0.129011	4.39435	0.0927925	13.5242	0.175094	13.751	0.184565	4.74634	0.496135	3.00366	152.13	13.15	3373.68	56.23	744.44	29.92	82.42	11.05	74.07
1	284.44	284.44	54.27	37.23	30.54	sp|P13608|PGCA_BOVIN	Aggrecan core protein OS=Bos taurus GN=ACAN PE=1 SV=3	0	auto - discordant peptide type	0.0830199	80.1	DRYEIN	iTRAQ8plex@N-term	cleaved N-A@C-term; missed R-Y@2	-0.00226958	1112.57	557.295	1112.58	557.296	2	8	16.1.1.891.26	0	14.5323	2691.42	14.7923	1.34676	4.23202	1.61694	2.77288	1.30618	2.95824	0.37806	11.3208	0.564187	10.9398	0.596396	4.14712	1.11693	3.3411	845.2	29.02	6070.43	76.01	3896.96	63.2	173.62	19.18	123.4
1	284.44	284.44	54.27	37.23	30.54	sp|P13608|PGCA_BOVIN	Aggrecan core protein OS=Bos taurus GN=ACAN PE=1 SV=3	0	auto - discordant peptide type	0.0824945	99	GEGPEVSVSGVEDLSR	Formyl@N-term	cleaved S-G@N-term	-0.00680518	1643.76	822.886	1643.76	822.889	2	18	10.1.1.1624.21	0	25.4712	134.87	25.4317	6.97341	33.8988	0.763335	36.2419	1.80454	33.391	1.77275	50.0695			2.07848	34.9219			42.79	6.32	28.02	5.48	52.64	7.14	7.96	3.16	0
1	284.44	284.44	54.27	37.23	30.54	sp|P13608|PGCA_BOVIN	Aggrecan core protein OS=Bos taurus GN=ACAN PE=1 SV=3	0	auto - discordant peptide type	0.0798767	93.54	FTFQEAAN	iTRAQ8plex@N-term	cleaved N-E@C-term	-0.00209592	1230.62	616.316	1230.62	616.317	2	11	6.1.1.1040.18	0	20.0009	3312.94	20.0276	100		100		100		100		100				100		831.11	28.55	4590.49	67.22	10243.6	99.08	150.35	25.55	96.66
1	284.44	284.44	54.27	37.23	30.54	sp|P13608|PGCA_BOVIN	Aggrecan core protein OS=Bos taurus GN=ACAN PE=1 SV=3	0	auto - discordant peptide type	0.0772745	99	WSDGHSLQFENWR	Formyl@N-term	cleaved R-P@C-term	0.0246158	1688.76	845.386	1688.73	845.374	2	12	8.1.1.1641.15	0	42.4891	138.024	42.4595	1.44547	45.7271	1.79343	35.0245	3.46907	34.3714					0.885141	43.8853	5.29675	34.5216	10.02	3.16	74.37	8.49	114.32	10.54	4.63	3.16	0
1	284.44	284.44	54.27	37.23	30.54	sp|P13608|PGCA_BOVIN	Aggrecan core protein OS=Bos taurus GN=ACAN PE=1 SV=3	0	auto - discordant peptide type	0.075204	99	PGAAEVPGQPR	Formyl@N-term	cleaved A-P@N-term	0.00966741	1105.56	553.788	1105.55	553.783	2	12	5.1.1.460.22	0	9.3784	424.364	9.4601	1.47776	10.093	0.664523	7.89735	0.844441	7.92108	1.73345	11.1628	1.43837	18.8589	2.38617	7.33621	0.800302	9.15372	149.9	11.96	403.24	19.82	407.21	20.17	128.67	11.96	50.85
1	284.44	284.44	54.27	37.23	30.54	sp|P13608|PGCA_BOVIN	Aggrecan core protein OS=Bos taurus GN=ACAN PE=1 SV=3	0	auto - discordant peptide type	0.0736576	92.82	VSIPEPSPLR	iTRAQ8plex@N-term	cleaved S-V@N-term	-0.00694185	1397.81	466.945	1397.82	466.947	3	10	2.1.1.589.2	0	29.8342	429.355	29.7651	0.604247	11.229	0.309945	7.66163	0.445837	7.42222	0.976068	11.0489	0.220028	37.4045	0.107943	26.2207	3.42371	5.63912	95.03	9.54	291.6	16.85	333.33	18.19	112.33	11.05	12.06
1	284.44	284.44	54.27	37.23	30.54	sp|P13608|PGCA_BOVIN	Aggrecan core protein OS=Bos taurus GN=ACAN PE=1 SV=3	0	auto - discordant peptide type	0.0665127	94.55	YDAICYTGEDFVDIPESFFGV	iTRAQ8plex@N-term; Methylthio(C)@5	cleaved V-G@C-term	0.0461045	2736.27	913.099	2736.23	913.083	3	10	14.1.1.3103.20	0	57.8985	87.3985	57.86	0.01		1.87197	20.13	2.15198	20.261	0.01		2.15746	31.3154	0.870924	24.9614	5.7748	19.8813	0	2.73	269.42	15.97	246.13	15.65	0	4.68	18.09
1	284.44	284.44	54.27	37.23	30.54	sp|P13608|PGCA_BOVIN	Aggrecan core protein OS=Bos taurus GN=ACAN PE=1 SV=3	0	auto - discordant peptide type	0.0619809	86.5	GVSAAPSPEEE	iTRAQ8plex@N-term	cleaved E-E@C-term	0.0214502	1375.7	688.857	1375.68	688.846	2	10	6.1.1.864.23	0	9.2213	105.661	9.1173	1.26618	9.36295	0.293448	8.69572	1.02977	6.72222	0.543547	18.3582	0.99152	16.7638	0.314434	12.4927	1.8337	6.69888	163.53	12.41	226.72	15.3	632.26	24.58	51.37	9	44.63
1	284.44	284.44	54.27	37.23	30.54	sp|P13608|PGCA_BOVIN	Aggrecan core protein OS=Bos taurus GN=ACAN PE=1 SV=3	0	auto - discordant peptide type	0.0619809	98.04	VRVNSAYQ	No iTRAQ8plex@N-term	cleaved Q-D@C-term; missed R-V@2	0.00186715	935.484	468.75	935.482	468.749	2	10	17.1.1.1498.3	0	16.8365	62.7103	16.7459	30.9514	126.543	8.05096	125.882	13.1298	125.551									18.02	4.12	28.04	5.29	36.34	6	16.22	4.12	1.34
1	284.44	284.44	54.27	37.23	30.54	sp|P13608|PGCA_BOVIN	Aggrecan core protein OS=Bos taurus GN=ACAN PE=1 SV=3	0	auto - discordant peptide type	0.0584886	99	DQTVRYPIVSPR	Formyl@N-term	cleaved Q-D@N-term; missed R-Y@5	0.00311881	1457.77	729.89	1457.76	729.889	2	15	15.1.1.1541.22	0	27.7144	339.493	27.6729	0.29965	43.2221	1.96101	14.8224	2.06976	15.1033	2.67099	20.6351	0.527472	68.2025	1.03623	18.5626	2.03248	15.9935	7.71	3.16	301.84	16.91	253.17	15.97	50.29	7.75	4.73
1	284.44	284.44	54.27	37.23	30.54	sp|P13608|PGCA_BOVIN	Aggrecan core protein OS=Bos taurus GN=ACAN PE=1 SV=3	0	auto - discordant peptide type	0.0574959	94.6	GALDLGR	iTRAQ8plex@N-term	cleaved S-G@N-term	-0.011866	1004.58	503.297	1004.59	503.303	2	10	15.1.1.1559.4	0	28.789	227.972	28.7777	0.638745	10.5301	0.744339	5.91083	1.13665	5.74209	0.263532	26.8878	0.528597	20.0265	0.297135	10.9772	1.77469	5.8204	112.65	10.58	785.29	27.5	952.98	30.58	34.01	9	32.49
1	284.44	284.44	54.27	37.23	30.54	sp|P13608|PGCA_BOVIN	Aggrecan core protein OS=Bos taurus GN=ACAN PE=1 SV=3	0	auto - discordant peptide type	0.0555173	99	TVACGEPPVVEHAR	Formyl@N-term; Methylthio(C)@4	cleaved G-T@N-term	0.019216	1537.72	769.868	1537.7	769.858	2	16	14.1.1.1303.22	0	30.7984	487.846	30.8798	2.84587	8.85085	1.538	7.44992	1.62307	7.61235	0.01		0.582415	27.4373	0.80049	9.68024	0.826613	9.36233	288.82	16.64	933.74	30.05	783.07	28.02	0.19	6.4	20.6
1	284.44	284.44	54.27	37.23	30.54	sp|P13608|PGCA_BOVIN	Aggrecan core protein OS=Bos taurus GN=ACAN PE=1 SV=3	0	auto - discordant peptide type	0.0540393	48.04	VEVSEPDN	iTRAQ8plex@N-term	cleaved S-V@N-term; cleaved N-S@C-term	0.00389701	1191.6	596.806	1191.59	596.804	2	11	5.1.1.457.22	0	9.1937	1151.59	9.1524	1.2788	6.17511	2.34752	3.80049	1.97179	3.97088	0.477762	15.1252	1.33353	9.4728	0.530565	6.03563	0.610715	5.56528	399.25	20.3	4384.38	64.5	2926.54	54.66	109.15	16.06	145.1
1	284.44	284.44	54.27	37.23	30.54	sp|P13608|PGCA_BOVIN	Aggrecan core protein OS=Bos taurus GN=ACAN PE=1 SV=3	0	auto - discordant peptide type	0.0535477	99	AAYEDGFHQCDAGWLADQTVR	Delta:H(4)C(2)@N-term; Methylthio(C)@10	cleaved Q-A@N-term	-0.0107235	2426.03	809.684	2426.04	809.688	3	15	5.1.1.851.11	0	33.3734	184.221	33.4734	10.9515	49.8406	8.58437	48.3462	4.08274	49.1488			5.60382	58.6588	2.23543	52.1729	7.56867	48.944	52.43	7.14	245.85	15.3	92.92	10.05	0	5.71	9.35
1	284.44	284.44	54.27	37.23	30.54	sp|P13608|PGCA_BOVIN	Aggrecan core protein OS=Bos taurus GN=ACAN PE=1 SV=3	0	auto - discordant peptide type	0.0501223	83.32	LPGGVV	iTRAQ8plex@N-term	cleaved V-F@C-term	-0.0084202	844.524	423.269	844.533	423.274	2	8	2.1.1.465.5	0	22.2504	1044.26	22.2988	0.101973	11.7371	0.0734041	6.01596	0.133448	5.16921	0.051739	26.0953	0.210199	13.7621	0.01		3.51223	2.59462	73.26	8.43	315.47	17.52	455.77	21.07	27.2	7.07	52.63
1	284.44	284.44	54.27	37.23	30.54	sp|P13608|PGCA_BOVIN	Aggrecan core protein OS=Bos taurus GN=ACAN PE=1 SV=3	0	auto - discordant peptide type	0.0452752	99	YAGWLADGSLR	No iTRAQ8plex@N-term	cleaved C-Y@N-term	0.00386749	1207.6	604.808	1207.6	604.807	2	13	10.1.1.1964.3	0	46.3287	62.208	46.2574			100		100						100		100		20.89	4.47	63.48	7.81	27.88	5.48	8.34	3.16	19.53
1	284.44	284.44	54.27	37.23	30.54	sp|P13608|PGCA_BOVIN	Aggrecan core protein OS=Bos taurus GN=ACAN PE=1 SV=3	0	auto - discordant peptide type	0.0366845	99	YPIVTPRPACG	Formyl@N-term; Methylthio(C)@10	cleaved G-G@C-term	0.00479314	1246.59	624.302	1246.58	624.299	2	15	8.1.1.1434.20	0	29.8362	1525.22	29.8596	1.02803	16.2996	0.732847	11.1512	0.569176	12.5186	1.50256	16.5571	1.83911	21.2724	1.14355	12.1026	0.366455	16.7371	52.64	7.14	224.48	14.66	138.55	12	56.3	7.81	32.82
1	284.44	284.44	54.27	37.23	30.54	sp|P13608|PGCA_BOVIN	Aggrecan core protein OS=Bos taurus GN=ACAN PE=1 SV=3	0	auto - discordant peptide type	0.0357404	98.44	ACGEPPVVEHAR	No iTRAQ8plex@N-term; Methylthio(C)@2	cleaved V-A@N-term	0.0171702	1309.61	655.811	1309.59	655.803	2	11	13.1.1.1332.13	0	29.4132	247.934	29.3262	1.35167	9.70615	0.649683	7.45626	0.744521	7.6417	0.857057	14.1228	0.226273	48.2178	0.513851	10.367	1.62107	7.26793	160.09	12.37	460.31	21.14	419.2	20.49	74.28	9.54	9.34
1	284.44	284.44	54.27	37.23	30.54	sp|P13608|PGCA_BOVIN	Aggrecan core protein OS=Bos taurus GN=ACAN PE=1 SV=3	0	auto - discordant peptide type	0.0357404	98.36	QACLRTGAIIASPEQLQAAYEAGYEQCDAGWLQDQTVR	iTRAQ8plex@N-term; Methylthio(C)@3; Deamidated(Q)@15; Deamidated(Q)@17; Deamidated(Q)@26; Methylthio(C)@27	missed R-T@5	-0.0106752	4552.09	1139.03	4552.1	1139.03	4	10	4.1.1.644.29	0	35.9823	197.992	35.8673	2.11993	21.5376	1.45075	16.9487	1.53802	17.3399	0.147793	150.53	2.91342	27.1943	0.479237	27.6999	2.49304	17.393	41.36	6.32	169.32	12.77	142.65	11.96	2.11	3.16	19.81
1	284.44	284.44	54.27	37.23	30.54	sp|P13608|PGCA_BOVIN	Aggrecan core protein OS=Bos taurus GN=ACAN PE=1 SV=3	0	auto - discordant peptide type	0.0338583	74.68	ITCTD	iTRAQ8plex@N-term; Methylthio(C)@3	cleaved D-P@C-term	-0.0148639	901.404	451.709	901.419	451.717	2	8	15.1.1.1409.3	0	19.5909	3437.01	19.4589	0.836499	3.12875	1.08904	1.81042	0.897659	1.96476	0.590657	4.81984	0.444188	7.95551	0.554924	2.65209	1.11535	2.08174	1351.42	36.8	10525	100.05	6894.26	84.05	698.28	31.89	250.1
1	284.44	284.44	54.27	37.23	30.54	sp|P13608|PGCA_BOVIN	Aggrecan core protein OS=Bos taurus GN=ACAN PE=1 SV=3	0	auto - discordant peptide type	0.0338583	99	TTGQLYAAWSR	No iTRAQ8plex@N-term	cleaved A-T@N-term	-0.0164565	1252.6	627.309	1252.62	627.317	2	12	5.1.1.633.26	0	20.029	269.702	19.7964	2.25727	8.0978	0.653268	7.25877	1.57333	6.51404	0.635937	18.1605	0.01		0.643048	9.16386	1.32585	7.30717	282.55	16.34	489.17	22.18	936.23	30.05	58.25	10.05	0
1	284.44	284.44	54.27	37.23	30.54	sp|P13608|PGCA_BOVIN	Aggrecan core protein OS=Bos taurus GN=ACAN PE=1 SV=3	0	auto - discordant peptide type	0.0319843	97.27	VVLLVATEGR	No iTRAQ8plex@N-term	cleaved E-V@N-term	-0.00586937	1055.63	528.821	1055.63	528.824	2	12	18.1.1.3605.3	0	45.6502	69.8102	45.6719					3.77693	68.8119	33.8035	67.6202							10.77	3.16	0	1	16.47	4	22.69	4.69	1.18
1	284.44	284.44	54.27	37.23	30.54	sp|P13608|PGCA_BOVIN	Aggrecan core protein OS=Bos taurus GN=ACAN PE=1 SV=3	0	auto - discordant peptide type	0.0310503	95.27	VTLPNYPAIPS	iTRAQ8plex@N-term	cleaved S-D@C-term	-0.00137558	1474.83	738.423	1474.83	738.424	2	10	9.1.1.1736.24	0	32.6442	114.937	32.5992	1.54072	10.4725	1.11031	7.65664	0.767401	8.57178	0.16383	48.5203	0.955616	21.017	0.798495	9.95343	1.73018	8.05634	146.51	11.92	631.6	24.58	346.91	19	11.4	5.48	31.67
1	284.44	284.44	54.27	37.23	30.54	sp|P13608|PGCA_BOVIN	Aggrecan core protein OS=Bos taurus GN=ACAN PE=1 SV=3	0	auto - discordant peptide type	0.0296531	72.91	YPIVSP	iTRAQ8plex@N-term	cleaved P-R@C-term	-0.00147819	978.568	490.291	978.569	490.292	2	8	3.1.1.735.9	0	20.6982	828.011	20.8009	0.620959	9.82	0.334163	6.70502	0.674705	5.97656	0.01		0.01		0.160665	15.5474	2.42465	5.29456	127.22	11.05	409.55	20.05	657.14	25.22	0	14.74	4.4
1	284.44	284.44	54.27	37.23	30.54	sp|P13608|PGCA_BOVIN	Aggrecan core protein OS=Bos taurus GN=ACAN PE=1 SV=3	0	auto - discordant peptide type	0.0273344	75.73	AEVPGQPR	iTRAQ8plex@N-term	cleaved A-A@N-term	-0.0141602	1156.64	579.326	1156.65	579.333	2	9	7.1.1.1637.21	0	28.091	227.687	28.1127	0.671649	9.50644	0.531581	5.83498	0.596541	6.04541	0.511582	13.9647	0.570283	18.1911	0.358974	9.06391	1.34497	5.65955	136.66	11.53	647.03	24.94	577.02	24.04	76.17	10.1	40.44
1	284.44	284.44	54.27	37.23	30.54	sp|P13608|PGCA_BOVIN	Aggrecan core protein OS=Bos taurus GN=ACAN PE=1 SV=3	0	auto - discordant peptide type	0.0264104	69.29	FTFQEA	iTRAQ8plex@N-term	cleaved A-A@C-term	-0.0111707	1045.53	523.771	1045.54	523.777	2	8	6.1.1.1071.14	0	21.8855	644.526	21.797	0.658285	8.45108	0.560688	5.45437	1.06449	5.13127	0.197957	25.9002	0.197093	28.2237	0.172276	12.8695	2.53994	4.94307	188.41	13.56	959.99	30.55	1448.38	37.51	41.46	10.58	19.66
1	284.44	284.44	54.27	37.23	30.54	sp|P13608|PGCA_BOVIN	Aggrecan core protein OS=Bos taurus GN=ACAN PE=1 SV=3	0	auto - discordant peptide type	0.0259491	66.82	LATTGQ	iTRAQ8plex@N-term	cleaved Q-L@C-term	-0.02864	893.484	447.749	893.513	447.764	2	9	12.1.1.956.3	0	14.0347	105.01	13.9641	1.27037	10.7739	0.93086	7.54063	0.815735	8.11296	0.01		0.01		0.0262564	82.8939	1.57789	7.86159	126.82	11.09	555.9	23.09	387.13	19.82	0	21.29	0
1	284.44	284.44	54.27	37.23	30.54	sp|P13608|PGCA_BOVIN	Aggrecan core protein OS=Bos taurus GN=ACAN PE=1 SV=3	0	auto - discordant peptide type	0.0259491	99	RYTLDFDR	Formyl@N-term	cleaved T-R@N-term; missed R-Y@1	0.00198776	1112.53	557.271	1112.53	557.27	2	13	16.1.1.1105.6	0	27.616	1182.14	27.6014	100		100		100						100		100		48.88	7.14	595.87	23.81	503.96	22.47	15.02	6.4	31.06
1	284.44	284.44	54.27	37.23	30.54	sp|P13608|PGCA_BOVIN	Aggrecan core protein OS=Bos taurus GN=ACAN PE=1 SV=3	0	auto - discordant peptide type	0.0254883	93.49	TGAIIASPEQLQAAYEAGYEQCDAGWLQD	iTRAQ8plex@N-term; Methylthio(C)@22	cleaved D-Q@C-term	-0.0016492	3447.59	1150.2	3447.59	1150.2	3	11	10.1.1.1945.26	0	45.202	142.307	45.2154	0.910402	17.9849	0.497665	12.852	0.816552	12.1945	0.342589	40.1218	0.604027	34.1787	0.0497281	55.7081	0.626274	14.7017	41.69	6.32	136.33	11.53	177.76	13.19	11.48	4.47	9.64
1	284.44	284.44	54.27	37.23	30.54	sp|P13608|PGCA_BOVIN	Aggrecan core protein OS=Bos taurus GN=ACAN PE=1 SV=3	0	auto - discordant peptide type	0.025028	89.39	TGAIIASPEQLQAAYEA	iTRAQ8plex@N-term	cleaved A-G@C-term	-0.0203572	2036.05	1019.03	2036.07	1019.04	2	11	4.1.1.525.25	0	28.6788	0	-1	0.436684	50.6826	0.924468	23.018	0.68362	25.7861	0.662786	53.5316	1.50295	46.9596	0.255417	49.1925	2.08194	22.9587	23.86	11.18	302.17	37.82	177.57	30.33	26.5	13.23	28.62
1	284.44	284.44	54.27	37.23	30.54	sp|P13608|PGCA_BOVIN	Aggrecan core protein OS=Bos taurus GN=ACAN PE=1 SV=3	0	auto - discordant peptide type	0.025028	41.68	VLLGSSL	iTRAQ8plex@N-term	cleaved L-T@C-term	-0.0244209	991.598	496.806	991.622	496.818	2	9	11.1.1.1755.5	0	37.5987	345.248	37.7701	1.17189	8.60825	0.752134	6.08905	0.838409	6.27281	0.952705	11.5235	1.18026	14.175	0.623665	7.96227	0.837594	7.05799	192.79	13.64	740.2	26.72	655.7	25.65	114.69	11.96	67.67
1	284.44	284.44	54.27	37.23	30.54	sp|P13608|PGCA_BOVIN	Aggrecan core protein OS=Bos taurus GN=ACAN PE=1 SV=3	0	auto - discordant peptide type	0.0245682	99	PAIPSDATLEIQNMR	Formyl@N-term	cleaved Y-P@N-term	0.0129252	1682.84	842.429	1682.83	842.422	2	14	2.1.1.606.19	0	30.9071	439.086	30.9938	0.861294	12.6547	1.91142	6.99705	1.19716	7.67952	1.14342	13.8959	1.02878	20.2733	0.924174	9.14131	1.31224	8.20109	88.28	9.64	1171.99	33.27	583.33	24.8	85.76	10.58	36.75
1	284.44	284.44	54.27	37.23	30.54	sp|P13608|PGCA_BOVIN	Aggrecan core protein OS=Bos taurus GN=ACAN PE=1 SV=3	0	auto - discordant peptide type	0.0231917	96.63	EPPVVEHAR	Glu->pyro-Glu@N-term	cleaved G-E@N-term	0.0250925	1014.55	508.282	1014.52	508.27	2	11	3.1.1.601.16	0	12.4835	948.694	12.2669	2.26486	21.561	0.803286	18.8407	2.19372	17.1782	13.0814	17.3151	3.02977	31.3883	1.63315	19.3894	2.33786	18.0265	43.22	6.4	91.7	9.59	199.01	14	182.67	13.45	20.15
1	284.44	284.44	54.27	37.23	30.54	sp|P13608|PGCA_BOVIN	Aggrecan core protein OS=Bos taurus GN=ACAN PE=1 SV=3	0	auto - discordant peptide type	0.0199966	26.63	GEWNDVPCNYQLPF	iTRAQ8plex@N-term; Methylthio(C)@8	cleaved F-T@C-term	0.00996003	2030.93	1016.47	2030.92	1016.47	2	10	11.1.1.1918.9	0	47.6191	196.546	47.5864	1.92955	11.918	0.67429	10.2422	1.01389	9.9433	0.425742	30.046	0.448461	38.0479	0.494387	13.9102	0.883113	11.33	128.64	11.05	268.92	16.28	321.34	17.78	20.77	6	10.42
1	284.44	284.44	54.27	37.23	30.54	sp|P13608|PGCA_BOVIN	Aggrecan core protein OS=Bos taurus GN=ACAN PE=1 SV=3	0	auto - discordant peptide type	0.0195421	99	FQEAANECRRLGARLATTGQLYLAWQGGMDMCSAGWLADR	iTRAQ8plex@N-term; Methylthio(C)@8; Methylthio(C)@32	cleaved T-F@N-term; missed R-R@9; missed R-L@10; missed R-L@14	-0.0276406	4812.23	963.453	4812.26	963.459	5	13	15.1.1.1865.18	0	47.6502	100.788	47.6157	3.90236	32.7935	0.57879	33.9791	1.8735	30.2273	1.14085	53.9502					0.97506	34.9115	32.02	5.48	28.41	5.48	73.08	8.37	6.85	3.16	0
1	284.44	284.44	54.27	37.23	30.54	sp|P13608|PGCA_BOVIN	Aggrecan core protein OS=Bos taurus GN=ACAN PE=1 SV=3	0	auto - discordant peptide type	0.0190881	42.56	ATWVDA	iTRAQ8plex@N-term	cleaved A-E@C-term	0.0109155	965.523	483.769	965.513	483.764	2	7	16.1.1.964.11	0	18.9891	332.305	18.8432	1.30939	8.86615	1.55082	5.86733	1.218	6.28206	0.439996	20.685	1.34557	13.9192	0.717348	8.04179	0.75313	7.70281	194.92	13.93	1381.04	36.25	861.96	29.77	47.93	9.59	69.81
1	284.44	284.44	54.27	37.23	30.54	sp|P13608|PGCA_BOVIN	Aggrecan core protein OS=Bos taurus GN=ACAN PE=1 SV=3	0	auto - discordant peptide type	0.0190881	82.4	TYGVRPPS	iTRAQ8plex@N-term	cleaved S-E@C-term	0.00270497	1179.66	590.836	1179.66	590.835	2	10	13.1.1.1168.12	0	19.3845	695.453	19.3599	0.821265	8.13629	1.68859	4.39595	3.8296	4.19617	0.0374504	223.179	0.150055	48.3679	0.730161	6.14719	1.2041	5.21681	205.88	14.66	2532.27	49.55	4563.9	66.33	6.87	15.33	13.11
1	284.44	284.44	54.27	37.23	30.54	sp|P13608|PGCA_BOVIN	Aggrecan core protein OS=Bos taurus GN=ACAN PE=1 SV=3	0	auto - discordant peptide type	0.0186345	42.37	EGLEISA	iTRAQ8plex@N-term	cleaved A-S@C-term	-0.0156204	1021.54	511.779	1021.56	511.787	2	8	10.1.1.1602.3	0	24.0908	219.384	24.0814	1.26211	11.6998	0.641256	8.76907	1.4037	7.96759	0.193219	53.8986	0.993981	20.3981	0.242036	17.8174	1.77047	8.35617	105.51	10.05	320.69	17.78	557.86	23.22	11.82	6.32	28.96
1	284.44	284.44	54.27	37.23	30.54	sp|P13608|PGCA_BOVIN	Aggrecan core protein OS=Bos taurus GN=ACAN PE=1 SV=3	0	auto - discordant peptide type	0.0168249	63.75	GVSAAP	iTRAQ8plex@N-term	cleaved P-S@C-term	-0.00949176	804.455	403.235	804.465	403.24	2	6	16.1.1.803.5	0	9.0758	45.9748	9.1242	57.9109	102.303													241.59	47.43	67.13	28.46	102.24	31.94	79.23	28.28	26.07
1	284.44	284.44	54.27	37.23	30.54	sp|P13608|PGCA_BOVIN	Aggrecan core protein OS=Bos taurus GN=ACAN PE=1 SV=3	0	auto - discordant peptide type	0.015923	57.93	ACLQN	iTRAQ8plex@N-term; Methylthio(C)@2; Deamidated(N)@5	cleaved N-S@C-term	0.00406087	898.424	450.219	898.42	450.217	2	7	16.1.1.902.11	0	15.1851	174.352	15.1002	1.71588	14.0136	0.809028	11.1527	1.95964	10.1814	1.40888	19.0549	2.13984	19.5932	0.555169	15.9642	2.16158	10.757	83.75	8.94	236.22	15.3	454.7	20.95	50.32	8.43	36.4
1	284.44	284.44	54.27	37.23	30.54	sp|P13608|PGCA_BOVIN	Aggrecan core protein OS=Bos taurus GN=ACAN PE=1 SV=3	0	auto - discordant peptide type	0.015923	89.74	LATTGQLYLA	iTRAQ8plex@N-term	cleaved A-W@C-term	0.00311365	1353.78	677.899	1353.78	677.898	2	10	9.1.1.1761.22	0	34.1729	321.968	34.0707	0.711563	20.4707	0.659577	12.8387	1.9679	11.4713	0.633089	32.4286	0.01		1.53152	12.9342	1.99667	12.1869	31.61	5.57	175.28	13.15	415.59	19.95	20.58	6.32	0.37
1	284.44	284.44	54.27	37.23	30.54	sp|P13608|PGCA_BOVIN	Aggrecan core protein OS=Bos taurus GN=ACAN PE=1 SV=3	0	auto - discordant peptide type	0.015923	66.96	TGYPDPSSR	iTRAQ8plex@N-term	cleaved Q-T@N-term	0.0154256	1282.66	428.561	1282.65	428.556	3	11	8.1.1.1268.5	0	19.6292	98.3368	19.6159	0.66996	10.205	0.259825	7.67612	0.384384	7.33769	0.849454	11.2557	2.09566	10.2325	0.4237	9.16594	1.36349	6.12166	116.78	10.54	270.93	16.31	318.52	17.78	108.35	11.05	127.31
1	284.44	284.44	54.27	37.23	30.54	sp|P13608|PGCA_BOVIN	Aggrecan core protein OS=Bos taurus GN=ACAN PE=1 SV=3	0	auto - discordant peptide type	0.0154727	57.84	ACLQNS	iTRAQ8plex@N-term; Methylthio(C)@2	cleaved S-A@C-term	-0.0016948	984.466	493.24	984.468	493.241	2	8	14.1.1.1059.7	0	15.8571	430.095	15.8147	1.01622	13.0907	0.443781	9.92535	0.808018	9.14141	0.508853	23.6894	0.698961	30.6304	1.33418	9.4494	1.61637	8.89754	158.4	17.38	413.8	28.53	598.74	34.18	58.04	13.11	37.97
1	284.44	284.44	54.27	37.23	30.54	sp|P13608|PGCA_BOVIN	Aggrecan core protein OS=Bos taurus GN=ACAN PE=1 SV=3	0	auto - discordant peptide type	0.0154727	72.4	YDAICYTG	iTRAQ8plex@N-term; Methylthio(C)@5	cleaved G-E@C-term	-0.0079462	1254.55	628.282	1254.56	628.286	2	9	5.1.1.712.14	0	24.8389	3410.66	24.9337	0.0833039	9.04014	0.145583	3.09155	0.22954	2.87053	0.0627875	17.3329	0.0867621	9.63734	0.01		9.9365	1.6402	129.51	11.53	1353.96	36.06	1696.48	40.77	71.43	12.33	47.01
1	284.44	284.44	54.27	37.23	30.54	sp|P13608|PGCA_BOVIN	Aggrecan core protein OS=Bos taurus GN=ACAN PE=1 SV=3	0	auto - discordant peptide type	0.0141246	61.26	SAIIATPEQLQAAYE	iTRAQ8plex@N-term	cleaved N-S@N-term; cleaved E-D@C-term	-0.0170577	1908	955.006	1908.01	955.015	2	11	11.1.1.1696.29	0	34.0037	55.5766	33.8895			0.545264	41.8742	2.5181	35.0305							4.26335	35.1159	9.34	10	141.5	37.68	519.3	70.21	37.15	24.7	18.51
1	284.44	284.44	54.27	37.23	30.54	sp|P13608|PGCA_BOVIN	Aggrecan core protein OS=Bos taurus GN=ACAN PE=1 SV=3	0	auto - discordant peptide type	0.0136762	95.4	AGWLADQTVR	No iTRAQ8plex@N-term	cleaved D-A@N-term	-0.000486253	1115.57	558.793	1115.57	558.793	2	11	2.1.1.439.12	0	20.6723	993.681	20.709	2.65922	18.521	1.78283	15.1046	2.46242	15.0136	0.324711	80.4446	2.1493	28.6702	0.981693	19.1184	1.53096	16.9492	63.12	7.81	253.15	15.65	277.86	16.55	5.64	4.47	17.78
1	284.44	284.44	54.27	37.23	30.54	sp|P13608|PGCA_BOVIN	Aggrecan core protein OS=Bos taurus GN=ACAN PE=1 SV=3	0	auto - discordant peptide type	0.0127808	39.94	APGAAEVPGQPR	iTRAQ8plex@N-term	cleaved L-A@N-term	-0.00776222	1452.79	727.403	1452.8	727.407	2	8	15.1.1.1544.22	0	27.8992	315.179	27.9192	100		100		100		100		100		100		100		126.21	11.53	1680.08	39.82	788.88	28.93	102.22	11.92	138.71
1	284.44	284.44	54.27	37.23	30.54	sp|P13608|PGCA_BOVIN	Aggrecan core protein OS=Bos taurus GN=ACAN PE=1 SV=3	0	auto - discordant peptide type	0.0127808	47.38	YTLDFD	iTRAQ8plex@N-term	cleaved D-R@C-term	0.00458633	1076.54	539.276	1076.53	539.274	2	8	2.1.1.500.11	0	24.408	411.252	24.3853	3.09046	11.5605	1.75955	10.8243	2.88135	10.7502	0.892011	18.4882	0.663974	25.3564	0.81369	12.771	6.88172	10.6776	409.07	19.82	1393.26	36.85	1813.1	42.12	86.4	13.15	30.63
1	284.44	284.44	54.27	37.23	30.54	sp|P13608|PGCA_BOVIN	Aggrecan core protein OS=Bos taurus GN=ACAN PE=1 SV=3	0	auto - discordant peptide type	0.0123337	45.72	ATWVDAE	iTRAQ8plex@N-term	cleaved E-S@C-term	0.0121501	1094.57	548.291	1094.56	548.285	2	8	13.1.1.1159.14	0	18.8355	218.829	18.8076	2.72968	10.8631	2.28182	8.75548	2.11594	9.00479	1.35924	16.6779	0.721643	32.4117	1.19067	10.7455	1.73906	9.79088	189.61	13.6	948.17	30.13	698.72	26.63	69.09	10.05	17.47
1	284.44	284.44	54.27	37.23	30.54	sp|P13608|PGCA_BOVIN	Aggrecan core protein OS=Bos taurus GN=ACAN PE=1 SV=3	0	auto - discordant peptide type	0.0118872	61.04	GEISGV	iTRAQ8plex@N-term	cleaved Y-G@N-term; cleaved V-T@C-term	0.00438687	864.49	433.252	864.486	433.25	2	8	7.1.1.1586.8	0	24.9313	313.999	25.0981	0.827439	6.18619	0.552381	4.08247	0.40133	4.79598	0.9235	6.98124	0.01		0.894129	4.47684	0.502383	5.22447	336.36	18.03	1343.27	35.87	775.57	28.46	274.71	17.2	0
1	284.44	284.44	54.27	37.23	30.54	sp|P13608|PGCA_BOVIN	Aggrecan core protein OS=Bos taurus GN=ACAN PE=1 SV=3	0	auto - discordant peptide type	0.011441	35.86	GGVVFH	iTRAQ8plex@N-term	cleaved P-G@N-term; cleaved H-Y@C-term	0.00535689	918.529	460.272	918.523	460.269	2	7	5.1.1.552.9	0	15.0205	113.721	15.1848	1.40715	13.058	1.20049	9.27858	2.2586	8.91265	4.15943	11.003	1.67794	19.9767	0.638352	12.7906	1.09823	10.6898	93.17	9.54	475.5	21.49	710.93	26.38	201.53	15	38.72
1	284.44	284.44	54.27	37.23	30.54	sp|P13608|PGCA_BOVIN	Aggrecan core protein OS=Bos taurus GN=ACAN PE=1 SV=3	0	auto - discordant peptide type	0.011441	37.97	TGAIIA	iTRAQ8plex@N-term	cleaved A-S@C-term	-0.00295709	848.524	425.269	848.527	425.271	2	6	14.1.1.1129.3	0	20.0954	196.129	19.9635	1.68992	11.0414	1.36036	8.09682	1.42608	8.32401	0.967533	17.2665	0.0916353	121.748	0.405972	14.5337	2.74991	8.16814	137.58	11.58	662.52	25.22	551.93	23.56	57.64	9.06	2.6
1	284.44	284.44	54.27	37.23	30.54	sp|P13608|PGCA_BOVIN	Aggrecan core protein OS=Bos taurus GN=ACAN PE=1 SV=3	0	auto - discordant peptide type	0.0105502	65.89	NLLGVR	iTRAQ8plex@N-term	cleaved G-N@N-term	-0.00776884	974.61	488.312	974.618	488.316	2	8	5.1.1.661.5	0	21.707	427.133	21.4499	0.529925	9.80297	0.521226	5.46879	0.862406	5.1845	0.719563	11.1408	0.01		0.15352	14.2145	1.9258	4.94269	123.98	11.05	729.49	26.55	959.18	30.66	123.19	12.77	0
1	284.44	284.44	54.27	37.23	30.54	sp|P13608|PGCA_BOVIN	Aggrecan core protein OS=Bos taurus GN=ACAN PE=1 SV=3	0	auto - discordant peptide type	0.0101054	55.79	FTFQEAA	iTRAQ8plex@N-term	cleaved A-N@C-term	0.00979103	1116.59	559.3	1116.58	559.295	2	8	6.1.1.1076.17	0	22.1956	135.964	22.163	1.04649	14.6862	0.88197	10.4027	2.40252	9.66754	0.633264	27.683	1.58062	18.9934	0.295991	19.5056	2.97693	9.91389	72.74	8.43	366.73	19	793.88	27.6	32.21	8.43	38.29
1	284.44	284.44	54.27	37.23	30.54	sp|P13608|PGCA_BOVIN	Aggrecan core protein OS=Bos taurus GN=ACAN PE=1 SV=3	0	auto - discordant peptide type	0.00966115	32.54	IPSVTL	iTRAQ8plex@N-term	cleaved L-G@C-term	-0.00441749	932.58	467.298	932.585	467.3	2	7	5.1.1.758.4	0	27.6446	657.019	27.6334	3.50848	8.56656	3.34581	7.52841	3.57191	7.58129	0.01		0.701932	20.1881	0.307611	14.1811	3.38096	7.78951	487.62	21.89	2781.76	51.62	2360.01	48.61	1.64	11.09	34
1	284.44	284.44	54.27	37.23	30.54	sp|P13608|PGCA_BOVIN	Aggrecan core protein OS=Bos taurus GN=ACAN PE=1 SV=3	0	auto - discordant peptide type	0.00966115	54.29	YSLTFE	iTRAQ8plex@N-term	cleaved E-E@C-term	-0.00671752	1062.55	532.281	1062.55	532.284	2	8	3.1.1.796.13	0	24.4318	560.379	24.3447	100		100		100		100				100		100		121.12	11.09	1118.35	32.66	988.56	31.45	76.66	11.09	31.15
1	284.44	284.44	54.27	37.23	30.54	sp|P13608|PGCA_BOVIN	Aggrecan core protein OS=Bos taurus GN=ACAN PE=1 SV=3	0	auto - discordant peptide type	0.00921731	99	AYQDKVTLPNYPAIPSDATLEIQNMR	iTRAQ8plex@N-term; iTRAQ8plex(K)@5	cleaved S-A@N-term; missed K-V@5	2.93138	3558.82	712.771	3555.89	712.184	5	14	8.1.1.1706.9	0	46.4709	387.025	46.451	4.37318	35.7382	0.693575	36.3394	0.860692	36.3176	1.62479	47.992	3.84284	44.9854	0.563521	43.6105			32	5.48	30.36	5.57	29.94	5.48	8.7	3.16	9.8
1	284.44	284.44	54.27	37.23	30.54	sp|P13608|PGCA_BOVIN	Aggrecan core protein OS=Bos taurus GN=ACAN PE=1 SV=3	0	auto - discordant peptide type	0.00921731	49.01	SLTIPCYFID	iTRAQ8plex@N-term; Methylthio(C)@6	cleaved S-S@N-term; cleaved D-P@C-term	-0.00126781	1520.75	761.385	1520.76	761.385	2	8	2.1.1.836.12	0	45.0337	129.522	45.0087	0.61995	27.4057	1.00669	16.7908	1.58877	16.5074	0.354693	56.5316	0.758338	40.7462	0.329585	28.6446	3.37227	16.2567	19.61	4.47	190.49	13.53	238.91	15.3	8.21	4.47	8.36
1	284.44	284.44	54.27	37.23	30.54	sp|P13608|PGCA_BOVIN	Aggrecan core protein OS=Bos taurus GN=ACAN PE=1 SV=3	0	auto - discordant peptide type	0.00921731	99	TGQLYAAWSR	Formyl@N-term	cleaved T-T@N-term	0.00629013	1179.57	590.794	1179.57	590.791	2	11	7.1.1.1636.21	0	28.0294	180.503	28.0511	2.53113	34.2327	5.50606	25.6604	5.03949	26.0108	3.83157	35.9991	11.1134	31.2134	1.89776	30.4433	4.80905	26.7851	19.03	4.47	247.64	15.33	180.12	13.53	21.08	5.48	29.12
1	284.44	284.44	54.27	37.23	30.54	sp|P13608|PGCA_BOVIN	Aggrecan core protein OS=Bos taurus GN=ACAN PE=1 SV=3	0	auto - discordant peptide type	0.00921731	85.51	TPCVGD	iTRAQ8plex@N-term; Methylthio(C)@3	cleaved D-K@C-term	-0.00166615	940.428	471.221	940.43	471.222	2	10	13.1.1.1115.5	0	16.1218	1067.51	16.1701	0.809234	5.78052	1.64903	3.09623	0.994327	3.48316	0.188962	20.2396	0.650397	10.1503	0.163755	8.60632	1.17434	3.69257	405.45	20.57	4942.52	68.33	2368.34	50	69.28	13.89	113.57
1	284.44	284.44	54.27	37.23	30.54	sp|P13608|PGCA_BOVIN	Aggrecan core protein OS=Bos taurus GN=ACAN PE=1 SV=3	0	auto - discordant peptide type	0.00921731	21.1	TYGIR	iTRAQ8plex@N-term		-0.0248452	912.509	457.262	912.534	457.274	2	6	17.1.1.1660.6	0	26.7688	210.311	26.4257	1.25811	30.4998	1.41949	20.0572	1.02544	21.9716	3.21308	25.827	3.92333	30.2807	0.503868	33.4665	2.95678	20.182	32.25	8	217.67	20.35	124.96	16.19	60.27	11.31	35.05
1	284.44	284.44	54.27	37.23	30.54	sp|P13608|PGCA_BOVIN	Aggrecan core protein OS=Bos taurus GN=ACAN PE=1 SV=3	0	auto - discordant peptide type	0.00877392	49.24	GLFGV	iTRAQ8plex@N-term	cleaved S-G@N-term; cleaved V-S@C-term	0.00899267	795.489	398.752	795.48	398.747	2	7	5.1.1.622.3	0	19.3172	7846.09	19.613	2.09718	3.54078	11.0593	2.78401	9.4515	2.79662	0.782948	9.02621	2.83865	4.45177	3.56791	2.91972	1.47738	3.11611	2497.48	55.32	78786	272.85	53508	233.45	682.29	58.63	1178.15
1	284.44	284.44	54.27	37.23	30.54	sp|P13608|PGCA_BOVIN	Aggrecan core protein OS=Bos taurus GN=ACAN PE=1 SV=3	0	auto - discordant peptide type	0.00833099	85.36	EINALVR	Glu->pyro-Glu@N-term	cleaved Y-E@N-term	-0.000821828	795.459	398.737	795.46	398.737	2	9	2.1.1.462.2	0	22.0617	650.018	22.115	0.424611	16.0302	0.93107	7.13527	0.789393	7.7439	0.01		0.906386	19.0605	0.509327	10.9022	2.20988	7.06354	47.53	7.07	623.47	24.31	420.07	20.69	0	5.54	35.36
1	284.44	284.44	54.27	37.23	30.54	sp|P13608|PGCA_BOVIN	Aggrecan core protein OS=Bos taurus GN=ACAN PE=1 SV=3	0	auto - discordant peptide type	0.00788851	99	RTGAIIASPEQLQAAYEAGYEQCDAGWLQDQTVR	No iTRAQ8plex@N-term; Methylthio(C)@23	cleaved L-R@N-term; missed R-T@1	-0.0874629	3783.68	946.926	3783.76	946.948	4	14	8.1.1.3242.17	0	57.9525	113.61	57.9189	4.52092	37.6031	4.91446	33.8304	3.91964	34.3146	4.7993	40.0628	6.40313	43.9738	5.3055	34.7004	4.57844	34.7886	31.32	5.57	203.67	13.93	129.09	11.53	24.33	5.48	15.46
1	284.44	284.44	54.27	37.23	30.54	sp|P13608|PGCA_BOVIN	Aggrecan core protein OS=Bos taurus GN=ACAN PE=1 SV=3	0	auto - discordant peptide type	0.00744648	58.4	VTLPN	iTRAQ8plex@N-term	cleaved N-Y@C-term	-0.0155281	846.496	424.255	846.512	424.263	2	7	15.1.1.1395.4	0	18.7371	1067.93	18.8484	0.407712	10.0088	0.776656	4.53528	0.918106	4.62117	0.468361	13.176	0.799479	12.2295	0.208745	10.5526	1.97844	4.42749	119.71	11.14	1364.15	36.07	1281.51	35.74	100.63	12.73	81.81
1	284.44	284.44	54.27	37.23	30.54	sp|P13608|PGCA_BOVIN	Aggrecan core protein OS=Bos taurus GN=ACAN PE=1 SV=3	0	auto - discordant peptide type	0.00656377	70.95	DKDEFPGVR	iTRAQ8plex@N-term; iTRAQ8plex(K)@2	cleaved G-D@N-term; missed K-D@2	-0.0212867	1669.9	557.642	1669.92	557.649	3	8	15.1.1.3395.11	0	58.5635	375.868	58.5404	0.471268	11.9172	1.50891	5.18709	1.94147	5.19478	0.01		0.773262	15.4435	0.35104	9.45328	1.37981	5.87707	92	10.1	1762.14	40.98	1801.78	42.21	0	9.68	52.61
1	284.44	284.44	54.27	37.23	30.54	sp|P13608|PGCA_BOVIN	Aggrecan core protein OS=Bos taurus GN=ACAN PE=1 SV=3	0	auto - discordant peptide type	0.00656377	67.67	VLLGS	iTRAQ8plex@N-term	cleaved S-S@C-term	-0.011524	791.494	396.755	791.506	396.76	2	8	7.1.1.1615.5	0	26.7129	1084.61	26.823	0.996161	6.25966	1.10621	3.87201	1.43125	3.87373	0.296488	18.5639	0.430173	15.1847	0.0644457	25.3851	2.8753	3.78475	350.1	18.63	2325.72	47.24	2391.28	48.65	76.25	13.93	52.69
1	284.44	284.44	54.27	37.23	30.54	sp|P13608|PGCA_BOVIN	Aggrecan core protein OS=Bos taurus GN=ACAN PE=1 SV=3	0	auto - discordant peptide type	0.00568285	71.32	CYAGWLAD	iTRAQ8plex@N-term; Methylthio(C)@1	cleaved D-G@C-term	-0.00529357	1247.56	624.786	1247.56	624.788	2	9	15.1.1.1676.12	0	35.9905	2238.35	35.7818	0.738445	9.56274	0.615603	5.90761	0.816643	5.88005	0.899382	11.0243	0.482318	20.8263	0.247152	10.8536	0.800658	6.66319	138.38	11.62	690.1	25.79	727.51	26.87	123.33	12.37	31.5
1	284.44	284.44	54.27	37.23	30.54	sp|P13608|PGCA_BOVIN	Aggrecan core protein OS=Bos taurus GN=ACAN PE=1 SV=3	0	auto - discordant peptide type	0.00568285	30.73	QGHCYR	Gln->pyro-Glu@N-term; Methylthio(C)@4	cleaved F-Q@N-term	-0.00284599	791.281	396.648	791.284	396.649	2	8	8.1.1.1233.6	0	17.4787	257.363	17.4639	19.4318	68.0907	2.74599	68.5588	13.7302	67.2065	31.7536	68.0415			2.43237	71.6705	8.67107	67.8882	54.45	7.14	46.03	7.07	182.9	13.23	65.11	8.37	6.83
1	284.44	284.44	54.27	37.23	30.54	sp|P13608|PGCA_BOVIN	Aggrecan core protein OS=Bos taurus GN=ACAN PE=1 SV=3	0	auto - discordant peptide type	0.00568285	99	TEGRVRVNSAYQDKVTLPNYPAIPSDATLEIQNMR	iTRAQ8plex@N-term; iTRAQ8plex(K)@14	cleaved A-T@N-term; missed R-V@4; missed R-V@6; missed K-V@14	-5.9948	4548.42	910.691	4554.41	911.89	5	12	5.1.1.923.15	0	37.8074	556.199	37.7132	0.79829	8.75271	0.627141	5.5475	0.863808	5.47445	0.362879	18.1907	0.548779	17.2614	0.11033	19.7172	2.23989	5.0942	167.54	12.77	787.37	27.57	861.84	29.17	55.73	9.85	40.14
1	284.44	284.44	54.27	37.23	30.54	sp|P13608|PGCA_BOVIN	Aggrecan core protein OS=Bos taurus GN=ACAN PE=1 SV=3	0	auto - discordant peptide type	0.00524306	83.1	LADGSLR	No iTRAQ8plex@N-term	cleaved W-L@N-term	-0.00862206	730.389	366.202	730.397	366.206	2	7	17.1.1.1486.2	0	16.0841	38.4977	16.073															9.3	5.2	38.32	10.54	38.55	10.82	28.95	9.33	1.36
1	284.44	284.44	54.27	37.23	30.54	sp|P13608|PGCA_BOVIN	Aggrecan core protein OS=Bos taurus GN=ACAN PE=1 SV=3	0	auto - discordant peptide type	0.00524306	81.83	LPGGV	iTRAQ8plex@N-term	cleaved V-V@C-term	-0.0215739	745.442	373.728	745.464	373.739	2	8	15.1.1.1433.2	0	21.0609	1189.84	20.9921	0.136734	5.85518	0.129412	2.72236	0.243426	2.35224	0.01		0.0969608	8.69056	0.01		7.1797	1.39562	301.45	17.2	1706.74	40.69	2551.27	49.77	0	13.26	74.5
1	284.44	284.44	54.27	37.23	30.54	sp|P13608|PGCA_BOVIN	Aggrecan core protein OS=Bos taurus GN=ACAN PE=1 SV=3	0	auto - discordant peptide type	0.00480371	81.66	FTFQEAANE	iTRAQ8plex@N-term	cleaved E-C@C-term	-0.00778806	1359.65	680.834	1359.66	680.838	2	10	6.1.1.1052.22	0	20.74	187.988	20.699	0.863034	9.2448	0.589266	6.2786	1.1063	5.86634	0.181743	35.1713	0.381441	23.0214	0.18618	14.2376	1.86431	5.8804	158.21	12.37	646.21	25.1	964.12	30.61	24.38	8.49	24.37
1	284.44	284.44	54.27	37.23	30.54	sp|P13608|PGCA_BOVIN	Aggrecan core protein OS=Bos taurus GN=ACAN PE=1 SV=3	0	auto - discordant peptide type	0.00480371	76.02	HVPTIR	iTRAQ8plex@N-term	cleaved G-H@N-term	-0.0164433	1025.61	513.813	1025.63	513.822	2	9	15.1.1.1508.5	0	25.6632	947.769	25.7117	0.659404	7.19763	1.5746	3.54631	1.36929	3.74526	0.549186	11.1661	0.323732	19.6523	0.455741	5.75173	0.692642	4.82269	254	16.43	3628.34	58.64	2507.44	50.54	154.8	16.58	43.46
1	284.44	284.44	54.27	37.23	30.54	sp|P13608|PGCA_BOVIN	Aggrecan core protein OS=Bos taurus GN=ACAN PE=1 SV=3	0	auto - discordant peptide type	0.00392635	39.11	IFGQ	iTRAQ8plex@N-term	cleaved Q-K@C-term	-0.00858802	767.44	384.727	767.448	384.732	2	6	8.1.1.1341.2	0	24.1077	397.582	24.1611	0.855354	10.5161	1.1951	6.51041	0.897722	7.03418	0.0578874	97.5536	0.01		0.404271	10.6783	2.19105	6.64547	131.05	11.49	1095.35	32.25	653.86	25.96	6.49	6.32	0.49
1	284.44	284.44	54.27	37.23	30.54	sp|P13608|PGCA_BOVIN	Aggrecan core protein OS=Bos taurus GN=ACAN PE=1 SV=3	0	auto - discordant peptide type	0.00392635	97.65	QCDAGWLQDQTVR	No iTRAQ8plex@N-term; Methylthio(C)@2	cleaved E-Q@N-term	-0.00423455	1564.67	783.343	1564.68	783.345	2	12	10.1.1.1881.18	0	41.244	135.788	41.2707	1.12646	18.6442	0.614869	13.7671	1.06536	13.0345	0.423525	40.4543	0.01		0.643713	16.9047	0.872488	15.094	41.69	6.32	136.13	11.53	187.44	13.53	11.47	4.47	0
1	284.44	284.44	54.27	37.23	30.54	sp|P13608|PGCA_BOVIN	Aggrecan core protein OS=Bos taurus GN=ACAN PE=1 SV=3	0	auto - discordant peptide type	0.00392635	61.36	QTGYPDPSSR	Gln->pyro-Glu@N-term	cleaved N-Q@N-term	-0.00221893	1089.47	545.742	1089.47	545.744	2	9	5.1.1.423.20	0	7.1081	184.749	7.0697	1.48859	9.85782	0.956205	7.2262	1.29852	7.16941	1.48714	11.9482	0.956702	22.6359	1.66822	7.62584	1.27371	7.92049	158.58	12.37	609.37	24.29	657.62	25.53	115.93	11.96	35.52
1	284.44	284.44	54.27	37.23	30.54	sp|P13608|PGCA_BOVIN	Aggrecan core protein OS=Bos taurus GN=ACAN PE=1 SV=3	0	auto - discordant peptide type	0.00392635	67.09	TGAIIASPE	iTRAQ8plex@N-term	cleaved E-Q@C-term	-0.0105468	1161.64	581.829	1161.65	581.835	2	11	10.1.1.1572.8	0	22.2806	131.336	22.3123	1.27112	37.8117	0.917343	26.5903	1.19965	26.5338	0.280532	122.073	0.976513	66.5021	0.235971	62.4389	2.76686	25.4161	51.58	15.81	222.68	32.79	231.42	33.84	8.33	10	13.81
1	284.44	284.44	54.27	37.23	30.54	sp|P13608|PGCA_BOVIN	Aggrecan core protein OS=Bos taurus GN=ACAN PE=1 SV=3	0	auto - discordant peptide type	0.00348833	99	GQLYAAWSR	Formyl@N-term	cleaved T-G@N-term	0.00466908	1078.52	540.269	1078.52	540.267	2	11	7.1.1.1628.19	0	27.5352	239.552	27.6219	100		100		100		98.6427	1060.65			100		100		126.91	11.09	546.43	22.85	269.96	16.88	37.49	7.07	21.41
1	284.44	284.44	54.27	37.23	30.54	sp|P13608|PGCA_BOVIN	Aggrecan core protein OS=Bos taurus GN=ACAN PE=1 SV=3	0	auto - discordant peptide type	0.00348833	19.56	GVSAAPS	iTRAQ8plex@N-term	cleaved S-P@C-term	0.00921121	891.506	446.76	891.497	446.756	2	7	5.1.1.410.18	0	6.3048	5704.01	6.5775	0.925169	5.4069	0.670654	3.57216	0.99631	3.47564	0.803512	7.46596	1.7993	6.52147	0.400527	5.76264	2.05618	3.36377	452.83	20.95	1963.67	43.6	2318.25	47.79	287.79	19.92	306.93
1	284.44	284.44	54.27	37.23	30.54	sp|P13608|PGCA_BOVIN	Aggrecan core protein OS=Bos taurus GN=ACAN PE=1 SV=3	0	auto - discordant peptide type	0.00348833	96.33	PCNYQLPFTCKKGTVACGEPPVVEHAR	iTRAQ8plex@N-term; Methylthio(C)@2; Methylthio(C)@10; iTRAQ8plex(K)@11; iTRAQ8plex(K)@12; Methylthio(C)@17	cleaved V-P@N-term; missed K-K@11; missed K-G@12	-12.0089	3981.99	797.405	3994	799.807	5	12	10.1.1.1833.21	0	38.2913	953.84	38.741	2.78631	11.2407	1.97357	9.0748	2.81666	8.99657	0.01		0.01		0.364633	16.2885	0.998431	11.2786	168.3	12.77	713.12	26.27	808.8	28.2	0	22.66	0
1	284.44	284.44	54.27	37.23	30.54	sp|P13608|PGCA_BOVIN	Aggrecan core protein OS=Bos taurus GN=ACAN PE=1 SV=3	0	auto - discordant peptide type	0.00348833	89.41	RVITAAISVEVSEPDNSLSVSIPEPSPLR	iTRAQ8plex@N-term	cleaved L-R@N-term; missed R-V@1	-0.0169797	3365.82	842.462	3365.83	842.466	4	11	5.1.1.824.20	0	31.7219	494.661	31.7452	0.651568	3.4396	0.608974	2.01912	1.18751	1.86646	0.144472	14.7573	0.268374	9.22783	0.0979239	7.43527	1.88104	1.88995	1041.52	31.97	5823.21	75.21	9023.92	93.56	168.99	24.8	149.51
1	284.44	284.44	54.27	37.23	30.54	sp|P13608|PGCA_BOVIN	Aggrecan core protein OS=Bos taurus GN=ACAN PE=1 SV=3	0	auto - discordant peptide type	0.00305075	74.63	AISTR	iTRAQ8plex@N-term; Dehydrated(T)@4		-0.00175132	832.506	417.26	832.507	417.261	2	8	9.1.1.3506.2	0	59.2709	141.551	58.7172	0.192554	36.3543	0.216104	17.4027	2.9519	10.3819	0.137601	136.356	0.293708	53.0868	0.0387704	60.3763	0.321675	18.7948	8.07	2.83	54.18	7.87	588.13	23.47	4.22	5.74	4.29
1	284.44	284.44	54.27	37.23	30.54	sp|P13608|PGCA_BOVIN	Aggrecan core protein OS=Bos taurus GN=ACAN PE=1 SV=3	0	auto - discordant peptide type	0.00261362	20.09	AAEVPGQPR	iTRAQ8plex@N-term	cleaved G-A@N-term	0.000265785	1227.69	410.237	1227.69	410.237	3	7	8.1.1.1375.6	0	26.1955	274.019	25.6915	1.6577	15.7525	0.284483	16.2284	1.27144	12.0009	1.44473	20.0098	1.07553	32.0698	0.910617	14.7149	1.22596	13.3285	65.01	7.81	66.74	8.43	237.04	15.03	41.46	7.14	14.7
1	284.44	284.44	54.27	37.23	30.54	sp|P13608|PGCA_BOVIN	Aggrecan core protein OS=Bos taurus GN=ACAN PE=1 SV=3	0	auto - discordant peptide type	0.00261362	99	YPIVTPRPACGGDKPGVR	No iTRAQ8plex@N-term; Methylthio(C)@10; No iTRAQ8plex(K)@14		0.00188285	1927.98	483.002	1927.98	483.001	4	12	5.1.1.1070.3	0	46.8294	302.212	46.8192	30.1014	280.847	100		100				64.5671	280.732	11.5085	280.595	25.8288	280.26	37.95	7.94	2953.09	52.55	638.86	27.75	26.68	7.87	28.37
1	284.44	284.44	54.27	37.23	30.54	sp|P13608|PGCA_BOVIN	Aggrecan core protein OS=Bos taurus GN=ACAN PE=1 SV=3	0	auto - discordant peptide type	0.00217692	52.5	EVPGQPR	Glu->pyro-Glu@N-term	cleaved A-E@N-term	-0.00658874	763.391	382.703	763.398	382.706	2	8	15.1.1.1240.2	0	9.3036	54.7089	9.2806	4.83268	43.4516	1.22168	41.3658	1.79737	40.6204	4.97285	46.951	9.32566	47.53	1.28373	47.549	1.43314	45.2554	15.91	3.87	24.06	4.9	28.13	5.29	11.98	3.61	10.7
1	284.44	284.44	54.27	37.23	30.54	sp|P13608|PGCA_BOVIN	Aggrecan core protein OS=Bos taurus GN=ACAN PE=1 SV=3	0	auto - discordant peptide type	0.00174066	72.99	LPSGEGPEVSASGVE	No iTRAQ8plex@N-term	cleaved G-L@N-term; cleaved E-D@C-term	0.00389986	1413.67	707.84	1413.66	707.838	2	9	14.1.1.1546.6	0	45.6845	15560.8	45.6076	27.9754	40.7662	4.13009	40.8847	3.62863	41.152							0.98461	45.354	227.32	14.59	200.76	14.32	140.17	11.96	3.03	3.16	0
1	284.44	284.44	54.27	37.23	30.54	sp|P13608|PGCA_BOVIN	Aggrecan core protein OS=Bos taurus GN=ACAN PE=1 SV=3	0	auto - discordant peptide type	0.00130484	98.01	ACLQNSAIIATPEQLQAAYEDGFH	Formyl@N-term; Methylthio(C)@2	cleaved H-Q@C-term	0.00747072	2663.21	888.743	2663.2	888.74	3	13	10.1.1.1920.19	0	43.6511	169.383	43.5525	1.02645	27.41	0.995184	18.6756	0.498924	22.3412	0.561362	42.1354	0.01		1.25652	20.5457	0.781653	22.3842	20.34	4.47	117.97	10.58	47	7.14	8.14	3.16	0
1	284.44	284.44	54.27	37.23	30.54	sp|P13608|PGCA_BOVIN	Aggrecan core protein OS=Bos taurus GN=ACAN PE=1 SV=3	0	auto - discordant peptide type	0.00130484	56.81	EIQNMR	Glu->pyro-Glu@N-term	cleaved L-E@N-term	-0.000740165	771.369	386.692	771.37	386.692	2	8	14.1.1.1006.4	0	12.5931	42.2749	12.5713	17.9061	62.1768			1.97881	66.0012	32.5787	61.404							66.45	13.64	30.93	10.1	34.91	10.54	88.47	15.97	20.51
1	284.44	284.44	54.27	37.23	30.54	sp|P13608|PGCA_BOVIN	Aggrecan core protein OS=Bos taurus GN=ACAN PE=1 SV=3	0	auto - discordant peptide type	0.00130484	71.33	LLVATEGR	No iTRAQ8plex@N-term	cleaved V-L@N-term	0.0199122	857.517	429.766	857.497	429.756	2	9	2.1.1.308.11	0	12.6202	580.014	12.7203	0.801678	17.0956	2.0642	8.90133	0.595494	11.8009	4.4479	10.8645	3.44144	15.0574	0.983843	11.4775	0.248744	17.981	47.51	7.14	731.8	26.21	167.77	14.32	192.89	13.86	71.08
1	284.44	284.44	54.27	37.23	30.54	sp|P13608|PGCA_BOVIN	Aggrecan core protein OS=Bos taurus GN=ACAN PE=1 SV=3	0	auto - discordant peptide type	0.00130484	96.8	NAQDYQWIGLNDK	Formyl@N-term; iTRAQ8plex(K)@13	cleaved N-N@N-term	0.0171525	1895.95	948.982	1895.93	948.973	2	13	4.1.1.476.27	0	25.671	102.927	25.6215	1.19283	14.4255	1.32491	9.46468	1.01192	10.261	0.587583	25.8596	1.15679	24.1236	0.786406	12.7325	2.18351	9.81989	71.63	8.43	475.95	21.28	288.88	17.26	25.82	6.32	24.21
1	284.44	284.44	54.27	37.23	30.54	sp|P13608|PGCA_BOVIN	Aggrecan core protein OS=Bos taurus GN=ACAN PE=1 SV=3	0	auto - discordant peptide type	0.00130484	97.77	RYPIVSPR	Formyl@N-term	cleaved V-R@N-term; missed R-Y@1	0.000380707	1014.56	508.288	1014.56	508.288	2	12	15.1.1.1488.9	0	24.4431	1094.69	24.3626	1.1182	9.03927	3.23278	5.13047	5.31115	5.06656	0.01		0.777141	17.9125	0.76144	7.40851	1.00103	6.67657	186.94	14.28	3233.08	55.67	4221.09	64.2	0	34.93	45.28
1	284.44	284.44	54.27	37.23	30.54	sp|P13608|PGCA_BOVIN	Aggrecan core protein OS=Bos taurus GN=ACAN PE=1 SV=3	0	no quant - weak signal	0.000869459	90.66	AQRACLQNSAIIATPEQLQAAYEDGFHQCDAGWLADQTVR	No iTRAQ8plex@N-term; Methylthio(C)@5; Deamidated(N)@8; Delta:H(2)C(2)(H)@27; Methylthio(C)@29	missed R-A@3	-0.00109427	4507.04	1127.77	4507.05	1127.77	4	12	9.1.1.1983.15	0	47.7937	391.188	47.7575															0	0.22	21.33	10	9.4	7.07	0	0.53	0
1	284.44	284.44	54.27	37.23	30.54	sp|P13608|PGCA_BOVIN	Aggrecan core protein OS=Bos taurus GN=ACAN PE=1 SV=3	0	auto - discordant peptide type	0.000869459	24.73	QQSHLSSIVTPEEQEFVNNNAQDYQWIGLNDKTIEGDFR	Gln->pyro-Glu@N-term; Deamidated(Q)@2; iTRAQ8plex(K)@32	missed K-T@32	-0.0480116	4837.26	1210.32	4837.31	1210.33	4	9	3.1.1.1026.30	0	38.5844	472.845	38.8991	100		100		100								100		30.68	5.48	160.67	12.37	77.93	9.06	0	4.35	0
1	284.44	284.44	54.27	37.23	30.54	sp|P13608|PGCA_BOVIN	Aggrecan core protein OS=Bos taurus GN=ACAN PE=1 SV=3	0	auto - discordant peptide type	0.000869459	88.1	VRVNSAYQD	No iTRAQ8plex@N-term	cleaved D-K@C-term; missed R-V@2	-0.000593798	1050.51	526.262	1050.51	526.262	2	10	17.1.1.1482.5	0	15.8846	147.062	16.073	40.7277	120.418			8.55452	120.522									20.3	4.36	15.29	4	20.27	4.47	6.22	2.65	4.99
1	284.44	284.44	54.27	37.23	30.54	sp|P13608|PGCA_BOVIN	Aggrecan core protein OS=Bos taurus GN=ACAN PE=1 SV=3	0	auto - discordant peptide type	0.000869459	96.91	YDAICYTGEDFVDIPESFF	iTRAQ8plex@N-term; Methylthio(C)@5; Amidated@C-term	cleaved F-G@C-term	0.0137742	2579.17	860.73	2579.15	860.725	3	11	13.1.1.1647.19	0	48.6342	116.66	48.6592			100		100								100		9.48	3.16	127.1	11.05	167.34	12.81	23.27	5.48	0
1	284.44	284.44	54.27	37.23	30.54	sp|P13608|PGCA_BOVIN	Aggrecan core protein OS=Bos taurus GN=ACAN PE=1 SV=3	0	auto - discordant peptide type	0.000869459	30.91	YPIVTPRPAC	iTRAQ8plex@N-term; Methylthio(C)@10	cleaved C-G@C-term	0.00660121	1465.78	733.897	1465.77	733.894	2	8	7.1.1.3430.11	0	58.1431	415.984	58.1191	0.380784	5.12054	0.403062	2.63075	0.675695	2.46362	0.01		0.240491	10.754	0.0116825	55.9958	1.85783	2.24767	433.1	20.69	2742.44	51.47	3653.52	59.71	0	13.78	95.33
1	284.44	284.44	54.27	37.23	30.54	sp|P13608|PGCA_BOVIN	Aggrecan core protein OS=Bos taurus GN=ACAN PE=1 SV=3	0	auto - discordant peptide type	0.000434512	70.86	ATLEIQNMR	No iTRAQ8plex@N-term; Deamidated(N)@7	cleaved D-A@N-term	-0.0191827	1075.51	538.764	1075.53	538.774	2	11	11.1.1.1679.12	0	32.9325	188.755	32.9075	4.2485	43.8244	2.426	40.0016	7.80965	38.8869	3.29891	53.7342			2.28226	42.8353	4.93976	40.0639	20.82	4.47	71.12	8.43	181.94	13.19	11.83	4.47	0
1	284.44	284.44	54.27	37.23	30.54	sp|P13608|PGCA_BOVIN	Aggrecan core protein OS=Bos taurus GN=ACAN PE=1 SV=3	0	auto - discordant peptide type	0.000434512	73.16	DSSPGVR	Arg-add@N-term		-0.0144472	872.432	437.223	872.446	437.23	2	9	14.1.1.973.2	0	10.5693	47.5988	10.5567	92.7717	78.3949			4.92836	80.8872	74.5922	78.9694	57.2609	81.5534					158.15	17.15	13.28	6.93	39.94	9.06	93.05	13.42	34.02
1	284.44	284.44	54.27	37.23	30.54	sp|P13608|PGCA_BOVIN	Aggrecan core protein OS=Bos taurus GN=ACAN PE=1 SV=3	0	auto - discordant peptide type	0.000434512	98.99	FHQCDAGWLADQTVR	iTRAQ8plex@N-term; Methylthio(C)@4	cleaved G-F@N-term	-2.04102	2093.95	1047.98	2095.99	1049	2	13	15.1.1.3389.19	0	58.207	296.953	58.17	1.07629	14.6205	1.08103	10.0264	0.922797	10.6281	0.01		0.01		1.2144	11.1087	0.01		73.08	8.49	439.1	20.47	297.87	17.41	0	16.2	0
1	284.44	284.44	54.27	37.23	30.54	sp|P13608|PGCA_BOVIN	Aggrecan core protein OS=Bos taurus GN=ACAN PE=1 SV=3	0	auto - discordant peptide type	0.000434512	88.23	GGVVFHYR	Formyl@N-term	cleaved P-G@N-term; cleaved R-P@C-term	-0.000735283	961.476	481.745	961.477	481.746	2	11	4.1.1.413.12	0	21.7905	3490.8	21.8884	100		100		100		100		100		100		100		167.82	12.77	759.71	26.98	526.72	23.22	114.75	11.75	99.66
1	284.44	284.44	54.27	37.23	30.54	sp|P13608|PGCA_BOVIN	Aggrecan core protein OS=Bos taurus GN=ACAN PE=1 SV=3	0	auto - discordant peptide type	0.000434512	51.98	IFGQKK	Formyl@N-term; iTRAQ8plex(K)@5; iTRAQ8plex(K)@6	missed K-K@5	-0.00265034	1355.84	452.953	1355.84	452.953	3	9	5.1.1.695.6	0	23.7844	1323.37	23.648	100		100		100						100		100		438.64	28.43	42621	199.53	7780.87	98.79	0	81.88	4.87
1	284.44	284.44	54.27	37.23	30.54	sp|P13608|PGCA_BOVIN	Aggrecan core protein OS=Bos taurus GN=ACAN PE=1 SV=3	0	auto - discordant peptide type	0.000434512	16.87	LPSGGEDHLET	iTRAQ8plex@N-term	cleaved T-S@C-term	0.0381975	1457.77	729.892	1457.73	729.872	2	8	12.1.1.1283.16	0	34.107	63.5548	34.0756	0.670979	10.0961	0.776121	5.72972	0.909619	5.84946	1.65096	8.54411	2.75402	8.94681	0.352242	9.45619	0.874451	6.59557	123.77	11.09	856.43	28.64	797.66	28.28	222.85	15.97	177.05
1	284.44	284.44	54.27	37.23	30.54	sp|P13608|PGCA_BOVIN	Aggrecan core protein OS=Bos taurus GN=ACAN PE=1 SV=3	0	auto - discordant peptide type	0.000434512	97.72	TAAISVEVSEPDNSLSVSIPEPSPLR	iTRAQ8plex@N-term	cleaved I-T@N-term	-5.99878	2991.58	748.903	2997.58	750.403	4	13	2.1.1.579.14	0	29.245	6091.21	29.5209	2.84395	20.8337	1.28892	18.2329	1.06977	19.2255	1.74158	26.5663	0.130696	238.867	1.18354	20.7707	1.06161	20.8457	58.69	7.48	159.12	12.41	104.95	10.39	26.3	5.48	0.94
2	219	219	87.02	74.92	67.85	sp|P02459|CO2A1_BOVIN	Collagen alpha-1(II) chain OS=Bos taurus GN=COL2A1 PE=1 SV=4	1	auto	2	99	ADEAAGNLR	iTRAQ8plex@N-term		-0.00317181	1219.64	610.829	1219.65	610.83	2	14	6.1.1.953.19	1	14.6713	3938.89	15.0025	1.48381	4.37576	3.07747	2.7691	1.47415	3.08157	0.467256	10.5991	0.726293	10.0109	0.679392	4.14194	0.894094	3.7074	844.71	29.72	10480.4	99.4	3989.53	65.89	194.65	20	144.1
2	219	219	87.02	74.92	67.85	sp|P02459|CO2A1_BOVIN	Collagen alpha-1(II) chain OS=Bos taurus GN=COL2A1 PE=1 SV=4	0	auto - discordant peptide type	2	99	AGAPGPQGFQGNPGEPGEPGVSGPMGPR	iTRAQ8plex@N-term; Oxidation(P)@4; Oxidation(P)@16; Oxidation(P)@19	cleaved P-A@N-term	0.00995664	2953.4	985.475	2953.39	985.472	3	21	12.1.1.1257.26	0	32.5279	249.563	32.2336	4.10824	52.0916	1.29818	48.2617	3.46322	45.3614					1.64829	52.5672	2.14917	49.6403	107.77	31.94	203.72	45.28	431.89	64.42	19.17	20	14.43
2	219	219	87.02	74.92	67.85	sp|P02459|CO2A1_BOVIN	Collagen alpha-1(II) chain OS=Bos taurus GN=COL2A1 PE=1 SV=4	0	auto - discordant peptide type	2	99	AGDPGLQGP	iTRAQ8plex@N-term; Oxidation(P)@4	cleaved P-A@C-term	0.00540395	1130.59	566.304	1130.59	566.301	2	13	5.1.1.450.26	0	8.7705	1771.02	8.8454	2.29855	4.29261	3.40305	3.10238	0.726136	4.12096	2.62637	4.55602	1.23096	8.81909	0.748721	4.49112	0.519072	4.90922	1028.7	32.26	9110.84	92.59	1544.91	44.75	860.12	30	192
2	219	219	87.02	74.92	67.85	sp|P02459|CO2A1_BOVIN	Collagen alpha-1(II) chain OS=Bos taurus GN=COL2A1 PE=1 SV=4	0	auto - discordant peptide type	2	99	AGDPGLQGPAGPPGEKGEPGDDGPSGPDGPPGPQGLAGQR	No iTRAQ8plex@N-term; Deamidated(Q)@7; iTRAQ8plex(K)@16; Oxidation(P)@31	missed K-G@16	0.00845136	3963.89	991.979	3963.88	991.977	4	13	9.1.1.1620.27	0	25.5368	239.815	25.4253	12.5253	42.554	11.8151	40.2056	9.95974	40.5093	14.5221	43.615			8.74397	41.3118	4.63452	42.5418	41.76	6.4	235.65	15	157.86	12.73	35.43	6.4	0
2	219	219	87.02	74.92	67.85	sp|P02459|CO2A1_BOVIN	Collagen alpha-1(II) chain OS=Bos taurus GN=COL2A1 PE=1 SV=4	0	auto - discordant peptide type	2	99	AGGAQMGVMQGPMGPMGPR	Formyl@N-term; Oxidation(M)@6		0.0196419	1872.83	937.422	1872.81	937.412	2	18	3.1.1.745.30	0	21.3444	155.781	21.2899	5.33631	7.22602	3.64335	6.55331	2.10308	6.86761	1.09382	13.3055	1.95732	13.4119	2.39069	7.11387	0.613219	9.02322	791.03	27.66	3230.79	55.56	1482.04	39.7	118.65	13.89	101.12
2	219	219	87.02	74.92	67.85	sp|P02459|CO2A1_BOVIN	Collagen alpha-1(II) chain OS=Bos taurus GN=COL2A1 PE=1 SV=4	0	no quant - weak signal	2	99	AGPPGAQGPPGLQGMPGER	No iTRAQ8plex@N-term; Oxidation(P)@3; Oxidation(P)@10; Oxidation(P)@16	cleaved P-A@N-term	0.010338	1820.86	911.436	1820.85	911.431	2	22	10.1.1.1613.26	0	24.8055	160.062	24.8189															0	0.32	31.68	17.32	29.93	17.32	9.16	10	0
2	219	219	87.02	74.92	67.85	sp|P02459|CO2A1_BOVIN	Collagen alpha-1(II) chain OS=Bos taurus GN=COL2A1 PE=1 SV=4	0	auto - discordant peptide type	2	99	ALLIQGSN	iTRAQ8plex@N-term	cleaved N-D@C-term	-0.00825422	1118.65	560.333	1118.66	560.337	2	12	9.1.1.1606.8	0	24.6443	201.922	24.6261	3.53978	10.5148	3.15631	8.59864	1.69938	9.34191	0.79033	23.3204	1.55814	20.5146	0.888068	11.8152	1.23846	10.5895	218.63	14.63	1166.19	33.3	498.97	23.13	35.72	7.81	33.54
2	219	219	87.02	74.92	67.85	sp|P02459|CO2A1_BOVIN	Collagen alpha-1(II) chain OS=Bos taurus GN=COL2A1 PE=1 SV=4	0	auto - discordant peptide type	2	99	ALLIQGSNDVEIR	No iTRAQ8plex@N-term		-0.0180275	1426.76	714.387	1426.78	714.396	2	11	3.1.1.1145.9	0	45.89	74.3933	45.8699	0.01		2.21253	19.3016	3.91858	19.0324	0.88988	47.3154	0.822648	60.0035	1.67891	21.3883	1.85477	20.8449	0	2.58	255.29	15.62	359.31	18.71	12.56	5.48	5.53
2	219	219	87.02	74.92	67.85	sp|P02459|CO2A1_BOVIN	Collagen alpha-1(II) chain OS=Bos taurus GN=COL2A1 PE=1 SV=4	0	auto - discordant peptide type	2	99	ALLIQGSNDVEIRAEGNSR	Formyl@N-term	missed R-A@13	0.00132208	2069.05	690.691	2069.05	690.691	3	12	3.1.1.1156.6	0	46.5652	256.035	46.5503	2.05438	20.718	1.44834	16.9885	1.21734	17.7476	3.01213	20.892	2.08054	28.6991	0.043794	112.365	1.74654	17.9861	52.67	7.14	222.13	14.59	148.37	12.37	56.51	7.81	18.59
2	219	219	87.02	74.92	67.85	sp|P02459|CO2A1_BOVIN	Collagen alpha-1(II) chain OS=Bos taurus GN=COL2A1 PE=1 SV=4	0	auto - discordant peptide type	2	99	DAEVDATLK	iTRAQ8plex@N-term; iTRAQ8plex(K)@9	cleaved H-D@N-term	0.01461	1568.9	785.458	1568.89	785.451	2	16	8.1.1.1507.22	0	34.3137	406.048	34.3288	0.457908	32.3655	31.581	6.27403	2.20094	7.56515	0.01		0.60123	23.7685	0.308181	13.314	0.934778	8.66514	47.64	15.13	19655.1	135.29	1088.56	46.62	0	17.86	21.8
2	219	219	87.02	74.92	67.85	sp|P02459|CO2A1_BOVIN	Collagen alpha-1(II) chain OS=Bos taurus GN=COL2A1 PE=1 SV=4	0	auto - discordant peptide type	2	99	DEAAGNLR	iTRAQ8plex@N-term	cleaved A-D@N-term	0.00229413	1148.61	383.878	1148.61	383.877	3	13	5.1.1.456.3	0	9.1006	16434.6	8.8454	2.61769	2.47459	9.40699	1.73471	6.23879	1.77402	0.01		0.957236	5.58315	0.957597	2.41827	0.336677	3.33808	3490.52	62.83	75037.6	266.02	39548	203.05	0	1240.14	444.85
2	219	219	87.02	74.92	67.85	sp|P02459|CO2A1_BOVIN	Collagen alpha-1(II) chain OS=Bos taurus GN=COL2A1 PE=1 SV=4	0	auto - discordant peptide type	2	99	DGANGIPGPIGPPGPR	iTRAQ8plex@N-term; Deamidated(N)@4; Oxidation(P)@7; Oxidation(P)@12; Oxidation(P)@13		0.000708617	1823.93	608.985	1823.93	608.985	3	20	10.1.1.1758.16	0	33.6846	3962.03	34.2683	4.40646	5.59285	2.18513	4.89657	3.0463	4.86294	0.82499	14.2493	0.503478	21.3188	0.470434	8.09537	0.919761	6.31204	860.35	28.69	2552.22	49.86	2827.54	52.81	117.87	15.94	34.26
2	219	219	87.02	74.92	67.85	sp|P02459|CO2A1_BOVIN	Collagen alpha-1(II) chain OS=Bos taurus GN=COL2A1 PE=1 SV=4	0	no quant - weak signal	2	99	DGETGAAGPPGPAGPAGER	Formyl@N-term; Oxidation(P)@10		0.0122428	1706.76	854.388	1706.75	854.382	2	22	13.1.1.989.8	0	8.4364	126.709	8.3872															8.56	4	5.76	3.46	2.74	2.45	2.95	2.45	2.77
2	219	219	87.02	74.92	67.85	sp|P02459|CO2A1_BOVIN	Collagen alpha-1(II) chain OS=Bos taurus GN=COL2A1 PE=1 SV=4	0	auto - discordant peptide type	2	99	DIVGPKGPPGPQGPAGEQGPR	Formyl@N-term; Oxidation(P)@5; iTRAQ8plex(K)@6; Oxidation(P)@9	missed K-G@6	0.00338457	2374.22	792.415	2374.22	792.413	3	18	10.1.1.1793.22	0	35.8411	68.0815	35.7386	6.3052	19.8005	1.62308	19.0775	1.48819	19.7118	0.339541	76.8845	0.01		1.60705	21.2857	2.60777	19.5894	107.09	10.05	164.91	12.77	120.16	11.05	4.22	3.16	0
2	219	219	87.02	74.92	67.85	sp|P02459|CO2A1_BOVIN	Collagen alpha-1(II) chain OS=Bos taurus GN=COL2A1 PE=1 SV=4	0	auto - shared MS/MS	2	99	EAAGNLR	iTRAQ8plex@N-term	cleaved D-E@N-term	-0.000543523	1033.58	517.798	1033.58	517.798	2	10	6.1.1.929.18	0	13.1926	330.718	13.281	2.41294	10.1206	3.84635	7.35926	1.75256	8.10545	2.3055	11.8691	3.4234	12.8032	0.845089	10.4725	1.0668	9.54636	190.51	13.93	1816.67	41.41	657.8	26.91	133.2	12.77	94.2
2	219	219	87.02	74.92	67.85	sp|P02459|CO2A1_BOVIN	Collagen alpha-1(II) chain OS=Bos taurus GN=COL2A1 PE=1 SV=4	0	auto - discordant peptide type	2	99	EAGAPGLVGPR	Glu->pyro-Glu@N-term; Oxidation(P)@5	cleaved G-E@N-term	-0.0117637	1020.52	511.269	1020.54	511.275	2	16	15.1.1.1324.12	0	14.4027	1299.72	14.4394	0.539244	25.3801	0.997152	12.4834	0.745884	13.8918	0.942731	24.5084	0.603088	43.167	0.404034	20.1989	1.01561	14.4289	19.37	4.47	214.27	14.25	127.37	11.49	24.78	5.48	7.55
2	219	219	87.02	74.92	67.85	sp|P02459|CO2A1_BOVIN	Collagen alpha-1(II) chain OS=Bos taurus GN=COL2A1 PE=1 SV=4	0	auto - discordant peptide type	2	99	EAGAQGPMGPAGPAGAR	Glu->pyro-Glu@N-term	cleaved G-E@N-term	-0.0107445	1475.68	738.849	1475.69	738.854	2	19	10.1.1.1430.25	0	13.6089	228.182	13.6239	1.79923	29.1322	0.913531	23.338	1.49885	22.5647	0.694433	57.0913	2.04624	42.9806	1.38654	25.1338	1.00561	26.4334	20.89	4.47	63.45	7.87	82.73	9	5.9	3.16	8.28
2	219	219	87.02	74.92	67.85	sp|P02459|CO2A1_BOVIN	Collagen alpha-1(II) chain OS=Bos taurus GN=COL2A1 PE=1 SV=4	0	no quant - weak signal	2	99	EFGVDIGPVCFL	Glu->pyro-Glu@N-term; Methylthio(C)@10	cleaved Q-E@N-term	-0.00271162	1322.6	662.308	1322.6	662.309	2	11	4.1.1.833.4	0	47.5924	215.691	47.5765															16.01	8.66	14.42	8.66	25.94	11.18	0	1.6	5.15
2	219	219	87.02	74.92	67.85	sp|P02459|CO2A1_BOVIN	Collagen alpha-1(II) chain OS=Bos taurus GN=COL2A1 PE=1 SV=4	0	auto - discordant peptide type	2	99	EKGPDPLQYMR	iTRAQ8plex@N-term; iTRAQ8plex(K)@2; Oxidation(P)@4	missed K-G@2	-0.00596238	1957.05	653.357	1957.06	653.359	3	11	3.1.1.1126.5	0	44.7112	1103.98	44.6361	1.19776	7.6389	5.17681	4.24597	4.88748	4.31013	0.280311	37.7095	0.791247	14.5592	0.482072	7.26066	0.747914	6.07355	281.63	18.17	7281.6	83.03	5463.18	74.29	48.23	18.08	64.84
2	219	219	87.02	74.92	67.85	sp|P02459|CO2A1_BOVIN	Collagen alpha-1(II) chain OS=Bos taurus GN=COL2A1 PE=1 SV=4	0	auto - discordant peptide type	2	99	EVGPPGPAGTAGAR	Glu->pyro-Glu@N-term; Oxidation(P)@5	cleaved G-E@N-term	0.0201268	1233.63	617.822	1233.61	617.812	2	19	5.1.1.436.26	0	7.9141	375.405	7.9275	1.90536	9.52618	0.287435	10.115	0.617981	8.61287	0.828112	15.69	1.44614	17.0852	0.993504	9.01784	1.11934	8.53189	184.6	13.15	166.59	13.15	284.63	16.64	58.71	8.43	48.83
2	219	219	87.02	74.92	67.85	sp|P02459|CO2A1_BOVIN	Collagen alpha-1(II) chain OS=Bos taurus GN=COL2A1 PE=1 SV=4	0	auto - discordant peptide type	2	99	GAAGPAGPPGAQGPPGLQGMPGER	No iTRAQ8plex@N-term; Oxidation(P)@9; Oxidation(P)@15; Oxidation(P)@21		-0.00682315	2174.01	725.678	2174.02	725.68	3	21	10.1.1.1623.17	0	25.4033	254.338	25.3092	1.23894	39.7678	0.146467	49.5461	2.90065	28.0488	4.11791	33.9397			1.38604	32.1845	1.40995	31.6333	10.69	3.16	7.56	3.16	118.98	10.58	26	5.48	0
2	219	219	87.02	74.92	67.85	sp|P02459|CO2A1_BOVIN	Collagen alpha-1(II) chain OS=Bos taurus GN=COL2A1 PE=1 SV=4	0	auto - discordant peptide type	2	99	GANGDPGRPGEPGLPGAR	iTRAQ8plex@N-term; Deamidated(N)@3; Oxidation(P)@6; Oxidation(P)@9; Oxidation(P)@15		0.0176329	2027.01	507.761	2027	507.757	4	15	5.1.1.554.17	0	15.1564	398.147	15.308	0.899388	12.5723	0.668305	8.28188	2.19798	7.18516	0.5169	26.4431	0.01		0.462079	12.0966	1.54683	8.14046	83.46	9	370.99	19.21	969.63	30.43	35.1	9	2.16
2	219	219	87.02	74.92	67.85	sp|P02459|CO2A1_BOVIN	Collagen alpha-1(II) chain OS=Bos taurus GN=COL2A1 PE=1 SV=4	0	auto - discordant peptide type	2	99	GAPGERGPSGLAGPK	Formyl@N-term; Oxidation(P)@3; iTRAQ8plex(K)@15	missed R-G@6	-0.00189081	1697.9	566.973	1697.9	566.974	3	14	10.1.1.1738.12	0	32.4476	1562.39	32.4843	2.99799	5.34382	2.04417	4.3625	1.77024	4.54917	0.716562	12.2914	2.19847	8.62107	1.11046	5.42577	0.533941	6.52722	768.32	27.26	3133.89	54.85	2156.73	46.89	134.38	15.62	196.36
2	219	219	87.02	74.92	67.85	sp|P02459|CO2A1_BOVIN	Collagen alpha-1(II) chain OS=Bos taurus GN=COL2A1 PE=1 SV=4	0	auto - discordant peptide type	2	99	GAQGPPGATGFPGAAGR	Formyl@N-term; Oxidation(P)@12		-0.0112911	1511.7	756.857	1511.71	756.863	2	23	10.1.1.1449.11	0	14.7804	2512.56	14.8463					100										17.04	4	18.44	4.47	88.94	9.17	1.75	2.45	0
2	219	219	87.02	74.92	67.85	sp|P02459|CO2A1_BOVIN	Collagen alpha-1(II) chain OS=Bos taurus GN=COL2A1 PE=1 SV=4	0	auto - discordant peptide type	2	99	GEAGAQGPMGPAGPAGAR	iTRAQ8plex@N-term		-3.05247	1851.88	618.3	1854.93	619.318	3	17	10.1.1.1739.17	0	32.5174	88.361	32.2382	1.30543	9.51395	0.460199	7.80376	0.954258	7.00079	0.607075	17.3362	1.05961	16.6298	0.362515	11.2921	0.852772	8.07414	161.3	12.37	340.16	18.38	560.53	23.32	54.89	9	45.63
2	219	219	87.02	74.92	67.85	sp|P02459|CO2A1_BOVIN	Collagen alpha-1(II) chain OS=Bos taurus GN=COL2A1 PE=1 SV=4	0	auto - discordant peptide type	2	99	GEPGDDGPSGPDGPPGPQGLAGQR	Formyl@N-term; Oxidation(P)@3; Oxidation(P)@15		0.022217	2274	1138.01	2273.98	1138	2	19	6.1.1.894.17	0	11.0685	1975.8	11.0769	13.8142	44.4606	4.73889	42.7896	11.8154	41.8556									31.65	5.48	64.95	8.06	128.69	11.14	9.24	3.87	0
2	219	219	87.02	74.92	67.85	sp|P02459|CO2A1_BOVIN	Collagen alpha-1(II) chain OS=Bos taurus GN=COL2A1 PE=1 SV=4	0	auto - discordant peptide type	2	99	GEPGGAGPAGPPGER	No iTRAQ8plex@N-term; Oxidation(P)@3; Oxidation(P)@12		0.0156325	1336.62	669.316	1336.6	669.308	2	19	13.1.1.1011.6	0	9.7837	108.801	9.7887			100		100										4.75	2.24	62.43	7.68	32.54	5.83	0.11	1.41	5.23
2	219	219	87.02	74.92	67.85	sp|P02459|CO2A1_BOVIN	Collagen alpha-1(II) chain OS=Bos taurus GN=COL2A1 PE=1 SV=4	0	auto - discordant peptide type	2	99	GEPGTPGSPGPAGAAGN	iTRAQ8plex@N-term; Oxidation(P)@3; Oxidation(P)@6; Oxidation(P)@9	cleaved N-P@C-term	-0.00219335	1744.81	873.415	1744.82	873.416	2	21	13.1.1.964.2	0	6.9672	123.84	6.9112	2.19518	18.875	0.971697	15.5258	2.2246	14.3719	0.367682	69.9224	0.411652	69.2989	0.491165	23.4304	1.24555	17.0365	50.34	6.93	133.3	11.49	242.52	15.3	6.17	4.24	3.29
2	219	219	87.02	74.92	67.85	sp|P02459|CO2A1_BOVIN	Collagen alpha-1(II) chain OS=Bos taurus GN=COL2A1 PE=1 SV=4	0	auto - discordant peptide type	2	99	GERGLKGHRGFTGLQGLPGPPGPSGDQGASGPAGPSGPR	No iTRAQ8plex@N-term; iTRAQ8plex(K)@6; Oxidation(P)@20	cleaved A-G@N-term; missed R-G@3; missed K-G@6; missed R-G@9	-0.0466326	3982.99	996.756	3983.04	996.768	4	17	5.1.1.713.30	0	24.927	786.251	24.8723	1.74844	5.71328	1.05132	4.35751	2.44517	4.05455	0.01		0.88795	11.8866	0.514203	6.41367	0.825272	5.33279	504.93	22.05	1816.24	42.27	3356.93	56.85	0	85.41	89.37
2	219	219	87.02	74.92	67.85	sp|P02459|CO2A1_BOVIN	Collagen alpha-1(II) chain OS=Bos taurus GN=COL2A1 PE=1 SV=4	0	auto - discordant peptide type	2	99	GETGAVGAPGAPGPPGSPGPAGPIGK	iTRAQ8plex@N-term; Oxidation(P)@9; Oxidation(P)@14; Oxidation(P)@15; Oxidation(P)@18; iTRAQ8plex(K)@26		0.0019574	2824.48	707.128	2824.48	707.128	4	18	12.1.1.1349.13	0	38.1446	295.156	38.363	1.77813	10.2223	1.68676	7.45218	2.47006	7.36777	1.20794	15.5105	0.611394	28.3618	0.593242	11.1038	1.53514	8.35911	165.98	12.77	941.89	30.13	1096.1	32.85	82.51	11.53	19.89
2	219	219	87.02	74.92	67.85	sp|P02459|CO2A1_BOVIN	Collagen alpha-1(II) chain OS=Bos taurus GN=COL2A1 PE=1 SV=4	0	auto - discordant peptide type	2	99	GETGEAGERGLKGHRGFTGLQGLPGPPGPSGDQGASGPAGPSGPR	iTRAQ8plex@N-term; iTRAQ8plex(K)@12	missed R-G@9; missed K-G@12; missed R-G@15	-1.0337	4814.43	1204.62	4815.46	1204.87	4	18	5.1.1.689.31	0	23.4595	0	-1	1.90026	8.08425	1.40535	6.05599	2.50845	5.84842	0.101381	93.9862	0.01		0.521188	9.16666	0.699743	8.06963	261.78	15.94	1158.15	33.56	1642.78	39.99	10.22	9.59	0
2	219	219	87.02	74.92	67.85	sp|P02459|CO2A1_BOVIN	Collagen alpha-1(II) chain OS=Bos taurus GN=COL2A1 PE=1 SV=4	0	auto - discordant peptide type	2	99	GEVGPPGPAGTAGAR	iTRAQ8plex@N-term; Oxidation(P)@6		0.00165191	1612.85	538.624	1612.85	538.623	3	17	6.1.1.923.14	0	12.8168	550.966	12.7277	2.78586	7.01679	0.886124	6.23783	1.03079	6.3366	0.795199	13.7126	1.70843	12.959	1.36644	6.74611	1.00051	7.10783	416.23	19.85	792	27.91	732.14	27.06	86.94	11.05	88.96
2	219	219	87.02	74.92	67.85	sp|P02459|CO2A1_BOVIN	Collagen alpha-1(II) chain OS=Bos taurus GN=COL2A1 PE=1 SV=4	0	auto - discordant peptide type	2	99	GFPGLPGPSGEPGK	Formyl@N-term; Oxidation(P)@3; Oxidation(P)@6; iTRAQ8plex(K)@14		0.00204505	1659.84	830.929	1659.84	830.928	2	18	2.1.1.451.29	0	21.4341	4381.48	21.3202	1.8861	5.02078	0.892698	4.14416	2.86637	3.76964	0.358982	18.6878	0.01		0.621345	5.60313	2.58278	3.9833	748.44	26.74	2119.11	46.09	5407.26	71.87	104.24	19.13	0
2	219	219	87.02	74.92	67.85	sp|P02459|CO2A1_BOVIN	Collagen alpha-1(II) chain OS=Bos taurus GN=COL2A1 PE=1 SV=4	0	auto - discordant peptide type	2	99	GFTGLQGLPGPPGP	iTRAQ8plex@N-term; Oxidation(P)@9	cleaved P-S@C-term	0.00695661	1613.88	807.947	1613.87	807.943	2	16	8.1.1.1442.19	0	30.3248	402.574	30.2883	2.08287	8.55193	1.10641	6.8213	2.36537	6.41763	0.1819	57.9849	0.375072	29.752	0.24841	13.6095	0.724063	8.68311	244.11	15.3	775.7	27.62	1317.87	35.69	15.6	9	15.32
2	219	219	87.02	74.92	67.85	sp|P02459|CO2A1_BOVIN	Collagen alpha-1(II) chain OS=Bos taurus GN=COL2A1 PE=1 SV=4	0	auto - discordant peptide type	2	99	GFTGLQGLPGPPGPSGDQGASGPAGPSGPR	No iTRAQ8plex@N-term; Oxidation(P)@11; Oxidation(P)@12		0.00985933	2704.29	902.439	2704.28	902.435	3	23	3.1.1.813.23	0	25.4957	766.692	25.443	1.03854	25.0964	1.27046	16.8366	0.79826	18.6086	0.01		1.113	37.0341	0.447284	25.1928	1.16745	18.892	25.06	5	183.39	13.19	91.57	9.8	0	5.53	9.36
2	219	219	87.02	74.92	67.85	sp|P02459|CO2A1_BOVIN	Collagen alpha-1(II) chain OS=Bos taurus GN=COL2A1 PE=1 SV=4	0	auto - discordant peptide type	2	99	GGAQMGVMQGPMGPMGPR	Formyl@N-term	cleaved A-G@N-term	-0.000460874	1785.78	893.896	1785.78	893.896	2	18	5.1.1.703.29	0	24.3114	304.502	24.3198	11.2548	42.4071	5.97619	41.1733	3.19855	42.0971			4.45532	54.2504	2.75125	43.6545	3.55714	42.707	63.64	7.81	202.15	13.93	85.98	9.59	0	5.26	8.78
2	219	219	87.02	74.92	67.85	sp|P02459|CO2A1_BOVIN	Collagen alpha-1(II) chain OS=Bos taurus GN=COL2A1 PE=1 SV=4	0	auto - discordant peptide type	2	99	GGFHFSYGDDNLAPNTANVQMTFLR	Formyl@N-term	cleaved N-G@N-term	0.0348914	2799.31	934.109	2799.27	934.098	3	21	13.1.1.1614.22	0	46.7195	301.19	46.678	17.6275	73.3171	5.18834	72.9083	5.76397	73.002	9.53039	75.4298	21.8681	74.9313	6.2508	73.5594	11.1472	72.9067	64.53	7.81	113.62	10.58	100.31	10.05	25.53	5.48	27.9
2	219	219	87.02	74.92	67.85	sp|P02459|CO2A1_BOVIN	Collagen alpha-1(II) chain OS=Bos taurus GN=COL2A1 PE=1 SV=4	0	auto - discordant peptide type	2	99	GIDMSAFAGLGQR	Formyl@N-term	cleaved P-G@N-term	0.00869896	1349.65	675.832	1349.64	675.827	2	14	12.1.1.1334.18	0	37.2352	410.601	37.262	1.67236	20.5421	0.895394	17.2231	1.45996	16.8412	2.28233	21.4389	1.17502	38.2552	1.49462	18.0566	2.46065	16.8597	52.15	7.07	167.03	12.77	216.43	14.59	52.08	7.75	12.77
2	219	219	87.02	74.92	67.85	sp|P02459|CO2A1_BOVIN	Collagen alpha-1(II) chain OS=Bos taurus GN=COL2A1 PE=1 SV=4	0	auto - discordant peptide type	2	99	GIVGLPGQR	iTRAQ8plex@N-term; Oxidation(P)@6		-0.0128302	1215.71	608.863	1215.72	608.869	2	12	3.1.1.2701.12	0	58.3368	149.375	58.312	2.03918	9.75449	1.46976	7.45849	1.67794	7.57377	1.95263	11.6783	0.857157	23.788	0.71831	10.2421	1.08241	8.89701	188.81	13.53	814.09	28	738.58	27.2	132.3	12.73	27.66
2	219	219	87.02	74.92	67.85	sp|P02459|CO2A1_BOVIN	Collagen alpha-1(II) chain OS=Bos taurus GN=COL2A1 PE=1 SV=4	0	auto - discordant peptide type	2	99	GLPGKDGETGAAGPPGPAGPAGER	Formyl@N-term; Oxidation(P)@3; iTRAQ8plex(K)@5; Oxidation(P)@15	missed K-D@5	0.0310974	2479.26	827.426	2479.22	827.415	3	21	8.1.1.1507.23	0	34.3171	252.616	34.2678	1.19445	41.4493	0.851661	29.1173	2.59247	26.1332	2.22087	41.4584	1.2836	67.4805	0.59407	38.3777	0.155536	63.4416	42.32	14.32	180.51	29.92	436.66	45.77	57.58	19.49	15.85
2	219	219	87.02	74.92	67.85	sp|P02459|CO2A1_BOVIN	Collagen alpha-1(II) chain OS=Bos taurus GN=COL2A1 PE=1 SV=4	0	auto - discordant peptide type	2	99	GLPGTPGTDGPK	iTRAQ8plex@N-term; Oxidation(P)@3; Oxidation(P)@6; iTRAQ8plex(K)@12		0.00101259	1735.96	579.66	1735.96	579.659	3	14	11.1.1.1941.12	0	49.0329	109.404	49.0579	0.756042	52.0567	2.8212	25.0912	3.58171	25.1416	0.853599	77.0065	1.39874	63.3475	0.62003	38.7596	1.04287	32.1778	26.35	12.25	588.2	52.92	593.44	54.22	21.77	15.97	16.99
2	219	219	87.02	74.92	67.85	sp|P02459|CO2A1_BOVIN	Collagen alpha-1(II) chain OS=Bos taurus GN=COL2A1 PE=1 SV=4	0	auto - discordant peptide type	2	99	GLTGPIGPPGPAGAN	iTRAQ8plex@N-term; Oxidation(P)@9	cleaved N-G@C-term	0.00119031	1594.86	798.439	1594.86	798.438	2	24	2.1.1.401.31	0	18.3814	1366.94	18.325	2.02413	6.29435	1.23057	4.88681	1.69624	4.84216	0.01		0.319785	26.6102	0.618108	6.92757	0.982441	5.85992	442.42	20.64	1609.01	39.5	1762.53	41.68	0	13.33	24.36
2	219	219	87.02	74.92	67.85	sp|P02459|CO2A1_BOVIN	Collagen alpha-1(II) chain OS=Bos taurus GN=COL2A1 PE=1 SV=4	0	auto - discordant peptide type	2	99	GLTGPIGPPGPAGANG	iTRAQ8plex@N-term; Oxidation(P)@9; Deamidated(N)@15	cleaved G-E@C-term	0.00354552	1652.87	827.443	1652.87	827.441	2	23	16.1.1.963.24	0	18.9493	442.825	18.9046	0.937552	18.2867	3.12566	10.0349	4.9182	9.93903	0.0919769	238.299	0.886701	31.1637	0.733934	14.6571	2.32587	11.0089	45.69	7.14	911.22	29.53	1139.42	33.39	3.28	7.81	15.06
2	219	219	87.02	74.92	67.85	sp|P02459|CO2A1_BOVIN	Collagen alpha-1(II) chain OS=Bos taurus GN=COL2A1 PE=1 SV=4	0	auto - discordant peptide type	2	99	GLTGPIGPPGPAGANGEK	Formyl@N-term; Oxidation(P)@9; Deamidated(N)@15; iTRAQ8plex(K)@18		0.00204829	1938	647.008	1938	647.007	3	18	15.1.1.1444.22	0	21.769	269.06	21.7274	2.09079	11.5546	1.58594	8.83928	2.17952	8.78248	0.124997	105.805	0.01		1.07911	10.9339	1.53633	9.89002	136.92	11.53	621.3	24.49	678.53	25.87	5.99	6.32	0.31
2	219	219	87.02	74.92	67.85	sp|P02459|CO2A1_BOVIN	Collagen alpha-1(II) chain OS=Bos taurus GN=COL2A1 PE=1 SV=4	0	auto - discordant peptide type	2	99	GLTGPIGPPGPAGANGEKGEVGPPGPAGTAGAR	iTRAQ8plex@N-term; Oxidation(P)@9; Deamidated(N)@15; iTRAQ8plex(K)@18; Oxidation(P)@24	missed K-G@18	-0.00535462	3504.84	877.216	3504.84	877.218	4	16	16.1.1.1345.24	0	42.4078	116.745	42.5475	1.16059	13.7733	1.915	8.5491	2.22547	8.64008	0.01		0.753788	26.0966	0.36487	15.4792	1.12771	10.3237	79.3	9	782.74	27.33	722.88	26.81	0	19.2	17.95
2	219	219	87.02	74.92	67.85	sp|P02459|CO2A1_BOVIN	Collagen alpha-1(II) chain OS=Bos taurus GN=COL2A1 PE=1 SV=4	0	auto - discordant peptide type	2	99	GLTGRPGDAGP	iTRAQ8plex@N-term; Oxidation(P)@6	cleaved P-Q@C-term	-0.011298	1316.69	439.903	1316.7	439.907	3	15	10.1.1.1720.8	0	31.3352	1351.42	31.3786	2.20631	4.83323	2.7104	3.5396	1.60136	3.85453	11.7708	3.74783	0.190443	54.7847	0.606591	5.31618	0.28991	6.75733	801.78	28.28	5892.2	74.75	2766.49	54.9	3130.14	55.35	24.12
2	219	219	87.02	74.92	67.85	sp|P02459|CO2A1_BOVIN	Collagen alpha-1(II) chain OS=Bos taurus GN=COL2A1 PE=1 SV=4	0	auto - discordant peptide type	2	99	GLTGRPGDAGPQGK	Formyl@N-term; Oxidation(P)@6; iTRAQ8plex(K)@14		0.00530479	1657.87	553.632	1657.87	553.63	3	18	8.1.1.1350.17	0	24.6859	14590.3	24.8979	1.89595	1.86511	2.60109	1.30183	5.13938	1.26839	0.01		1.09708	3.39619	0.157905	4.01617	1.52708	1.52691	4976.91	70.75	40845.5	198.83	64135.1	249.22	0	1279.37	1003.68
2	219	219	87.02	74.92	67.85	sp|P02459|CO2A1_BOVIN	Collagen alpha-1(II) chain OS=Bos taurus GN=COL2A1 PE=1 SV=4	0	auto - discordant peptide type	2	99	GMPGPQGPR	iTRAQ8plex@N-term; Oxidation(P)@3		-0.00465845	1215.63	406.217	1215.63	406.219	3	13	9.1.1.1611.2	0	24.9417	5859.25	24.5644	1.28494	3.86327	0.602884	2.96966	2.6008	2.46812	0.300499	15.1873	0.407497	12.0911	0.477446	4.11865	1.17047	3.01077	969.55	30.43	2721.3	52.66	9329.22	94.1	165.92	24.92	107.16
2	219	219	87.02	74.92	67.85	sp|P02459|CO2A1_BOVIN	Collagen alpha-1(II) chain OS=Bos taurus GN=COL2A1 PE=1 SV=4	0	auto - discordant peptide type	2	99	GMPGPQGPRGDKGETGEAGER	Formyl@N-term; Oxidation(P)@3; Oxidation(P)@8; iTRAQ8plex(K)@12	missed R-G@9; missed K-G@12	0.00126184	2446.15	612.544	2446.15	612.544	4	17	6.1.1.1071.17	0	21.8905	4992.37	22.041	1.73768	3.53547	2.88738	2.37593	2.61602	2.44664	0.494716	10.0368	0.01		0.696969	3.4886	0.685121	3.41152	1352.07	37.18	13439.7	113.02	9676.61	99.07	281.68	27.57	14.72
2	219	219	87.02	74.92	67.85	sp|P02459|CO2A1_BOVIN	Collagen alpha-1(II) chain OS=Bos taurus GN=COL2A1 PE=1 SV=4	0	auto - shared MS/MS	2	99	GPDPLQYMR	iTRAQ8plex@N-term		-0.00238581	1379.72	690.865	1379.72	690.866	2	13	4.1.1.554.12	0	30.422	1057.5	30.4587	1.23769	4.97328	1.21501	3.37136	1.53521	3.38249	0.583479	9.73652	0.755587	10.2125	0.481244	5.01948	0.450886	4.9718	613.88	24.58	3605	58.85	3619.83	59.92	211.77	19.65	130.61
2	219	219	87.02	74.92	67.85	sp|P02459|CO2A1_BOVIN	Collagen alpha-1(II) chain OS=Bos taurus GN=COL2A1 PE=1 SV=4	0	auto - discordant peptide type	2	99	GPPGPAGAPGPQGFQGN	iTRAQ8plex@N-term; Oxidation(P)@3; Oxidation(P)@9	cleaved N-P@C-term	0.00927293	1840.91	921.462	1840.9	921.458	2	18	13.1.1.1058.24	0	12.6806	190.489	12.6889	1.13098	30.5116	0.981647	20.5629	1.82319	19.5994	0.0999888	263.596	0.41237	89.3612	0.591646	28.0051	0.551173	27.8321	77.75	19.49	403.7	44.27	595.84	53.81	5.03	13.23	9.88
2	219	219	87.02	74.92	67.85	sp|P02459|CO2A1_BOVIN	Collagen alpha-1(II) chain OS=Bos taurus GN=COL2A1 PE=1 SV=4	0	auto - discordant peptide type	2	99	GPPGPAGAPGPQGFQGNPGEPGEPGVSGPMGPR	iTRAQ8plex@N-term; Oxidation(P)@3; Oxidation(P)@9; Oxidation(P)@21; Oxidation(P)@24		0.00149206	3374.59	844.655	3374.59	844.655	4	18	12.1.1.1253.24	0	32.2783	3077.35	32.6645	4.56011	10.4083	1.88882	9.44404	3.15705	9.25997	0.278999	60.7937	1.04839	25.1397	0.867025	12.2102	1.27229	10.9232	289.92	16.61	718.37	26.57	954.19	30.53	12.98	7.81	23.23
2	219	219	87.02	74.92	67.85	sp|P02459|CO2A1_BOVIN	Collagen alpha-1(II) chain OS=Bos taurus GN=COL2A1 PE=1 SV=4	0	auto - discordant peptide type	2	99	GPPGPQGATGPLGPK	Formyl@N-term; Oxidation(P)@3; iTRAQ8plex(K)@15		-0.0020852	1677.9	839.956	1677.9	839.957	2	18	13.1.1.1118.26	0	16.3412	179.037	16.3546	1.43215	10.0292	0.457166	8.50222	0.991374	7.55302	0.495805	21.444	0.562697	27.3723	0.680188	9.69854	0.963338	8.51964	150	11.92	286.44	16.91	493.62	21.86	38	7.81	20.54
2	219	219	87.02	74.92	67.85	sp|P02459|CO2A1_BOVIN	Collagen alpha-1(II) chain OS=Bos taurus GN=COL2A1 PE=1 SV=4	0	auto - discordant peptide type	2	99	GPPGPQGPAGEQGPR	iTRAQ8plex@N-term; Oxidation(P)@3		0.00984842	1720.89	574.637	1720.88	574.634	3	22	5.1.1.434.22	0	7.7848	14736.7	7.6212	1.79068	2.23539	3.77444	1.48069	2.29381	1.57332	0.01		0.260469	10.0493	0.537446	2.40614	0.619042	2.22447	3467.25	60.26	43719.5	203.21	21114.2	149.14	0	196.09	175.77
2	219	219	87.02	74.92	67.85	sp|P02459|CO2A1_BOVIN	Collagen alpha-1(II) chain OS=Bos taurus GN=COL2A1 PE=1 SV=4	0	auto - discordant peptide type	2	99	GPPGPQGPAGEQGPRGDR	iTRAQ8plex@N-term; Oxidation(P)@3	missed R-G@15	0.0119731	2049.04	513.268	2049.03	513.265	4	14	5.1.1.530.9	0	13.6634	315.726	13.4579	3.95328	8.16808	1.44491	7.30416	1.33424	7.64074	1.84773	11.6004	2.42494	13.5013	0.888987	9.39477	0.834978	9.29899	376.09	18.89	822.3	28.32	603.42	24.8	128.63	12.41	80.4
2	219	219	87.02	74.92	67.85	sp|P02459|CO2A1_BOVIN	Collagen alpha-1(II) chain OS=Bos taurus GN=COL2A1 PE=1 SV=4	0	auto - discordant peptide type	2	99	GPPGPVGPPGLTGPAGEPGR	iTRAQ8plex@N-term; Oxidation(P)@3; Oxidation(P)@9; Oxidation(P)@18		0.0200279	2118.12	707.048	2118.1	707.041	3	21	13.1.1.1236.17	0	23.5494	412.872	23.5166	1.69758	10.8891	0.91939	8.41157	1.49883	8.11521	1.46554	13.9943	0.82184	24.6139	0.383113	14.5781	2.19876	8.27803	137.62	11.49	445.87	20.86	577.64	23.81	86.94	10.54	23.22
2	219	219	87.02	74.92	67.85	sp|P02459|CO2A1_BOVIN	Collagen alpha-1(II) chain OS=Bos taurus GN=COL2A1 PE=1 SV=4	0	auto - discordant peptide type	2	99	GPPGPVGPSGK	iTRAQ8plex@N-term; Oxidation(P)@3; iTRAQ8plex(K)@11		0.0085335	1572.92	525.313	1572.91	525.31	3	17	10.1.1.3774.5	0	64.9562	53.2863	65.0221	1.93562	25.8851	2.27735	18.4705	2.62545	18.6617	0.656985	62.0069	2.08723	37.8433	0.858662	25.0408	0.663281	26.2824	26.13	5.1	183.91	13.27	168.49	12.96	6.49	3.87	9.82
2	219	219	87.02	74.92	67.85	sp|P02459|CO2A1_BOVIN	Collagen alpha-1(II) chain OS=Bos taurus GN=COL2A1 PE=1 SV=4	0	auto - discordant peptide type	2	99	GPPGPVGPSGKDGANGIPGPIGPPGPR	Formyl@N-term; iTRAQ8plex(K)@11; Deamidated(N)@15; Oxidation(P)@18; Oxidation(P)@24	missed K-D@11	0.00561397	2766.43	923.151	2766.42	923.149	3	23	14.1.1.1248.28	0	27.426	940.178	27.4361	0.425381	7.31607	0.283454	4.40484	0.579743	3.85526	0.090718	30.7792	0.437777	12.2074	0.0488414	26.1441	2.58951	3.24052	211.14	14.28	841.65	28.69	1367.98	36.4	32.95	10.1	75.73
2	219	219	87.02	74.92	67.85	sp|P02459|CO2A1_BOVIN	Collagen alpha-1(II) chain OS=Bos taurus GN=COL2A1 PE=1 SV=4	0	auto - discordant peptide type	2	99	GPSGLAGPK	iTRAQ8plex@N-term; No iTRAQ8plex(K)@9		-0.00777314	1086.63	544.32	1086.63	544.324	2	13	10.1.1.1759.14	0	33.7427	482.392	33.653	4.52283	5.51945	0.111479	11.7281	1.12828	5.40226	6.88994	5.4892	7.45598	6.32913	0.336996	9.21406	0.382252	8.20636	893.47	28.83	131.74	14.28	1059.59	32.02	995.99	31.62	513.33
2	219	219	87.02	74.92	67.85	sp|P02459|CO2A1_BOVIN	Collagen alpha-1(II) chain OS=Bos taurus GN=COL2A1 PE=1 SV=4	0	no quant - weak signal	2	99	GPSGPDGPPGPQGLAGQR	No iTRAQ8plex@N-term; Oxidation(P)@9	cleaved D-G@N-term	-0.00684996	1659.79	830.902	1659.8	830.906	2	19	10.1.1.1537.28	0	20.1615	242.393	20.1103															10.46	10	30.69	17.32	39.42	20	51.65	22.36	0
2	219	219	87.02	74.92	67.85	sp|P02459|CO2A1_BOVIN	Collagen alpha-1(II) chain OS=Bos taurus GN=COL2A1 PE=1 SV=4	0	auto - shared MS/MS	2	99	GRTGPAGAAGAR	iTRAQ8plex@N-term	missed R-T@2	0.0136325	1344.77	449.263	1344.75	449.258	3	13	4.1.1.361.7	0	18.5987	141.166	18.6437	5.09554	12.2859	2.98237	11.0266	2.43631	11.3646	1.90766	18.203	6.26306	14.5392	0.983058	14.0185	0.510575	16.2773	233.98	15	819.23	28.07	531.83	23.37	64.1	9.54	100.23
2	219	219	87.02	74.92	67.85	sp|P02459|CO2A1_BOVIN	Collagen alpha-1(II) chain OS=Bos taurus GN=COL2A1 PE=1 SV=4	0	auto - discordant peptide type	2	99	GSAGAPGIAGAPGFPGPR	Formyl@N-term		0.00103545	1563.78	782.898	1563.78	782.897	2	22	3.1.1.770.19	0	22.8537	1665.41	22.94	2.39076	30.6288	4.1484	24.858	3.49279	25.2365					2.29779	26.9699	2.60683	26.4215	29.23	5.48	303.41	16.97	203.01	14.39	0	3.18	0
2	219	219	87.02	74.92	67.85	sp|P02459|CO2A1_BOVIN	Collagen alpha-1(II) chain OS=Bos taurus GN=COL2A1 PE=1 SV=4	0	auto - discordant peptide type	2	99	GSPGSQGLQGAR	iTRAQ8plex@N-term; Oxidation(P)@3		0.00563355	1433.76	478.927	1433.75	478.925	3	18	5.1.1.419.19	0	6.8601	27157.8	6.7622	1.23369	2.45578	2.92893	1.46129	4.3496	1.44932	0.01		0.792796	4.60955	0.419689	2.66442	1.46522	1.74076	2554.13	52.09	36274.4	186.32	42809.1	204.86	0	1470.32	572.03
2	219	219	87.02	74.92	67.85	sp|P02459|CO2A1_BOVIN	Collagen alpha-1(II) chain OS=Bos taurus GN=COL2A1 PE=1 SV=4	0	auto - discordant peptide type	2	99	GVMQGPMGPMGPR	iTRAQ8plex@N-term	cleaved M-G@N-term	0.00170772	1617.81	540.278	1617.81	540.277	3	17	5.1.1.671.8	0	22.3317	774.041	22.4277	2.12053	7.427	2.47334	5.46212	1.69873	5.82061	0.18741	43.8175	1.59014	12.1745	0.534656	8.85644	1.72635	6.20916	338.94	18.36	2364.93	47.4	1290.79	36.65	21.92	9.54	88.58
2	219	219	87.02	74.92	67.85	sp|P02459|CO2A1_BOVIN	Collagen alpha-1(II) chain OS=Bos taurus GN=COL2A1 PE=1 SV=4	0	auto - discordant peptide type	2	99	KGHRGFTGLQGLPGPPGPSGDQGASGPAGPSGPR	iTRAQ8plex@N-term; iTRAQ8plex(K)@1	cleaved L-K@N-term; missed K-G@1; missed R-G@4	-3.01802	3755.96	939.998	3758.98	940.753	4	15	16.1.1.1060.27	0	24.8893	240.335	24.7784	14.2085	215.363	100		27.4209	214.698					37.0796	214.717	14.2289	214.862	35.41	6.32	756.4	26.68	324.87	18.63	0	9.25	20.23
2	219	219	87.02	74.92	67.85	sp|P02459|CO2A1_BOVIN	Collagen alpha-1(II) chain OS=Bos taurus GN=COL2A1 PE=1 SV=4	0	auto - discordant peptide type	2	99	LAPNTANVQMTFLR	Formyl@N-term	cleaved N-L@N-term	-0.00261275	1602.82	802.415	1602.82	802.417	2	15	11.1.1.1768.17	0	38.418	390.8	38.4464			2.1879	31.7652	1.39961	32.923	1.9855	40.6903	2.1105	48.2598	0.865199	37.6357	3.51633	32.1445	0	1.53	151.25	11.92	76.89	9	16.79	4.47	8.5
2	219	219	87.02	74.92	67.85	sp|P02459|CO2A1_BOVIN	Collagen alpha-1(II) chain OS=Bos taurus GN=COL2A1 PE=1 SV=4	0	auto - discordant peptide type	2	99	LPGPPGPSGDQGASGPAGPSGPR	iTRAQ8plex@N-term	cleaved G-L@N-term	-5.04286	2311.13	1156.57	2316.18	1159.1	2	16	6.1.1.1115.31	0	24.6043	1323.7	24.732			100		100								100		20.25	4.47	126.77	11.05	143.99	11.92	13.73	4.47	0
2	219	219	87.02	74.92	67.85	sp|P02459|CO2A1_BOVIN	Collagen alpha-1(II) chain OS=Bos taurus GN=COL2A1 PE=1 SV=4	0	auto - discordant peptide type	2	99	LPIIDIAPMDIGGPEQ	iTRAQ8plex@N-term	cleaved Q-E@C-term	-0.00982397	1982.06	992.037	1982.07	992.042	2	14	11.1.1.1936.21	0	48.7288	189.838	48.7505	1.73616	20.4246	9.61644	12.8998	3.94796	13.4861	2.24409	22.3591	0.0772258	421.524	2.05816	15.1019	1.56757	15.574	48.38	7.75	1603.05	38.78	523	24.15	45.76	8.43	0.75
2	219	219	87.02	74.92	67.85	sp|P02459|CO2A1_BOVIN	Collagen alpha-1(II) chain OS=Bos taurus GN=COL2A1 PE=1 SV=4	0	auto - discordant peptide type	2	99	LPIIDIAPMDIGGPEQEFGVDIGPVCFL	No iTRAQ8plex@N-term; Oxidation(M)@9; Methylthio(C)@26		0.0238759	3016.49	1006.5	3016.46	1006.5	3	10	16.1.1.1429.25	0	47.5803	516.913	47.5338	100		100		100						100		100		52.26	7.07	155.74	12.37	242.76	15.33	0	12.97	0
2	219	219	87.02	74.92	67.85	sp|P02459|CO2A1_BOVIN	Collagen alpha-1(II) chain OS=Bos taurus GN=COL2A1 PE=1 SV=4	0	auto - discordant peptide type	2	99	NPGPPGPPGPPGPGIDMSAFAGLGQR	No iTRAQ8plex@N-term	cleaved G-N@N-term	-0.0629011	2440.13	814.385	2440.2	814.406	3	13	10.1.1.1762.27	0	33.949	739.765	33.8377	100		100		100				100		100		100		53.52	7.14	137.67	11.53	67.96	8.49	15.57	4.47	49.13
2	219	219	87.02	74.92	67.85	sp|P02459|CO2A1_BOVIN	Collagen alpha-1(II) chain OS=Bos taurus GN=COL2A1 PE=1 SV=4	0	auto - discordant peptide type	2	99	NQIESLR	iTRAQ8plex@N-term	cleaved N-N@N-term	-0.00733551	1162.65	582.334	1162.66	582.338	2	12	11.1.1.1774.12	0	38.7784	2391.28	38.1385	0.81858	8.63647	2.25236	4.48479	1.34757	4.92397	0.518239	15.1672	1.05781	12.6067	0.643894	6.57478	0.430781	7.31533	188.29	14.28	3099.27	54.06	1473.56	39.47	87.23	12.73	84.8
2	219	219	87.02	74.92	67.85	sp|P02459|CO2A1_BOVIN	Collagen alpha-1(II) chain OS=Bos taurus GN=COL2A1 PE=1 SV=4	0	auto - discordant peptide type	2	99	NSIAYLDEAAGNLK	No iTRAQ8plex@N-term; iTRAQ8plex(K)@14		-0.00682917	1781.94	594.987	1781.95	594.99	3	15	2.1.1.614.7	0	31.3805	565.91	31.4256	1.57215	10.6815	2.41533	7.31917	1.31903	8.03538	1.03125	15.5443	2.10122	14.6035	1.12445	9.08402	0.656711	10.2099	150.73	12.37	1385.28	36.19	601.19	25.38	72.35	10.1	70.21
2	219	219	87.02	74.92	67.85	sp|P02459|CO2A1_BOVIN	Collagen alpha-1(II) chain OS=Bos taurus GN=COL2A1 PE=1 SV=4	0	auto - discordant peptide type	2	99	NSIAYLDEAAGNLKK	iTRAQ8plex@N-term; Deamidated(N)@1; iTRAQ8plex(K)@14; iTRAQ8plex(K)@15	missed K-K@14	0.00692504	2519.44	630.868	2519.44	630.866	4	15	2.1.1.2424.5	0	58.5509	216.05	58.2726	2.53161	41.7153	17.2012	27.8335	5.17711	29.1255			1.81463	65.9837	0.962627	39.3158	1.15633	36.5996	26.7	8.37	1085.25	45.08	259.57	24.74	6.73	6.48	6.67
2	219	219	87.02	74.92	67.85	sp|P02459|CO2A1_BOVIN	Collagen alpha-1(II) chain OS=Bos taurus GN=COL2A1 PE=1 SV=4	0	auto - discordant peptide type	2	99	PGLQGPAGPPGEKGEPGDDGPSGPDGPPGPQGLAGQR	iTRAQ8plex@N-term; Deamidated(Q)@4; iTRAQ8plex(K)@13; Pro->pyro-Glu(P)@21	cleaved D-P@N-term; missed K-G@13	-0.0350567	4022.95	1006.74	4022.98	1006.75	4	14	10.1.1.1722.30	0	31.4946	4322.49	31.2559	3.16649	6.77837	1.3576	5.8191	2.02061	5.71249	0.0793446	103.358	0.01		0.29671	11.4835	1.27544	6.65088	472.29	21.21	1211.32	34.44	1432.73	37.51	8.66	8.94	0
2	219	219	87.02	74.92	67.85	sp|P02459|CO2A1_BOVIN	Collagen alpha-1(II) chain OS=Bos taurus GN=COL2A1 PE=1 SV=4	0	auto - discordant peptide type	2	99	PGPGIDMSAFAGLGQR	Formyl@N-term	cleaved P-P@N-term	0.0314771	1600.8	801.406	1600.77	801.391	2	14	10.1.1.1789.20	0	35.5927	119.273	35.5549	100		100		100						100		100		41.91	6.32	114.41	10.54	90.94	9.59	16.58	4.47	0
2	219	219	87.02	74.92	67.85	sp|P02459|CO2A1_BOVIN	Collagen alpha-1(II) chain OS=Bos taurus GN=COL2A1 PE=1 SV=4	0	auto - discordant peptide type	2	99	PGPPGPPGPPGPGIDMSAFAGLGQR	No iTRAQ8plex@N-term; Oxidation(P)@3; Oxidation(P)@7; Oxidation(P)@10	cleaved N-P@N-term	0.0249206	2374.16	792.395	2374.14	792.386	3	29	8.1.1.1626.14	0	41.5699	1904.65	41.5421			100		100				100		100		100		0	1.3	128.12	11.05	156.14	12.37	1.05	3.16	29.91
2	219	219	87.02	74.92	67.85	sp|P02459|CO2A1_BOVIN	Collagen alpha-1(II) chain OS=Bos taurus GN=COL2A1 PE=1 SV=4	0	auto - discordant peptide type	2	99	PGPSGDQGASGPAGPSGPR	iTRAQ8plex@N-term	cleaved P-P@N-term	-7.00523	1944.96	973.487	1951.97	976.99	2	15	6.1.1.1149.30	0	26.682	783.223	26.5659	8.12215	22.8733	6.45434	21.1921	12.3752	21.0304					0.813288	29.3972	2.86653	22.9179	103.76	10.05	493.25	21.91	751.56	27	0	8.98	0
2	219	219	87.02	74.92	67.85	sp|P02459|CO2A1_BOVIN	Collagen alpha-1(II) chain OS=Bos taurus GN=COL2A1 PE=1 SV=4	0	auto - discordant peptide type	2	99	QGAPGASGDRGPPGPVGPPGLTGPAGEPGR	Gln->pyro-Glu@N-term; Oxidation(P)@4; Oxidation(P)@13; Oxidation(P)@28	missed R-G@10	-0.00332744	2693.28	898.766	2693.28	898.767	3	20	12.1.1.1172.28	0	27.3069	592.279	27.1942			0.851588	43.6033	1.04478	43.9861							1.23453	46.7776	41.37	20	167.82	40.25	163.62	40.37	22.06	17.32	30.2
2	219	219	87.02	74.92	67.85	sp|P02459|CO2A1_BOVIN	Collagen alpha-1(II) chain OS=Bos taurus GN=COL2A1 PE=1 SV=4	0	auto - discordant peptide type	2	99	QGDRGEAGAQGPMGPAGPAG	Gln->pyro-Glu@N-term	cleaved G-A@C-term; missed R-G@4	0.0111843	1762.78	882.398	1762.77	882.392	2	19	6.1.1.884.30	0	10.4551	868.835	10.4003	0.984743	25.5119	0.477161	18.9114	1.1378	16.7056	3.10377	20.3293	1.02649	43.8533	0.332742	28.6235	0.952601	19.1909	20.92	4.47	60.64	7.75	114.91	10.58	48.25	7.14	7.6
2	219	219	87.02	74.92	67.85	sp|P02459|CO2A1_BOVIN	Collagen alpha-1(II) chain OS=Bos taurus GN=COL2A1 PE=1 SV=4	0	auto - discordant peptide type	2	99	QGDRGEAGAQGPMGPAGPAGAR	Formyl@N-term; Deamidated(Q)@10	missed R-G@4	0.0189311	2035.93	679.651	2035.91	679.645	3	21	5.1.1.465.25	0	9.692	472.036	9.6452	1.62264	14.4507	0.435988	12.9138	1.0517	11.1788	0.837697	24.0371	3.14641	16.7479	0.365394	18.8544	1.21724	12.0671	75.23	8.43	120.92	11.05	231.8	14.97	28.42	6.32	50.84
2	219	219	87.02	74.92	67.85	sp|P02459|CO2A1_BOVIN	Collagen alpha-1(II) chain OS=Bos taurus GN=COL2A1 PE=1 SV=4	0	auto - discordant peptide type	2	99	QGFQGNPGEPGEPGVSGPMGPR	Gln->pyro-Glu@N-term; Oxidation(P)@7; Oxidation(P)@10; Oxidation(P)@13	cleaved P-Q@N-term	-0.0120716	2181.93	728.316	2181.94	728.32	3	21	10.1.1.1486.18	0	17.0229	467.795	16.9883			100		100								100		20.68	4.47	84.14	9	70.66	8.43	6.46	3.16	9.92
2	219	219	87.02	74.92	67.85	sp|P02459|CO2A1_BOVIN	Collagen alpha-1(II) chain OS=Bos taurus GN=COL2A1 PE=1 SV=4	1	auto	2	99	QHDAEVDATLK	Gln->pyro-Glu@N-term; iTRAQ8plex(K)@11		0.00499572	1512.78	505.267	1512.77	505.265	3	12	6.1.1.1020.5	1	18.7634	1601.57	18.9274	2.15982	5.1172	2.21349	3.7755	1.55127	4.04967	0.854459	9.48432	1.23585	9.85289	0.611685	5.65529	0.560695	5.64125	696.52	26.21	4270.21	63.75	2378.24	49.74	201.64	17.8	138.9
2	219	219	87.02	74.92	67.85	sp|P02459|CO2A1_BOVIN	Collagen alpha-1(II) chain OS=Bos taurus GN=COL2A1 PE=1 SV=4	0	auto - discordant peptide type	2	99	QIESLRSPEGSR	Gln->pyro-Glu@N-term	cleaved N-Q@N-term; missed R-S@6	-5.58672e-05	1340.67	671.341	1340.67	671.341	2	13	12.1.1.1185.7	0	28.0666	653.748	28.1116	0.709047	16.3567	1.14439	8.93324	0.839193	9.87889	2.06138	12.7507	0.337628	55.4556	0.954743	10.8894	0.749103	11.3568	49.05	7.07	473.58	21.19	275.98	16.97	104.35	10.58	8.14
2	219	219	87.02	74.92	67.85	sp|P02459|CO2A1_BOVIN	Collagen alpha-1(II) chain OS=Bos taurus GN=COL2A1 PE=1 SV=4	0	auto - discordant peptide type	2	99	QMAGGFDEKAGGAQMGVMQGPMGPMGPR	Gln->pyro-Glu@N-term; Oxidation(M)@2; iTRAQ8plex(K)@9; Oxidation(M)@15	cleaved A-Q@N-term; missed K-A@9	0.0144334	3111.42	1038.15	3111.4	1038.14	3	19	6.1.1.1244.25	0	32.4936	790.728	32.6309	5.22837	13.7711	2.22017	12.7176	3.86475	12.5032	0.174558	129.843	1.16617	30.7916	0.916543	15.9814	1.14777	14.9157	202.61	13.89	514.68	22.49	711.98	26.34	4.95	6.4	15.75
2	219	219	87.02	74.92	67.85	sp|P02459|CO2A1_BOVIN	Collagen alpha-1(II) chain OS=Bos taurus GN=COL2A1 PE=1 SV=4	0	auto - discordant peptide type	2	99	QMGVMQGPMGPMGPR	iTRAQ8plex@N-term	cleaved A-Q@N-term	1.95875	1878.87	940.441	1876.91	939.462	2	13	7.1.1.1919.18	0	45.4054	682.087	45.3708			100		100				100		100		100		20.23	4.47	128.5	11.09	111.97	10.58	2.95	3.16	40.14
2	219	219	87.02	74.92	67.85	sp|P02459|CO2A1_BOVIN	Collagen alpha-1(II) chain OS=Bos taurus GN=COL2A1 PE=1 SV=4	0	auto - discordant peptide type	2	99	SGDYWIDPNQGCTLDAMK	Formyl@N-term; Deamidated(N)@9; Methylthio(C)@12; iTRAQ8plex(K)@18		0.013048	2392.05	798.356	2392.03	798.352	3	14	3.1.1.970.20	0	35.1297	1527.56	35.0914	0.33194	10.0475	1.45841	3.5728	0.978547	3.96822	0.262353	17.3691	0.01		0.696039	4.91067	0.431363	5.61595	129.28	12.33	3397.88	56.6	1811.78	43.47	74.77	12.77	0
2	219	219	87.02	74.92	67.85	sp|P02459|CO2A1_BOVIN	Collagen alpha-1(II) chain OS=Bos taurus GN=COL2A1 PE=1 SV=4	0	auto - discordant peptide type	2	99	SGETGPAGPPGNPGPPGPPGPPGPGIDMSAFAGLGQR	Formyl@N-term; Oxidation(P)@10; Oxidation(P)@16; Oxidation(P)@19		0.0547557	3423.64	1142.22	3423.58	1142.2	3	25	8.1.1.1468.30	0	31.9328	1073.19	31.8783	1.49691	23.7776	0.221863	25.3981	0.729278	20.0422	0.435063	49.2509	0.01		0.0750376	79.5636	1.92483	18.9054	32.02	5.48	28.39	5.48	74.16	8.43	6.81	3.16	0
2	219	219	87.02	74.92	67.85	sp|P02459|CO2A1_BOVIN	Collagen alpha-1(II) chain OS=Bos taurus GN=COL2A1 PE=1 SV=4	0	auto - discordant peptide type	2	99	SIAYLDEAAGNLK	iTRAQ8plex@N-term; iTRAQ8plex(K)@13	cleaved N-S@N-term	-0.0166628	1972.09	658.371	1972.11	658.377	3	16	4.1.1.649.5	0	36.2506	199.211	36.1755	2.06889	14.7442	4.35632	10.3345	3.08744	10.7208	2.31787	17.1717	4.28972	16.5695	1.60113	12.5042	1.50399	12.4147	87.86	9.59	1106.7	32.36	623.31	25.46	72.03	10.1	63.49
2	219	219	87.02	74.92	67.85	sp|P02459|CO2A1_BOVIN	Collagen alpha-1(II) chain OS=Bos taurus GN=COL2A1 PE=1 SV=4	0	auto - discordant peptide type	2	99	SLNNQIESLR	No iTRAQ8plex@N-term; Deamidated(N)@4		0.00109163	1173.6	587.807	1173.6	587.807	2	10	9.1.1.1635.12	0	26.4312	5613.94	25.7942	9.26607	43.318	6.36916	40.4877	4.28674	41.436					2.07088	47.057	7.25914	41.3354	31.01	5.48	127.51	11.05	68.2	8.43	0	3.78	0
2	219	219	87.02	74.92	67.85	sp|P02459|CO2A1_BOVIN	Collagen alpha-1(II) chain OS=Bos taurus GN=COL2A1 PE=1 SV=4	1	auto	2	99	SLNNQIESLRSPEGSR	iTRAQ8plex@N-term	missed R-S@10	-0.00557125	2090.1	697.706	2090.1	697.708	3	19	2.1.1.670.13	1	34.8356	25152.3	34.1971	3.20466	2.6144	11.7803	1.92268	7.36362	1.96207	0.01		7.12421	2.74515	2.64766	2.20872	0.248237	4.39579	3480.68	62.86	76541.3	268.59	38021.1	199.8	0	397.75	2696.75
2	219	219	87.02	74.92	67.85	sp|P02459|CO2A1_BOVIN	Collagen alpha-1(II) chain OS=Bos taurus GN=COL2A1 PE=1 SV=4	0	auto - discordant peptide type	2	99	SQGLQGAR	iTRAQ8plex@N-term	cleaved G-S@N-term	-0.00571926	1119.62	560.82	1119.63	560.822	2	10	7.1.1.1582.19	0	24.7028	279.992	24.4186	1.99854	10.1206	1.04777	8.03324	1.43527	7.9603	1.55386	13.2354	1.48018	17.3925	0.367869	14.3891	2.02964	8.15975	171.16	12.81	536.8	22.85	584.35	24.06	97.38	11.05	44.18
2	219	219	87.02	74.92	67.85	sp|P02459|CO2A1_BOVIN	Collagen alpha-1(II) chain OS=Bos taurus GN=COL2A1 PE=1 SV=4	0	auto - discordant peptide type	2	99	TANVQMTFLR	iTRAQ8plex@N-term	cleaved N-T@N-term	-0.00176255	1483.81	742.913	1483.81	742.913	2	17	9.1.1.3493.15	0	58.4386	886.178	58.4085	1.89044	4.89053	3.51002	3.37533	1.2271	3.89611	0.488054	11.807	0.436626	16.0624	0.55655	5.27001	0.466855	5.42908	756.94	27.96	8407.46	88.97	2335.78	51.74	143	16.25	60.93
2	219	219	87.02	74.92	67.85	sp|P02459|CO2A1_BOVIN	Collagen alpha-1(II) chain OS=Bos taurus GN=COL2A1 PE=1 SV=4	0	auto - shared MS/MS	2	99	TGPAGAAGAR	iTRAQ8plex@N-term		0.00962344	1131.64	566.827	1131.63	566.822	2	17	2.1.1.207.29	0	6.4292	13717.3	6.6213	2.04893	1.44659	2.95028	1.02181	3.6194	1.02582	0.01		0.254523	6.67746	0.426175	1.82868	1.14148	1.28541	8570.13	93.02	73821	265.7	71969.5	267.13	0	1215.15	371.03
2	219	219	87.02	74.92	67.85	sp|P02459|CO2A1_BOVIN	Collagen alpha-1(II) chain OS=Bos taurus GN=COL2A1 PE=1 SV=4	1	auto	2	99	TMIEYR	iTRAQ8plex@N-term		-0.00930219	1115.59	558.8	1115.6	558.805	2	10	15.1.1.1497.18	1	25.0094	34745.7	25.5893	7.61219	0.904135	2.165	0.860455	2.34401	0.873119	0.01		0.213612	7.0878	0.798592	1.17428	0.290815	1.63325	47321.2	211.43	80512.1	281.85	69272.1	263.33	0	930.42	462.8
2	219	219	87.02	74.92	67.85	sp|P02459|CO2A1_BOVIN	Collagen alpha-1(II) chain OS=Bos taurus GN=COL2A1 PE=1 SV=4	0	auto - discordant peptide type	2	99	TSRLPIIDIAPMDIGGPEQEFGVDIGPVCFL	Formyl@N-term; Methylthio(C)@29	missed R-L@3	0.00778332	3372.65	1125.22	3372.64	1125.22	3	13	3.1.1.1167.28	0	47.283	6573.52	47.2931			100		100										0	1.05	103.66	10.05	248.35	15.39	0	13.25	0
2	219	219	87.02	74.92	67.85	sp|P02459|CO2A1_BOVIN	Collagen alpha-1(II) chain OS=Bos taurus GN=COL2A1 PE=1 SV=4	0	auto - discordant peptide type	2	99	VFCNMETGETCVYPN	iTRAQ8plex@N-term; Methylthio(C)@3; Methylthio(C)@11	cleaved N-P@C-term	-0.00746244	2101.85	1051.93	2101.86	1051.94	2	13	11.1.1.1816.17	0	41.3672	779.445	41.4566	3.1673	7.1176	1.87501	5.91287	1.73601	6.13423	0.724586	16.5567	3.0502	9.92866	0.607167	8.70975	0.513714	8.8928	439.71	20.57	1557.17	38.73	1145.73	34.09	73.61	11.53	147.58
2	219	219	87.02	74.92	67.85	sp|P02459|CO2A1_BOVIN	Collagen alpha-1(II) chain OS=Bos taurus GN=COL2A1 PE=1 SV=4	0	auto - discordant peptide type	2	99	VFCNMETGETCVYPNPASVPK	iTRAQ8plex@N-term; No Methylthio(C)@3; Deamidated(N)@4; Dethiomethyl(M)@5; Methylthio(C)@11; iTRAQ8plex(K)@21		-0.00166551	2892.39	965.139	2892.4	965.139	3	11	6.1.1.1336.16	0	38.1461	350.447	38.1067	1.16213	19.855	8.03866	10.9204	3.90653	11.3526	2.2173	18.7305	1.42735	27.0328	0.571936	17.095	0.936176	14.4179	47.05	7.87	1946.91	42.76	751.88	28.58	65.69	10.1	20.14
2	219	219	87.02	74.92	67.85	sp|P02459|CO2A1_BOVIN	Collagen alpha-1(II) chain OS=Bos taurus GN=COL2A1 PE=1 SV=4	0	auto - discordant peptide type	2	99	VGPPGSNGN	iTRAQ8plex@N-term; Oxidation(P)@4; Deamidated(N)@7	cleaved N-P@C-term	0.00093536	1118.55	560.283	1118.55	560.283	2	16	5.1.1.397.30	0	5.5267	2264.54	5.5334	4.652	2.08742	2.23114	1.837	2.75368	1.84285	0.01		0.321417	9.36973	0.215383	4.81796	2.01286	2.03066	6276.23	77.45	18007	132.33	17661.4	132.35	0	243.4	151.13
2	219	219	87.02	74.92	67.85	sp|P02459|CO2A1_BOVIN	Collagen alpha-1(II) chain OS=Bos taurus GN=COL2A1 PE=1 SV=4	0	auto - discordant peptide type	2	99	VGPSGAPGEDGRPGPPGPQG	iTRAQ8plex@N-term; Oxidation(P)@7; Oxidation(P)@13; Oxidation(P)@16	cleaved G-A@C-term	0.0083377	2137.04	713.355	2137.03	713.352	3	27	6.1.1.903.20	0	11.6029	1410.69	11.5041	0.902866	7.69423	0.647693	5.08503	1.55829	4.56481	0.606875	13.3595	0.447316	18.8711	0.195373	12.6758	2.67515	4.56762	221.87	14.66	952.14	30.58	1820.44	41.89	109.13	13.93	38.31
2	219	219	87.02	74.92	67.85	sp|P02459|CO2A1_BOVIN	Collagen alpha-1(II) chain OS=Bos taurus GN=COL2A1 PE=1 SV=4	0	auto - discordant peptide type	2	99	VGPSGAPGEDGRPGPPGPQGAR	Formyl@N-term; Oxidation(P)@13; Oxidation(P)@16		0.0171092	2071.98	691.669	2071.97	691.663	3	24	5.1.1.452.24	0	8.89	10261.6	8.7839	7.96786	16.3154	3.49221	15.1938	6.3946	14.9535	9.26094	17.0917	6.80433	21.5665	3.58822	16.3388	9.52503	15.03	163.63	12.49	429.02	20.54	624.29	24.72	139.17	12.77	48.7
2	219	219	87.02	74.92	67.85	sp|P02459|CO2A1_BOVIN	Collagen alpha-1(II) chain OS=Bos taurus GN=COL2A1 PE=1 SV=4	0	auto - discordant peptide type	2	99	VQMTFLR	iTRAQ8plex@N-term	cleaved N-V@N-term	-0.00374494	1197.68	599.848	1197.68	599.85	2	11	12.1.1.1384.5	0	40.2847	324.707	40.2712	2.80726	9.07715	3.3316	7.15621	1.92793	7.62416	0.01		1.78412	15.2801	1.03444	9.20316	0.807795	9.56445	276.26	16.58	1961.3	43.13	901.94	30.92	0	12.34	61.19
2	219	219	87.02	74.92	67.85	sp|P02459|CO2A1_BOVIN	Collagen alpha-1(II) chain OS=Bos taurus GN=COL2A1 PE=1 SV=4	0	auto - discordant peptide type	1.88606	99	GIVGLPGQRGER	iTRAQ8plex@N-term; Oxidation(P)@6	missed R-G@9	-0.00338093	1557.89	520.303	1557.89	520.304	3	13	2.1.1.674.7	0	35.0717	21378.4	34.5027	1.58743	1.84703	4.07572	1.1664	3.56961	1.19504	0.01		1.693	2.68637	0.651131	1.80502	0.997142	1.54241	4931.62	72.75	75745.3	267.91	52719	231.45	0	146.79	1833.05
2	219	219	87.02	74.92	67.85	sp|P02459|CO2A1_BOVIN	Collagen alpha-1(II) chain OS=Bos taurus GN=COL2A1 PE=1 SV=4	0	auto - discordant peptide type	1.85387	99	GFPGQDGLAGPK	iTRAQ8plex@N-term; Oxidation(P)@3; iTRAQ8plex(K)@12		-0.00787603	1766.97	442.75	1766.98	442.752	4	16	15.1.1.1606.2	0	31.6761	2610.34	31.6069	100		100		100				100		100		100		589.77	25.81	12583.5	109.37	11636.2	107.55	0	407.34	65.84
2	219	219	87.02	74.92	67.85	sp|P02459|CO2A1_BOVIN	Collagen alpha-1(II) chain OS=Bos taurus GN=COL2A1 PE=1 SV=4	0	auto - discordant peptide type	1.79588	99	GVDIGPVCFL	iTRAQ8plex@N-term; Methylthio(C)@8	cleaved F-G@N-term	0.0188705	1368.73	685.371	1368.71	685.362	2	11	13.1.1.1626.4	0	47.433	214.679	47.4218	100		100		100				100		100		100		143.41	11.92	937.75	29.85	479.25	22.43	35.71	7.81	69.36
2	219	219	87.02	74.92	67.85	sp|P02459|CO2A1_BOVIN	Collagen alpha-1(II) chain OS=Bos taurus GN=COL2A1 PE=1 SV=4	0	auto - discordant peptide type	1.72125	99	GLPGAPGLR	iTRAQ8plex@N-term; Oxidation(P)@6		-0.00512587	1156.68	579.348	1156.69	579.351	2	13	16.1.1.1050.9	0	24.2612	696.571	24.1676	1.48874	6.33115	1.11468	4.55473	2.19237	4.3264	0.689441	12.9593	1.78022	9.3027	0.89766	5.64684	0.788726	5.70105	389.37	19.44	1744.01	41.23	2725.89	51.44	131.95	16.31	162.27
2	219	219	87.02	74.92	67.85	sp|P02459|CO2A1_BOVIN	Collagen alpha-1(II) chain OS=Bos taurus GN=COL2A1 PE=1 SV=4	0	auto - discordant peptide type	1.23657	99	GPEGAQGPR	Formyl@N-term		-0.0231576	895.392	448.703	895.415	448.715	2	14	12.1.1.844.3	0	7.2088	2230.04	7.2918	2.40236	39.6381	3.32306	29.66	3.51237	30.0358			4.66833	44.3394	1.03945	39.237	1.91379	33.6698	12.92	3.61	106.91	10.1	89.8	9.49	1.17	2.45	8.75
2	219	219	87.02	74.92	67.85	sp|P02459|CO2A1_BOVIN	Collagen alpha-1(II) chain OS=Bos taurus GN=COL2A1 PE=1 SV=4	0	auto - discordant peptide type	1.18709	99	AGSCVQDGQR	Formyl@N-term; Methylthio(C)@4		0.00263557	1093.43	547.723	1093.43	547.721	2	12	5.1.1.434.20	0	7.7815	626.23	7.7435	1.87547	9.49806	0.566812	8.3038	1.14633	7.56029	0.527271	22.0756	1.90708	14.377	0.716698	9.82697	1.0188	8.62416	185.05	13.23	334.56	18.28	537.7	22.85	38.07	8.06	65.58
2	219	219	87.02	74.92	67.85	sp|P02459|CO2A1_BOVIN	Collagen alpha-1(II) chain OS=Bos taurus GN=COL2A1 PE=1 SV=4	0	auto - discordant peptide type	1.18709	99	SGERGPPGPQGAR	iTRAQ8plex@N-term; Oxidation(P)@7	missed R-G@4	0.020928	1584.85	529.29	1584.83	529.283	3	17	2.1.1.355.26	0	15.5499	3089.38	15.1945	3.17673	6.6434	2.26802	5.42092	2.8695	5.43058	1.44296	10.9776	1.05177	16.2694	0.922067	7.22858	1.13416	6.68268	503.69	22.09	2151.22	45.56	2162.92	46.34	167.42	16.37	58.12
2	219	219	87.02	74.92	67.85	sp|P02459|CO2A1_BOVIN	Collagen alpha-1(II) chain OS=Bos taurus GN=COL2A1 PE=1 SV=4	0	auto - discordant peptide type	0.917215	99	IGPVCFL	iTRAQ8plex@N-term; Methylthio(C)@5	cleaved D-I@N-term	0.00171313	1097.59	549.804	1097.59	549.803	2	8	3.1.1.1122.3	0	44.4607	411.84	44.389	100		100		100		100				100		100		243.47	15.33	945.34	30.25	1013.91	31.65	52.42	10.05	22.04
2	219	219	87.02	74.92	67.85	sp|P02459|CO2A1_BOVIN	Collagen alpha-1(II) chain OS=Bos taurus GN=COL2A1 PE=1 SV=4	0	auto - discordant peptide type	0.645892	98.98	LPIIDIAP	iTRAQ8plex@N-term	cleaved P-M@C-term	0.000906654	1154.72	578.369	1154.72	578.368	2	10	10.1.1.1968.3	0	46.5756	630.507	46.3804	2.94095	17.7046	3.6155	13.8885	2.04992	14.8201	1.68424	24.9588	0.509865	73.6746	1.50364	16.7521	1.29074	16.9678	72.16	8.49	530.68	22.43	239.11	15.97	30.24	6.4	4.36
2	219	219	87.02	74.92	67.85	sp|P02459|CO2A1_BOVIN	Collagen alpha-1(II) chain OS=Bos taurus GN=COL2A1 PE=1 SV=4	0	auto - discordant peptide type	0.444906	98.4	NSIAYLDEAAGN	iTRAQ8plex@N-term	cleaved N-L@C-term	-0.00340702	1540.76	771.389	1540.77	771.391	2	14	14.1.1.1174.20	0	22.878	780.764	22.9625	2.8699	10.4384	2.46093	8.31327	1.61292	8.91471	0.248847	50.7509	0.560227	33.9776	0.74248	11.7444	0.990386	10.561	198.58	13.93	1018.65	31.16	530.56	23.56	12.6	6.32	13.51
2	219	219	87.02	74.92	67.85	sp|P02459|CO2A1_BOVIN	Collagen alpha-1(II) chain OS=Bos taurus GN=COL2A1 PE=1 SV=4	0	auto - shared MS/MS	0.434152	67.04	SPEGSR	iTRAQ8plex@N-term		-0.00947497	935.488	468.752	935.498	468.756	2	10	1.1.1.371.17	0	3.0313	4233.63	2.985	2.23469	1.82745	5.36134	1.26647	3.66094	1.31224	0.766455	4.43737	3.39818	2.20781	0.639978	1.96126	0.291815	2.5249	5748.35	78.19	82500.3	279.22	44768.2	215.9	1442.72	61.55	3046.45
2	219	219	87.02	74.92	67.85	sp|P02459|CO2A1_BOVIN	Collagen alpha-1(II) chain OS=Bos taurus GN=COL2A1 PE=1 SV=4	0	auto - discordant peptide type	0.429457	98.8	GPDPLQYM	iTRAQ8plex@N-term	cleaved M-R@C-term	-0.00308348	1223.61	612.814	1223.62	612.815	2	10	16.1.1.1154.7	0	30.6238	2045.89	30.6074	5.24904	5.46115	3.27943	4.97428	3.36077	5.02625	0.100995	80	2.68309	8.33103	1.53847	5.67866	0.624512	6.71457	1389.25	36.59	5192.24	70.74	4228.55	65.18	19.56	15.62	247.49
2	219	219	87.02	74.92	67.85	sp|P02459|CO2A1_BOVIN	Collagen alpha-1(II) chain OS=Bos taurus GN=COL2A1 PE=1 SV=4	0	auto - discordant peptide type	0.335358	99	GPPGPQGAR	iTRAQ8plex@N-term; Oxidation(P)@3		-0.00179372	1155.63	386.217	1155.63	386.217	3	12	3.1.1.515.11	0	7.1957	3269.45	7.1119	2.45519	3.56734	1.00322	3.01158	2.6524	2.75401	1.59264	5.25424	2.63608	5.13045	0.855746	3.77583	1.34811	3.26465	1486.85	37.62	3634.41	60.22	7636.13	85.73	705.78	32.56	556.37
2	219	219	87.02	74.92	67.85	sp|P02459|CO2A1_BOVIN	Collagen alpha-1(II) chain OS=Bos taurus GN=COL2A1 PE=1 SV=4	0	auto - shared MS/MS	0.228413	45.08	GLTGR	iTRAQ8plex@N-term	cleaved R-P@C-term	-0.0130155	806.479	404.247	806.492	404.253	2	8	10.1.1.1649.5	0	26.982	705.526	27.092	2.71181	5.65991	1.21106	4.77055	2.14613	4.58683	0.197955	36.8607	0.625363	17.0942	0.668667	6.64515	1.52062	5.18516	632.2	24.56	1688.95	40.73	2378.49	48.14	33.77	12.37	50.81
2	219	219	87.02	74.92	67.85	sp|P02459|CO2A1_BOVIN	Collagen alpha-1(II) chain OS=Bos taurus GN=COL2A1 PE=1 SV=4	0	auto - discordant peptide type	0.216096	94.81	GFTGLQ	iTRAQ8plex@N-term	cleaved Q-G@C-term	0.00105894	925.519	463.767	925.518	463.766	2	9	3.1.1.673.13	0	16.915	546.938	16.95	6.89713	6.5441	1.17912	6.5932	1.97618	6.3655	1.24886	12.2002	0.781492	19.8671	0.537727	9.6878	1.818	6.85397	950.64	29.87	972.21	31.53	1294.87	35.62	125.96	13.56	37.54
2	219	219	87.02	74.92	67.85	sp|P02459|CO2A1_BOVIN	Collagen alpha-1(II) chain OS=Bos taurus GN=COL2A1 PE=1 SV=4	0	auto - discordant peptide type	0.21254	99	SGETGPAGPPGN	iTRAQ8plex@N-term; Oxidation(P)@10	cleaved N-P@C-term	0.0148516	1359.67	680.843	1359.66	680.836	2	14	2.1.1.195.29	0	5.6921	692.568	5.5775	1.74879	11.0649	1.58033	7.9641	2.0201	7.97507	0.01		2.26426	14.5879	0.28922	16.5451	1.46738	9.00639	135.78	11.53	734.01	26.57	745.63	27.17	0	6.33	61.27
2	219	219	87.02	74.92	67.85	sp|P02459|CO2A1_BOVIN	Collagen alpha-1(II) chain OS=Bos taurus GN=COL2A1 PE=1 SV=4	0	auto - discordant peptide type	0.203426	99	DEKAGGAQMGVMQGPMGPMGPR	iTRAQ8plex@N-term; iTRAQ8plex(K)@3; Deamidated(Q)@8	cleaved F-D@N-term; missed K-A@3	0.0783999	2810.46	937.827	2810.38	937.801	3	13	7.1.1.1730.15	0	33.8058	726.97	33.7696			100												36.82	13.42	191.97	30.25	102.66	23.13	0	5.01	0
2	219	219	87.02	74.92	67.85	sp|P02459|CO2A1_BOVIN	Collagen alpha-1(II) chain OS=Bos taurus GN=COL2A1 PE=1 SV=4	0	auto - shared MS/MS	0.200659	41.09	QIESLR	iTRAQ8plex@N-term	cleaved N-Q@N-term	0.00399681	1048.62	525.318	1048.62	525.316	2	10	12.1.1.1327.5	0	36.7836	1645.95	36.5251	2.36956	4.37347	4.12429	3.153	1.54404	3.55534	0.721316	9.16549	0.375609	18.1057	0.695453	4.69274	0.530791	4.98049	1018.92	32.34	10609.1	99.98	3156.34	59.78	226.97	19.65	56.29
2	219	219	87.02	74.92	67.85	sp|P02459|CO2A1_BOVIN	Collagen alpha-1(II) chain OS=Bos taurus GN=COL2A1 PE=1 SV=4	0	auto - discordant peptide type	0.14691	99	SGDYWIDPNQGCTLDAMKVFCNMETG	iTRAQ8plex@N-term; Methylthio(C)@12; iTRAQ8plex(K)@18; Methylthio(C)@21	cleaved G-E@C-term; missed K-V@18	-8.01543	3586.57	1196.53	3594.59	1199.2	3	12	5.1.1.866.25	0	34.3176	27431.2	34.1491	1.48791	1.58532	2.62239	1.02144	2.68831	1.04158	0.01		0.131626	11.3909	0.617048	1.529	0.279394	1.99168	6377.66	80.96	67241.6	252.99	54779.4	234.41	0	1533.77	196.63
2	219	219	87.02	74.92	67.85	sp|P02459|CO2A1_BOVIN	Collagen alpha-1(II) chain OS=Bos taurus GN=COL2A1 PE=1 SV=4	0	auto - discordant peptide type	0.143271	95.23	SGDYWIDPNQGCTLD	iTRAQ8plex@N-term; Methylthio(C)@12	cleaved D-A@C-term	0.0171961	2032.9	1017.46	2032.88	1017.45	2	11	4.1.1.568.30	0	31.3096	124.137	31.378	1.41396	11.5378	1.13053	8.12218	1.15458	8.4313	0.867443	17.7487	0.01		0.922113	9.96834	0.486759	11.8471	115.03	10.58	550.19	22.98	446.53	21.21	51.64	8.43	0
2	219	219	87.02	74.92	67.85	sp|P02459|CO2A1_BOVIN	Collagen alpha-1(II) chain OS=Bos taurus GN=COL2A1 PE=1 SV=4	0	auto - discordant peptide type	0.133713	99	AQMGVMQGPMGPMGPR	Formyl@N-term	cleaved G-A@N-term	0.016781	1671.75	836.883	1671.74	836.875	2	18	7.1.1.1673.30	0	30.3253	285.962	30.2703	3.63446	14.9322	2.16049	12.7859	1.04554	14.4429	0.0733852	184.103	0.01		0.556678	19.6498	1.65001	14.384	116.41	10.58	413.96	19.9	159.2	13.15	1.72	3.16	0
2	219	219	87.02	74.92	67.85	sp|P02459|CO2A1_BOVIN	Collagen alpha-1(II) chain OS=Bos taurus GN=COL2A1 PE=1 SV=4	0	auto - discordant peptide type	0.130768	95.36	SGDYWIDPN	iTRAQ8plex@N-term	cleaved N-Q@C-term	0.00393152	1369.65	685.832	1369.65	685.83	2	11	14.1.1.1183.20	0	23.4294	669.524	23.4528	0.843558	5.54573	1.33559	3.122	0.570116	3.92405	1.06021	5.97782	0.712207	12.2245	1.57171	3.47619	0.428368	4.9385	437.25	21.1	4141.36	62.51	1404.85	39.56	402.14	21.38	128.66
2	219	219	87.02	74.92	67.85	sp|P02459|CO2A1_BOVIN	Collagen alpha-1(II) chain OS=Bos taurus GN=COL2A1 PE=1 SV=4	0	auto - discordant peptide type	0.107905	96.78	QGPMGPMGPR	Gln->pyro-Glu@N-term	cleaved M-Q@N-term	0.00451222	1009.45	505.733	1009.45	505.731	2	12	14.1.1.1080.14	0	17.1227	385.686	17.0948	19.7748	8.89824	0.402975	13.6473	1.18278	10.1696	14.1638	9.35617	4.38071	16.0056	4.56087	9.27381	3.04828	9.59204	1092.65	31.87	133.2	14.32	310.69	17.78	572.69	23.52	84.36
2	219	219	87.02	74.92	67.85	sp|P02459|CO2A1_BOVIN	Collagen alpha-1(II) chain OS=Bos taurus GN=COL2A1 PE=1 SV=4	0	auto - discordant peptide type	0.0899095	99	GAQMGVMQGPMGPMGPR	Formyl@N-term	cleaved G-G@N-term	0.0284663	1728.79	865.4	1728.76	865.386	2	18	7.1.1.1659.24	0	29.4517	280.756	29.4684	0.693567	38.6734	1.59236	21.2118	0.531702	26.7246	0.875591	41.0814	0.01		0.60527	28.9247	0.279603	36.5941	9.45	3.16	129.79	11.05	34.44	6.32	8.73	3.16	0
2	219	219	87.02	74.92	67.85	sp|P02459|CO2A1_BOVIN	Collagen alpha-1(II) chain OS=Bos taurus GN=COL2A1 PE=1 SV=4	0	auto - shared MS/MS	0.0867161	20.72	KNPAR	iTRAQ8plex@N-term; iTRAQ8plex(K)@1	missed K-N@1	0.00214749	1192.75	398.591	1192.75	398.591	3	8	5.1.1.603.3	0	18.1577	3906.96	18.0858	1.18808	5.34069	19.3599	2.41162	11.6758	2.44452	0.01		0.540414	11.3993	1.05767	3.31218	0.441019	4.23498	808.13	38.61	78775.8	272.08	37754.7	199.44	0	1028.81	128.11
2	219	219	87.02	74.92	67.85	sp|P02459|CO2A1_BOVIN	Collagen alpha-1(II) chain OS=Bos taurus GN=COL2A1 PE=1 SV=4	0	auto - discordant peptide type	0.0824945	94.27	EPGDDGPSGPDGPPGPQGLAGQR	iTRAQ8plex@N-term	cleaved G-E@N-term	-0.00621977	2461.17	1231.59	2461.18	1231.6	2	11	8.1.1.1546.24	0	36.7026	0	-1			1.32679	51.8436											4.56	5	80.95	19.49	21.26	11.18	14.66	8.66	3.95
2	219	219	87.02	74.92	67.85	sp|P02459|CO2A1_BOVIN	Collagen alpha-1(II) chain OS=Bos taurus GN=COL2A1 PE=1 SV=4	0	auto - discordant peptide type	0.0741724	95.55	EAGPTGAR	Glu->pyro-Glu@N-term	cleaved G-E@N-term	-0.00113772	739.36	370.687	739.361	370.688	2	9	13.1.1.912.2	0	5.6215	66.5289	5.56															16.1	3.87	5.05	2.45	10.14	3.16	7.88	2.83	3.85
2	219	219	87.02	74.92	67.85	sp|P02459|CO2A1_BOVIN	Collagen alpha-1(II) chain OS=Bos taurus GN=COL2A1 PE=1 SV=4	1	auto	0.0721166	17.59	AAGNLR	iTRAQ8plex@N-term	cleaved E-A@N-term	0.000245667	904.54	453.277	904.54	453.277	2	9	8.1.1.1329.12	1	23.3849	521.144	23.36	1.4768	6.72137	2.17006	4.40798	0.952117	5.1592	0.252283	23.258	0.700761	15.075	0.47931	7.16201	0.540921	6.64088	351.02	18.84	3085.58	53.98	1075.85	34.44	43.88	10.05	58.05
2	219	219	87.02	74.92	67.85	sp|P02459|CO2A1_BOVIN	Collagen alpha-1(II) chain OS=Bos taurus GN=COL2A1 PE=1 SV=4	0	auto - discordant peptide type	0.0574959	85.52	GPSGLAGP	iTRAQ8plex@N-term	cleaved P-K@C-term	-0.0297985	958.509	480.262	958.539	480.277	2	10	11.1.1.1439.6	0	18.2084	257.449	18.1936	3.94913	9.61485	2.14907	8.34641	1.88969	8.65145	0.227864	55.7477	0.521293	34.2866	0.697969	11.729	0.924876	10.5627	290.84	16.7	946.8	30.22	661.6	25.94	12.28	6.78	13.38
2	219	219	87.02	74.92	67.85	sp|P02459|CO2A1_BOVIN	Collagen alpha-1(II) chain OS=Bos taurus GN=COL2A1 PE=1 SV=4	0	auto - discordant peptide type	0.0565055	99	DEAAGNLRQHDAEVDATLK	Formyl@N-term; iTRAQ8plex(K)@19	cleaved A-D@N-term; missed R-Q@8	0.0139587	2384.2	597.058	2384.19	597.054	4	14	8.1.1.1743.9	0	48.577	317.261	48.5563	0.839293	13.9503	3.62165	6.96404	1.15711	8.1665	0.167119	56.2215	0.849021	24.005	1.19856	8.86584	0.813751	9.57206	77.69	9.54	2005.46	43.36	509.19	24.35	11.32	6.32	27.39
2	219	219	87.02	74.92	67.85	sp|P02459|CO2A1_BOVIN	Collagen alpha-1(II) chain OS=Bos taurus GN=COL2A1 PE=1 SV=4	0	auto - discordant peptide type	0.0438316	99	AEGNSRFTYTVLK	Formyl@N-term; Deamidated(N)@4; iTRAQ8plex(K)@13	missed R-F@6	-0.00185304	1817.94	606.989	1817.95	606.99	3	14	2.1.1.564.11	0	28.3213	1626.47	28.4821	2.44884	5.10067	1.22147	4.18386	1.09086	4.42764	0.145768	32.8851	0.223709	26.9567	0.394245	6.90972	0.739554	5.37635	743.14	26.66	2217.43	46.29	1573.73	39.99	32.37	10.58	23.66
2	219	219	87.02	74.92	67.85	sp|P02459|CO2A1_BOVIN	Collagen alpha-1(II) chain OS=Bos taurus GN=COL2A1 PE=1 SV=4	0	auto - discordant peptide type	0.0428718	71.66	NNQIESLR	iTRAQ8plex@N-term	cleaved L-N@N-term	-0.0758258	1276.63	639.322	1276.7	639.359	2	11	12.1.1.1139.6	0	25.2481	6422.5	25.2336	100		100		100								100		137.55	11.49	452.78	20.98	501.9	22.25	20.78	6.71	7.45
2	219	219	87.02	74.92	67.85	sp|P02459|CO2A1_BOVIN	Collagen alpha-1(II) chain OS=Bos taurus GN=COL2A1 PE=1 SV=4	0	auto - discordant peptide type	0.0404816	99	NQIESLRSPEGSR	Formyl@N-term; Deamidated(Q)@2	cleaved N-N@N-term; missed R-S@7	0.0113189	1500.73	751.371	1500.72	751.366	2	13	7.1.1.1603.24	0	26.0047	320.574	25.8983			0.838609	49.0899											32.09	17.61	127.44	34.93	67.56	26.65	16.9	14.14	18.61
2	219	219	87.02	74.92	67.85	sp|P02459|CO2A1_BOVIN	Collagen alpha-1(II) chain OS=Bos taurus GN=COL2A1 PE=1 SV=4	0	auto - discordant peptide type	0.0362122	99	FTGLQGLPGPPGPSGDQGASGPAGPSGPR	iTRAQ8plex@N-term	cleaved G-F@N-term	-2.03087	2917.45	973.49	2919.48	974.167	3	15	6.1.1.1143.26	0	26.3077	754.243	26.4434	2.44066	16.9435	3.00084	12.8506	5.14676	12.6642	1.2535	31.619	0.664375	48.3563	0.531206	20.3388	0.962741	16.5168	71.15	8.43	523.32	22.47	713.27	26.38	26.74	7.81	6.75
2	219	219	87.02	74.92	67.85	sp|P02459|CO2A1_BOVIN	Collagen alpha-1(II) chain OS=Bos taurus GN=COL2A1 PE=1 SV=4	0	auto - discordant peptide type	0.0338583	99	DGGRGLTGPIGPPGPAGANGEKGEVGPPGPAGTAGAR	No iTRAQ8plex@N-term; iTRAQ8plex(K)@22; Oxidation(P)@28	missed R-G@4; missed K-G@22	-0.0167635	3568.81	1190.61	3568.83	1190.62	3	13	16.1.1.1024.25	0	22.6938	528.359	22.5158	1.80567	8.4158	0.900737	6.62242	1.13092	6.64742	0.394803	23.1597	0.415359	27.1945	0.326306	11.2994	0.590447	8.73023	234.13	14.97	698.67	26.06	697.11	26.31	37.46	8.43	18.77
2	219	219	87.02	74.92	67.85	sp|P02459|CO2A1_BOVIN	Collagen alpha-1(II) chain OS=Bos taurus GN=COL2A1 PE=1 SV=4	0	auto - discordant peptide type	0.0301184	60.18	VAAVLR	iTRAQ8plex@N-term	cleaved L-V@N-term	-0.000628804	931.611	466.813	931.612	466.813	2	8	7.1.1.3438.2	0	58.6221	23794.5	58.1815	2.02407	5.10838	0.651848	4.43137	1.50091	3.99226	0.769384	9.94938	1.6813	8.53072	0.879913	5.07249	1.09089	4.66393	662.22	25.04	1275.79	35.72	2334.44	47.5	184.2	17.2	191.71
2	219	219	87.02	74.92	67.85	sp|P02459|CO2A1_BOVIN	Collagen alpha-1(II) chain OS=Bos taurus GN=COL2A1 PE=1 SV=4	0	auto - discordant peptide type	0.0268721	64.97	DEAAGN	iTRAQ8plex@N-term	cleaved A-D@N-term; cleaved N-L@C-term	0.000144964	879.424	440.719	879.424	440.719	2	8	5.1.1.310.9	0	2.4156	79.8366	2.4306	1.90136	13.4531	1.37751	10.0596	0.946653	11.1664	0.842583	22.798	1.57792	22.025	0.543012	14.9524	0.392567	16.2388	93.87	9.54	406.83	19.72	222.18	15.23	30.44	6.4	27.15
2	219	219	87.02	74.92	67.85	sp|P02459|CO2A1_BOVIN	Collagen alpha-1(II) chain OS=Bos taurus GN=COL2A1 PE=1 SV=4	0	auto - discordant peptide type	0.0268721	97.82	LCHPEWK	Formyl@N-term; Methylthio(C)@2; iTRAQ8plex(K)@7		-0.000958956	1289.62	430.88	1289.62	430.881	3	10	8.1.1.1743.2	0	48.5653	890.679	48.5563	1.72021	5.26776	2.51863	3.57853	1.48884	3.90944	1.20521	7.42839	0.939337	11.2229	0.707708	5.14475	0.390792	6.12197	604.33	24.72	5293.13	70.79	2486.52	51.36	309.83	20.59	115.01
2	219	219	87.02	74.92	67.85	sp|P02459|CO2A1_BOVIN	Collagen alpha-1(II) chain OS=Bos taurus GN=COL2A1 PE=1 SV=4	0	auto - discordant peptide type	0.025028	99	GNPGPPGPPGPPGPGIDMSAFAGLGQR	iTRAQ8plex@N-term	cleaved P-G@N-term	1.9828	2803.41	935.476	2801.42	934.815	3	12	8.1.1.3246.25	0	58.2144	131.185	58.1671	1.19528	15.6824	1.46147	10.3408	2.77237	9.99101	0.711341	30.299	2.03814	19.4513	0.576548	15.0488	1.16477	11.9971	62.16	7.87	454.66	20.98	685.4	25.81	27.07	7.81	36.94
2	219	219	87.02	74.92	67.85	sp|P02459|CO2A1_BOVIN	Collagen alpha-1(II) chain OS=Bos taurus GN=COL2A1 PE=1 SV=4	0	auto - discordant peptide type	0.0241089	99	PGPPGPPGPPGPPGLGGNFAAQMAGGFDEKAGGAQMGVMQGPMGPMGPR	No iTRAQ8plex@N-term; Dioxidation(M)@23; iTRAQ8plex(K)@30	cleaved N-P@N-term; missed K-A@30	-0.0451333	4917.28	1230.33	4917.32	1230.34	4	14	7.1.1.1729.25	0	33.7646	857.439	33.7086	1.66948	7.85378	0.876198	6.18764	1.03111	6.27944	1.12445	10.9333	1.76701	11.7818	0.734988	7.80008	1.21422	6.68511	277.6	16.31	871.56	29.07	815.07	28.55	136.82	13.15	102.4
2	219	219	87.02	74.92	67.85	sp|P02459|CO2A1_BOVIN	Collagen alpha-1(II) chain OS=Bos taurus GN=COL2A1 PE=1 SV=4	0	auto - discordant peptide type	0.0199966	73.38	GDQGASGPAGPSGPR	iTRAQ8plex@N-term	cleaved S-G@N-term	0.0454517	1613.85	807.933	1613.81	807.911	2	12	9.1.1.1450.25	0	15.1054	128.171	15.059	0.438553	12.2072	0.149283	9.38807	0.391565	7.25478	0.208971	24.654	0.01		0.131349	19.3193	2.32832	5.58257	74.91	8.43	152.54	12.37	317.96	17.49	26.12	6.32	0
2	219	219	87.02	74.92	67.85	sp|P02459|CO2A1_BOVIN	Collagen alpha-1(II) chain OS=Bos taurus GN=COL2A1 PE=1 SV=4	0	auto - discordant peptide type	0.0199966	99	GFTGLQGLPGPPG	iTRAQ8plex@N-term; Oxidation(P)@9; Oxidation(P)@12	cleaved G-P@C-term	0.00490117	1532.82	767.417	1532.81	767.414	2	13	7.1.1.1657.27	0	29.3333	214.891	29.4684	3.28071	16.0115	2.72261	13.1744	3.51206	13.1756	0.25335	103.556	2.00004	25.5053	0.0764568	81.3416	3.27023	13.7895	94.32	9.59	468.25	21.24	480.01	21.79	5.33	5.48	20.04
2	219	219	87.02	74.92	67.85	sp|P02459|CO2A1_BOVIN	Collagen alpha-1(II) chain OS=Bos taurus GN=COL2A1 PE=1 SV=4	0	auto - discordant peptide type	0.0199966	84.98	NNQIESLRSPEGSR	iTRAQ8plex@N-term; Deamidated(N)@1	cleaved L-N@N-term; missed R-S@8	-0.062533	1890.91	946.461	1890.97	946.492	2	12	11.1.1.1667.27	0	32.2166	697.609	32.29	0.01		1.92151	20.7538	2.9172	20.5108	0.157468	228.133	1.18218	66.3676	3.58283	21.1522	0.01		0	1.4	138.66	11.49	167.29	12.81	1.39	3.16	4.97
2	219	219	87.02	74.92	67.85	sp|P02459|CO2A1_BOVIN	Collagen alpha-1(II) chain OS=Bos taurus GN=COL2A1 PE=1 SV=4	0	auto - discordant peptide type	0.0186345	95.56	DEAAGNLRQ	No iTRAQ8plex@N-term	cleaved A-D@N-term; cleaved Q-H@C-term; missed R-Q@8	0.0227918	972.485	487.25	972.462	487.239	2	10	18.1.1.2680.2	0	15.5171	63.0179	15.4347															7.55	2.65	0	0.82	12.74	3.46	5.78	2.45	0
2	219	219	87.02	74.92	67.85	sp|P02459|CO2A1_BOVIN	Collagen alpha-1(II) chain OS=Bos taurus GN=COL2A1 PE=1 SV=4	0	auto - discordant peptide type	0.015923	99	GLKGHRGFTGLQGLPGPPGPSGDQGASGPAGPSGPR	Lys-add@N-term; iTRAQ8plex(K)@3	missed K-G@3; missed R-G@6	-0.0771506	3752.9	939.232	3752.98	939.251	4	15	6.1.1.1121.20	0	24.9613	3355.96	24.732	0.483258	5.7484	0.552511	3.04155	0.693056	3.06544	0.15549	17.0745	0.150029	19.4213	0.0989672	10.883	1.91941	2.79219	358.51	18.87	2451.99	48.49	2444.23	49.23	84.41	14.28	38.79
2	219	219	87.02	74.92	67.85	sp|P02459|CO2A1_BOVIN	Collagen alpha-1(II) chain OS=Bos taurus GN=COL2A1 PE=1 SV=4	0	auto - discordant peptide type	0.0150229	99	DRGEAGAQGPMGPAGPAGAR	Formyl@N-term	cleaved G-D@N-term; missed R-G@2	0.0149445	1849.86	617.629	1849.85	617.624	3	16	6.1.1.920.22	0	12.6464	114.29	12.6053	1.05632	16.3171	0.603201	11.6789	0.928853	11.2735	1.78084	15.9404	0.235881	78.5464	0.583648	14.6978	0.400838	16.2605	52.04	7.07	177.77	13.15	217.54	14.66	64.2	8.43	4.05
2	219	219	87.02	74.92	67.85	sp|P02459|CO2A1_BOVIN	Collagen alpha-1(II) chain OS=Bos taurus GN=COL2A1 PE=1 SV=4	0	auto - discordant peptide type	0.0136762	99	GLTGPIGPPGPAG	iTRAQ8plex@N-term; Oxidation(P)@9	cleaved G-A@C-term	0.0247494	1409.81	705.911	1409.78	705.898	2	14	3.1.1.704.25	0	18.832	251.895	18.847	0.868825	5.50376	0.816001	3.41804	0.790956	3.62534	0.769628	7.32	0.708158	11.9471	1.2835	3.71348	0.949493	3.9133	436.06	20.69	2449.97	48.41	1887.2	43.71	282.66	19.13	123.87
2	219	219	87.02	74.92	67.85	sp|P02459|CO2A1_BOVIN	Collagen alpha-1(II) chain OS=Bos taurus GN=COL2A1 PE=1 SV=4	0	auto - discordant peptide type	0.0136762	47.52	VFCNM	iTRAQ8plex@N-term; Methylthio(C)@3	cleaved M-E@C-term	0.000699603	962.434	482.224	962.433	482.224	2	7	14.1.1.1369.6	0	34.81	209.839	34.8568	25.5329	130.812	100		100		24.9628	131.28			18.2005	130.643	30.6565	130.558	125.66	11.92	2690.96	50.43	1688.55	41.64	89.9	13.11	25.26
2	219	219	87.02	74.92	67.85	sp|P02459|CO2A1_BOVIN	Collagen alpha-1(II) chain OS=Bos taurus GN=COL2A1 PE=1 SV=4	0	auto - discordant peptide type	0.0132283	41.4	AVLR	iTRAQ8plex@N-term	cleaved A-A@N-term	-0.0168036	761.49	381.752	761.507	381.761	2	6	13.1.1.1108.2	0	15.6884	458.137	15.6808	0.722463	7.35576	0.514238	4.68088	0.721986	4.59335	0.93098	8.27642	1.64118	9.59856	2.26008	4.1541	0.524445	5.89694	230.2	14.93	980.19	30.79	1093.63	32.91	217.07	16.31	182.25
2	219	219	87.02	74.92	67.85	sp|P02459|CO2A1_BOVIN	Collagen alpha-1(II) chain OS=Bos taurus GN=COL2A1 PE=1 SV=4	0	auto - discordant peptide type	0.0109954	81.27	GFPGER	iTRAQ8plex@N-term; Oxidation(P)@3		-0.00407322	981.515	491.765	981.519	491.767	2	9	8.1.1.1370.12	0	25.8995	10940.5	25.9362	2.00461	1.37938	2.58013	0.991129	3.17616	0.994997	0.01		0.952211	2.93675	0.663526	1.48381	1.53003	1.15609	9526.75	97.66	73352.2	265	71757.7	266.76	0	337.78	1577.14
2	219	219	87.02	74.92	67.85	sp|P02459|CO2A1_BOVIN	Collagen alpha-1(II) chain OS=Bos taurus GN=COL2A1 PE=1 SV=4	0	auto - discordant peptide type	0.0109954	55.3	GFTGLQG	iTRAQ8plex@N-term	cleaved G-L@C-term	0.000668061	982.54	492.277	982.539	492.277	2	8	3.1.1.673.18	0	16.9233	830.57	16.95	3.42411	8.15384	2.55678	7.01313	1.48863	7.48859	1.8361	10.7901	2.97799	11.4537	1.36462	8.20436	1.66899	7.80626	437.83	20.62	1955.72	43.2	904.89	31.05	171.8	14.59	132.71
2	219	219	87.02	74.92	67.85	sp|P02459|CO2A1_BOVIN	Collagen alpha-1(II) chain OS=Bos taurus GN=COL2A1 PE=1 SV=4	0	auto - discordant peptide type	0.0105502	94.22	GAAGIAGPK	Formyl@N-term; iTRAQ8plex(K)@9		-0.0247609	1072.59	537.304	1072.62	537.316	2	12	11.1.1.1408.15	0	16.3284	2029.99	16.1157	2.3594	7.91423	0.665398	7.1799	1.57858	6.4948	0.31752	29.7161	1.33163	14.907	0.750255	8.51492	0.84851	8.00562	313.37	17.2	528.68	23.07	996.72	31	30.86	9	61.64
2	219	219	87.02	74.92	67.85	sp|P02459|CO2A1_BOVIN	Collagen alpha-1(II) chain OS=Bos taurus GN=COL2A1 PE=1 SV=4	0	auto - discordant peptide type	0.00966115	85.1	VFCNMETGET	iTRAQ8plex@N-term; Methylthio(C)@3	cleaved T-C@C-term	0.00992388	1479.65	740.83	1479.64	740.825	2	10	9.1.1.1733.22	0	32.4561	154.995	32.4762	2.77553	11.8914	2.41635	9.52047	1.82964	9.99606	0.01		0.01		1.11181	11.8231	0.6224	13.4988	156.5	12.37	815.05	27.89	490.44	22.47	0	7.12	0
2	219	219	87.02	74.92	67.85	sp|P02459|CO2A1_BOVIN	Collagen alpha-1(II) chain OS=Bos taurus GN=COL2A1 PE=1 SV=4	0	auto - discordant peptide type	0.00744648	17.6	SGDYWID	iTRAQ8plex@N-term	cleaved D-P@C-term	0.00235243	1158.55	580.283	1158.55	580.282	2	7	13.1.1.1227.8	0	22.9833	1447.07	23.0879	2.17163	9.16715	3.12432	6.62287	1.61464	7.24761	0.01		0.994302	18.7617	0.565563	10.4341	0.860854	8.88224	223.85	15.03	1926.56	42.68	791.22	29.15	0	35.9	35.72
2	219	219	87.02	74.92	67.85	sp|P02459|CO2A1_BOVIN	Collagen alpha-1(II) chain OS=Bos taurus GN=COL2A1 PE=1 SV=4	0	auto - discordant peptide type	0.00568285	90.25	FAGLGQR	No iTRAQ8plex@N-term	cleaved A-F@N-term	-0.00311526	747.4	374.707	747.403	374.709	2	8	8.1.1.1362.2	0	25.3937	449.846	25.5082			100		100		100				100		100		20.26	4.47	125.62	11.05	200.94	14.04	85.48	9.54	29.4
2	219	219	87.02	74.92	67.85	sp|P02459|CO2A1_BOVIN	Collagen alpha-1(II) chain OS=Bos taurus GN=COL2A1 PE=1 SV=4	0	auto - discordant peptide type	0.00568285	82.67	GPAGEQGPR	No iTRAQ8plex@N-term	cleaved Q-G@N-term	0.00440801	867.424	434.719	867.42	434.717	2	13	13.1.1.995.3	0	8.7811	307.988	8.752	7.07564	24.6733	0.971786	25.7307	1.78995	24.2665	2.61793	34.1746	5.33613	33.1343	0.994466	30.5384	1.48836	26.9946	61.94	7.62	50.89	7.28	74.49	8.54	16.77	4.47	16.28
2	219	219	87.02	74.92	67.85	sp|P02459|CO2A1_BOVIN	Collagen alpha-1(II) chain OS=Bos taurus GN=COL2A1 PE=1 SV=4	0	auto - discordant peptide type	0.00524306	36.31	SLNNQIE	iTRAQ8plex@N-term	cleaved E-S@C-term	-0.00248075	1120.6	561.308	1120.6	561.309	2	6	16.1.1.850.26	0	12.0027	111.303	12.1397															9.13	10	161.6	39.12	110.95	33.62	4.21	10	10
2	219	219	87.02	74.92	67.85	sp|P02459|CO2A1_BOVIN	Collagen alpha-1(II) chain OS=Bos taurus GN=COL2A1 PE=1 SV=4	0	auto - discordant peptide type	0.00480371	99	GFTGLQGLPGPPGPSG	iTRAQ8plex@N-term; Oxidation(P)@9; Oxidation(P)@12	cleaved G-D@C-term	0.018633	1773.94	887.977	1773.92	887.967	2	16	7.1.1.1654.30	0	29.1532	150.33	29.1599	1.03059	16.4035	1.06957	10.4048	1.80898	10.0441	2.36181	14.6744	0.826975	32.1722	0.397425	17.8396	1.77944	10.8387	51.67	7.14	320.79	17.61	431.16	20.57	86.65	10.15	14.45
2	219	219	87.02	74.92	67.85	sp|P02459|CO2A1_BOVIN	Collagen alpha-1(II) chain OS=Bos taurus GN=COL2A1 PE=1 SV=4	0	auto - discordant peptide type	0.00480371	21.69	GLTGP	iTRAQ8plex@N-term	cleaved P-I@C-term	-0.0207161	747.423	374.719	747.443	374.729	2	7	12.1.1.992.3	0	16.2367	497.946	16.1663	1.47477	7.35874	2.62216	4.74946	0.887523	5.75698	0.49661	15.5279	1.32394	12.1987	0.876499	6.43293	0.526598	7.32378	297.47	17.49	3163.98	54.58	851.04	31.34	73.3	10.91	93.07
2	219	219	87.02	74.92	67.85	sp|P02459|CO2A1_BOVIN	Collagen alpha-1(II) chain OS=Bos taurus GN=COL2A1 PE=1 SV=4	0	auto - discordant peptide type	0.00480371	88.19	HTGKWGK	Formyl@N-term; iTRAQ8plex(K)@4; iTRAQ8plex(K)@7	missed K-W@4	0.00135115	1448.84	483.953	1448.83	483.952	3	9	16.1.1.1183.3	0	32.3992	498.243	32.3277	2.08217	8.97608	8.47661	6.08045	3.68251	6.37059	0.810618	19.4849	0.01		1.28935	7.76935	1.45819	7.43366	256.56	17.23	6248.14	76.61	2157.09	48.79	73.09	13.56	0
2	219	219	87.02	74.92	67.85	sp|P02459|CO2A1_BOVIN	Collagen alpha-1(II) chain OS=Bos taurus GN=COL2A1 PE=1 SV=4	0	auto - discordant peptide type	0.00392635	97.69	GFPGQDGLAGP	iTRAQ8plex@N-term; Oxidation(P)@3	cleaved P-K@C-term	-0.0004788	1334.68	668.346	1334.68	668.346	2	14	14.1.1.1130.14	0	20.175	729.645	20.2084	3.22938	7.06483	2.67087	5.74962	1.06095	6.66423	0.882785	13.4845	3.14954	9.71287	0.649632	8.41592	0.40814	9.51733	464.52	21.28	2298.23	46.72	725.49	28.55	92.92	11.49	157.89
2	219	219	87.02	74.92	67.85	sp|P02459|CO2A1_BOVIN	Collagen alpha-1(II) chain OS=Bos taurus GN=COL2A1 PE=1 SV=4	0	auto - discordant peptide type	0.00392635	99	QGDRGEAGAQGPMGPAGPA	Gln->pyro-Glu@N-term; Amidated@C-term	cleaved A-G@C-term; missed R-G@4	0.00117216	1704.77	853.39	1704.76	853.389	2	23	8.1.1.1136.21	0	11.5811	987.574	11.5928	3.01084	24.6272	0.985906	22.033	1.03871	22.7134	0.834037	46.1494	0.01		1.50731	24.0441	3.46069	20.8003	36.95	5.92	72.38	8.43	60.6	7.81	7.49	3.16	0
2	219	219	87.02	74.92	67.85	sp|P02459|CO2A1_BOVIN	Collagen alpha-1(II) chain OS=Bos taurus GN=COL2A1 PE=1 SV=4	0	auto - discordant peptide type	0.00348833	97.21	SGKDGANGIPGPIGPPGPRGRSGETGPAGPPGNPGPPGPPGPPGPGIDMSAFAGLGQR	iTRAQ8plex@N-term; iTRAQ8plex(K)@3	cleaved P-S@N-term; missed K-D@3; missed R-G@19; missed R-S@21	-13.0069	5881.02	1177.21	5894.03	1179.81	5	13	8.1.1.1447.22	0	30.6505	303.219	30.5945			1.70966	81.0222											20.84	10	68.54	18.17	43.52	15	13.28	8.66	10.2
2	219	219	87.02	74.92	67.85	sp|P02459|CO2A1_BOVIN	Collagen alpha-1(II) chain OS=Bos taurus GN=COL2A1 PE=1 SV=4	0	auto - discordant peptide type	0.00305075	98.92	GLTGPIGPPG	iTRAQ8plex@N-term; Oxidation(P)@9	cleaved G-P@C-term	0.0167512	1184.69	593.351	1184.67	593.343	2	12	2.1.1.389.26	0	17.6363	775.76	17.7113	2.10977	7.41772	0.944175	6.06832	0.977636	6.3029	0.679199	14.7184	1.97576	11.1872	0.468002	9.32668	1.31982	6.55581	324.99	17.61	870.05	29.07	715.92	26.85	76.56	10.58	106.07
2	219	219	87.02	74.92	67.85	sp|P02459|CO2A1_BOVIN	Collagen alpha-1(II) chain OS=Bos taurus GN=COL2A1 PE=1 SV=4	0	auto - discordant peptide type	0.00261362	20.68	GQTGEPG	iTRAQ8plex@N-term	cleaved G-I@C-term	0.00809286	948.49	475.252	948.482	475.248	2	7	16.1.1.907.12	0	15.4951	339.132	15.347	3.23315	7.72339	0.542758	7.85907	0.841259	7.47745	1.11939	12.5907	0.01		0.540569	10.1445	1.36422	7.5426	375.21	18.76	376.8	19.62	464.12	21.4	95.06	10.58	0
2	219	219	87.02	74.92	67.85	sp|P02459|CO2A1_BOVIN	Collagen alpha-1(II) chain OS=Bos taurus GN=COL2A1 PE=1 SV=4	0	auto - discordant peptide type	0.00261362	93.69	LLSTEGSQNITYHCKNSIAYLDEAAGNLKKALLIQGSNDVEIRA	iTRAQ8plex@N-term; Methylthio(C)@14; iTRAQ8plex(K)@15; iTRAQ8plex(K)@29; iTRAQ8plex(K)@30	cleaved A-E@C-term; missed K-N@15; missed K-K@29; missed K-A@30; missed R-A@43	-4.03324	6019.22	1204.85	6023.25	1205.66	5	12	5.1.1.721.31	0	25.4211	6842.29	24.7493	2.69783	4.67822	1.86097	3.71982	1.30706	4.02885	0.101196	45.9365	0.01		0.441989	6.10795	0.3981	6.15618	913.71	29.73	3770.41	60.07	2104.45	46.74	25.08	11.49	0
2	219	219	87.02	74.92	67.85	sp|P02459|CO2A1_BOVIN	Collagen alpha-1(II) chain OS=Bos taurus GN=COL2A1 PE=1 SV=4	0	auto - discordant peptide type	0.00217692	99	EGSPGADGPPGR	No iTRAQ8plex@N-term; Oxidation(P)@4; Oxidation(P)@10		0.00472548	1127.49	564.752	1127.48	564.749	2	16	16.1.1.701.2	0	4.7106	188.432	4.7156															8.59	2.83	2.47	1.73	6.11	2.45	4.92	2.24	3.02
2	219	219	87.02	74.92	67.85	sp|P02459|CO2A1_BOVIN	Collagen alpha-1(II) chain OS=Bos taurus GN=COL2A1 PE=1 SV=4	0	auto - discordant peptide type	0.00217692	80.35	GDSGPPGRAGDPGLQGPAGPPGEKGEPGDDGPSGPDGPPGPQGLAGQR	iTRAQ8plex@N-term; iTRAQ8plex(K)@24	missed R-A@8; missed K-G@24	-0.16791	4974.27	1244.57	4974.43	1244.62	4	14	9.1.1.1527.31	0	19.8277	1025.53	19.771	100														32.33	5.48	0	2.61	10.51	3.16	10.21	3.16	0
2	219	219	87.02	74.92	67.85	sp|P02459|CO2A1_BOVIN	Collagen alpha-1(II) chain OS=Bos taurus GN=COL2A1 PE=1 SV=4	0	auto - discordant peptide type	0.00217692	71	GPMGPMGPR	No iTRAQ8plex@N-term	cleaved Q-G@N-term	-0.00154194	898.414	450.214	898.415	450.215	2	9	7.1.1.1627.9	0	27.4569	85.9247	27.4369	18.3418	11.2094	0.580377	14.5839	1.08849	12.7436	1.10846	23.1232	2.98434	19.2139	0.363329	21.2064	1.27947	13.5943	695.34	25.44	131.62	13.19	196.17	13.89	30.75	6.32	39.43
2	219	219	87.02	74.92	67.85	sp|P02459|CO2A1_BOVIN	Collagen alpha-1(II) chain OS=Bos taurus GN=COL2A1 PE=1 SV=4	0	auto - discordant peptide type	0.00217692	96.64	GPPGRAGDPGLQGPAGPPGEKGEPGDDGPSGPDGPPGPQGLAGQR	iTRAQ8plex@N-term; iTRAQ8plex(K)@21	cleaved S-G@N-term; missed R-A@5; missed K-G@21	-11.9871	4703.37	941.681	4715.35	944.078	5	16	9.1.1.1510.16	0	18.7789	1863.08	18.6068					100								100		21.51	4.47	2.82	2.24	47.85	6.71	8.01	3.16	5.03
2	219	219	87.02	74.92	67.85	sp|P02459|CO2A1_BOVIN	Collagen alpha-1(II) chain OS=Bos taurus GN=COL2A1 PE=1 SV=4	0	auto - discordant peptide type	0.00217692	50.34	PLQYMR	No iTRAQ8plex@N-term	cleaved D-P@N-term	0.00342139	806.414	404.214	806.411	404.213	2	8	16.1.1.900.11	0	15.0618	1233.05	15.2852	4.4128	10.911	0.765076	11.015	1.72217	10.0894	4.86316	11.5982	1.82003	22.4573	1.52882	11.2393	0.945396	12.2589	238.69	14.97	247.56	15.97	442.84	20.81	192.49	14.25	34.31
2	219	219	87.02	74.92	67.85	sp|P02459|CO2A1_BOVIN	Collagen alpha-1(II) chain OS=Bos taurus GN=COL2A1 PE=1 SV=4	0	auto - discordant peptide type	0.00174066	42.65	EVDATLK	Glu->pyro-Glu@N-term; iTRAQ8plex(K)@7	cleaved A-E@N-term	-0.0232931	1060.58	531.299	1060.61	531.311	2	10	10.1.1.1528.9	0	19.5789	1668.87	19.5596	0.01		28.8441	3.83329	3.10627	4.31475	0.01		0.0890116	67.6224	0.612121	6.18457	0.463059	6.61011	5.01	20.88	45888	206.76	3927.13	79.77	0	20.2	8.25
2	219	219	87.02	74.92	67.85	sp|P02459|CO2A1_BOVIN	Collagen alpha-1(II) chain OS=Bos taurus GN=COL2A1 PE=1 SV=4	0	auto - discordant peptide type	0.00174066	58.79	GDSGPPGRAGDPGLQGPA	No iTRAQ8plex@N-term	cleaved A-G@C-term; missed R-A@8	0.0403541	1604.79	803.405	1604.75	803.384	2	12	9.1.1.1438.19	0	14.375	15114.1	14.2037	1.18602	16.4476	0.618712	12.1069	0.746199	12.2729	0.01		0.01		0.754946	14.2569	0.538137	15.4612	52.19	7.07	162.87	12.57	156.1	12.45	0	3.94	0.99
2	219	219	87.02	74.92	67.85	sp|P02459|CO2A1_BOVIN	Collagen alpha-1(II) chain OS=Bos taurus GN=COL2A1 PE=1 SV=4	0	auto - discordant peptide type	0.00174066	90.26	GPPGPR	iTRAQ8plex@N-term; Oxidation(P)@3	cleaved I-G@N-term	-0.00200505	899.511	450.763	899.513	450.764	2	10	3.1.1.487.15	0	5.4988	2468.27	5.5205	0.720174	2.5142	0.598946	1.54435	1.27557	1.40586	1.18876	2.60717	0.633501	5.19625	0.778969	1.81285	1.14937	1.5861	1979.57	43.94	9848.65	98.03	16668.2	127.18	2391.1	55.58	606.88
2	219	219	87.02	74.92	67.85	sp|P02459|CO2A1_BOVIN	Collagen alpha-1(II) chain OS=Bos taurus GN=COL2A1 PE=1 SV=4	0	auto - discordant peptide type	0.00174066	34.94	TGPAGAAGARGNDGQPGPAGPPGPVG	iTRAQ8plex@N-term	cleaved G-P@C-term; missed R-G@10	-0.0611403	2486.2	829.739	2486.26	829.76	3	11	12.1.1.1144.26	0	25.5886	4511.61	25.3561	3.60313	13.2325	1.43403	11.685	1.94035	11.607	0.801403	29.6341	1.34554	26.652	0.32709	22.4584	1.78701	12.5566	139.84	11.53	332.94	18.06	358	18.81	22.76	6.32	18.2
2	219	219	87.02	74.92	67.85	sp|P02459|CO2A1_BOVIN	Collagen alpha-1(II) chain OS=Bos taurus GN=COL2A1 PE=1 SV=4	0	auto - discordant peptide type	0.00130484	74.79	IPGPIGPPGPRGRSGETGPAGPPGNPGPPGPPGPPGPGIDMSAFAGLGQR	No iTRAQ8plex@N-term	cleaved G-I@N-term; missed R-G@11; missed R-S@13	0.0377238	4599.36	1150.85	4599.32	1150.84	4	11	9.1.1.1741.30	0	32.962	185.946	32.9688	1.28612	11.1812	0.469255	9.11429	0.898428	8.33264	0.344841	28.4413	0.01		0.517126	11.6746	1.45888	8.42128	117.99	10.58	257.53	15.97	391.83	19.52	23.15	6.4	0
2	219	219	87.02	74.92	67.85	sp|P02459|CO2A1_BOVIN	Collagen alpha-1(II) chain OS=Bos taurus GN=COL2A1 PE=1 SV=4	0	auto - discordant peptide type	0.00130484	99	PGEPGEPGVSGPMGPR	No iTRAQ8plex@N-term; Oxidation(P)@4; Oxidation(P)@7	cleaved N-P@N-term	0.000436152	1551.7	776.857	1551.7	776.857	2	19	12.1.1.1080.14	0	21.6384	222.529	21.609			2.47922	82.5898	3.42962	82.3563									15.35	8.66	78.83	19.49	86.66	20.74	21.34	11.18	18.94
2	219	219	87.02	74.92	67.85	sp|P02459|CO2A1_BOVIN	Collagen alpha-1(II) chain OS=Bos taurus GN=COL2A1 PE=1 SV=4	0	auto - discordant peptide type	0.00130484	83.9	VGPPGSN	iTRAQ8plex@N-term; Oxidation(P)@4	cleaved N-G@C-term	-0.00958732	946.493	474.254	946.503	474.259	2	12	7.1.1.1356.11	0	10.8382	75.2898	10.7966	2.42893	16.9596	1.62798	13.3427	1.83767	13.5529	0.624465	41.0883	0.716613	45.6331	0.553861	20.5528	1.25018	15.6552	66.23	8	265.55	16	238.21	15.43	12.46	4.9	6.81
2	219	219	87.02	74.92	67.85	sp|P02459|CO2A1_BOVIN	Collagen alpha-1(II) chain OS=Bos taurus GN=COL2A1 PE=1 SV=4	0	auto - discordant peptide type	0.000869459	67.97	DGAAGVK	Formyl@N-term; iTRAQ8plex(K)@7		-0.00104242	948.517	475.266	948.518	475.266	2	9	3.1.1.515.23	0	7.2157	959.199	7.2341	1.97314	4.81515	0.654584	4.14201	1.47994	3.74194	0.202271	24.7437	0.213771	25.8654	0.431662	5.98595	0.757166	4.78002	736.79	26.42	1462.2	38.21	2627.13	50.36	55.27	13.56	27.82
2	219	219	87.02	74.92	67.85	sp|P02459|CO2A1_BOVIN	Collagen alpha-1(II) chain OS=Bos taurus GN=COL2A1 PE=1 SV=4	0	auto - discordant peptide type	0.000869459	96.9	FTYTVLK	iTRAQ8plex@N-term; No iTRAQ8plex(K)@7		0.000782442	1174.69	588.353	1174.69	588.353	2	12	9.1.1.3489.6	0	58.1771	1957.84	58.2238	7.87454	2.46919	0.136136	5.34486	0.340809	3.58834	11.0528	2.4688	6.97394	3.16454	0.474043	3.85156	0.207518	5.0832	6617.39	78.43	684.37	33.44	1361.52	38.95	6796.78	80.5	2042.5
2	219	219	87.02	74.92	67.85	sp|P02459|CO2A1_BOVIN	Collagen alpha-1(II) chain OS=Bos taurus GN=COL2A1 PE=1 SV=4	0	auto - discordant peptide type	0.000869459	98.3	GHRGFTGLQGLPGPPGPSGDQGASGPAGPSGPR	Delta:H(4)C(2)@N-term; Deamidated(Q)@21	missed R-G@3	-0.0310035	3051.46	763.872	3051.49	763.88	4	13	5.1.1.689.21	0	23.4429	408.637	23.3423	100		100		100		100		100		100		100		295.12	16.88	1161.56	33.6	1511.6	38.48	145.22	14.66	96.88
2	219	219	87.02	74.92	67.85	sp|P02459|CO2A1_BOVIN	Collagen alpha-1(II) chain OS=Bos taurus GN=COL2A1 PE=1 SV=4	0	auto - discordant peptide type	0.000869459	99	GKDGANGIPGPIGPPGPRGRSGETGPAGPPGNPGPPGPPGPPGPGIDMSAFAGLGQR	iTRAQ8plex@N-term; iTRAQ8plex(K)@2	cleaved S-G@N-term; missed K-D@2; missed R-G@18; missed R-S@20	-11.0699	5795.93	1160.19	5807	1162.41	5	14	9.1.1.1742.30	0	33.0234	415.588	32.9688	6.53761	61.9628	2.60196	59.8914	6.89302	58.9789					3.56292	61.1958	6.15515	59.7145	21.03	4.47	50.07	7.07	105.41	10.05	0	5.6	0
2	219	219	87.02	74.92	67.85	sp|P02459|CO2A1_BOVIN	Collagen alpha-1(II) chain OS=Bos taurus GN=COL2A1 PE=1 SV=4	0	auto - discordant peptide type	0.000869459	99	GPIGPPGPAGANGEKGEVGPPGPAGTAGAR	iTRAQ8plex@N-term; iTRAQ8plex(K)@15; Oxidation(P)@21	cleaved T-G@N-term; missed K-G@15	-0.0650545	3216.65	805.168	3216.71	805.185	4	13	15.1.1.1806.16	0	44.015	698.933	44.045	1.61881	8.59698	0.355438	8.10076	0.40658	8.44566	5.44703	7.00816	9.33961	7.34766	1.05876	7.63269	0.432376	9.68873	217.84	14.32	286.13	16.91	260.1	16.58	536.38	23.02	438.02
2	219	219	87.02	74.92	67.85	sp|P02459|CO2A1_BOVIN	Collagen alpha-1(II) chain OS=Bos taurus GN=COL2A1 PE=1 SV=4	0	auto - discordant peptide type	0.000869459	88.94	GPPGPQGPAG	iTRAQ8plex@N-term; Oxidation(P)@3	cleaved G-E@C-term	-0.00715356	1153.6	577.805	1153.6	577.809	2	14	7.1.1.1369.17	0	11.6466	180.043	11.655	1.23494	14.8208	1.23699	9.84142	2.0657	9.54658	0.913332	23.1668	0.54738	38.3521	0.499305	14.9713	0.822095	12.3357	67	8.12	401.47	19.7	532.78	22.83	36.26	7.81	10.35
2	219	219	87.02	74.92	67.85	sp|P02459|CO2A1_BOVIN	Collagen alpha-1(II) chain OS=Bos taurus GN=COL2A1 PE=1 SV=4	0	auto - discordant peptide type	0.000869459	93.97	GSPGSQGLQG	iTRAQ8plex@N-term; Oxidation(P)@3	cleaved G-A@C-term	-0.0010905	1206.61	604.314	1206.61	604.315	2	11	6.1.1.826.26	0	6.8951	107.342	6.8472	2.03496	16.6679	1.06133	13.2757	1.38509	13.2438	0.435021	46.2766	0.582333	51.0273	0.910273	16.2569	0.760793	16.6679	63.67	7.81	198.65	13.89	206.02	14.28	9.96	4.47	6.35
2	219	219	87.02	74.92	67.85	sp|P02459|CO2A1_BOVIN	Collagen alpha-1(II) chain OS=Bos taurus GN=COL2A1 PE=1 SV=4	0	auto - discordant peptide type	0.000869459	75.21	LCHPEWKSGDYWIDPNQGCTLDAMK	Lys-add@N-term; Methylthio(C)@2; iTRAQ8plex(K)@7; Methylthio(C)@19; iTRAQ8plex(K)@25	missed K-S@7	0.00302832	3734.77	1245.93	3734.76	1245.93	3	11	5.1.1.858.19	0	33.8379	2234.21	33.9041	1.21809	5.3311	1.18088	3.51696	0.776941	3.98722	0.01		0.304896	19.3002	0.614737	4.88795	0.263622	6.51709	510.57	22.41	2960.99	53.08	1548.16	40.2	0	56.98	44.54
2	219	219	87.02	74.92	67.85	sp|P02459|CO2A1_BOVIN	Collagen alpha-1(II) chain OS=Bos taurus GN=COL2A1 PE=1 SV=4	0	auto - discordant peptide type	0.000869459	96	PPGRAGDPGLQGPAGPPGEKGEPGDDGPSGPDGPPGPQGLAGQR	iTRAQ8plex@N-term; iTRAQ8plex(K)@20	cleaved G-P@N-term; missed R-A@4; missed K-G@20	-9.96629	4648.37	930.681	4658.33	932.674	5	16	9.1.1.1579.30	0	23.0137	740.095	23.3294			100		100										10.46	3.16	30.88	5.48	29.64	5.48	19.03	4.47	19.58
2	219	219	87.02	74.92	67.85	sp|P02459|CO2A1_BOVIN	Collagen alpha-1(II) chain OS=Bos taurus GN=COL2A1 PE=1 SV=4	0	auto - discordant peptide type	0.000869459	92.43	PQGLAGQR	Formyl@N-term	cleaved G-P@N-term	0.00610363	853.447	427.731	853.441	427.728	2	11	6.1.1.852.9	0	8.4639	215.545	8.5056	2.24639	11.5845	0.883409	9.76761	0.66971	10.88	0.893333	19.2861	2.46114	16.8157	1.26937	10.8394	1.85257	9.82993	138.83	11.49	326.6	17.8	196.76	14.28	40.4	7.07	53.01
2	219	219	87.02	74.92	67.85	sp|P02459|CO2A1_BOVIN	Collagen alpha-1(II) chain OS=Bos taurus GN=COL2A1 PE=1 SV=4	0	auto - discordant peptide type	0.000869459	25.87	SLNNQIES	iTRAQ8plex@N-term; Deamidated(N)@3	cleaved S-L@C-term	0.000186778	1208.62	605.317	1208.62	605.317	2	8	14.1.1.1019.18	0	13.4086	45.1072	13.3659	2.56994	37.7216	3.3532	28.302	0.739435	37.023			3.15462	48.469	0.511378	45.7412	0.20545	63.1132	70.85	18.84	553.01	51.04	96.91	24.8	0	5.36	30.31
2	219	219	87.02	74.92	67.85	sp|P02459|CO2A1_BOVIN	Collagen alpha-1(II) chain OS=Bos taurus GN=COL2A1 PE=1 SV=4	0	auto - discordant peptide type	0.000869459	96.85	SPGSQGLQGAR	iTRAQ8plex@N-term; Dehydrated(S)@1	cleaved G-S@N-term	-0.0325604	1342.69	672.354	1342.73	672.37	2	16	4.1.1.128.31	0	4.3783	618.087	4.3222	1.70235	12.8703	4.2396	8.30026	8.58991	8.15754	1.16767	26.5114	0.886522	30.13	1.04374	11.2034	1.31664	10.3359	103.86	10.54	1547.32	38.64	2491.38	49.12	52.13	13.19	18.85
2	219	219	87.02	74.92	67.85	sp|P02459|CO2A1_BOVIN	Collagen alpha-1(II) chain OS=Bos taurus GN=COL2A1 PE=1 SV=4	0	auto - discordant peptide type	0.000434512	99	DQGVPGEAGAPGLVGPR	No iTRAQ8plex@N-term; Oxidation(P)@11	cleaved G-D@N-term	-0.00395627	1591.79	796.903	1591.8	796.905	2	17	9.1.1.1600.26	0	24.3047	146.824	24.1947	3.52252	15.5969	0.728991	15.2288	2.1472	13.3989	0.914871	32.903	0.525901	64.5859	1.26967	16.3013	2.53811	14.0029	95.71	9.49	118.49	11.05	277.35	16.31	18.19	5.57	4.98
2	219	219	87.02	74.92	67.85	sp|P02459|CO2A1_BOVIN	Collagen alpha-1(II) chain OS=Bos taurus GN=COL2A1 PE=1 SV=4	0	auto - discordant peptide type	0.000434512	99	ESGSPGENGSPGPMGPR	Glu->pyro-Glu@N-term; Oxidation(P)@5; Deamidated(N)@8; Oxidation(P)@11	cleaved G-E@N-term	-0.00459761	1626.65	814.334	1626.66	814.336	2	19	12.1.1.874.8	0	9.058	172.525	9.0697			1.6435	67.9492											0	0.22	21.29	6.32	11.4	4.9	4.61	3.16	2.69
2	219	219	87.02	74.92	67.85	sp|P02459|CO2A1_BOVIN	Collagen alpha-1(II) chain OS=Bos taurus GN=COL2A1 PE=1 SV=4	0	auto - discordant peptide type	0.000434512	97.11	ETGAAGPPGPAGPAGER	Glu->pyro-Glu@N-term; Oxidation(P)@8	cleaved G-E@N-term	0.0107455	1488.71	745.361	1488.7	745.355	2	14	14.1.1.947.6	0	9.0255	36.6678	8.9696															7.4	2.65	13.25	3.61	8.69	3	3.69	2	2.96
2	219	219	87.02	74.92	67.85	sp|P02459|CO2A1_BOVIN	Collagen alpha-1(II) chain OS=Bos taurus GN=COL2A1 PE=1 SV=4	0	auto - discordant peptide type	0.000434512	84.2	GAQGPMGPAGPAGAR	Carbamyl@N-term	cleaved A-G@N-term	0.00882734	1336.64	669.327	1336.63	669.323	2	11	6.1.1.982.12	0	16.4576	268.546	16.3574	1.01153	42.9324	3.38367	23.3202	1.54146	25.8932	0.444663	95.049	3.00385	41.8701	1.08039	30.6407	1.12744	29.5775	41.19	15.17	824.25	62.25	298.4	40.44	13.25	12.25	42.63
2	219	219	87.02	74.92	67.85	sp|P02459|CO2A1_BOVIN	Collagen alpha-1(II) chain OS=Bos taurus GN=COL2A1 PE=1 SV=4	0	auto - discordant peptide type	0.000434512	58.97	GEAGAPGVK	No iTRAQ8plex@N-term; Oxidation(P)@6; iTRAQ8plex(K)@9		-0.0237454	1104.58	553.299	1104.61	553.311	2	11	10.1.1.1481.13	0	16.7078	20050.9	16.5589	0.602468	2.99485	0.80567	1.6084	3.55146	1.3858	0.01		0.616033	5.1255	0.425248	2.477	1.12309	1.74569	1376.63	37.18	11012.8	105.18	38578.2	191.2	0	760.02	490.58
2	219	219	87.02	74.92	67.85	sp|P02459|CO2A1_BOVIN	Collagen alpha-1(II) chain OS=Bos taurus GN=COL2A1 PE=1 SV=4	0	auto - discordant peptide type	0.000434512	72.46	GEAGAPGVKGESGSPGENGSPGPMGPR	iTRAQ8plex@N-term; Cation:K(E)@2; iTRAQ8plex(K)@9; Deamidated(N)@18	missed K-G@9	-0.0409272	3082.42	1028.48	3082.46	1028.5	3	13	12.1.1.1068.26	0	20.9291	917.887	20.9375			100		100						100				20.84	4.47	68.28	8.12	56.44	7.55	12.85	3.87	3.16
2	219	219	87.02	74.92	67.85	sp|P02459|CO2A1_BOVIN	Collagen alpha-1(II) chain OS=Bos taurus GN=COL2A1 PE=1 SV=4	0	auto - discordant peptide type	0.000434512	75.4	GETGPPGP	iTRAQ8plex@N-term; Oxidation(P)@6	cleaved P-A@C-term	0.00757619	1030.53	516.273	1030.52	516.269	2	10	2.1.1.209.20	0	6.5366	456.843	6.4988	2.28026	10.0173	2.12821	7.53977	1.19127	8.41391	1.02935	16.4089	1.9508	15.6512	0.604525	11.5199	1.18558	9.17199	186.51	13.53	1041.33	31.46	463.21	22.25	61.61	9.17	55.61
2	219	219	87.02	74.92	67.85	sp|P02459|CO2A1_BOVIN	Collagen alpha-1(II) chain OS=Bos taurus GN=COL2A1 PE=1 SV=4	0	auto - discordant peptide type	0.000434512	95.3	GLQGPAGPPGEKGEPGDDGPSGPDGPPGPQGLAGQR	Arg-add@N-term; iTRAQ8plex(K)@12	cleaved P-G@N-term; missed K-G@12	-0.168374	3762.69	941.681	3762.86	941.723	4	16	9.1.1.1509.29	0	18.7213	1863.08	18.6068			100		100										0	0.43	42.18	6.32	42.5	6.48	0	2.3	0
2	219	219	87.02	74.92	67.85	sp|P02459|CO2A1_BOVIN	Collagen alpha-1(II) chain OS=Bos taurus GN=COL2A1 PE=1 SV=4	0	auto - discordant peptide type	0.000434512	44.43	GNDGQPGPAGPPGPVGPAGGPGFPGAPGAKGEAGPTGAR	iTRAQ8plex@N-term; iTRAQ8plex(K)@30; Dehydrated(E)@32	missed K-G@30	-0.163354	3920.85	981.22	3921.01	981.261	4	12	11.1.1.1578.29	0	26.7787	1050.38	27.1541	1.78022	12.7152	1.05086	10.1495	2.32335	9.6172	0.53716	31.6527	1.00151	25.5985	0.808128	12.8342	2.78672	9.91881	116.44	10.58	411.18	20.1	722.43	26.42	25.71	7.81	22.83
2	219	219	87.02	74.92	67.85	sp|P02459|CO2A1_BOVIN	Collagen alpha-1(II) chain OS=Bos taurus GN=COL2A1 PE=1 SV=4	0	auto - discordant peptide type	0.000434512	72.35	GPPGPVGP	iTRAQ8plex@N-term; Oxidation(P)@3	cleaved A-G@N-term; cleaved P-A@C-term	-0.0228656	996.532	499.273	996.555	499.285	2	10	7.1.1.1443.7	0	16.1317	96.8199	16.1154	1.69774	13.7858	0.700414	11.1542	0.632573	12.0819	1.00012	19.9506	1.57493	21.7941	0.4157	17.2569	1.45197	11.2468	85.09	9	210	14.28	150.72	12.41	36.68	6.56	27.51
2	219	219	87.02	74.92	67.85	sp|P02459|CO2A1_BOVIN	Collagen alpha-1(II) chain OS=Bos taurus GN=COL2A1 PE=1 SV=4	0	auto - discordant peptide type	0.000434512	23.13	GPRGPPGPAGAPGPQGFQGNPGEPGEPGVSGPMGPR	No iTRAQ8plex@N-term	cleaved M-G@N-term; missed R-G@3	-0.000786763	3316.58	830.152	3316.58	830.152	4	11	12.1.1.1048.12	0	19.6784	6360.95	19.7151	56.7834	4.56113	0.730574	6.19175	0.506618	6.73995	35.9053	4.6545	27.0258	5.00045	1.73809	5.57252	3.21384	4.98614	13073.7	110.23	1006.23	42.98	554.51	27.91	6049.3	75.83	2168.59
2	219	219	87.02	74.92	67.85	sp|P02459|CO2A1_BOVIN	Collagen alpha-1(II) chain OS=Bos taurus GN=COL2A1 PE=1 SV=4	0	auto - discordant peptide type	0.000434512	94.75	GPSGDQGASGPAGPSGPR	iTRAQ8plex@N-term	cleaved P-G@N-term	5.96923	1860.88	931.448	1854.91	928.464	2	12	3.1.1.843.29	0	27.3343	249.706	27.2812			100		100						100				21.13	4.47	39.74	6.32	84.55	9	0	4.48	0
2	219	219	87.02	74.92	67.85	sp|P02459|CO2A1_BOVIN	Collagen alpha-1(II) chain OS=Bos taurus GN=COL2A1 PE=1 SV=4	0	auto - discordant peptide type	0.000434512	73.54	NLAPNTANVQMTFLR	No iTRAQ8plex@N-term; Deamidated(N)@5	cleaved D-N@N-term	0.0175322	1689.87	845.942	1689.85	845.933	2	10	9.1.1.1906.20	0	43.0707	57.7314	42.9709															20.25	14.14	126.98	34.93	133.55	36.33	3.52	10	0
2	219	219	87.02	74.92	67.85	sp|P02459|CO2A1_BOVIN	Collagen alpha-1(II) chain OS=Bos taurus GN=COL2A1 PE=1 SV=4	0	auto - discordant peptide type	0.000434512	52.21	QGDRGEAGAQGPMGPAGPAGARG	Gln->pyro-Glu@N-term; Deamidated(Q)@10	cleaved G-M@C-term; missed R-G@4; missed R-G@22	-0.0929842	2047.82	512.962	2047.91	512.986	4	12	7.1.1.1524.20	0	21.1289	804.815	20.9066	3.50469	24.2821	1.29966	21.6766	2.03091	21.2108	5.19865	24.5684	9.76486	24.561	0.01		0.01		42.13	6.32	93.46	9.59	116.06	10.72	45.73	7.07	40.91
2	219	219	87.02	74.92	67.85	sp|P02459|CO2A1_BOVIN	Collagen alpha-1(II) chain OS=Bos taurus GN=COL2A1 PE=1 SV=4	0	auto - discordant peptide type	0.000434512	98.86	SGDYWIDPNQG	iTRAQ8plex@N-term; Amidated@C-term	cleaved G-C@C-term	0.0218094	1553.76	777.889	1553.74	777.878	2	13	16.1.1.991.18	0	20.6509	557.768	20.6166	1.46193	9.29871	3.48437	5.87943	1.65534	6.45418	0.01		0.659499	21.6715	0.68838	8.61226	0.545423	9.01304	191.96	14.28	2736.93	50.77	1033.29	33.53	0	9.16	30.18
2	219	219	87.02	74.92	67.85	sp|P02459|CO2A1_BOVIN	Collagen alpha-1(II) chain OS=Bos taurus GN=COL2A1 PE=1 SV=4	0	auto - discordant peptide type	0.000434512	99	TGPAGPPGNPGPPGPPGPPGPGIDMSAFAGLGQR	iTRAQ8plex@N-term; Deamidated(N)@9; Oxidation(P)@13; Oxidation(P)@16	cleaved E-T@N-term	-0.0377557	3411.64	1138.22	3411.68	1138.23	3	18	8.1.1.1594.30	0	39.6327	637.855	39.517	1.46327	23.0477	0.56065	19.121	0.794417	18.7589	1.76656	24.8185	0.01		0.957261	20.4131	0.721558	21.4535	31.57	5.48	72.36	8.43	81.48	9	27.89	5.48	0
2	219	219	87.02	74.92	67.85	sp|P02459|CO2A1_BOVIN	Collagen alpha-1(II) chain OS=Bos taurus GN=COL2A1 PE=1 SV=4	0	auto - discordant peptide type	0.000434512	94.45	TSRLPIIDIAP	Formyl@N-term	cleaved P-M@C-term; missed R-L@3	0.00303645	1222.7	612.355	1222.69	612.353	2	11	9.1.1.1863.4	0	40.3933	540.955	40.382	3.24669	29.926	2.41586	25.5144	2.24505	26.0966	0.871286	61.8905	8.78834	30.5683	2.10038	27.9378	2.06046	27.619	30.91	5.48	137.59	11.49	101.61	10.15	6.07	3.46	29.16
3	131.18	131.18	58.96	44.63	39.63	sp|P07589|FINC_BOVIN	Fibronectin OS=Bos taurus GN=FN1 PE=1 SV=4	1	auto	2	99	APITGYR	iTRAQ8plex@N-term		-0.0127069	1080.61	541.313	1080.62	541.319	2	12	15.1.1.1477.12	1	23.7755	4902.43	23.9347	0.696464	3.21351	0.418371	2.12216	0.489216	2.18063	0.316117	6.24601	0.21884	9.63479	0.01		3.67548	1.67332	1190.68	33.85	4278.72	64.31	3976.02	63	395.47	23.98	130.39
3	131.18	131.18	58.96	44.63	39.63	sp|P07589|FINC_BOVIN	Fibronectin OS=Bos taurus GN=FN1 PE=1 SV=4	1	auto	2	99	ATITGYR	iTRAQ8plex@N-term		-0.0146542	1084.6	543.309	1084.62	543.316	2	12	15.1.1.1460.12	1	22.7351	1304.87	22.7718	0.324719	4.92313	0.299078	2.56587	0.490704	2.39325	0.375068	6.18875	0.238402	10.3515	0.01		3.46648	1.85798	455.89	21.14	2511.85	49.28	3275.1	56.66	385.33	22.98	116.65
3	131.18	131.18	58.96	44.63	39.63	sp|P07589|FINC_BOVIN	Fibronectin OS=Bos taurus GN=FN1 PE=1 SV=4	1	auto	2	99	CDPVDQCQDSETR	iTRAQ8plex@N-term; Methylthio(C)@1; Methylthio(C)@7		0.00995786	1890.76	631.261	1890.75	631.258	3	16	11.1.1.1841.3	1	42.8753	770.004	42.8047	0.456448	8.39739	0.452929	4.53126	0.660174	4.39948	0.0549279	58.2697	0.0897803	39.762	0.0789924	21.9712	3.25164	3.6942	164.55	12.73	976.77	30.68	1131.4	33.35	14.49	8.43	11.28
3	131.18	131.18	58.96	44.63	39.63	sp|P07589|FINC_BOVIN	Fibronectin OS=Bos taurus GN=FN1 PE=1 SV=4	1	auto	2	99	CNDQDTR	iTRAQ8plex@N-term; Methylthio(C)@1		0.00246224	1200.52	601.267	1200.52	601.266	2	11	6.1.1.870.15	1	9.5972	1332.31	9.6665	0.50874	4.15571	0.4913	2.30055	0.619168	2.3171	0.283189	7.91558	0.145528	14.9595	0.0433874	19.586	3.37078	1.90412	681.58	25.88	3937.53	61.51	3943.49	62.56	277.63	21.47	67.95
3	131.18	131.18	58.96	44.63	39.63	sp|P07589|FINC_BOVIN	Fibronectin OS=Bos taurus GN=FN1 PE=1 SV=4	0	auto - discordant peptide type	2	99	DLQFVEVTDVK	Formyl@N-term; iTRAQ8plex(K)@11		0.00578157	1623.87	812.943	1623.87	812.94	2	15	16.1.1.1206.18	0	33.8428	1796.59	33.746	0.386613	6.35224	0.2131	4.06456	0.514332	3.35101	0.344464	9.15548	0.01		0.0376753	30.5096	3.39783	2.67538	277.17	16.31	913.92	30.03	1752.93	41.13	180.71	15.97	0
3	131.18	131.18	58.96	44.63	39.63	sp|P07589|FINC_BOVIN	Fibronectin OS=Bos taurus GN=FN1 PE=1 SV=4	0	auto - discordant peptide type	2	99	DTLTSRPAQGVVTTLENVSPPR	Formyl@N-term		0.0104569	2365.23	789.419	2365.22	789.415	3	26	3.1.1.943.19	0	33.4653	1206.5	33.4903	1.89328	14.0879	2.3235	10.2179	2.3152	10.4452	0.650679	31.934	1.46871	23.9477	0.861737	13.7706	1.6586	11.5752	92.21	9.59	676.96	25.42	536.05	23.24	23.19	7.07	24.93
3	131.18	131.18	58.96	44.63	39.63	sp|P07589|FINC_BOVIN	Fibronectin OS=Bos taurus GN=FN1 PE=1 SV=4	0	auto - discordant peptide type	2	99	EESLPLVGQQSTVSDVPR	Formyl@N-term		-0.000102491	1967.98	984.997	1967.98	984.997	2	19	14.1.1.1259.29	0	28.1023	546.288	28.1106	0.01		2.03162	15.8989	2.42812	16.0235	0.01		2.63251	28.0028	0.934395	20.8225	1.76504	17.6798	0	2.51	248.11	15.33	235.65	15.3	0	4.28	18.73
3	131.18	131.18	58.96	44.63	39.63	sp|P07589|FINC_BOVIN	Fibronectin OS=Bos taurus GN=FN1 PE=1 SV=4	0	auto - discordant peptide type	2	99	EVTSESGSIVVSGLTPGVEYVYTISVLR	Formyl@N-term		0.0406334	2968.57	990.53	2968.53	990.517	3	17	14.1.1.1575.20	0	47.492	785.286	47.5154	0.650715	15.9141	0.591694	9.78294	0.476008	10.9287	0.765521	18.0408	0.706887	29.4253	1.06039	10.3633	0.605167	11.7317	51.03	7.07	277.58	16.28	177.46	13.53	43.93	7.14	19.32
3	131.18	131.18	58.96	44.63	39.63	sp|P07589|FINC_BOVIN	Fibronectin OS=Bos taurus GN=FN1 PE=1 SV=4	0	auto - discordant peptide type	2	99	FGFCPMAAHEEICTTNEGVMYR	Formyl@N-term; Methylthio(C)@4; Methylthio(C)@13		-0.000969375	2625.03	876.017	2625.03	876.017	3	13	3.1.1.1140.20	0	45.5993	236.487	45.6844	100		100		100						100		100		42.45	6.4	167.49	12.77	229.23	14.97	20.03	5.48	0
3	131.18	131.18	58.96	44.63	39.63	sp|P07589|FINC_BOVIN	Fibronectin OS=Bos taurus GN=FN1 PE=1 SV=4	0	auto - discordant peptide type	2	99	FLATTPNSLLVSWQPPR	Formyl@N-term; Deamidated(N)@7		0.00211814	1955.02	978.516	1955.02	978.515	2	16	3.1.1.1103.25	0	43.3267	7091.96	43.4034	100		100		100				100		100		100		39.53	6.4	456.55	20.76	195.85	14.49	20.15	5.57	48.27
3	131.18	131.18	58.96	44.63	39.63	sp|P07589|FINC_BOVIN	Fibronectin OS=Bos taurus GN=FN1 PE=1 SV=4	1	auto	2	99	FTNVGPDTMR	iTRAQ8plex@N-term		-0.00643662	1440.73	721.371	1440.73	721.374	2	13	3.1.1.829.22	1	26.4639	1834.69	27.0352	0.865035	8.70946	0.335507	6.72067	0.572489	6.20592	0.171022	28.8524	0.01		0.125416	18.8819	2.48238	5.24507	171.49	12.77	397.89	19.8	539.54	22.96	24.81	7.07	0
3	131.18	131.18	58.96	44.63	39.63	sp|P07589|FINC_BOVIN	Fibronectin OS=Bos taurus GN=FN1 PE=1 SV=4	1	auto	2	99	FTQVTPTSLTAQWTAPNVQLTGYR	iTRAQ8plex@N-term		-0.00528539	2983.57	995.529	2983.57	995.531	3	20	2.1.1.749.23	1	39.703	9365.19	39.6601	0.795514	4.62662	0.577164	2.98738	0.774023	2.96343	0.486256	7.72522	0.01		0.173136	8.21759	3.23374	2.57719	598.25	24.08	2596.51	50.08	2767.2	52.34	267.59	19.75	14.13
3	131.18	131.18	58.96	44.63	39.63	sp|P07589|FINC_BOVIN	Fibronectin OS=Bos taurus GN=FN1 PE=1 SV=4	0	auto - discordant peptide type	2	99	GAEPGNEGSTAHSYNQYSQR	Formyl@N-term	cleaved P-G@N-term	0.0373665	2179.95	1090.98	2179.92	1090.97	2	19	6.1.1.855.26	0	8.6836	160.781	8.6276	1.19194	10.7687	0.732249	7.67352	0.967034	7.63488	0.0862968	84.6586	0.01		0.284931	14.0013	1.14952	8.19155	122.5	10.86	450.19	20.88	472.47	21.61	6.49	5.48	0.37
3	131.18	131.18	58.96	44.63	39.63	sp|P07589|FINC_BOVIN	Fibronectin OS=Bos taurus GN=FN1 PE=1 SV=4	0	auto - discordant peptide type	2	99	GATYNIIVEAVK	Formyl@N-term; iTRAQ8plex(K)@12		0.000284295	1608.9	805.459	1608.9	805.459	2	16	6.1.1.1290.22	0	35.3192	863.626	35.2777	0.654571	6.40909	0.375722	4.26333	0.432475	4.4071	0.404955	10.228	0.01		0.201497	8.81298	2.2189	3.48732	296.57	16.88	1018.34	31.38	931.5	30.53	134.26	13.15	9.85
3	131.18	131.18	58.96	44.63	39.63	sp|P07589|FINC_BOVIN	Fibronectin OS=Bos taurus GN=FN1 PE=1 SV=4	0	auto - discordant peptide type	2	99	GNLLQCICTGNGR	Formyl@N-term; Methylthio(C)@6; Methylthio(C)@8; Deamidated(N)@11		-0.0045955	1468.59	735.302	1468.59	735.304	2	13	6.1.1.1463.14	0	45.9653	520.899	46.0604	0.241947	29.4343	1.44586	9.14825	1.07596	9.89284	0.261623	44.5632	1.12454	22.91	0.638291	12.9449	1.29692	10.4238	15.81	4.47	565.19	23.09	334.24	18.57	12.51	5.48	25.61
3	131.18	131.18	58.96	44.63	39.63	sp|P07589|FINC_BOVIN	Fibronectin OS=Bos taurus GN=FN1 PE=1 SV=4	0	auto - discordant peptide type	2	99	HRPRPYPPNVNEEIQIGHVPR	Formyl@N-term		-0.00281342	2532.31	507.469	2532.31	507.469	5	13	3.1.1.1085.3	0	42.1781	207.078	42.1064	2.6065	13.5543	3.01575	10.7049	3.24696	10.8219	1.62226	19.8208	3.29138	17.4891	1.04879	13.6613	1.79085	12.0405	123.77	11.09	856.66	28.62	732.97	27.11	56.37	9.59	54.47
3	131.18	131.18	58.96	44.63	39.63	sp|P07589|FINC_BOVIN	Fibronectin OS=Bos taurus GN=FN1 PE=1 SV=4	0	auto - discordant peptide type	2	99	HTSLQTTSAGSGSFTDVR	Formyl@N-term		-7.56374e-05	1878.87	940.443	1878.87	940.443	2	18	13.1.1.1156.24	0	18.6685	499.804	18.6852	3.2622	30.3982	2.99461	26.9582	2.52335	27.4322	3.80024	31.8481			1.96869	29.0062	1.59267	29.3886	40.8	6.32	224.05	14.63	150.03	12.41	34.78	6.32	0
3	131.18	131.18	58.96	44.63	39.63	sp|P07589|FINC_BOVIN	Fibronectin OS=Bos taurus GN=FN1 PE=1 SV=4	0	auto - discordant peptide type	2	99	IHLYTLNDNAR	Formyl@N-term; Deamidated(N)@7; Deamidated(N)@9		0.00454106	1358.65	680.333	1358.65	680.331	2	17	4.1.1.515.10	0	28.0412	3459.51	28.0762	100		100		100						100		100		60.05	7.75	449.96	20.74	393.68	19.85	24.65	6.63	23.73
3	131.18	131.18	58.96	44.63	39.63	sp|P07589|FINC_BOVIN	Fibronectin OS=Bos taurus GN=FN1 PE=1 SV=4	1	auto	2	99	ISCTIANR	iTRAQ8plex@N-term; Methylthio(C)@3		-0.00531424	1226.64	614.326	1226.64	614.328	2	11	8.1.1.1589.8	1	39.29	676.729	39.4557	0.595123	6.50026	0.453227	3.95009	0.521559	4.07773	0.658504	7.74329	0.0748031	43.9684	0.055544	24.3554	2.78063	3.28874	285.12	16.64	1298.95	35.36	1187.89	34.5	230.86	16.61	12.49
3	131.18	131.18	58.96	44.63	39.63	sp|P07589|FINC_BOVIN	Fibronectin OS=Bos taurus GN=FN1 PE=1 SV=4	1	auto	2	99	ITIMWTPPESPVTGYR	iTRAQ8plex@N-term		-0.00790419	2151.13	718.049	2151.13	718.052	3	16	2.1.1.750.14	1	39.7494	3214.81	40.0914	0.513528	11.1696	0.386165	6.70821	0.550747	6.53596	0.196644	27.3044	0.776003	15.0683	0.0370474	58.8942	3.05792	5.33927	94.75	9.59	426.23	20.3	483.08	21.82	26.55	7.14	49.9
3	131.18	131.18	58.96	44.63	39.63	sp|P07589|FINC_BOVIN	Fibronectin OS=Bos taurus GN=FN1 PE=1 SV=4	0	auto - discordant peptide type	2	99	ITIMWTPPESPVTGYRVD	iTRAQ8plex@N-term	cleaved D-V@C-term; missed R-V@16	0.00433649	2365.23	789.418	2365.23	789.417	3	13	3.1.1.1060.20	0	40.6626	97.9191	40.6243	0.60088	20.0183	0.728152	11.0488	0.472302	13.0529	0.364366	33.603	1.46633	22.5658	0.688378	14.3376	2.1899	10.534	31.1	5.57	225.45	14.63	116.21	11.05	13.8	4.47	26.45
3	131.18	131.18	58.96	44.63	39.63	sp|P07589|FINC_BOVIN	Fibronectin OS=Bos taurus GN=FN1 PE=1 SV=4	0	auto - discordant peptide type	2	99	IVYSPSVEGSSTELNLPETAN	iTRAQ8plex@N-term	cleaved N-S@C-term	0.026631	2510.3	837.773	2510.27	837.764	3	15	3.1.1.876.27	0	29.362	709.242	29.3121	0.540423	11.2706	0.470167	6.53372	0.38595	7.43732	0.373146	17.1161	0.0957309	54.6017	0.059549	32.7237	1.79512	5.86247	94.11	9.59	489.79	21.63	319.51	18.11	47.55	7.81	5.81
3	131.18	131.18	58.96	44.63	39.63	sp|P07589|FINC_BOVIN	Fibronectin OS=Bos taurus GN=FN1 PE=1 SV=4	0	auto - discordant peptide type	2	99	LGVRPSQGGEAPR	Formyl@N-term; Deamidated(Q)@7		0.00614692	1351.69	676.852	1351.68	676.849	2	17	8.1.1.1342.21	0	24.2007	1151.7	24.038	4.65669	23.0869	2.29832	20.849	2.83882	20.9016	2.12921	32.2877	4.07884	30.1686	0.410171	37.0484	2.97257	21.6581	63.78	7.81	188.31	13.53	184.84	13.56	21.34	5.48	19.47
3	131.18	131.18	58.96	44.63	39.63	sp|P07589|FINC_BOVIN	Fibronectin OS=Bos taurus GN=FN1 PE=1 SV=4	1	auto	2	99	LTVGLTR	iTRAQ8plex@N-term		-0.00867384	1062.66	532.338	1062.67	532.342	2	11	7.1.1.1865.5	1	42.0623	1932.95	42.6662	0.482961	3.99045	0.22096	2.76033	0.439786	2.39214	0.0975319	15.2154	0.139872	12.5637	0.01		3.19987	1.82401	715.61	26.13	1958.55	43.92	3097.83	54.82	105.75	16	72.23
3	131.18	131.18	58.96	44.63	39.63	sp|P07589|FINC_BOVIN	Fibronectin OS=Bos taurus GN=FN1 PE=1 SV=4	0	auto - discordant peptide type	2	99	PDTGVLTVSWER	Formyl@N-term	cleaved N-P@N-term	-0.000662454	1386.68	694.346	1386.68	694.346	2	16	6.1.1.1205.17	0	30.0902	640.729	30.1798	2.29214	23.5169	1.27173	20.6895	2.57877	20.1616	0.01		3.47845	27.4366	1.25567	22.8015	2.99745	20.5701	53.13	7.14	176.34	13.15	284.16	16.58	0	6.54	28.1
3	131.18	131.18	58.96	44.63	39.63	sp|P07589|FINC_BOVIN	Fibronectin OS=Bos taurus GN=FN1 PE=1 SV=4	0	auto - discordant peptide type	2	99	PTVDQVDDTSIVVR	No iTRAQ8plex@N-term	cleaved D-P@N-term	0.00780116	1542.8	772.406	1542.79	772.402	2	16	3.1.1.2699.13	0	58.2146	123.023	58.188	1.976	17.3015	1.72741	13.1261	2.94872	12.8312	0.760579	37.9007	3.1121	21.9838	1.79585	14.5494	1.51078	14.7519	62.38	7.81	326.22	17.78	442.53	20.78	17.57	6.32	34.24
3	131.18	131.18	58.96	44.63	39.63	sp|P07589|FINC_BOVIN	Fibronectin OS=Bos taurus GN=FN1 PE=1 SV=4	0	auto - discordant peptide type	2	99	PYPPNVNEEIQIGHVPR	Formyl@N-term	cleaved R-P@N-term	0.0109772	1986.01	994.011	1986	994.005	2	17	16.1.1.1185.28	0	32.564	154.1	32.5741	5.69309	39.6072	6.34759	35.8906	6.7603	36.051	8.66956	39.9006			4.71719	37.3465	3.67446	37.735	30.26	5.48	201.83	13.89	170.82	13.11	33.72	6.32	0
3	131.18	131.18	58.96	44.63	39.63	sp|P07589|FINC_BOVIN	Fibronectin OS=Bos taurus GN=FN1 PE=1 SV=4	1	auto	2	99	QYNVGPAASQYPLR	iTRAQ8plex@N-term		0.00099175	1866.99	623.337	1866.99	623.337	3	18	2.1.1.507.11	1	24.8353	5133.27	24.6296	0.821362	3.50699	0.594118	2.28343	1.1955	2.09757	0.221484	11.5418	0.100337	23.7283	0.288931	4.25728	2.28272	2.06538	1050.16	31.91	4544.12	66.6	7266.44	83.92	207.22	23.64	44.71
3	131.18	131.18	58.96	44.63	39.63	sp|P07589|FINC_BOVIN	Fibronectin OS=Bos taurus GN=FN1 PE=1 SV=4	0	auto - discordant peptide type	2	99	RPGAEPGNEGSTAHSYNQYSQR	Formyl@N-term		0.0134029	2433.08	812.035	2433.07	812.03	3	26	6.1.1.1020.15	0	18.7967	2103.46	19.3549	1.63788	14.6472	0.654778	11.8746	1.06098	11.3316	0.448018	35.1766	0.01		0.714314	14.4252	0.794902	13.5979	73.59	8.37	175.99	13.15	226.62	14.9	14.73	5	0
3	131.18	131.18	58.96	44.63	39.63	sp|P07589|FINC_BOVIN	Fibronectin OS=Bos taurus GN=FN1 PE=1 SV=4	0	auto - discordant peptide type	2	99	SAGSGSFTDVR	iTRAQ8plex@N-term	cleaved T-S@N-term	-0.0358582	1386.67	463.23	1386.7	463.242	3	16	11.1.1.1724.7	0	35.6919	336.143	35.5518	1.12666	18.5057	1.11559	13.6023	4.14127	12.7701	1.8181	20.6175	0.01		0.961766	16.3587	5.68448	12.8817	51.81	7.14	306.89	17.49	905.33	29.38	61.18	10.1	0.49
3	131.18	131.18	58.96	44.63	39.63	sp|P07589|FINC_BOVIN	Fibronectin OS=Bos taurus GN=FN1 PE=1 SV=4	0	auto - discordant peptide type	2	99	SHYAIGEEWER	Formyl@N-term	cleaved V-S@N-term	0.00585148	1403.62	702.816	1403.61	702.813	2	12	12.1.1.1308.19	0	35.6439	208.078	35.5464			100		100						100		100		18.81	4.47	269.42	15.94	114.1	11.05	0	6.84	8.24
3	131.18	131.18	58.96	44.63	39.63	sp|P07589|FINC_BOVIN	Fibronectin OS=Bos taurus GN=FN1 PE=1 SV=4	0	auto - discordant peptide type	2	99	SSPVVIDASTAIDAPSNLR	Formyl@N-term		0.00408868	1939.99	971.002	1939.99	971	2	18	2.1.1.616.26	0	31.5358	863.008	31.2404	3.1001	22.812	2.61305	19.8047	1.98244	20.4206	3.80781	23.6908	0.01		0.978976	23.8489	1.43297	22.0505	61.47	7.75	309.95	17.2	186.87	13.93	55.25	7.81	0
3	131.18	131.18	58.96	44.63	39.63	sp|P07589|FINC_BOVIN	Fibronectin OS=Bos taurus GN=FN1 PE=1 SV=4	0	auto - discordant peptide type	2	99	STTPDITGYR	No iTRAQ8plex@N-term		-0.00095067	1109.53	555.774	1109.54	555.775	2	10	17.1.1.1551.7	0	20.0669	426.092	20.234	100		100		100		100						100		31.9	5.48	39.69	6.32	47.21	7.07	128.13	11.05	4.89
3	131.18	131.18	58.96	44.63	39.63	sp|P07589|FINC_BOVIN	Fibronectin OS=Bos taurus GN=FN1 PE=1 SV=4	0	auto - discordant peptide type	2	99	SVDQGLSQPTDDSCFDPYTVSHYAIGEEWER	Formyl@N-term; Methylthio(C)@14	cleaved N-S@N-term	0.0496005	3604.55	1202.53	3604.5	1202.51	3	15	4.1.1.678.31	0	38.0773	131.795	38.2055	0.236854	35.8384	0.640174	13.4484	0.652168	14.1642	0.497237	33.2696	0.8001	42.4521	1.95853	12.8936	0.369806	19.6214	9.25	3.16	149.56	11.92	121.08	11.05	14.21	4.47	10.89
3	131.18	131.18	58.96	44.63	39.63	sp|P07589|FINC_BOVIN	Fibronectin OS=Bos taurus GN=FN1 PE=1 SV=4	0	auto - discordant peptide type	2	99	SYTITGLQPGTDYK	Formyl@N-term; iTRAQ8plex(K)@14		-0.0019025	1874.95	938.485	1874.96	938.486	2	18	3.1.1.792.30	0	24.2159	9289.4	24.1005	0.430562	3.25	0.220338	2.1342	0.370938	1.9489	0.24852	5.76199	0.01		0.01		6.41878	1.32994	1062.17	31.89	3251.65	56.38	4350.22	65.25	448.63	25.24	42.75
3	131.18	131.18	58.96	44.63	39.63	sp|P07589|FINC_BOVIN	Fibronectin OS=Bos taurus GN=FN1 PE=1 SV=4	0	auto - discordant peptide type	2	99	TALDSPSGIDFSDITANSFTVHWIAPR	Formyl@N-term		0.00791738	2945.43	982.816	2945.42	982.814	3	16	3.1.1.2695.23	0	57.9843	392.312	57.9408	0.905679	18.4556	0.595748	13.0944	0.880502	12.7872	0.307523	43.6875	0.320091	61.352	0.794876	14.6917	0.409253	17.4126	42.46	6.4	167.08	12.73	196.24	13.89	10.55	4.47	5.23
3	131.18	131.18	58.96	44.63	39.63	sp|P07589|FINC_BOVIN	Fibronectin OS=Bos taurus GN=FN1 PE=1 SV=4	0	auto - discordant peptide type	2	99	TEIDKPSQMQVTDVQDNSISVR	Formyl@N-term; iTRAQ8plex(K)@5; Deamidated(N)@17		-0.0101462	2822.38	941.801	2822.39	941.804	3	15	12.1.1.1368.28	0	39.3359	117.315	39.2229	0.783077	14.1626	0.45325	9.66695	0.728662	9.16528	0.282456	33.4587	0.220582	51.2042	0.244801	19.4605	2.93381	7.98924	63.46	7.81	219.73	14.63	280.72	16.58	16.75	5.48	6.23
3	131.18	131.18	58.96	44.63	39.63	sp|P07589|FINC_BOVIN	Fibronectin OS=Bos taurus GN=FN1 PE=1 SV=4	0	auto - discordant peptide type	2	99	TETITGFQVDAIPANGQTPIQR	Formyl@N-term; Deamidated(N)@15		0.00467367	2385.19	796.069	2385.18	796.068	3	18	2.1.1.608.18	0	31.0286	1057.17	30.9938			100		100				100		100		100		0	2.27	224.38	14.63	291.7	16.88	3.69	4.47	48.34
3	131.18	131.18	58.96	44.63	39.63	sp|P07589|FINC_BOVIN	Fibronectin OS=Bos taurus GN=FN1 PE=1 SV=4	1	auto	2	99	TFYQIGDSWEK	iTRAQ8plex@N-term; iTRAQ8plex(K)@11		-0.000366338	1981.04	661.354	1981.04	661.354	3	16	5.1.1.828.8	1	31.9478	577.376	31.868	1.29896	5.27656	0.775924	3.98372	0.906859	4.05282	1.85701	5.4188	0.502311	14.5792	0.380192	6.42981	2.23156	3.83639	577.79	23.58	2064.67	44.68	1917.64	43.89	604.45	25.77	77.87
3	131.18	131.18	58.96	44.63	39.63	sp|P07589|FINC_BOVIN	Fibronectin OS=Bos taurus GN=FN1 PE=1 SV=4	1	auto	2	99	TFYSCTTEGR	iTRAQ8plex@N-term; Methylthio(C)@5		0.00144296	1513.69	757.85	1513.68	757.85	2	15	5.1.1.659.25	1	21.6247	456.435	21.9389	0.39207	8.68346	0.244792	5.2797	0.307663	5.32959	0.326161	12.1507	0.01		0.0782487	20.5489	2.8148	3.70185	148.37	11.96	554.16	23.15	553.49	23.47	90.32	10.58	0
3	131.18	131.18	58.96	44.63	39.63	sp|P07589|FINC_BOVIN	Fibronectin OS=Bos taurus GN=FN1 PE=1 SV=4	0	auto - discordant peptide type	2	99	TKTETITGFQVDAIPANGQTPIQR	Formyl@N-term; iTRAQ8plex(K)@2; Deamidated(N)@17	missed K-T@2	0.00475762	2918.53	973.852	2918.53	973.85	3	22	2.1.1.611.26	0	31.227	589.464	31.117	0.461116	20.553	0.386991	12.9951	1.23379	11.3585	0.01		0.304732	45.7899	0.287447	22.1815	4.51656	10.7812	30.74	5.48	154.33	12.37	391.01	19.31	0	10.89	7.08
3	131.18	131.18	58.96	44.63	39.63	sp|P07589|FINC_BOVIN	Fibronectin OS=Bos taurus GN=FN1 PE=1 SV=4	0	auto - discordant peptide type	2	99	TPFITNPGYDTGNGIQLPGTSGQQPSLGQQMIFEEHGFR	Formyl@N-term; Deamidated(N)@13		0.00889054	4247.99	1063.01	4247.99	1063	4	13	12.1.1.1493.26	0	47.0288	345.027	47.0422	1.2063	22.8831	0.733495	17.4891	0.370887	21.3194	0.303681	55.3523	5.45799	20.5446	1.01811	19.3574	1.34372	17.9767	32.19	5.57	117.09	10.58	47.05	7.14	5.93	3.16	50.76
3	131.18	131.18	58.96	44.63	39.63	sp|P07589|FINC_BOVIN	Fibronectin OS=Bos taurus GN=FN1 PE=1 SV=4	0	auto - discordant peptide type	2	99	VDVIPVNLPGEHGQR	No iTRAQ8plex@N-term		-2.9157e-05	1628.86	543.962	1628.86	543.962	3	11	3.1.1.1055.2	0	40.3245	144.741	40.2546	1.2747	17.5487	1.23082	12.2635	1.0251	13.0533	1.77084	18.289	1.08569	31.0009	0.649072	16.7328	1.49077	13.2909	51.88	7.14	299.67	16.91	198.34	14.28	52.74	7.75	15.4
3	131.18	131.18	58.96	44.63	39.63	sp|P07589|FINC_BOVIN	Fibronectin OS=Bos taurus GN=FN1 PE=1 SV=4	0	auto - discordant peptide type	2	99	VFAVNQGR	iTRAQ8plex@N-term; Deamidated(N)@5		-0.00408389	1194.66	598.338	1194.67	598.34	2	12	6.1.1.1106.20	0	24.0343	769.126	24.1188	0.632201	6.85797	0.245903	5.25603	0.595424	4.4416	0.174996	19.623	0.01		0.01		4.07878	3.70726	269.31	16	626.64	24.98	1205.8	34.09	54.55	10.54	3.43
3	131.18	131.18	58.96	44.63	39.63	sp|P07589|FINC_BOVIN	Fibronectin OS=Bos taurus GN=FN1 PE=1 SV=4	0	auto - discordant peptide type	2	99	VGPAASQYPLR	Formyl@N-term	cleaved N-V@N-term	-0.00618883	1185.61	593.811	1185.61	593.814	2	15	15.1.1.1432.11	0	21.0315	1045.01	21.1143	1.35847	14.8017	0.737183	11.1451	0.71998	11.8073	1.48356	16.6544	0.01		0.941347	12.6608	0.493411	14.9931	69.85	8.19	226.75	14.8	175.99	13.38	55.82	7.81	0
3	131.18	131.18	58.96	44.63	39.63	sp|P07589|FINC_BOVIN	Fibronectin OS=Bos taurus GN=FN1 PE=1 SV=4	0	auto - discordant peptide type	2	99	VNEEIQIGHVPR	Formyl@N-term; Deamidated(N)@2	cleaved N-V@N-term	0.000229288	1418.72	710.365	1418.72	710.365	2	13	12.1.1.1374.18	0	39.6892	145.61	39.6542			1.03077	46.698	1.00379	48.7867							1.91597	47.7423	19.7	14.14	181.72	41.59	140.63	37.82	44.78	22.36	27.66
3	131.18	131.18	58.96	44.63	39.63	sp|P07589|FINC_BOVIN	Fibronectin OS=Bos taurus GN=FN1 PE=1 SV=4	0	auto - discordant peptide type	2	99	VPGTSASATLTGLTR	No iTRAQ8plex@N-term		0.00314354	1430.78	716.395	1430.77	716.394	2	16	4.1.1.422.28	0	22.3694	336.602	22.3179	0.516458	17.68	0.927467	8.73984	0.641136	9.93042	0.506555	23.5738	1.96381	16.4302	0.994545	10.288	0.986077	10.0591	39.82	6.4	427.78	20.12	235	15.65	28.58	6.4	52.77
3	131.18	131.18	58.96	44.63	39.63	sp|P07589|FINC_BOVIN	Fibronectin OS=Bos taurus GN=FN1 PE=1 SV=4	0	auto - discordant peptide type	2	99	VREEVVTVGNSVDQGLSQPTDDSCFDPYTVSHYAIGEEWER	Formyl@N-term; Deamidated(N)@10; Methylthio(C)@24	missed R-E@2	0.0153166	4688.07	1173.03	4688.06	1173.02	4	21	4.1.1.793.31	0	45.1613	205.125	45.2282	0.01		1.30984	18.5328	1.19386	19.3401	1.89998	26.6404	0.920607	53.5782	1.28847	20.9029	1.00733	21.5654	0	1.54	151.66	11.96	109.85	10.58	26.91	5.57	6.21
3	131.18	131.18	58.96	44.63	39.63	sp|P07589|FINC_BOVIN	Fibronectin OS=Bos taurus GN=FN1 PE=1 SV=4	0	auto - discordant peptide type	2	99	VTDATETTITISWR	Formyl@N-term		-0.00873708	1620.79	811.403	1620.8	811.407	2	14	5.1.1.953.15	0	39.6429	138.714	39.6746	0.208577	41.0966	1.17072	13.3851	0.982982	14.1717	0.395291	41.8491	0.644625	38.4143	0.245432	25.857	1.27085	14.6902	8.04	3.16	269.96	15.97	180.13	13.56	11.15	4.47	8.66
3	131.18	131.18	58.96	44.63	39.63	sp|P07589|FINC_BOVIN	Fibronectin OS=Bos taurus GN=FN1 PE=1 SV=4	0	auto - discordant peptide type	2	99	VTGVFTTLQPLGSIPHYN	Formyl@N-term	cleaved N-T@C-term	0.00416801	1971.01	986.514	1971.01	986.512	2	13	4.1.1.746.24	0	42.2454	318.728	42.1385	4.79479	79.4837	21.5193	75.1077	6.70036	75.6632			13.8715	79.4121	7.80188	75.9402	10.2833	75.6178	16.93	4.47	454.54	20.64	112.47	11.49	14.01	4.47	17.07
3	131.18	131.18	58.96	44.63	39.63	sp|P07589|FINC_BOVIN	Fibronectin OS=Bos taurus GN=FN1 PE=1 SV=4	0	auto - discordant peptide type	2	99	VTWAPPSSIELTNLLVR	No iTRAQ8plex@N-term		0.014372	1895.07	948.54	1895.05	948.533	2	12	1.1.1.1072.10	0	46.3255	56.9795	46.279															6.1	4.24	35.81	10.1	14.83	6.93	2.15	3	4.99
3	131.18	131.18	58.96	44.63	39.63	sp|P07589|FINC_BOVIN	Fibronectin OS=Bos taurus GN=FN1 PE=1 SV=4	0	auto - discordant peptide type	2	99	WCGTTQNYDADQK	Formyl@N-term; Methylthio(C)@2; iTRAQ8plex(K)@13		0.0027277	1906.82	954.415	1906.81	954.414	2	14	6.1.1.1076.27	0	22.2156	1843.44	22.102	0.444379	7.3202	0.277523	4.51674	0.493717	4.0978	0.184454	17.068	0.119097	32.4967	0.265784	7.24155	2.15874	3.38716	211.66	14.28	790.75	27.77	1117.93	33.02	64.29	10.82	19.77
3	131.18	131.18	58.96	44.63	39.63	sp|P07589|FINC_BOVIN	Fibronectin OS=Bos taurus GN=FN1 PE=1 SV=4	0	auto - discordant peptide type	2	99	WKCDPVDQCQDSETR	Formyl@N-term; iTRAQ8plex(K)@2; Methylthio(C)@3; Methylthio(C)@9	missed K-C@2	0.00578646	2232.93	745.316	2232.92	745.314	3	18	3.1.1.943.17	0	33.462	540.472	33.4903	0.478273	10.0593	0.320242	6.25684	0.889717	5.21674	0.170983	29.9827	0.525245	16.6411	0.177598	13.5022	2.51155	4.85872	115.9	10.58	464.24	21.42	1024.97	31.35	30.32	9	44.36
3	131.18	131.18	58.96	44.63	39.63	sp|P07589|FINC_BOVIN	Fibronectin OS=Bos taurus GN=FN1 PE=1 SV=4	0	auto - discordant peptide type	2	99	WLPSSSPVTGYR	No iTRAQ8plex@N-term		0.00917852	1348.69	675.351	1348.68	675.346	2	11	9.1.1.1768.13	0	34.5856	878.191	34.7428	1.84014	16.9501	1.074	13.3997	1.50475	13.2613	1.56771	21.3378	1.45232	28.1412	0.45606	19.7049	0.453398	19.0851	63.44	7.81	221.5	14.66	246.62	15.62	39.55	7.07	17.45
3	131.18	131.18	58.96	44.63	39.63	sp|P07589|FINC_BOVIN	Fibronectin OS=Bos taurus GN=FN1 PE=1 SV=4	0	auto - discordant peptide type	2	99	YEKPGSPPR	Formyl@N-term; iTRAQ8plex(K)@3		-0.00103572	1361.72	681.869	1361.72	681.87	2	11	9.1.1.1620.22	0	25.5285	451.624	25.4869	0.594208	7.82795	0.236584	5.77853	0.467823	5.0349	0.43127	11.7581	0.146917	33.2304	0.137879	15.4156	3.71467	3.83864	192.41	13.53	458.28	21.28	720.15	26.48	102.19	11.49	16.58
3	131.18	131.18	58.96	44.63	39.63	sp|P07589|FINC_BOVIN	Fibronectin OS=Bos taurus GN=FN1 PE=1 SV=4	0	auto - discordant peptide type	2	99	YSFCTDHTVLVQTR	Formyl@N-term; Methylthio(C)@4		-0.000194356	1742.78	872.395	1742.78	872.395	2	11	12.1.1.3019.26	0	58.346	158.882	58.3593	5.18845	30.3116	5.884	28.9099	2.55589	29.4641	1.2122	42.3674	2.61762	37.8699	0.801972	33.734	4.33007	29.3776	102.77	10.1	697.2	25.69	240.67	16.31	17.57	5.48	18.07
3	131.18	131.18	58.96	44.63	39.63	sp|P07589|FINC_BOVIN	Fibronectin OS=Bos taurus GN=FN1 PE=1 SV=4	1	auto	1.95861	99	EDRVPPSR	iTRAQ8plex@N-term	missed R-V@3	-0.00784028	1258.69	420.569	1258.69	420.572	3	11	1.1.1.607.8	1	17.5791	225.518	17.4986	0.949341	15.8857	0.429388	11.8742	1.3252	9.90905	4.12449	11.5161	0.566625	41.8577	0.369661	18.3606	2.68278	9.69313	52.4	7.07	141.78	11.92	347.73	18.36	166.59	13.15	10.9
3	131.18	131.18	58.96	44.63	39.63	sp|P07589|FINC_BOVIN	Fibronectin OS=Bos taurus GN=FN1 PE=1 SV=4	1	auto	1.92082	99	SEPLIGR	iTRAQ8plex@N-term		-0.00431365	1074.63	538.322	1074.63	538.324	2	12	12.1.1.1434.7	1	43.3619	1630.58	42.7299	0.492791	5.58421	0.654116	2.85257	1.22998	2.66376	0.126673	23.9957	0.134481	21.4073	0.0843444	14.8996	3.74506	2.48141	382.72	19.6	3038.99	54.2	4541.16	66.42	71.99	17.2	36.4
3	131.18	131.18	58.96	44.63	39.63	sp|P07589|FINC_BOVIN	Fibronectin OS=Bos taurus GN=FN1 PE=1 SV=4	0	auto - discordant peptide type	1.26761	99	FLATTPNSL	iTRAQ8plex@N-term	cleaved L-L@C-term	0.000296349	1266.71	634.364	1266.71	634.364	2	13	8.1.1.1488.14	0	33.1276	772.646	33.161	0.594794	6.49142	0.425246	4.01215	0.662108	3.82638	0.169607	19.5398	0.105924	31.1265	0.107149	12.8853	1.99105	3.43613	284.86	16.61	1218.32	34.37	1507.46	38.44	59.44	11.49	17.68
3	131.18	131.18	58.96	44.63	39.63	sp|P07589|FINC_BOVIN	Fibronectin OS=Bos taurus GN=FN1 PE=1 SV=4	0	auto - discordant peptide type	1.1549	99	DLEVIAATPTSLLISWDAPAVTVR	Formyl@N-term		0.00430509	2565.37	856.132	2565.37	856.13	3	18	2.1.1.872.10	0	47.242	2499.75	47.1591	6.57142	64.2414	2.09951	63.462	5.20307	62.9579			12.1389	65.6437	5.62211	63.3409	5.06014	63.3466	42.25	6.32	80.75	9	159.03	12.37	1.04	3.16	27.2
3	131.18	131.18	58.96	44.63	39.63	sp|P07589|FINC_BOVIN	Fibronectin OS=Bos taurus GN=FN1 PE=1 SV=4	1	auto	1.08619	93.5	IGDTWSK	iTRAQ8plex@N-term; iTRAQ8plex(K)@7		-0.00329142	1413.8	472.275	1413.81	472.277	3	11	2.1.1.546.6	1	27.2126	3231.65	27.2593	0.31179	8.19396	4.35811	2.23357	1.5294	2.52367	0.0611841	50.0204	0.01		0.123373	10.7032	4.29694	2.34629	274.1	21.68	22919.3	146.47	6391.74	85.48	39.36	19.67	5.37
3	131.18	131.18	58.96	44.63	39.63	sp|P07589|FINC_BOVIN	Fibronectin OS=Bos taurus GN=FN1 PE=1 SV=4	0	auto - discordant peptide type	1.02228	99	VEYELSEEGDEPQYLDLPSTATSVNIPDLLPGR	Formyl@N-term		0.0326706	3673.78	1225.6	3673.75	1225.59	3	16	8.1.1.1667.28	0	44.1059	470.043	44.0531	0.592001	24.5716	0.563099	14.3231	0.929992	13.6468	0.743445	28.912	0.01		0.473264	19.0632	0.512443	18.01	20.36	4.47	115.85	10.58	152.05	12.21	18.71	5	0
3	131.18	131.18	58.96	44.63	39.63	sp|P07589|FINC_BOVIN	Fibronectin OS=Bos taurus GN=FN1 PE=1 SV=4	1	auto	0.935542	90.72	ITCTSR	iTRAQ8plex@N-term; Methylthio(C)@3		-0.00679393	1029.52	515.767	1029.53	515.77	2	10	3.1.1.713.18	1	19.3706	3033.89	18.7249	0.452344	5.19721	0.335967	3.04264	0.54796	2.84958	0.301073	8.86403	0.161906	17.2686	0.106778	10.3206	2.94497	2.31751	423.51	20.27	1881.69	42.72	2438.91	48.88	206.27	17.8	52.83
3	131.18	131.18	58.96	44.63	39.63	sp|P07589|FINC_BOVIN	Fibronectin OS=Bos taurus GN=FN1 PE=1 SV=4	0	auto - discordant peptide type	0.876148	99	QYLDLPSTATSVNIPDLLPGR	Gln->pyro-Glu@N-term; Deamidated(N)@13	cleaved P-Q@N-term	0.0276776	2253.18	1127.6	2253.15	1127.58	2	13	13.1.1.1576.24	0	44.3922	63.4905	44.3477			100		100								100		20.56	4.47	96.21	9.59	58.81	7.81	17.83	4.47	8.42
3	131.18	131.18	58.96	44.63	39.63	sp|P07589|FINC_BOVIN	Fibronectin OS=Bos taurus GN=FN1 PE=1 SV=4	0	auto - discordant peptide type	0.869666	99	QRLPVSR	Gln->pyro-Glu@N-term	cleaved G-Q@N-term; missed R-L@2	-0.00927916	837.473	419.744	837.482	419.748	2	10	10.1.1.1644.4	0	26.6721	305.529	26.5993	17.37	24.0864	2.81677	24.2434	6.95343	23.5675	7.71757	27.3626	13.4428	27.5343	3.68783	25.3626	8.93337	23.7809	173.81	12.77	168.61	13.23	330.77	17.89	56.51	8.43	46.88
3	131.18	131.18	58.96	44.63	39.63	sp|P07589|FINC_BOVIN	Fibronectin OS=Bos taurus GN=FN1 PE=1 SV=4	0	auto - discordant peptide type	0.79588	99	IVYSPSVEGSSTELN	iTRAQ8plex@N-term	cleaved N-L@C-term	0.00295222	1884.97	943.49	1884.96	943.488	2	12	2.1.1.476.30	0	22.9676	559.779	22.9128	0.525003	15.1164	0.480657	8.59772	0.610082	8.64879	0.690424	16.8372	0.01		0.281797	16.3942	3.21749	7.15267	52.03	7.14	284.96	16.55	287.43	16.91	50.07	7.81	0
3	131.18	131.18	58.96	44.63	39.63	sp|P07589|FINC_BOVIN	Fibronectin OS=Bos taurus GN=FN1 PE=1 SV=4	0	auto - discordant peptide type	0.764472	99	PAQGVVTTLENVSPPR	Formyl@N-term	cleaved R-P@N-term	0.021233	1691.91	846.96	1691.88	846.949	2	16	4.1.1.571.22	0	31.4812	306.855	31.378	1.92976	8.90728	1.38408	6.86437	1.65233	6.92602	0.302091	32.64	0.01		0.780943	9.30047	3.01541	6.86437	231.16	14.97	991.81	30.92	940.93	30.59	26.48	8.49	0
3	131.18	131.18	58.96	44.63	39.63	sp|P07589|FINC_BOVIN	Fibronectin OS=Bos taurus GN=FN1 PE=1 SV=4	0	auto - discordant peptide type	0.688246	99	DSMIWDCTCIGAGR	Formyl@N-term; Methylthio(C)@7; Methylthio(C)@9		0.00935234	1646.61	824.313	1646.6	824.308	2	15	15.1.1.1844.18	0	46.3577	382.337	46.0758	1.73982	27.3131	2.06181	21.4498	2.07406	21.7875	3.49221	25.9913	4.1159	30.0288	2.29901	22.7144	2.77402	22.1207	30.14	5.48	213.67	14.28	170.81	13.15	44.27	7.14	24.85
3	131.18	131.18	58.96	44.63	39.63	sp|P07589|FINC_BOVIN	Fibronectin OS=Bos taurus GN=FN1 PE=1 SV=4	0	auto - discordant peptide type	0.621602	99	TNTNVNCPIECFMPLDVQA	iTRAQ8plex@N-term; Deamidated(N)@2; Methylthio(C)@7; Methylthio(C)@11	cleaved A-D@C-term	0.00159206	2505.1	836.042	2505.1	836.041	3	11	13.1.1.3087.10	0	57.889	448.519	57.929	0.240737	19.7781	0.427398	8.31069	0.542369	8.36749	0.290187	25.3293	0.0914055	82.0985	0.244152	16.6029	3.4375	6.82921	29.17	5.48	309.8	17.2	312.42	17.61	25.73	6.32	3.86
3	131.18	131.18	58.96	44.63	39.63	sp|P07589|FINC_BOVIN	Fibronectin OS=Bos taurus GN=FN1 PE=1 SV=4	0	auto - discordant peptide type	0.508638	99	GATYNIIVEAVKDQQR	Formyl@N-term; iTRAQ8plex(K)@12	missed K-D@12	0.00827456	2136.16	713.059	2136.15	713.057	3	11	5.1.1.873.8	0	34.7197	55.2627	34.7013	1.20882	15.2101	0.721792	11.7268	0.884837	11.8106	0.141056	71.6592	1.37742	21.2274	0.18182	29.5793	3.67584	10.788	73.78	8.43	263.54	15.97	256.74	15.97	6.3	4.47	29.3
3	131.18	131.18	58.96	44.63	39.63	sp|P07589|FINC_BOVIN	Fibronectin OS=Bos taurus GN=FN1 PE=1 SV=4	0	auto - discordant peptide type	0.473661	99	SFTVHWIAPR	Formyl@N-term	cleaved N-S@N-term	0.00469961	1240.64	621.327	1240.64	621.325	2	16	15.1.1.1789.9	0	42.9534	915.266	43.1804	100		100		100								100		42.43	6.4	169.23	12.81	196.54	13.93	31.51	6.32	18.94
3	131.18	131.18	58.96	44.63	39.63	sp|P07589|FINC_BOVIN	Fibronectin OS=Bos taurus GN=FN1 PE=1 SV=4	0	auto - discordant peptide type	0.441291	99	IVYSPSVEGSST	iTRAQ8plex@N-term	cleaved T-E@C-term	-0.0107454	1528.78	765.398	1528.79	765.404	2	12	2.1.1.411.22	0	18.9851	0	-1	0.668668	50.699	0.931915	27.8368	1.76155	26.4137	0.359326	116.888	0.662472	85.7156	0.20258	73.3468	3.02606	26.4012	24.82	11.18	206.93	31.62	310.84	38.86	9.76	11.18	8.57
3	131.18	131.18	58.96	44.63	39.63	sp|P07589|FINC_BOVIN	Fibronectin OS=Bos taurus GN=FN1 PE=1 SV=4	1	auto	0.365523	62.93	YTGNTYR	iTRAQ8plex@N-term		-0.00814558	1177.6	589.805	1177.6	589.809	2	11	10.1.1.1656.13	1	27.4251	494.029	27.4602	0.858458	7.0959	0.780511	4.41123	0.762727	4.67867	0.518525	11.6924	0.122662	42.4338	0.231645	10.7735	3.48262	4.00098	260.25	15.97	1415.49	36.81	1099.24	33.33	115.03	12.81	12.96
3	131.18	131.18	58.96	44.63	39.63	sp|P07589|FINC_BOVIN	Fibronectin OS=Bos taurus GN=FN1 PE=1 SV=4	0	auto - discordant peptide type	0.359519	99	PRPYPPNVNEEIQIGHVPR	iTRAQ8plex@N-term; Oxidation(P)@1; Deamidated(N)@7	cleaved R-P@N-term	-0.0307075	2532.31	634.084	2532.34	634.092	4	11	3.1.1.1084.4	0	42.1183	86.3253	42.1064	11.6502	54.5553	11.9266	53.0331	9.65421	53.2281	6.13593	59.7357	25.1534	55.2835	6.51271	54.0379	4.56604	54.4269	50.7	7.07	310.49	17.2	199.73	14.32	19.54	5.48	38.15
3	131.18	131.18	58.96	44.63	39.63	sp|P07589|FINC_BOVIN	Fibronectin OS=Bos taurus GN=FN1 PE=1 SV=4	0	auto - discordant peptide type	0.238824	99	DLPSTATSVNIPDLLPGR	Formyl@N-term	cleaved L-D@N-term	0.0111357	1893	947.505	1892.98	947.499	2	17	9.1.1.1838.20	0	38.8832	154.229	38.9066	1.93202	46.407	1.29966	38.1011	1.16267	39.547			4.07063	54.3162	4.53861	37.1517	2.97507	38.0373	10.35	3.16	41.65	6.32	29.61	5.48	0	1.99	7.6
3	131.18	131.18	58.96	44.63	39.63	sp|P07589|FINC_BOVIN	Fibronectin OS=Bos taurus GN=FN1 PE=1 SV=4	0	auto - discordant peptide type	0.209715	98.08	IVYSPSVEGS	iTRAQ8plex@N-term	cleaved S-S@C-term	0.0184326	1340.73	671.373	1340.71	671.364	2	11	2.1.1.413.26	0	19.1054	10204.1	19.6694	0.752971	7.87338	0.439245	5.32016	0.574408	5.30154	0.512235	12.0055	0.140831	41.6282	0.365541	7.77103	1.25598	5.00026	202.81	13.96	707.74	26.19	735.5	27.02	100.96	11.49	13.22
3	131.18	131.18	58.96	44.63	39.63	sp|P07589|FINC_BOVIN	Fibronectin OS=Bos taurus GN=FN1 PE=1 SV=4	0	auto - discordant peptide type	0.191789	95.58	VPGTSASATLT	iTRAQ8plex@N-term	cleaved T-G@C-term	0.00523708	1307.73	654.872	1307.72	654.869	2	11	14.1.1.1105.16	0	18.6517	558.114	18.6208	0.904968	7.41629	0.768974	4.73427	0.789586	4.96391	0.257748	20.3151	0.815585	12.457	0.169354	12.4292	1.8316	4.6653	241.68	15.36	1228.5	34.32	1002.44	31.75	50.37	10.05	75.91
3	131.18	131.18	58.96	44.63	39.63	sp|P07589|FINC_BOVIN	Fibronectin OS=Bos taurus GN=FN1 PE=1 SV=4	0	auto - discordant peptide type	0.188425	99	NLQPGSEYAVSLVAVK	Formyl@N-term; iTRAQ8plex(K)@16		-0.00326978	2006.1	1004.05	2006.1	1004.06	2	13	5.1.1.803.27	0	30.4474	2500.97	30.2744	0.704099	5.11963	0.204284	4.28155	0.477613	3.50954	0.172642	15.0376	0.01		0.0793851	15.1557	2.69287	2.79982	464.54	20.95	806.27	28.46	1498.02	38.03	83.35	12.37	13.25
3	131.18	131.18	58.96	44.63	39.63	sp|P07589|FINC_BOVIN	Fibronectin OS=Bos taurus GN=FN1 PE=1 SV=4	0	auto - discordant peptide type	0.179799	99	DVQDNSISVR	No iTRAQ8plex@N-term	cleaved T-D@N-term	0.00057923	1131.55	566.784	1131.55	566.783	2	11	17.1.1.1479.4	0	15.6877	74.1937	15.7673			3.50592	70.014	3.45632	70.9701	16.0167	72.3825							5.12	2.24	26.09	5	20.44	4.58	14.58	3.87	9.51
3	131.18	131.18	58.96	44.63	39.63	sp|P07589|FINC_BOVIN	Fibronectin OS=Bos taurus GN=FN1 PE=1 SV=4	0	auto - discordant peptide type	0.166853	98.89	PVDQCQDSETR	No iTRAQ8plex@N-term; Methylthio(C)@5	cleaved D-P@N-term	0.0122859	1322.54	662.275	1322.52	662.269	2	13	6.1.1.855.19	0	8.6636	267.647	8.6276	0.379359	23.7133	0.401296	12.2289	0.52244	12.2377	0.907745	19.8138	0.297401	57.7917	0.484761	15.512	1.21184	11.3621	20.24	4.47	128.08	11.09	132.51	11.49	35.44	6.32	5.53
3	131.18	131.18	58.96	44.63	39.63	sp|P07589|FINC_BOVIN	Fibronectin OS=Bos taurus GN=FN1 PE=1 SV=4	0	auto - discordant peptide type	0.157391	98.51	ITTTPTNGQQ	iTRAQ8plex@N-term; Deamidated(N)@7	cleaved Q-G@C-term	-0.026193	1364.68	683.349	1364.71	683.362	2	15	10.1.1.1425.21	0	13.3023	113.661	13.2563	1.00489	21.7052	0.630412	15.0341	1.53059	13.4452	0.01		0.318021	71.7471	0.480392	22.5783	2.92364	13.2833	143.16	26.27	537.26	51.43	1036.61	70.6	0	18.83	15.79
3	131.18	131.18	58.96	44.63	39.63	sp|P07589|FINC_BOVIN	Fibronectin OS=Bos taurus GN=FN1 PE=1 SV=4	0	auto - discordant peptide type	0.157391	88.71	YLQGVR	No iTRAQ8plex@N-term		0.00604796	734.414	368.214	734.408	368.211	2	8	14.1.1.1080.3	0	17.1044	385.792	17.0948	1.26426	10.5201	0.118676	13.7066	0.338781	9.88418	0.933181	14.1368	4.58533	9.93004	0.373432	12.047	0.340145	11.878	131.69	11.09	73.95	9	167.76	12.77	71.13	9	166.46
3	131.18	131.18	58.96	44.63	39.63	sp|P07589|FINC_BOVIN	Fibronectin OS=Bos taurus GN=FN1 PE=1 SV=4	0	auto - discordant peptide type	0.137272	98.54	QESTPVFIQQETTGVPR	Gln->pyro-Glu@N-term	cleaved N-Q@N-term	0.00292183	1898.94	950.477	1898.94	950.476	2	21	14.1.1.1219.15	0	25.629	2107.62	25.6574	100		100		100								100		51.4	7.07	241.35	15.3	319.08	17.64	0	17.9	17.74
3	131.18	131.18	58.96	44.63	39.63	sp|P07589|FINC_BOVIN	Fibronectin OS=Bos taurus GN=FN1 PE=1 SV=4	0	auto - discordant peptide type	0.127844	81.27	FLATTPN	iTRAQ8plex@N-term	cleaved N-S@C-term	-0.00373212	1066.59	534.304	1066.6	534.306	2	8	9.1.1.1632.10	0	26.2442	449.209	26.0394	0.311884	34.4455	0.53488	15.2813	0.985833	14.263	0.0967764	143.143	1.41458	28.0776	0.137649	47.8287	3.14531	13.1405	19.51	6.32	200.16	19.65	293.17	23.87	4.43	6.32	30.84
3	131.18	131.18	58.96	44.63	39.63	sp|P07589|FINC_BOVIN	Fibronectin OS=Bos taurus GN=FN1 PE=1 SV=4	0	auto - discordant peptide type	0.120331	99	EEIQIGHVPR	Glu->pyro-Glu@N-term	cleaved N-E@N-term	-0.000556379	1158.61	580.314	1158.61	580.315	2	14	14.1.1.1275.8	0	29.0512	412.431	28.9715	0.431751	21.2303	1.13153	9.27078	0.620104	10.9842	0.649695	22.0947	1.38191	21.8482	1.23445	10.5752	0.407765	14.3392	27.88	5.48	437.1	20.3	190.36	14.28	30.7	6.32	31.1
3	131.18	131.18	58.96	44.63	39.63	sp|P07589|FINC_BOVIN	Fibronectin OS=Bos taurus GN=FN1 PE=1 SV=4	0	auto - discordant peptide type	0.119758	82.34	TTNEGVMYR	iTRAQ8plex@N-term	cleaved C-T@N-term	0.0213826	1373.71	687.864	1373.69	687.853	2	11	4.1.1.173.12	0	7.1118	9048.66	7.1269	0.275841	1.18938	0.440595	0.508502	0.513636	0.524083	0.284795	1.63787	0.01		0.887422	0.534934	0.870878	0.52448	7945.86	89.96	75923.9	269.22	70337.9	264.89	6003.23	95.86	0
3	131.18	131.18	58.96	44.63	39.63	sp|P07589|FINC_BOVIN	Fibronectin OS=Bos taurus GN=FN1 PE=1 SV=4	0	auto - shared MS/MS	0.118045	28.66	IVGYR	iTRAQ8plex@N-term		0.0116984	910.566	456.29	910.554	456.284	2	8	2.1.1.395.11	0	17.9801	5422.95	18.2636	0.440518	3.72629	0.315381	2.21568	0.801995	1.86266	0.374475	5.82599	0.166309	9.87166	0.01		8.93733	1.52561	823.56	28.25	3527.15	58.92	7127.8	82.84	512.3	28.9	108.36
3	131.18	131.18	58.96	44.63	39.63	sp|P07589|FINC_BOVIN	Fibronectin OS=Bos taurus GN=FN1 PE=1 SV=4	0	auto - discordant peptide type	0.115771	84.93	TIRPDVR	No iTRAQ8plex@N-term		0.00234978	855.495	428.755	855.493	428.754	2	9	5.1.1.613.2	0	18.7678	470.441	19.2466	2.06601	10.4815	1.62443	7.99818	1.87501	8.09715	0.574137	25.768	2.20505	15.4064	1.17545	9.69004	1.48621	9.0112	167.54	12.77	788.03	27.53	722.84	26.85	34.07	8.43	62.32
3	131.18	131.18	58.96	44.63	39.63	sp|P07589|FINC_BOVIN	Fibronectin OS=Bos taurus GN=FN1 PE=1 SV=4	0	auto - discordant peptide type	0.0899095	88.99	NSITLTNLN	iTRAQ8plex@N-term	cleaved N-P@C-term	-0.00214021	1292.72	647.368	1292.72	647.369	2	9	3.1.1.748.28	0	21.5248	238.996	21.4735	1.52333	13.8593	0.649527	11.1932	1.09537	10.6657	1.18851	18.3015	0.0699182	232.525	0.887145	13.0851	3.08806	10.02	85.02	9	216.86	14.59	290.63	16.88	48.54	7.75	1.36
3	131.18	131.18	58.96	44.63	39.63	sp|P07589|FINC_BOVIN	Fibronectin OS=Bos taurus GN=FN1 PE=1 SV=4	0	auto - discordant peptide type	0.0798767	99	SIELTNLLVR	Formyl@N-term	cleaved S-S@N-term	-0.00294963	1184.67	593.344	1184.68	593.346	2	14	13.1.1.1535.9	0	41.8586	346.408	41.7778	0.429661	40.3622	1.4763	20.5708	1.65403	20.7995	0.718957	45.2765	5.55396	24.8835	0.778023	24.844	0.561948	26.0841	8.91	3.16	183.14	13.19	163.06	12.77	10.91	4.47	40.14
3	131.18	131.18	58.96	44.63	39.63	sp|P07589|FINC_BOVIN	Fibronectin OS=Bos taurus GN=FN1 PE=1 SV=4	0	auto - discordant peptide type	0.0788339	93.72	IVYSPSVEG	iTRAQ8plex@N-term	cleaved G-S@C-term	-0.00594471	1253.68	627.845	1253.68	627.848	2	10	2.1.1.428.24	0	20.0202	974.404	20.0369	0.367494	9.12027	0.321783	4.94158	0.553265	4.56191	0.0466189	62.4163	0.139521	31.3584	0.212151	9.78278	2.61842	3.78892	134.98	11.49	707.03	26.17	966.06	30.69	12.53	7.81	17.86
3	131.18	131.18	58.96	44.63	39.63	sp|P07589|FINC_BOVIN	Fibronectin OS=Bos taurus GN=FN1 PE=1 SV=4	0	auto - discordant peptide type	0.0705811	98	FLATTPNSLLVS	iTRAQ8plex@N-term	cleaved S-W@C-term	0.00615553	1565.9	783.959	1565.9	783.956	2	10	8.1.1.1612.12	0	40.7078	711.302	40.6831	0.739611	9.65692	0.565511	6.13652	0.625637	6.3644	0.574447	13.7551	0.18482	37.7961	0.179475	14.5139	1.93563	5.66242	136.87	11.53	626.04	24.54	550.4	23.49	77.79	10.05	11.92
3	131.18	131.18	58.96	44.63	39.63	sp|P07589|FINC_BOVIN	Fibronectin OS=Bos taurus GN=FN1 PE=1 SV=4	0	auto - shared MS/MS	0.0665127	17.59	EVVPR	iTRAQ8plex@N-term	cleaved R-P@C-term	-0.00869098	902.54	452.277	902.549	452.282	2	8	8.1.1.1416.13	0	28.7203	328.685	28.6331	0.548906	9.68347	0.3909	5.95409	0.6872	5.5152	0.634441	11.8611	1.25073	11.2952	0.39081	8.71703	2.56151	4.83677	126.97	11.09	540.91	22.93	755.68	27.18	107.39	11.92	100.83
3	131.18	131.18	58.96	44.63	39.63	sp|P07589|FINC_BOVIN	Fibronectin OS=Bos taurus GN=FN1 PE=1 SV=4	0	no quant - weak signal	0.0604807	72.4	IGDTWR	No iTRAQ8plex@N-term		0.00728045	746.378	374.197	746.371	374.193	2	5	17.1.1.1555.2	0	20.3026	29.2694	20.295															21.34	14.14	18.85	14.14	53.28	22.58	7.91	10	0
3	131.18	131.18	58.96	44.63	39.63	sp|P07589|FINC_BOVIN	Fibronectin OS=Bos taurus GN=FN1 PE=1 SV=4	0	auto - discordant peptide type	0.05061	98.88	IAWESPQGQVSR	Formyl@N-term		0.00474926	1384.68	693.346	1384.67	693.344	2	12	2.1.1.451.26	0	21.4291	431.94	21.4425	0.202209	42.5387	1.34825	11.9591	1.16703	12.6678	0.01		0.566584	43.4983	0.573981	17.7868	1.81327	12.7763	7.67	3.16	305.93	17	210.44	14.63	0	3.39	7.49
3	131.18	131.18	58.96	44.63	39.63	sp|P07589|FINC_BOVIN	Fibronectin OS=Bos taurus GN=FN1 PE=1 SV=4	0	auto - discordant peptide type	0.033389	98.51	HYQINQQWER	Formyl@N-term		-4.70009e-05	1428.65	715.334	1428.65	715.334	2	17	14.1.1.1178.21	0	23.1247	3386.72	23.2079	40.7616	178.441	100		100		53.3389	178.852			26.0629	178.11	37.6392	177.883	30.39	5.48	189.29	13.53	258.74	15.91	29.1	6.32	0
3	131.18	131.18	58.96	44.63	39.63	sp|P07589|FINC_BOVIN	Fibronectin OS=Bos taurus GN=FN1 PE=1 SV=4	0	auto - discordant peptide type	0.0287242	77.09	WLPSSSPVTGY	iTRAQ8plex@N-term	cleaved Y-R@C-term	-0.00289466	1496.78	749.397	1496.78	749.398	2	11	11.1.1.1718.25	0	35.3515	76.8838	35.3049	0.397176	61.4342	0.392677	32.8244	0.473077	33.554	0.985991	50.3501	0.592992	92.1619	0.241457	61.4668	2.30513	27.2589	30.48	17.32	180.27	41.59	172.59	41.59	55.37	24.7	15.86
3	131.18	131.18	58.96	44.63	39.63	sp|P07589|FINC_BOVIN	Fibronectin OS=Bos taurus GN=FN1 PE=1 SV=4	0	auto - discordant peptide type	0.0190881	99	GTSASATLTGLTR	Formyl@N-term	cleaved P-G@N-term	0.00125933	1262.65	632.331	1262.65	632.331	2	15	16.1.1.995.17	0	20.8936	1215.28	20.8608	2.18838	15.3002	1.06699	13.0443	1.37214	13.0435	1.09268	23.0567	3.53238	18.4278	1.48672	14.0764	2.44705	12.9752	97.27	9.64	283.71	16.61	289.94	16.97	35.54	7.07	54.72
3	131.18	131.18	58.96	44.63	39.63	sp|P07589|FINC_BOVIN	Fibronectin OS=Bos taurus GN=FN1 PE=1 SV=4	0	auto - discordant peptide type	0.0163737	50.52	TVGPDQT	iTRAQ8plex@N-term	cleaved T-E@C-term	0.00615763	1020.55	511.28	1020.54	511.277	2	8	5.1.1.414.21	0	6.5558	196.953	6.516	1.77539	6.93416	1.02216	5.32548	1.33292	5.3163	1.11331	10.29	1.63973	11.2964	0.861999	6.72953	1.74006	5.53537	344.41	18.19	1186.19	33.91	1229.24	34.93	158.04	14.63	110.86
3	131.18	131.18	58.96	44.63	39.63	sp|P07589|FINC_BOVIN	Fibronectin OS=Bos taurus GN=FN1 PE=1 SV=4	0	auto - discordant peptide type	0.015923	94.8	LVSWQPPR	No iTRAQ8plex@N-term	cleaved L-L@N-term	-0.00183136	981.538	491.776	981.54	491.777	2	10	8.1.1.1459.9	0	31.3468	530.926	31.3885	1.00176	28.0146	2.06136	16.742	2.01832	17.1833	3.12111	22.5257	3.06349	30.9978	3.92589	17.0518	1.8284	18.5497	19.15	4.47	235.73	14.97	183.42	13.64	43.66	7.14	20.41
3	131.18	131.18	58.96	44.63	39.63	sp|P07589|FINC_BOVIN	Fibronectin OS=Bos taurus GN=FN1 PE=1 SV=4	0	auto - discordant peptide type	0.0154727	99	EATIPGHLNSYTIK	Formyl@N-term; Deamidated(N)@9; iTRAQ8plex(K)@14		-0.00644749	1875.98	626.335	1875.99	626.337	3	12	16.1.1.1157.8	0	30.8096	299.59	30.7916	1.13121	8.62089	0.575087	6.41628	0.732418	6.43046	0.602554	14.3001	0.46658	23.6872	0.523281	8.66964	1.76252	6.02363	192.21	13.56	584.55	23.83	591.62	24.25	74.92	10.05	27.63
3	131.18	131.18	58.96	44.63	39.63	sp|P07589|FINC_BOVIN	Fibronectin OS=Bos taurus GN=FN1 PE=1 SV=4	0	auto - discordant peptide type	0.0150229	99	AIPANGQTPIQR	No iTRAQ8plex@N-term; Deamidated(N)@5	cleaved D-A@N-term	0.00559409	1265.68	633.846	1265.67	633.844	2	11	17.1.1.1497.4	0	16.802	90.9448	16.807					100										11.66	3.32	17.81	4.24	33.59	5.74	22.71	4.8	4.01
3	131.18	131.18	58.96	44.63	39.63	sp|P07589|FINC_BOVIN	Fibronectin OS=Bos taurus GN=FN1 PE=1 SV=4	0	auto - discordant peptide type	0.0145735	68.31	HTSLQTT	iTRAQ8plex@N-term	cleaved T-S@C-term	-0.00598371	1090.59	546.301	1090.59	546.304	2	8	9.1.1.1625.14	0	25.8222	268.07	25.8556	0.637007	11.7347	0.795751	6.48611	0.829204	6.77107	0.214809	32.1999	0.632598	20.732	0.439654	10.6523	3.08125	5.99899	91.1	9.54	680.78	25.5	563.75	23.79	22.48	7.14	31.53
3	131.18	131.18	58.96	44.63	39.63	sp|P07589|FINC_BOVIN	Fibronectin OS=Bos taurus GN=FN1 PE=1 SV=4	0	auto - discordant peptide type	0.0145735	47.46	IGYR	iTRAQ8plex@N-term	cleaved I-I@N-term	-0.0285994	811.457	406.736	811.486	406.75	2	6	15.1.1.1364.9	0	16.8492	1861.81	16.5839	0.729489	6.56946	0.35236	4.67637	0.571613	4.39389	0.931981	7.24135	0.421675	19.1949	1.15017	4.326	0.980519	4.40158	289.79	16.64	837.35	28.62	1079.49	32.6	270.92	17.61	58.38
3	131.18	131.18	58.96	44.63	39.63	sp|P07589|FINC_BOVIN	Fibronectin OS=Bos taurus GN=FN1 PE=1 SV=4	0	auto - discordant peptide type	0.0132283	99	VTTAPKNGPGPSK	Formyl@N-term; iTRAQ8plex(K)@6; Deamidated(N)@7; iTRAQ8plex(K)@13	missed K-N@6	0.00949255	1890.08	631.033	1890.07	631.03	3	13	10.1.1.3563.14	0	58.8905	113.912	58.717	0.426496	43.5173	0.877802	19.4111	0.847768	20.5811	0.579182	49.9263	0.01		0.415327	33.456	2.94238	18.3153	19.15	7.75	235.78	25.92	180.96	23.43	19.03	9	0
3	131.18	131.18	58.96	44.63	39.63	sp|P07589|FINC_BOVIN	Fibronectin OS=Bos taurus GN=FN1 PE=1 SV=4	0	auto - discordant peptide type	0.0127808	58.47	VPGTSASAT	iTRAQ8plex@N-term	cleaved T-L@C-term	-0.0263157	1093.57	547.79	1093.59	547.803	2	10	10.1.1.1425.14	0	13.284	219.687	13.2563	0.297595	12.0092	0.140828	7.85045	0.143949	8.64679	0.245586	16.3909	0.0907663	56.7196	0.272698	10.2571	2.77833	4.53922	74.32	8.43	210.39	14.28	170.9	13.15	44.88	7.14	7.9
3	131.18	131.18	58.96	44.63	39.63	sp|P07589|FINC_BOVIN	Fibronectin OS=Bos taurus GN=FN1 PE=1 SV=4	0	auto - discordant peptide type	0.0105502	95.38	TYHVGEQWQK	Formyl@N-term; iTRAQ8plex(K)@10		0.00405994	1606.81	804.412	1606.8	804.41	2	11	15.1.1.1545.26	0	27.9673	133.987	27.9807	0.345261	14.5927	0.291914	7.91673	0.419411	7.67303	0.430457	17.166	0.634904	19.5571	0.312581	11.5053	1.72017	6.29378	52.24	7.14	264.22	15.97	301.68	17.26	47.66	7.81	33.48
3	131.18	131.18	58.96	44.63	39.63	sp|P07589|FINC_BOVIN	Fibronectin OS=Bos taurus GN=FN1 PE=1 SV=4	0	auto - discordant peptide type	0.00921731	50.72	ITYGETGG	iTRAQ8plex@N-term	cleaved G-S@C-term	-0.0228378	1100.54	551.279	1100.57	551.29	2	10	12.1.1.991.13	0	16.1924	484.017	16.2884	0.703519	12.9048	0.310687	9.40772	0.627067	8.31186	0.181668	39.4375	0.79568	19.6716	0.01		4.33473	6.77987	74.46	8.43	196.71	13.93	315.51	17.49	14.07	5.48	29.35
3	131.18	131.18	58.96	44.63	39.63	sp|P07589|FINC_BOVIN	Fibronectin OS=Bos taurus GN=FN1 PE=1 SV=4	0	auto - discordant peptide type	0.00833099	42.06	FTQVTPT	iTRAQ8plex@N-term	cleaved T-S@C-term	0.00713692	1096.61	549.314	1096.61	549.311	2	8	2.1.1.386.26	0	17.4519	243.287	17.342	1.32546	10.5427	0.833426	7.73952	0.955682	7.9029	0.788289	16.3095	0.734114	21.5585	0.139095	22.1176	1.58806	7.90485	137.96	11.53	518.93	22.38	472.88	21.75	60.04	9	26.63
3	131.18	131.18	58.96	44.63	39.63	sp|P07589|FINC_BOVIN	Fibronectin OS=Bos taurus GN=FN1 PE=1 SV=4	0	auto - discordant peptide type	0.00744648	57.99	WLPSSSPV	iTRAQ8plex@N-term	cleaved V-T@C-term	0.0180071	1175.67	588.841	1175.65	588.832	2	8	9.1.1.1732.11	0	32.3765	200.259	32.2923	1.28307	8.88937	0.720386	6.63545	0.99554	6.54915	0.134701	48.3302	0.268607	32.4236	0.266694	12.6106	1.66339	6.56132	191.61	13.56	643.56	25	706.77	26.4	14.72	7.07	13.98
3	131.18	131.18	58.96	44.63	39.63	sp|P07589|FINC_BOVIN	Fibronectin OS=Bos taurus GN=FN1 PE=1 SV=4	0	auto - discordant peptide type	0.00656377	99	SLLVSWQPPR	Formyl@N-term	cleaved N-S@N-term	-0.00379665	1209.65	605.831	1209.65	605.833	2	12	15.1.1.1688.10	0	36.7269	761.583	36.7669	3.00466	18.7812	2.95516	15.4494	2.44292	15.9056	2.19957	23.6112	1.70395	34.6239	1.64262	17.8521	2.33447	16.7158	72.15	8.43	424.5	20.12	278.87	16.91	38.65	7.14	14.26
3	131.18	131.18	58.96	44.63	39.63	sp|P07589|FINC_BOVIN	Fibronectin OS=Bos taurus GN=FN1 PE=1 SV=4	0	auto - discordant peptide type	0.00480371	92.68	EINLAPDSSSVVVSGLMVATK	Formyl@N-term; iTRAQ8plex(K)@21		-0.0113642	2448.3	817.106	2448.31	817.11	3	11	10.1.1.1931.15	0	44.3235	98.923	44.2937	1.3682	53.0041	0.487594	43.5678	0.486689	46.4584							3.32916	36.2268	53.76	22.58	114.61	33.47	90.91	30.33	15.68	14.14	19.64
3	131.18	131.18	58.96	44.63	39.63	sp|P07589|FINC_BOVIN	Fibronectin OS=Bos taurus GN=FN1 PE=1 SV=4	0	auto - discordant peptide type	0.00480371	99	GLRPGVVYEGQ	Formyl@N-term	cleaved Q-L@C-term	-0.00564732	1201.6	601.809	1201.61	601.812	2	14	18.1.1.3032.2	0	19.9531	66.353	19.8971					17.6049	92.2311									8.61	2.83	0.73	1.41	38.56	6	1.2	1.73	0
3	131.18	131.18	58.96	44.63	39.63	sp|P07589|FINC_BOVIN	Fibronectin OS=Bos taurus GN=FN1 PE=1 SV=4	0	auto - discordant peptide type	0.00480371	91.96	ITGYIIK	Formyl@N-term; iTRAQ8plex(K)@7		-0.0042636	1138.69	570.35	1138.69	570.353	2	10	8.1.1.1464.12	0	31.658	5362.39	31.6947	0.556823	2.17823	0.25884	1.51574	0.461722	1.36699	0.218451	4.88627	0.0841421	10.4843	0.01		5.65627	1.00123	2460.1	48.47	6841.06	81.94	9697.68	97.26	706.25	33.88	129.56
3	131.18	131.18	58.96	44.63	39.63	sp|P07589|FINC_BOVIN	Fibronectin OS=Bos taurus GN=FN1 PE=1 SV=4	0	auto - discordant peptide type	0.00480371	22.44	TPFITN	iTRAQ8plex@N-term	cleaved N-P@C-term	0.00680724	995.566	498.79	995.559	498.787	2	9	4.1.1.340.7	0	17.3223	983.741	17.4181	0.483241	7.79534	0.336282	4.70412	0.479384	4.57239	0.358222	12.0161	0.323961	16.2242	0.01		2.61729	3.6453	190.12	13.56	791.45	27.68	896.6	29.75	103.13	11.96	44.42
3	131.18	131.18	58.96	44.63	39.63	sp|P07589|FINC_BOVIN	Fibronectin OS=Bos taurus GN=FN1 PE=1 SV=4	0	auto - discordant peptide type	0.00436481	31.68	RDNMK	iTRAQ8plex@N-term; Deamidated(N)@3; Oxidation(M)@4; iTRAQ8plex(K)@5	missed R-D@1	0.017056	1287.72	644.869	1287.71	644.861	2	7	9.1.1.3490.5	0	58.2368	1432.26	58.1626	0.616321	4.40354	5.2597	1.7539	6.28784	1.76015	0.01		0.127205	22.7294	0.826167	2.50637	0.770843	2.49224	851.92	34.64	43491.9	203.18	41318.5	202.51	0	1167.8	61.28
3	131.18	131.18	58.96	44.63	39.63	sp|P07589|FINC_BOVIN	Fibronectin OS=Bos taurus GN=FN1 PE=1 SV=4	0	auto - discordant peptide type	0.00392635	58.84	ATITGY	iTRAQ8plex@N-term	cleaved Y-R@C-term	-0.0142605	928.503	465.259	928.517	465.266	2	8	13.1.1.1117.11	0	16.2548	137.152	16.2317	0.611438	9.1336	0.101586	9.45469	0.108482	10.17	0.603045	10.7542	0.402945	19.9782	0.143763	15.337	2.12159	4.89063	140.72	11.49	139.86	11.92	118.69	11.05	101.56	10.1	32.32
3	131.18	131.18	58.96	44.63	39.63	sp|P07589|FINC_BOVIN	Fibronectin OS=Bos taurus GN=FN1 PE=1 SV=4	0	auto - discordant peptide type	0.00392635	89.03	LSDSGFK	Formyl@N-term; iTRAQ8plex(K)@7		-0.00211	1084.57	543.292	1084.57	543.293	2	10	14.1.1.1138.7	0	20.6535	4036.08	20.7596	0.513916	3.70917	0.336513	2.32247	0.469087	2.27236	0.207345	8.2953	0.0797232	19.4529	0.01		3.59978	1.75929	858.6	28.79	3363.23	57.07	3725.66	60.64	253.49	20.64	46.42
3	131.18	131.18	58.96	44.63	39.63	sp|P07589|FINC_BOVIN	Fibronectin OS=Bos taurus GN=FN1 PE=1 SV=4	0	auto - discordant peptide type	0.00348833	89.69	IGEKWDR	Formyl@N-term; iTRAQ8plex(K)@4	missed K-W@4	-0.00463177	1234.66	618.336	1234.66	618.338	2	10	14.1.1.1308.15	0	31.0931	924.388	31.0635	0.625358	6.61053	0.604075	3.82517	0.817106	3.79033	0.273937	14.9495	0.347021	14.6824	0.0129794	94.2795	2.61314	3.41747	280.77	16.61	1622.44	39.51	1744.02	41.51	90	13.19	54.3
3	131.18	131.18	58.96	44.63	39.63	sp|P07589|FINC_BOVIN	Fibronectin OS=Bos taurus GN=FN1 PE=1 SV=4	0	auto - discordant peptide type	0.00305075	24.52	QTAVPPPTDLR	Gln->pyro-Glu@N-term	cleaved Q-Q@N-term	-0.00248507	1176.61	589.313	1176.61	589.314	2	7	13.1.1.1502.6	0	39.829	6328.24	39.6924			100		100		100		100				100		19.37	4.47	213.71	14.32	261.2	16.03	38.56	7.14	50.38
3	131.18	131.18	58.96	44.63	39.63	sp|P07589|FINC_BOVIN	Fibronectin OS=Bos taurus GN=FN1 PE=1 SV=4	0	auto - discordant peptide type	0.00174066	99	LRFTNVGPDTMRVTWAPPSSIELTNLLVR	iTRAQ8plex@N-term	cleaved D-L@N-term; missed R-F@2; missed R-V@12	-5.04502	3581.92	717.39	3586.96	718.399	5	12	8.1.1.1725.7	0	47.6392	138.463	47.6224															10.78	3.16	0	1.02	10.8	3.16	0	0.99	10.24
3	131.18	131.18	58.96	44.63	39.63	sp|P07589|FINC_BOVIN	Fibronectin OS=Bos taurus GN=FN1 PE=1 SV=4	0	auto - discordant peptide type	0.00174066	57	VGPDTMR	No iTRAQ8plex@N-term	cleaved N-V@N-term	0.0076993	774.377	388.196	774.369	388.192	2	7	16.1.1.819.7	0	10.0691	124.863	10.0457	6.81324	49.1994	1.70121	47.2984	2.22466	47.1482	5.73407	54.376			2.37849	50.4115	1.98068	51.0974	75.31	18.84	112.49	23.66	116.9	24.19	46.38	15.81	21.29
3	131.18	131.18	58.96	44.63	39.63	sp|P07589|FINC_BOVIN	Fibronectin OS=Bos taurus GN=FN1 PE=1 SV=4	0	auto - discordant peptide type	0.00130484	74.81	VGDTYERPK	Formyl@N-term; iTRAQ8plex(K)@9		-0.00430383	1395.73	466.249	1395.73	466.251	3	10	7.1.1.1719.3	0	33.1041	932.601	33.1558	0.501876	6.51931	0.339109	3.99936	0.545593	3.76155	0.240033	13.5385	0.165211	22.8614	0.160329	9.9761	2.96744	3.06414	274.13	16.28	1108.04	32.8	1416.71	37.26	95.94	12.73	31.45
3	131.18	131.18	58.96	44.63	39.63	sp|P07589|FINC_BOVIN	Fibronectin OS=Bos taurus GN=FN1 PE=1 SV=4	0	auto - discordant peptide type	0.000869459	37.6	ETAELQGLR	Glu->pyro-Glu@N-term	cleaved E-E@N-term; cleaved R-P@C-term	-0.0316144	997.488	499.751	997.519	499.767	2	10	8.1.1.1229.10	0	17.2399	166.61	17.2186	1.98897	19.7811	0.129833	29.2778	0.507448	18.9388	0.490202	42.0399	0.01		0.265926	32.91	1.84048	16.296	43.97	6.4	17.17	4.47	53.33	7.14	7.93	3.16	0
3	131.18	131.18	58.96	44.63	39.63	sp|P07589|FINC_BOVIN	Fibronectin OS=Bos taurus GN=FN1 PE=1 SV=4	0	auto - discordant peptide type	0.000869459	62.89	QVDDTSIVVR	Gln->pyro-Glu@N-term	cleaved D-Q@N-term	-0.0167027	1113.55	557.782	1113.57	557.791	2	12	9.1.1.1543.4	0	20.7679	0	-1	0.693799	62.8205	0.376485	43.2428	1.34316	34.8					0.501756	52.0941	0.893917	41.9328	15.64	8.66	50.77	15.97	143.94	26.17	0	5.68	9.15
3	131.18	131.18	58.96	44.63	39.63	sp|P07589|FINC_BOVIN	Fibronectin OS=Bos taurus GN=FN1 PE=1 SV=4	0	auto - discordant peptide type	0.000869459	15.64	VDVIPV	iTRAQ8plex@N-term	cleaved V-N@C-term	-0.00400199	944.581	473.298	944.585	473.3	2	6	2.1.1.596.5	0	30.2687	546.379	30.3171	1.25741	9.55026	0.639123	7.15547	1.15803	6.70186	0.301396	28.5888	0.099071	72.69	0.142046	25.1751	4.26455	6.11503	158.78	12.33	482.79	21.75	695.17	26.02	27.85	7.81	4.36
3	131.18	131.18	58.96	44.63	39.63	sp|P07589|FINC_BOVIN	Fibronectin OS=Bos taurus GN=FN1 PE=1 SV=4	0	auto - discordant peptide type	0.000869459	19.06	VFAVN	iTRAQ8plex@N-term	cleaved N-Q@C-term	-0.00853733	852.493	427.254	852.501	427.258	2	7	8.1.1.1353.8	0	24.8545	593.03	24.7755	0.20656	19.2905	0.293158	8.43881	0.62573	7.44949	0.696823	14.1352	0.01		0.108618	28.6059	3.942	6.24303	29.75	5.48	252.58	15.65	428.43	20.4	73.44	9.49	2.91
3	131.18	131.18	58.96	44.63	39.63	sp|P07589|FINC_BOVIN	Fibronectin OS=Bos taurus GN=FN1 PE=1 SV=4	0	auto - discordant peptide type	0.000434512	44.72	IGDQWDK	Formyl@N-term; iTRAQ8plex(K)@7		-0.00316661	1192.6	597.307	1192.6	597.309	2	9	13.1.1.1173.17	0	19.7	4375.03	19.6053	0.431939	3.48329	0.244973	2.2079	0.403486	2.03781	0.166839	8.24441	0.161169	10.1032	0.01		7.4868	1.41203	927.55	29.85	3146.94	55.39	4119.03	63.49	262.17	21.33	120.62
3	131.18	131.18	58.96	44.63	39.63	sp|P07589|FINC_BOVIN	Fibronectin OS=Bos taurus GN=FN1 PE=1 SV=4	0	auto - discordant peptide type	0.000434512	44.84	TTPPTTATPVR	Formyl@N-term		0.010509	1168.62	585.317	1168.61	585.312	2	9	5.1.1.463.18	0	9.5567	507.781	9.5218	4.11762	12.6248	0.707485	12.7826	1.66877	11.525	3.83588	14.1908	6.91058	14.5902	1.52355	12.9436	1.30329	13.0809	163.05	12.37	167.59	13.15	314.14	17.49	111.15	11.09	95.37
3	131.18	131.18	58.96	44.63	39.63	sp|P07589|FINC_BOVIN	Fibronectin OS=Bos taurus GN=FN1 PE=1 SV=4	0	auto - discordant peptide type	0.000434512	97.14	TTVIVTWTPPR	Formyl@N-term	cleaved D-T@N-term	-0.00275501	1297.7	649.857	1297.7	649.859	2	11	10.1.1.1772.21	0	34.5543	158.075	34.5145	2.13398	49.4355	0.802787	41.8176	0.449969	51.1413					0.805851	50.6552	0.793757	49.5671	74.75	26.65	168.22	40.37	74.93	28.46	39.48	20.25	5.27
3	131.18	131.18	58.96	44.63	39.63	sp|P07589|FINC_BOVIN	Fibronectin OS=Bos taurus GN=FN1 PE=1 SV=4	0	auto - discordant peptide type	0.000434512	71.78	WCHDNGVNYK	Formyl@N-term; Methylthio(C)@2; Deamidated(N)@5; iTRAQ8plex(K)@10		0.00320635	1613.69	538.905	1613.69	538.904	3	10	3.1.1.908.5	0	31.2914	312.111	31.2167	0.350894	14.2683	0.72004	6.17737	0.876705	6.26068	0.404169	19.0633	0.376396	25.9865	0.343606	10.6151	1.91801	5.98674	58.42	7.81	717.13	26.15	693.89	26.27	49.24	9.06	21.84
4	106.25	106.25	51.18	26.35	22.32	sp|P12111|CO6A3_HUMAN	Collagen alpha-3(VI) chain OS=Homo sapiens GN=COL6A3 PE=1 SV=5	0	no quant - weak signal	2	99	ADIVFLLDGSINFR	Formyl@N-term		-0.00364907	1606.83	804.423	1606.84	804.425	2	15	3.1.1.1174.3	0	47.6741	122.895	47.6613															5.17	5	21.05	10	3.7	5	10.53	7.07	0
4	106.25	106.25	51.18	26.35	22.32	sp|P12111|CO6A3_HUMAN	Collagen alpha-3(VI) chain OS=Homo sapiens GN=COL6A3 PE=1 SV=5	0	auto - discordant peptide type	2	99	AELQHIATDDNLVFTVPEFR	Delta:H(2)C(2)@N-term; Deamidated(Q)@4		0.0311871	2341.19	781.404	2341.16	781.394	3	13	11.1.1.3424.12	0	58.129	120.412	58.1657	1.48271	16.6808	0.872578	13.0205	0.52041	15.0518	0.156551	65.4639	0.01		0.87484	15.1766	0.748458	15.4448	63.42	7.81	223.27	14.63	105.82	10.58	4.9	3.16	0
4	106.25	106.25	51.18	26.35	22.32	sp|P12111|CO6A3_HUMAN	Collagen alpha-3(VI) chain OS=Homo sapiens GN=COL6A3 PE=1 SV=5	0	auto - discordant peptide type	2	99	ALEFVAR	No iTRAQ8plex@N-term		0.0074732	804.457	403.236	804.449	403.232	2	8	7.1.1.1743.2	0	34.5726	77.9614	34.5647	100		100		100						100		100		54	7.14	90.41	9.54	169.89	12.81	11.58	4.47	18.72
4	106.25	106.25	51.18	26.35	22.32	sp|P12111|CO6A3_HUMAN	Collagen alpha-3(VI) chain OS=Homo sapiens GN=COL6A3 PE=1 SV=5	1	auto	2	99	ALILVGLER	iTRAQ8plex@N-term		-0.00653782	1286.82	644.415	1286.82	644.419	2	15	2.1.1.792.6	1	42.3257	11164.6	42.0027	0.533799	2.83256	1.04831	1.35849	0.91664	1.4602	1.28288	2.38025	0.864359	4.16472	0.814511	1.73375	0.939367	1.62104	1551.29	40.15	18224.8	131.51	12663.8	113.79	2728.16	56.84	875.45
4	106.25	106.25	51.18	26.35	22.32	sp|P12111|CO6A3_HUMAN	Collagen alpha-3(VI) chain OS=Homo sapiens GN=COL6A3 PE=1 SV=5	0	auto - discordant peptide type	2	99	ALNLGYALDYAQR	No iTRAQ8plex@N-term		0.00666392	1466.76	734.386	1466.75	734.383	2	16	9.1.1.1912.6	0	43.4141	1847	43.3998	34.2511	59.7768	6.43098	59.7397	3.79945	60.6031					3.68825	61.8869	5.10557	60.8706	108.6	10.1	121.98	11.05	57.27	7.81	7.56	3.16	0
4	106.25	106.25	51.18	26.35	22.32	sp|P12111|CO6A3_HUMAN	Collagen alpha-3(VI) chain OS=Homo sapiens GN=COL6A3 PE=1 SV=5	0	auto - discordant peptide type	2	99	DFVMNLVNSLDIGNDNIR	Formyl@N-term; Dehydrated(D)@15		0.0129566	2058	1030.01	2057.98	1030	2	13	3.1.1.2691.22	0	57.7346	95.2575	57.6928	0.624157	20.7198	0.535444	13.1337	0.981385	12.3862	0.833509	23.7844	2.32974	19.004	0.20586	23.8411	0.661065	14.81	30.71	5.48	157.6	12.37	229.55	14.97	30.01	6.4	39.95
4	106.25	106.25	51.18	26.35	22.32	sp|P12111|CO6A3_HUMAN	Collagen alpha-3(VI) chain OS=Homo sapiens GN=COL6A3 PE=1 SV=5	0	auto - discordant peptide type	2	99	DSFQEVLR	No iTRAQ8plex@N-term		0.0037689	992.496	497.255	992.493	497.254	2	13	12.1.1.1314.6	0	35.9894	9208.56	35.3628	100		100		100		100		100		100		100		42.04	6.32	102.26	10.1	213.02	14.35	52.06	7.81	48.66
4	106.25	106.25	51.18	26.35	22.32	sp|P12111|CO6A3_HUMAN	Collagen alpha-3(VI) chain OS=Homo sapiens GN=COL6A3 PE=1 SV=5	0	auto - discordant peptide type	2	99	DVVFLLDGSEGVR	Formyl@N-term		-0.0121058	1432.71	717.361	1432.72	717.367	2	12	4.1.1.836.4	0	47.7806	72.3683	47.7596			100										100		6.21	2.45	24.86	4.9	24.22	4.9	0	1.31	0
4	106.25	106.25	51.18	26.35	22.32	sp|P12111|CO6A3_HUMAN	Collagen alpha-3(VI) chain OS=Homo sapiens GN=COL6A3 PE=1 SV=5	0	auto - shared MS/MS	2	99	ELPSLEQK	iTRAQ8plex@N-term; iTRAQ8plex(K)@8		-0.00692885	1550.91	517.976	1550.91	517.978	3	13	14.1.1.1370.5	0	34.8696	570.185	34.7954	0.43741	9.19122	2.35491	3.45543	1.67642	3.68907	0.533847	12.0551	0.01		1.7467	3.9777	0.362363	6.17749	165.66	14.28	5335.31	70.92	3018.3	55.95	147.95	17.2	4.17
4	106.25	106.25	51.18	26.35	22.32	sp|P12111|CO6A3_HUMAN	Collagen alpha-3(VI) chain OS=Homo sapiens GN=COL6A3 PE=1 SV=5	0	auto - discordant peptide type	2	99	GPPGVNGTQGFQGCPGQR	iTRAQ8plex@N-term; Oxidation(P)@3; Deamidated(N)@6; Methylthio(C)@14; Oxidation(P)@15		0.00316547	2138.98	714.001	2138.98	714	3	18	15.1.1.1474.25	0	23.6131	603.094	23.567	1.80439	8.90209	1.31789	6.89361	1.47059	7.01005	0.947731	14.1273	0.944087	19.1615	1.00225	8.3179	1.52379	7.47935	236.14	15.13	1031.75	31.51	914.92	30.27	90.76	11.53	43.06
4	106.25	106.25	51.18	26.35	22.32	sp|P12111|CO6A3_HUMAN	Collagen alpha-3(VI) chain OS=Homo sapiens GN=COL6A3 PE=1 SV=5	0	auto - discordant peptide type	2	99	GRTGPLGR	Formyl@N-term	missed R-T@2	0.000476346	840.457	421.236	840.457	421.236	2	12	5.1.1.439.7	0	8.0661	3010.06	7.6212	5.07223	13.9234	1.81318	12.8646	2.4091	12.8295	7.48494	14.003	11.5639	14.6551	1.70029	14.4974	2.36247	13.5245	172.85	12.81	369.63	19.05	390.28	19.77	186.65	14.11	137.34
4	106.25	106.25	51.18	26.35	22.32	sp|P12111|CO6A3_HUMAN	Collagen alpha-3(VI) chain OS=Homo sapiens GN=COL6A3 PE=1 SV=5	0	auto - discordant peptide type	2	99	GSALYTGSALDFVR	iTRAQ8plex@N-term	cleaved D-G@N-term	-6.01075	1753.93	585.651	1759.94	587.654	3	13	12.1.1.1324.10	0	36.6076	349.919	36.6476	1.62415	17.2301	1.75832	12.6609	1.91485	12.8615	1.99338	19.189	3.54732	19.0628	0.749503	17.1726	2.34717	13.2594	61.64	7.81	399.2	19.54	345.48	18.63	55.36	8.43	46.92
4	106.25	106.25	51.18	26.35	22.32	sp|P12111|CO6A3_HUMAN	Collagen alpha-3(VI) chain OS=Homo sapiens GN=COL6A3 PE=1 SV=5	0	auto - discordant peptide type	2	99	GYPGDEGGPGERGPPGVNGTQGFQGCPGQR	iTRAQ8plex@N-term; Oxidation(P)@3; Oxidation(P)@15; Methylthio(C)@26; Oxidation(P)@27	missed R-G@12	0.0215565	3325.5	832.382	3325.48	832.377	4	17	13.1.1.3098.18	0	58.5897	87.5536	58.4856			1.57422	41.2335	1.40274	42.8532	3.61423	49.9981	5.39915	54.1796	1.58467	45.5493	1.10035	47.7555	19.68	10	183.02	29.5	129.6	25.79	51.4	16.73	36.57
4	106.25	106.25	51.18	26.35	22.32	sp|P12111|CO6A3_HUMAN	Collagen alpha-3(VI) chain OS=Homo sapiens GN=COL6A3 PE=1 SV=5	1	auto	2	99	IASNSATAFR	iTRAQ8plex@N-term		-0.00403415	1340.73	671.373	1340.74	671.375	2	17	2.1.1.419.18	1	19.4589	15509.7	19.8533	0.861457	2.93266	1.51963	1.64417	1.46698	1.70956	1.17227	3.27164	0.448553	8.292	0.932605	2.09998	0.85562	2.09724	1590.63	40.44	16785.3	126.34	12876.9	114.15	1583.92	46.36	288.65
4	106.25	106.25	51.18	26.35	22.32	sp|P12111|CO6A3_HUMAN	Collagen alpha-3(VI) chain OS=Homo sapiens GN=COL6A3 PE=1 SV=5	0	auto - discordant peptide type	2	99	IEDGVLQFLVLLVAGR	Formyl@N-term		-0.0049264	1769	885.509	1769.01	885.512	2	16	16.1.1.1460.10	0	49.4254	213.943	49.4405			100												6.17	2.45	28.39	5.2	8.94	3.16	0	0.77	6.14
4	106.25	106.25	51.18	26.35	22.32	sp|P12111|CO6A3_HUMAN	Collagen alpha-3(VI) chain OS=Homo sapiens GN=COL6A3 PE=1 SV=5	0	auto - discordant peptide type	2	99	IEEGVPQFLVLISSGK	No iTRAQ8plex@N-term; No iTRAQ8plex(K)@16		0.00844979	1714.96	858.487	1714.95	858.483	2	15	1.1.1.990.15	0	41.2765	71.148	41.2849															0	0.49	48.7	15.17	39.45	14.14	13.54	8.66	9.31
4	106.25	106.25	51.18	26.35	22.32	sp|P12111|CO6A3_HUMAN	Collagen alpha-3(VI) chain OS=Homo sapiens GN=COL6A3 PE=1 SV=5	0	auto - discordant peptide type	2	99	IQPLTTYVSGGVEEVPLAQPESK	Formyl@N-term; iTRAQ8plex(K)@23	cleaved L-I@N-term	0.00508575	2773.47	925.499	2773.47	925.497	3	12	7.1.1.1871.25	0	42.4659	294.2	42.4809	1.01801	12.8485	0.934427	8.28488	0.962829	8.63881	1.45138	13.4311	0.321256	49.0761	0.772553	10.3501	0.231087	15.6653	83.65	9.06	459.32	20.98	376.11	19.49	87.27	10.05	9.2
4	106.25	106.25	51.18	26.35	22.32	sp|P12111|CO6A3_HUMAN	Collagen alpha-3(VI) chain OS=Homo sapiens GN=COL6A3 PE=1 SV=5	0	auto - discordant peptide type	2	99	ITEGVPQLLIVLTADR	No iTRAQ8plex@N-term; Didehydro(T)@2		-0.000902956	1734.99	868.501	1734.99	868.501	2	18	4.1.1.826.10	0	47.1688	3601.06	47.2089	100		100		100								100		63.39	7.81	226.4	15.84	1919.34	42.41	0	64.04	0
4	106.25	106.25	51.18	26.35	22.32	sp|P12111|CO6A3_HUMAN	Collagen alpha-3(VI) chain OS=Homo sapiens GN=COL6A3 PE=1 SV=5	0	auto - discordant peptide type	2	99	ITEGVPQLLIVLTADRSGDDVR	No iTRAQ8plex@N-term; Didehydro(T)@2	missed R-S@16	-0.00794468	2364.26	789.093	2364.26	789.096	3	14	3.1.1.1167.9	0	47.2514	815.74	47.2931	5.7779	48.2946	6.89213	45.232	6.38922	45.4462			4.83658	57.3931	3.1857	47.1995	0.704035	55.1097	30.13	5.48	215	14.32	158.39	12.65	0	9.09	8.79
4	106.25	106.25	51.18	26.35	22.32	sp|P12111|CO6A3_HUMAN	Collagen alpha-3(VI) chain OS=Homo sapiens GN=COL6A3 PE=1 SV=5	0	auto - discordant peptide type	2	99	IVNDLTIAESNCPR	Carbamyl@N-term; Deamidated(N)@11; Methylthio(C)@12	cleaved S-I@N-term	-0.0130346	1633.73	817.873	1633.74	817.879	2	14	3.1.1.1047.21	0	39.8633	1265.42	39.577	0.901283	22.9966	1.6794	14.2097	1.75788	14.483	0.277898	69.4966	0.01		2.30239	14.9919	1.84322	15.2574	29.03	5.48	323.59	17.55	269.17	16.43	6.55	4.47	0.45
4	106.25	106.25	51.18	26.35	22.32	sp|P12111|CO6A3_HUMAN	Collagen alpha-3(VI) chain OS=Homo sapiens GN=COL6A3 PE=1 SV=5	0	auto - discordant peptide type	2	99	LDQRVPQIAFVITGGK	Formyl@N-term; iTRAQ8plex(K)@16	missed R-V@4	-0.0029764	2073.19	692.069	2073.19	692.07	3	14	16.1.1.2958.9	0	58.4917	1007.25	58.2157	1.28937	39.8943	1.79695	27.8249	1.53679	28.893	0.975054	55.9778	1.35695	66.4087	1.90998	30.1226	1.17108	32.1472	54.61	16.58	455.29	46.53	309.43	39.75	30.22	15	20.03
4	106.25	106.25	51.18	26.35	22.32	sp|P12111|CO6A3_HUMAN	Collagen alpha-3(VI) chain OS=Homo sapiens GN=COL6A3 PE=1 SV=5	0	auto - discordant peptide type	2	99	LLGGPTPNTGAALEFVLR	iTRAQ8plex@N-term; Dehydrated(T)@6	cleaved T-L@N-term	-0.0229896	2111.18	704.735	2111.2	704.742	3	12	4.1.1.823.7	0	46.9778	99.4218	46.9607	3.16067	44.8731	7.24965	40.9397	7.19591	41.0384			5.87578	46.9737	1.8413	43.8226	6.52792	41.3575	29.31	5.57	402.17	19.54	317.23	17.86	0	8.09	18.99
4	106.25	106.25	51.18	26.35	22.32	sp|P12111|CO6A3_HUMAN	Collagen alpha-3(VI) chain OS=Homo sapiens GN=COL6A3 PE=1 SV=5	0	auto - discordant peptide type	2	99	LNLLDLDYELAEQLDNIAEK	Formyl@N-term; Deamidated(N)@2; iTRAQ8plex(K)@20		0.00986875	2664.38	889.134	2664.37	889.13	3	14	6.1.1.1487.14	0	47.4418	251.93	47.4135	0.501672	11.8003	0.291769	7.64278	0.506147	7.02212	0.347301	18.9732	0.347861	27.8131	0.473201	8.73958	0.742011	7.32029	84.25	9	293.12	16.91	404.09	19.87	42.68	7.81	20.36
4	106.25	106.25	51.18	26.35	22.32	sp|P12111|CO6A3_HUMAN	Collagen alpha-3(VI) chain OS=Homo sapiens GN=COL6A3 PE=1 SV=5	0	auto - discordant peptide type	2	99	LVDKSTELNEEPLMR	Formyl@N-term; iTRAQ8plex(K)@4	missed K-S@4	0.00773562	2105.11	702.709	2105.1	702.707	3	17	15.1.1.1722.15	0	38.8281	790.288	38.7365	0.700968	8.17328	0.609724	4.96498	0.510244	5.55039	1.83832	6.6184	1.7343	9.63081	1.19779	5.17454	0.545643	6.31147	188.21	13.56	979.34	30.59	651.29	25.98	361.19	19.42	162.29
4	106.25	106.25	51.18	26.35	22.32	sp|P12111|CO6A3_HUMAN	Collagen alpha-3(VI) chain OS=Homo sapiens GN=COL6A3 PE=1 SV=5	0	auto - discordant peptide type	2	99	LVDYLDVGFDTTR	No iTRAQ8plex@N-term		0.00532468	1512.75	757.383	1512.75	757.38	2	18	9.1.1.1924.10	0	44.1542	2919.68	44.0108			100		100						100				0	0.74	73.45	8.37	92.58	9.54	16.11	4.47	7.83
4	106.25	106.25	51.18	26.35	22.32	sp|P12111|CO6A3_HUMAN	Collagen alpha-3(VI) chain OS=Homo sapiens GN=COL6A3 PE=1 SV=5	0	auto - discordant peptide type	2	99	LVFTVR	No iTRAQ8plex@N-term		0.00266092	733.451	367.733	733.449	367.732	2	8	11.1.1.1885.2	0	45.5676	3154.08	45.9288	100		100						100				100		31.34	5.48	95	9.54	25.88	5.48	6.16	3.16	74.98
4	106.25	106.25	51.18	26.35	22.32	sp|P12111|CO6A3_HUMAN	Collagen alpha-3(VI) chain OS=Homo sapiens GN=COL6A3 PE=1 SV=5	0	auto - discordant peptide type	2	99	NIDRTELQTITNDPR	No iTRAQ8plex@N-term; Deamidated(N)@12	missed R-T@4	0.0019656	1785.89	893.951	1785.89	893.95	2	10	12.1.1.1313.27	0	35.9631	9000.51	35.3016	1.96497	15.1141	2.46719	11.0119	6.82999	10.5986	3.03839	16.9426	1.51003	27.2454	0.928071	14.6266	1.75645	12.4055	81.06	9	608.85	24.43	1339.44	35.86	91.72	12.37	21.71
4	106.25	106.25	51.18	26.35	22.32	sp|P12111|CO6A3_HUMAN	Collagen alpha-3(VI) chain OS=Homo sapiens GN=COL6A3 PE=1 SV=5	0	auto - discordant peptide type	2	99	NIDSEEVGK	iTRAQ8plex@N-term; No iTRAQ8plex(K)@9		0.0102861	1293.68	647.848	1293.67	647.843	2	14	5.1.1.463.21	0	9.5617	1860.29	9.5834	1.62373	2.75141	0.0506114	6.192	0.169362	3.89984	10.868	1.99378	5.48637	2.7824	0.661153	2.77835	0.225688	4.01385	2050.61	43.68	382.36	22.72	1016.8	35.48	10043.6	97.49	2414.77
4	106.25	106.25	51.18	26.35	22.32	sp|P12111|CO6A3_HUMAN	Collagen alpha-3(VI) chain OS=Homo sapiens GN=COL6A3 PE=1 SV=5	0	auto - discordant peptide type	2	99	NIDSEEVGKIASNSATAFR	Formyl@N-term; iTRAQ8plex(K)@9	missed K-I@9	-0.0016154	2340.18	781.069	2340.19	781.069	3	19	2.1.1.616.19	0	31.5241	1299.86	31.6108	1.85757	8.17308	1.64325	6.04429	1.1147	6.60888	2.53513	8.50098	5.27417	8.47666	1.91311	6.60489	0.394989	9.90847	263.68	16.06	1395.37	36.47	752.21	28.12	263.33	17.18	260.92
4	106.25	106.25	51.18	26.35	22.32	sp|P12111|CO6A3_HUMAN	Collagen alpha-3(VI) chain OS=Homo sapiens GN=COL6A3 PE=1 SV=5	0	auto - discordant peptide type	2	99	PLDGSALYTGSALDFVR	No iTRAQ8plex@N-term	cleaved K-P@N-term	-0.00608721	1780.89	891.454	1780.9	891.457	2	11	9.1.1.1807.21	0	36.983	554.27	36.3936	0.01		0.662534	16.6029	0.79096	16.9257	0.896101	30.8528	1.0432	37.8945	0.320866	26.1388	0.318074	25.2547	0	0.98	97.13	9.59	92.15	9.59	16.07	4.47	8.91
4	106.25	106.25	51.18	26.35	22.32	sp|P12111|CO6A3_HUMAN	Collagen alpha-3(VI) chain OS=Homo sapiens GN=COL6A3 PE=1 SV=5	0	auto - discordant peptide type	2	99	QQSLETAMSFVAR	Formyl@N-term		0.0184533	1494.73	748.373	1494.71	748.364	2	17	8.1.1.1506.15	0	34.2361	1142.23	34.3288	0.685687	23.1919	1.66776	13.5116	2.7285	13.3241	0.815913	31.7346	2.31049	22.8996	1.46304	15.158	3.2562	13.6202	28.16	5.48	409.73	19.82	532.7	22.83	24.52	7.14	33.07
4	106.25	106.25	51.18	26.35	22.32	sp|P12111|CO6A3_HUMAN	Collagen alpha-3(VI) chain OS=Homo sapiens GN=COL6A3 PE=1 SV=5	1	auto	2	99	RDSFQEVLR	iTRAQ8plex@N-term	missed R-D@1	-0.00130097	1452.8	485.273	1452.8	485.274	3	14	1.1.1.1035.4	1	44.0163	157.676	43.9996	6.70689	56.0646	2.99985	53.2469	4.75018	52.8818					2.29106	56.9133	1.24847	60.5252	95.4	21.33	255.26	35.36	321.21	39.75	55.76	18.71	47.76
4	106.25	106.25	51.18	26.35	22.32	sp|P12111|CO6A3_HUMAN	Collagen alpha-3(VI) chain OS=Homo sapiens GN=COL6A3 PE=1 SV=5	0	auto - discordant peptide type	2	99	RGGAVPIGIGIGN	Formyl@N-term	cleaved N-A@C-term; missed R-G@1	-0.00190244	1207.67	604.84	1207.67	604.841	2	16	5.1.1.713.12	0	24.897	451.942	24.9337	2.6559	9.97648	0.656348	9.31466	1.27849	8.62908	1.85979	12.7869	0.01		0.373758	14.3757	1.15331	9.64846	205.81	13.93	304.26	17.49	470.98	21.45	105.46	11.05	1.75
4	106.25	106.25	51.18	26.35	22.32	sp|P12111|CO6A3_HUMAN	Collagen alpha-3(VI) chain OS=Homo sapiens GN=COL6A3 PE=1 SV=5	0	auto - discordant peptide type	2	99	SLETAMSFVAR	Formyl@N-term	cleaved Q-S@N-term	-0.000949814	1238.6	620.305	1238.6	620.306	2	12	11.1.1.1792.7	0	39.8766	916.124	39.6133	100		100		100						100		100		30.93	5.48	135.61	11.49	199.35	13.93	9.57	4.47	26.71
4	106.25	106.25	51.18	26.35	22.32	sp|P12111|CO6A3_HUMAN	Collagen alpha-3(VI) chain OS=Homo sapiens GN=COL6A3 PE=1 SV=5	1	auto	2	99	STELNEEPLMR	iTRAQ8plex@N-term		0.000630175	1621.83	811.922	1621.83	811.922	2	13	10.1.1.3554.22	1	58.3291	153.566	58.4721	1.07425	9.78121	0.995333	6.40177	0.710593	7.20311	1.89333	9.23059	0.390715	38.4835	1.54215	6.87118	0.648695	8.39058	147.84	12.04	819.43	27.95	464.9	22.07	190.67	14.25	18.74
4	106.25	106.25	51.18	26.35	22.32	sp|P12111|CO6A3_HUMAN	Collagen alpha-3(VI) chain OS=Homo sapiens GN=COL6A3 PE=1 SV=5	0	auto - discordant peptide type	2	99	SVEDAQDVSLALTQR	iTRAQ8plex@N-term; Cation:K(D)@7; Dehydrated(S)@9		-0.00368076	1954.96	652.662	1954.97	652.663	3	15	12.1.1.1278.9	0	33.7889	2762.28	33.9531	1.22153	6.69602	1.06575	4.51315	1.2219	4.59947	0.01		0.819346	13.2213	0.603611	6.37073	1.11467	5.1613	324.21	17.8	1692.13	40.31	1541.73	39.19	0	14.05	75.79
4	106.25	106.25	51.18	26.35	22.32	sp|P12111|CO6A3_HUMAN	Collagen alpha-3(VI) chain OS=Homo sapiens GN=COL6A3 PE=1 SV=5	0	auto - discordant peptide type	2	99	SVHNGAPAPVSGEKDVVFLLDGSEGVR	Methylthio@N-term; Oxidation(P)@9; iTRAQ8plex(K)@14	missed K-D@14	0.0333314	3101.61	1034.88	3101.58	1034.87	3	13	4.1.1.797.24	0	45.3973	336.401	45.352	0.934439	14.7157	0.653801	9.97936	0.893903	9.86784	0.314734	36.1671	1.07614	23.0749	0.673189	12.1583	0.406181	13.976	63.01	7.81	263.73	15.97	286.55	16.82	15.53	5.48	25.29
4	106.25	106.25	51.18	26.35	22.32	sp|P12111|CO6A3_HUMAN	Collagen alpha-3(VI) chain OS=Homo sapiens GN=COL6A3 PE=1 SV=5	0	auto - discordant peptide type	2	99	TGAALEFVLR	Formyl@N-term	cleaved N-T@N-term	0.00453047	1103.6	552.808	1103.6	552.806	2	13	10.1.1.1894.12	0	42.0362	236.066	41.7014	5.47777	32.8866	0.603897	35.3972	2.58728	31.0324	4.67968	35.8198	2.74752	51.4598	1.89334	33.8937	4.11453	31.1926	42.79	6.32	28.22	5.57	96.08	9.59	26.75	5.48	7.48
4	106.25	106.25	51.18	26.35	22.32	sp|P12111|CO6A3_HUMAN	Collagen alpha-3(VI) chain OS=Homo sapiens GN=COL6A3 PE=1 SV=5	0	auto - discordant peptide type	2	99	VAVIQFSDD	iTRAQ8plex@N-term	cleaved D-P@C-term	0.00247865	1296.69	649.352	1296.69	649.351	2	12	5.1.1.736.9	0	26.3069	602.251	26.4098	1.17472	11.37	1.34519	8.3408	1.67337	8.37374	3.63808	9.66841	1.46928	18.0267	2.1274	8.62817	0.864548	9.72652	142.99	11.92	979.51	30.64	968.31	31.13	324.05	18.81	62.33
4	106.25	106.25	51.18	26.35	22.32	sp|P12111|CO6A3_HUMAN	Collagen alpha-3(VI) chain OS=Homo sapiens GN=COL6A3 PE=1 SV=5	1	auto	2	99	VAVVQYSDR	iTRAQ8plex@N-term		0.00603724	1339.75	670.88	1339.74	670.877	2	12	16.1.1.1016.21	1	22.1886	765.622	22.4547	1.08092	6.70011	0.998399	4.36368	1.16412	4.44162	0.975597	8.85617	0.554023	18.4879	1.15284	4.99936	0.661977	5.69411	312.04	17.49	1724.16	40.68	1597.6	39.95	206.09	16.61	55.74
4	106.25	106.25	51.18	26.35	22.32	sp|P12111|CO6A3_HUMAN	Collagen alpha-3(VI) chain OS=Homo sapiens GN=COL6A3 PE=1 SV=5	1	auto	2	99	VAVVTYNNEVTTEIR	iTRAQ8plex@N-term		0.00393022	2011.09	671.372	2011.09	671.37	3	19	3.1.1.960.10	1	34.4965	240.531	34.66	6.01589	18.3873	3.48508	16.9938	3.66879	17.1393	3.86278	21.5144	2.9605	28.3185	1.73083	19.2162	2.10623	18.4907	138.36	11.53	479.49	21.52	401.13	20.1	65.01	9.06	23.73
4	106.25	106.25	51.18	26.35	22.32	sp|P12111|CO6A3_HUMAN	Collagen alpha-3(VI) chain OS=Homo sapiens GN=COL6A3 PE=1 SV=5	0	auto - discordant peptide type	2	99	VFAVGVR	No iTRAQ8plex@N-term		0.00108768	746.445	374.23	746.444	374.229	2	10	5.1.1.596.2	0	17.7236	2532.36	17.8387	100		100		100		100				100		100		70.61	8.43	577.04	23.39	292.14	17.58	97.61	10.3	0
4	106.25	106.25	51.18	26.35	22.32	sp|P12111|CO6A3_HUMAN	Collagen alpha-3(VI) chain OS=Homo sapiens GN=COL6A3 PE=1 SV=5	1	auto	2	99	VGLEHLR	iTRAQ8plex@N-term		-0.00649775	1126.67	564.342	1126.68	564.346	2	10	3.1.1.1034.7	1	39.0389	145.322	39.084	1.26617	13.405	2.48282	8.45655	1.74222	8.96563	1.46162	15.5861	1.11719	24.5172	1.3076	10.2204	0.79118	11.3008	88.55	9.59	1038.72	31.35	579.23	24.56	74.8	10.05	27.23
4	106.25	106.25	51.18	26.35	22.32	sp|P12111|CO6A3_HUMAN	Collagen alpha-3(VI) chain OS=Homo sapiens GN=COL6A3 PE=1 SV=5	0	auto - discordant peptide type	2	99	VNDLTIAESNCPR	Lys-add@N-term; Methylthio(C)@11	cleaved I-V@N-term	-0.0128626	1604.75	535.925	1604.77	535.929	3	14	7.1.1.1862.5	0	41.8771	1308.48	41.7405	1.47228	18.6227	2.45911	13.853	7.89956	13.4778	0.01		0.412882	55.7968	0.605479	18.9724	2.11147	14.7114	59.65	7.81	596.01	24.23	1521.51	38.11	0	9.87	5.83
4	106.25	106.25	51.18	26.35	22.32	sp|P12111|CO6A3_HUMAN	Collagen alpha-3(VI) chain OS=Homo sapiens GN=COL6A3 PE=1 SV=5	0	auto - discordant peptide type	2	99	VPQIAFVITGGK	iTRAQ8plex@N-term; No iTRAQ8plex(K)@12		-0.0120368	1532.91	767.463	1532.92	767.469	2	16	3.1.1.1076.14	0	41.6407	326.78	41.3649	2.01649	9.67448	0.431942	9.26943	0.551333	9.46445	15.7021	7.48864	8.22272	9.27044	0.513771	11.3558	0.629851	10.1611	206.22	13.93	264.25	16.28	268.04	17.29	1175.06	33.47	293.07
4	106.25	106.25	51.18	26.35	22.32	sp|P12111|CO6A3_HUMAN	Collagen alpha-3(VI) chain OS=Homo sapiens GN=COL6A3 PE=1 SV=5	0	auto - discordant peptide type	2	99	YMNKQDVVNAVRQLTLLGGPTPNTGAALEFVLR	iTRAQ8plex@N-term; iTRAQ8plex(K)@4	cleaved S-Y@N-term; missed K-Q@4; missed R-Q@12	-5.01804	4188.31	699.058	4193.32	699.895	6	12	4.1.1.823.6	0	46.9761	6461.27	47.0229			100		100										0	3.15	311.48	17.69	1252	34.41	0	11.14	0
4	106.25	106.25	51.18	26.35	22.32	sp|P12111|CO6A3_HUMAN	Collagen alpha-3(VI) chain OS=Homo sapiens GN=COL6A3 PE=1 SV=5	0	auto - discordant peptide type	1.88606	99	RVAVVQYSDRTR	iTRAQ8plex@N-term	cleaved V-R@N-term; cleaved R-P@C-term; missed R-V@1; missed R-T@10	-0.0153679	1752.97	585.332	1752.99	585.337	3	10	2.1.1.672.10	0	34.9537	6504.09	34.9937	100		100		100		100		100		100		100		922.99	29.63	2215.03	46.49	1991	44.75	567.05	25.22	141.6
4	106.25	106.25	51.18	26.35	22.32	sp|P12111|CO6A3_HUMAN	Collagen alpha-3(VI) chain OS=Homo sapiens GN=COL6A3 PE=1 SV=5	0	auto - discordant peptide type	1.72125	99	GIPGEDGYR	iTRAQ8plex@N-term; Oxidation(P)@3		0.00511332	1282.65	642.333	1282.65	642.33	2	12	7.1.1.1692.13	0	31.4656	440.871	31.8685	1.41322	8.76427	0.995817	6.31212	0.930269	6.68796	1.65181	9.72381	1.02007	17.5567	0.943271	7.6685	1.39196	6.81293	200.35	13.93	844.53	28.48	626.96	25.28	171.36	13.93	50.4
4	106.25	106.25	51.18	26.35	22.32	sp|P12111|CO6A3_HUMAN	Collagen alpha-3(VI) chain OS=Homo sapiens GN=COL6A3 PE=1 SV=5	0	auto - discordant peptide type	1.61979	99	MTQLQGTR	iTRAQ8plex@N-term	cleaved G-M@N-term	-0.00756274	1237.67	619.841	1237.68	619.845	2	13	15.1.1.1457.20	0	22.5639	4209.32	22.7718	0.666668	4.74026	0.852373	2.61054	0.565766	3.04459	1.39435	4.17459	2.02533	5.04956	1.44729	2.77232	0.246165	4.85551	559.67	23.66	4280.63	63.73	2257.93	48.8	856.57	30.68	592.57
4	106.25	106.25	51.18	26.35	22.32	sp|P12111|CO6A3_HUMAN	Collagen alpha-3(VI) chain OS=Homo sapiens GN=COL6A3 PE=1 SV=5	0	auto - discordant peptide type	1.14874	99	QQLEEAQR	iTRAQ8plex@N-term	cleaved E-Q@N-term	0.00595716	1304.71	653.36	1304.7	653.357	2	12	5.1.1.444.23	0	8.3989	362.93	8.5394	0.737861	5.79221	0.378534	4.01837	0.254487	5.01652	1.02773	5.92746	0.955408	9.4076	0.858444	4.15209	1.50308	3.51466	369.69	18.81	1134.55	33.05	606.15	25.36	376.8	19.75	166.83
4	106.25	106.25	51.18	26.35	22.32	sp|P12111|CO6A3_HUMAN	Collagen alpha-3(VI) chain OS=Homo sapiens GN=COL6A3 PE=1 SV=5	0	auto - discordant peptide type	1.03152	99	ASENLRQEGVR	Carbamyl@N-term	missed R-Q@6	-0.00690989	1300.64	651.328	1300.65	651.331	2	10	2.1.1.2417.10	0	58.1086	251.231	58.1486	1.89586	36.6326	3.10708	29.5114	3.28078	29.7336	7.19715	32.0017	7.53354	35.0614	1.8564	32.2156	3.14053	30.4999	19.59	4.47	192.06	13.53	161.16	12.77	54.42	7.75	27.13
4	106.25	106.25	51.18	26.35	22.32	sp|P12111|CO6A3_HUMAN	Collagen alpha-3(VI) chain OS=Homo sapiens GN=COL6A3 PE=1 SV=5	0	auto - discordant peptide type	0.946922	99	GDRGPIGSIGPK	Formyl@N-term; iTRAQ8plex(K)@12	missed R-G@3	-0.00233234	1484.82	743.419	1484.83	743.42	2	16	14.1.1.1260.15	0	28.1403	1428.04	28.172	1.10678	3.97174	0.749415	2.74303	0.806538	2.85095	1.39267	4.34248	1.16412	6.86238	1.08565	3.05836	0.97218	3.0722	883.35	29.22	3578.07	58.7	3060.18	55.55	813.37	30.46	323.81
4	106.25	106.25	51.18	26.35	22.32	sp|P12111|CO6A3_HUMAN	Collagen alpha-3(VI) chain OS=Homo sapiens GN=COL6A3 PE=1 SV=5	0	auto - discordant peptide type	0.869666	99	GYPGDEGGPGER	iTRAQ8plex@N-term; Oxidation(P)@3		0.0104709	1509.71	755.863	1509.7	755.857	2	16	3.1.1.540.20	0	8.7547	662.163	8.6443	0.697769	19.5246	0.698258	11.4221	0.807818	11.7127	1.35475	18.0121	0.310172	63.3256	0.572956	15.4329	1.27283	11.8553	164.47	28.46	984.57	68.7	905.19	67.38	233.67	36.4	25.48
4	106.25	106.25	51.18	26.35	22.32	sp|P12111|CO6A3_HUMAN	Collagen alpha-3(VI) chain OS=Homo sapiens GN=COL6A3 PE=1 SV=5	0	auto - discordant peptide type	0.679854	99	SGFPLLKEFVQR	Formyl@N-term; iTRAQ8plex(K)@7	missed K-E@7	0.00949155	1752	585.006	1751.99	585.003	3	12	1.1.1.2137.3	0	58.1694	489.341	58.1595	0.548476	26.3712	1.85297	17.561	2.27595	17.5992	5.56291	18.5573	6.54262	19.7529	2.43608	17.9709	1.5836	18.34	27.71	5.57	560.02	23.09	546.63	23.41	205.66	14.97	115.2
4	106.25	106.25	51.18	26.35	22.32	sp|P12111|CO6A3_HUMAN	Collagen alpha-3(VI) chain OS=Homo sapiens GN=COL6A3 PE=1 SV=5	0	auto - discordant peptide type	0.422508	99	QQLIQPLTTYVSGGVEEVPLAQPESK	Gln->pyro-Glu@N-term; iTRAQ8plex(K)@26	cleaved P-Q@N-term	0.0247299	3097.67	1033.57	3097.65	1033.56	3	14	9.1.1.1894.27	0	42.3426	380.908	42.3543	0.37665	19.4965	1.5423	7.47804	1.39913	7.84074	2.38655	10.7809	1.90403	16.3334	1.68423	8.29908	0.144079	19.3197	34.51	6.32	845.34	28.28	609.42	24.94	160.01	13.53	60.8
4	106.25	106.25	51.18	26.35	22.32	sp|P12111|CO6A3_HUMAN	Collagen alpha-3(VI) chain OS=Homo sapiens GN=COL6A3 PE=1 SV=5	0	auto - discordant peptide type	0.341989	97.68	IEDGVPQHL	iTRAQ8plex@N-term	cleaved L-V@C-term	-0.002954	1310.71	656.363	1310.71	656.364	2	10	15.1.1.1637.17	0	33.6082	179.311	33.6366	2.41286	11.3672	2.51278	8.68336	2.51978	8.86526	0.925348	22.2206	1.1544	25.7624	1.70163	10.0733	1.67965	9.92547	154.97	12.37	965.44	30.38	769.36	27.84	43.49	9	25.84
4	106.25	106.25	51.18	26.35	22.32	sp|P12111|CO6A3_HUMAN	Collagen alpha-3(VI) chain OS=Homo sapiens GN=COL6A3 PE=1 SV=5	0	auto - discordant peptide type	0.334419	99	SIVNDLTIAESNCPR	Formyl@N-term; Methylthio(C)@13	cleaved L-S@N-term	0.00583964	1704.79	853.401	1704.78	853.398	2	14	2.1.1.829.10	0	44.6001	295.166	44.5788	0.2922	28.671	1.50968	9.88581	1.09044	10.7094	0.0891143	122.455	1.92988	19.1457	0.764335	13.1984	1.13885	11.6004	16.4	4.47	506.88	21.86	290.95	17.35	3.66	4.47	37.75
4	106.25	106.25	51.18	26.35	22.32	sp|P12111|CO6A3_HUMAN	Collagen alpha-3(VI) chain OS=Homo sapiens GN=COL6A3 PE=1 SV=5	0	auto - shared MS/MS	0.283162	61.92	GDVGIR	iTRAQ8plex@N-term		-0.00437017	919.535	460.775	919.539	460.777	2	10	9.1.1.1700.7	0	30.4149	649.054	30.7064	1.35629	7.23088	0.840857	5.25814	0.901734	5.45188	1.57116	8.09341	1.15481	13.2137	0.849851	6.47729	1.70759	5.32521	285.4	16.58	1058.47	31.95	902.05	30.17	241.93	16.58	84.69
4	106.25	106.25	51.18	26.35	22.32	sp|P12111|CO6A3_HUMAN	Collagen alpha-3(VI) chain OS=Homo sapiens GN=COL6A3 PE=1 SV=5	0	auto - discordant peptide type	0.277366	98.72	NHFVPEAGSR	iTRAQ8plex@N-term	cleaved V-N@N-term	0.00237037	1416.74	473.255	1416.74	473.254	3	12	14.1.1.1232.6	0	26.4071	766.6	26.5767	100		100		100		100		100		100		100		174.66	13.15	1147.85	33.12	929.12	30.63	162.55	14.28	127.87
4	106.25	106.25	51.18	26.35	22.32	sp|P12111|CO6A3_HUMAN	Collagen alpha-3(VI) chain OS=Homo sapiens GN=COL6A3 PE=1 SV=5	0	auto - discordant peptide type	0.25649	99	NAFYLSPDIR	iTRAQ8plex@N-term; Deamidated(N)@1	cleaved E-N@N-term	0.00460483	1499.8	750.906	1499.79	750.904	2	15	4.1.1.588.18	0	32.5199	254.154	32.6699	0.480512	14.9121	1.14959	6.96736	0.698784	7.99985	2.44519	9.28179	2.37873	12.7153	1.45313	7.68236	0.586626	9.4572	57.37	7.81	821.07	27.84	396.62	20.59	213.63	14.97	98.98
4	106.25	106.25	51.18	26.35	22.32	sp|P12111|CO6A3_HUMAN	Collagen alpha-3(VI) chain OS=Homo sapiens GN=COL6A3 PE=1 SV=5	0	auto - discordant peptide type	0.25649	99	VEEGVPQVLVLISAGPSSDEIR	No iTRAQ8plex@N-term		-0.0387192	2293.18	765.4	2293.22	765.413	3	13	10.1.1.1961.10	0	46.1561	499.267	46.2574	0.762875	16.0362	0.9855	9.21776	1.25101	9.25288	0.673451	23.0565	0.209308	65.3525	0.439165	14.4188	1.15299	10.3148	50.93	7.14	393.58	19.42	397.04	19.85	32.9	7.14	4.87
4	106.25	106.25	51.18	26.35	22.32	sp|P12111|CO6A3_HUMAN	Collagen alpha-3(VI) chain OS=Homo sapiens GN=COL6A3 PE=1 SV=5	0	auto - discordant peptide type	0.225483	98.71	QPLTTYVSGGVEEVPLAQPESK	Gln->pyro-Glu@N-term; iTRAQ8plex(K)@22	cleaved I-Q@N-term	-0.001581	2615.36	872.795	2615.36	872.795	3	12	2.1.1.631.24	0	32.458	994.091	32.4747	0.816168	11.4524	1.84679	6.18716	1.84387	6.36229	0.01		0.746024	19.5319	0.608712	9.08811	0.833272	8.02675	106.07	10.58	1435.78	36.93	1139.19	33.82	0	63.91	33.79
4	106.25	106.25	51.18	26.35	22.32	sp|P12111|CO6A3_HUMAN	Collagen alpha-3(VI) chain OS=Homo sapiens GN=COL6A3 PE=1 SV=5	0	auto - discordant peptide type	0.195179	99	GETGDDGRDGVGSEGR	Formyl@N-term	missed R-D@8	0.000598693	1590.65	796.333	1590.65	796.333	2	21	1.1.1.386.24	0	3.9624	406.238	3.9674	10.1055	9.7942	1.18036	10.3967	3.92251	9.36703	12.935	9.97977	12.3826	11.336	2.45744	10.5964	5.11929	9.54686	500.39	21.63	349.64	19.42	923.35	29.92	468.69	22.16	213.69
4	106.25	106.25	51.18	26.35	22.32	sp|P12111|CO6A3_HUMAN	Collagen alpha-3(VI) chain OS=Homo sapiens GN=COL6A3 PE=1 SV=5	0	auto - shared MS/MS	0.191789	49.53	TGPLGR	iTRAQ8plex@N-term		-0.000974861	903.543	452.779	903.544	452.78	2	10	12.1.1.1206.4	0	29.3489	3777.96	29.1527	0.726633	3.54953	1.88968	1.7769	1.30342	1.93121	0.939529	4.06984	0.898936	5.76192	0.956413	2.33424	1.3567	2.08774	1074.48	33.99	16715.8	125.67	9162.63	97.72	1016.63	38	463.27
4	106.25	106.25	51.18	26.35	22.32	sp|P12111|CO6A3_HUMAN	Collagen alpha-3(VI) chain OS=Homo sapiens GN=COL6A3 PE=1 SV=5	1	auto	0.131944	38.51	SATAFR	iTRAQ8plex@N-term	cleaved N-S@N-term	0.000853991	955.54	478.777	955.539	478.777	2	10	12.1.1.1234.3	1	31.0727	759.478	31.001	1.03151	5.41434	0.879891	3.59844	1.2737	3.53805	1.58896	5.60473	1.63544	7.42611	0.951943	4.20977	0.594641	4.6951	481.23	21.68	2455.63	48.68	2824.86	52.84	542.45	25.67	265.91
4	106.25	106.25	51.18	26.35	22.32	sp|P12111|CO6A3_HUMAN	Collagen alpha-3(VI) chain OS=Homo sapiens GN=COL6A3 PE=1 SV=5	0	auto - discordant peptide type	0.110138	98	VRNGFLMR	No iTRAQ8plex@N-term; Deamidated(N)@3	missed R-N@2	-0.00236429	992.52	497.267	992.523	497.269	2	11	8.1.1.1501.14	0	33.9282	374.236	33.9615	100		100		100		100		100		100		100		184.05	13.27	539.2	22.87	471.34	21.79	134.8	12.33	58.41
4	106.25	106.25	51.18	26.35	22.32	sp|P12111|CO6A3_HUMAN	Collagen alpha-3(VI) chain OS=Homo sapiens GN=COL6A3 PE=1 SV=5	0	auto - discordant peptide type	0.10513	93.92	SVEDAQ	iTRAQ8plex@N-term	cleaved Q-D@C-term	-0.00502161	951.477	476.746	951.482	476.748	2	10	14.1.1.926.3	0	7.7387	293.568	7.805	1.11065	13.447	1.27417	8.48855	1.00919	9.20949	1.44221	14.632	1.92353	17.5528	1.11526	10.1433	0.514055	12.4487	78.53	8.83	538.94	22.65	339.22	18.71	74.62	9.43	47.4
4	106.25	106.25	51.18	26.35	22.32	sp|P12111|CO6A3_HUMAN	Collagen alpha-3(VI) chain OS=Homo sapiens GN=COL6A3 PE=1 SV=5	0	auto - discordant peptide type	0.0931265	98.31	VGVVQFSDEPR	iTRAQ8plex@N-term; Oxidation(P)@10		-0.00326583	1551.82	776.916	1551.82	776.917	2	12	14.1.1.1237.22	0	26.7409	2374.83	26.5152	0.184712	12.897	0.426706	4.53839	0.402601	5.00136	1.19266	6.61157	1.41067	8.72256	0.740893	4.94634	0.284442	6.76618	68.01	8.49	939.86	29.87	704.7	26.85	321.34	18.52	181.02
4	106.25	106.25	51.18	26.35	22.32	sp|P12111|CO6A3_HUMAN	Collagen alpha-3(VI) chain OS=Homo sapiens GN=COL6A3 PE=1 SV=5	0	auto - discordant peptide type	0.0846002	90.55	VAVVTYN	iTRAQ8plex@N-term	cleaved N-N@C-term	-0.000539228	1068.61	535.313	1068.61	535.313	2	9	3.1.1.694.23	0	18.2182	402.495	18.1147	0.613415	14.0392	0.50461	8.51478	0.584848	8.75924	1.22706	12.7161	0.754722	24.7044	0.979774	8.92328	0.540033	10.3531	62.57	7.81	307.91	17.2	283.6	16.88	91.59	10.05	26.83
4	106.25	106.25	51.18	26.35	22.32	sp|P12111|CO6A3_HUMAN	Collagen alpha-3(VI) chain OS=Homo sapiens GN=COL6A3 PE=1 SV=5	0	auto - discordant peptide type	0.083546	99	VAVVTYNN	iTRAQ8plex@N-term; Deamidated(N)@7	cleaved N-E@C-term	-0.00915759	1183.63	592.822	1183.64	592.827	2	12	15.1.1.1412.19	0	19.8018	701.228	19.7654	0.418253	9.87081	0.309386	5.72665	0.350087	5.97369	0.134181	26.1311	0.255972	22.3789	0.0757345	24.2339	2.66895	4.33834	116.46	10.63	515.34	22.27	463.41	21.52	27.34	7.07	24.84
4	106.25	106.25	51.18	26.35	22.32	sp|P12111|CO6A3_HUMAN	Collagen alpha-3(VI) chain OS=Homo sapiens GN=COL6A3 PE=1 SV=5	0	auto - discordant peptide type	0.0824945	94.73	VAVAQ	iTRAQ8plex@N-term	cleaved Q-V@N-term; cleaved Q-Y@C-term	-0.00142831	790.484	396.249	790.486	396.25	2	8	16.1.1.821.11	0	10.1929	464.155	10.3548	1.02064	14.2419	1.60472	8.45483	1.39974	8.92749	5.12495	9.86364	2.54553	16.6432	1.69812	9.45718	0.386224	14.1907	69.81	8.43	656.6	24.98	455.14	21.68	256.51	16.28	60.68
4	106.25	106.25	51.18	26.35	22.32	sp|P12111|CO6A3_HUMAN	Collagen alpha-3(VI) chain OS=Homo sapiens GN=COL6A3 PE=1 SV=5	0	auto - discordant peptide type	0.0788339	99	TYRSQAPVLDAIR	iTRAQ8plex@N-term	missed R-S@3	-10.0327	1782.98	595.333	1793.01	598.677	3	12	5.1.1.776.10	0	28.7552	1070.83	28.6113	0.758195	7.51879	0.756063	4.49903	0.575851	5.09028	1.70469	6.44602	1.21122	11.3677	1.45574	4.67235	0.364488	6.91381	227.46	14.97	1356.87	35.96	821.27	29.26	374.23	19.92	126.64
4	106.25	106.25	51.18	26.35	22.32	sp|P12111|CO6A3_HUMAN	Collagen alpha-3(VI) chain OS=Homo sapiens GN=COL6A3 PE=1 SV=5	0	auto - shared MS/MS	0.0741724	24.71	GGPGER	iTRAQ8plex@N-term	cleaved E-G@N-term	0.0242129	875.501	438.758	875.477	438.746	2	7	2.1.1.320.12	0	13.3659	343.328	13.4025	2.36388	9.25915	0.610499	8.4981	1.1862	7.82219	2.03375	11.1615	0.415689	34.1833	0.0844082	36.9501	2.31364	7.66552	217.34	14.32	335.78	18.36	518.47	22.52	136.83	12.41	13.32
4	106.25	106.25	51.18	26.35	22.32	sp|P12111|CO6A3_HUMAN	Collagen alpha-3(VI) chain OS=Homo sapiens GN=COL6A3 PE=1 SV=5	0	auto - shared MS/MS	0.0731433	24.44	FTVR	iTRAQ8plex@N-term	cleaved V-F@N-term	0.0102236	825.512	413.763	825.502	413.758	2	6	2.1.1.380.6	0	17.0481	606.532	17.0948	21.0227	5.65738	0.884933	6.71989	0.704574	7.14374	1.09747	11.4843	0.930681	19.2051	1.36521	6.9997	1.00829	7.35578	2963.27	52.53	746.19	30.12	472.13	22.23	113.2	11.49	45.72
4	106.25	106.25	51.18	26.35	22.32	sp|P12111|CO6A3_HUMAN	Collagen alpha-3(VI) chain OS=Homo sapiens GN=COL6A3 PE=1 SV=5	0	auto - discordant peptide type	0.0649968	83.78	VVNLER	iTRAQ8plex@N-term		-0.0278983	1032.6	517.305	1032.62	517.319	2	7	15.1.1.1826.4	0	45.2284	2644.15	45.2785	1.21884	16.8899	0.824521	12.0398	1.52543	11.4104	2.24789	16.2684	0.682948	45.3556	1.47364	12.6165	0.639113	15.2794	51.72	7.07	209.3	14.28	307.72	17.35	69.8	9	10.1
4	106.25	106.25	51.18	26.35	22.32	sp|P12111|CO6A3_HUMAN	Collagen alpha-3(VI) chain OS=Homo sapiens GN=COL6A3 PE=1 SV=5	0	auto - shared MS/MS	0.0579919	20.12	EVTTEIR	iTRAQ8plex@N-term	cleaved N-E@N-term	-0.00456792	1150.65	576.33	1150.65	576.332	2	11	8.1.1.1458.12	0	31.2907	739.875	31.3885	0.783253	7.77082	0.909191	4.53841	0.88661	4.78907	0.594742	11.6207	0.590712	15.3662	0.312849	8.70191	2.0753	4.51164	215.3	14.63	1495.04	37.78	1158.58	34.22	119.63	13.15	56.59
4	106.25	106.25	51.18	26.35	22.32	sp|P12111|CO6A3_HUMAN	Collagen alpha-3(VI) chain OS=Homo sapiens GN=COL6A3 PE=1 SV=5	0	auto - discordant peptide type	0.0574959	99	GPIGSIGPK	Formyl@N-term; iTRAQ8plex(K)@9		-0.0033414	1156.67	579.344	1156.68	579.345	2	13	16.1.1.982.20	0	20.1041	6957.96	20.0662	0.725555	2.64811	0.545044	1.6657	0.866851	1.59208	0.724073	3.43861	0.379772	7.60923	0.757975	1.93106	1.06687	1.70812	1782.8	41.61	8011.61	88.11	10125.8	99.71	1301.92	41.7	325.22
4	106.25	106.25	51.18	26.35	22.32	sp|P12111|CO6A3_HUMAN	Collagen alpha-3(VI) chain OS=Homo sapiens GN=COL6A3 PE=1 SV=5	0	auto - discordant peptide type	0.0565055	83.32	LDGSEGV	iTRAQ8plex@N-term	cleaved L-L@N-term; cleaved V-R@C-term	0.00794893	979.521	490.768	979.513	490.764	2	9	6.1.1.911.11	0	12.0778	467.673	11.7486	0.97193	7.21057	1.23903	4.35084	0.985612	4.72065	1.0582	8.59912	0.822103	14.0142	0.857925	5.56577	0.771536	5.5876	264.9	16.28	2020.15	43.83	1277.04	36.26	211.05	16.31	78.09
4	106.25	106.25	51.18	26.35	22.32	sp|P12111|CO6A3_HUMAN	Collagen alpha-3(VI) chain OS=Homo sapiens GN=COL6A3 PE=1 SV=5	0	auto - discordant peptide type	0.0510982	95.62	GSGGAAGAPGER	iTRAQ8plex@N-term; Oxidation(P)@9		-0.00177181	1305.66	653.835	1305.66	653.836	2	11	1.1.1.373.30	0	3.164	227.445	3.1076	11.8232	4.61391	0.748599	5.50726	6.0015	4.37931	2.66172	7.76468	21.942	4.84398	1.02218	6.26831	3.33157	4.74488	2565.81	48.91	971.84	34.6	6191.57	76.43	422.69	27.6	1659.54
4	106.25	106.25	51.18	26.35	22.32	sp|P12111|CO6A3_HUMAN	Collagen alpha-3(VI) chain OS=Homo sapiens GN=COL6A3 PE=1 SV=5	0	auto - discordant peptide type	0.048177	89.74	VAVVQHAPSE	iTRAQ8plex@N-term	cleaved E-S@C-term	-0.00360901	1339.74	670.876	1339.74	670.877	2	10	16.1.1.1023.10	0	22.5979	1440.84	23.0042	1.66114	5.54877	1.572	3.95415	1.46611	4.12374	2.00757	6.12578	1.20173	11.3954	1.73499	4.39667	1.00157	4.86409	536.71	22.96	3038.37	53.9	2251.91	47.86	474.65	23.75	135.32
4	106.25	106.25	51.18	26.35	22.32	sp|P12111|CO6A3_HUMAN	Collagen alpha-3(VI) chain OS=Homo sapiens GN=COL6A3 PE=1 SV=5	0	auto - discordant peptide type	0.0414361	98.98	SVLLDKIK	Formyl@N-term; iTRAQ8plex(K)@6; iTRAQ8plex(K)@8	missed K-I@6	0.0162061	1551	518.008	1550.99	518.003	3	9	5.1.1.887.4	0	35.5768	144.509	35.6269	0.583469	9.1777	1.40012	4.37088	1.25819	4.60995	0.168835	32.7077	0.01		0.593924	6.44393	1.20602	5.09267	153.25	12.77	2199.9	45.67	1571.01	39.92	32.45	10.54	0
4	106.25	106.25	51.18	26.35	22.32	sp|P12111|CO6A3_HUMAN	Collagen alpha-3(VI) chain OS=Homo sapiens GN=COL6A3 PE=1 SV=5	0	auto - discordant peptide type	0.0409586	99	QASVFSFGLGAQAASR	Formyl@N-term		-0.00302072	1623.8	812.906	1623.8	812.908	2	15	13.1.1.1417.21	0	34.6359	967.949	34.7086	100		100		100						100		100		30.35	5.48	193.2	13.56	118.58	11.05	3.56	3.16	14.29
4	106.25	106.25	51.18	26.35	22.32	sp|P12111|CO6A3_HUMAN	Collagen alpha-3(VI) chain OS=Homo sapiens GN=COL6A3 PE=1 SV=5	0	auto - discordant peptide type	0.0366845	61.6	LSDAGITPL	iTRAQ8plex@N-term	cleaved L-F@C-term	-0.0252453	1189.66	595.838	1189.69	595.85	2	10	11.1.1.1726.12	0	35.8236	766.518	35.8604	0.748792	6.36576	0.626328	3.94527	0.855009	3.90208	0.506628	10.3207	0.479085	15.4376	0.749383	4.71643	1.02927	4.20128	313.61	17.49	1569.23	38.9	1702.36	41.02	155.27	15.3	69.93
4	106.25	106.25	51.18	26.35	22.32	sp|P12111|CO6A3_HUMAN	Collagen alpha-3(VI) chain OS=Homo sapiens GN=COL6A3 PE=1 SV=5	0	auto - discordant peptide type	0.0329203	75	QQSLETA	iTRAQ8plex@N-term	cleaved A-M@C-term	-0.0243375	1079.55	540.783	1079.58	540.796	2	10	11.1.1.1370.19	0	14.0088	789.729	13.9724	1.35018	5.08364	0.640754	3.88602	0.836554	3.87478	1.30864	6.12253	0.333181	22.8051	1.15261	4.14053	1.11285	4.08354	570.45	23.35	1619.47	39.71	1680.24	40.9	404.59	21.56	49.06
4	106.25	106.25	51.18	26.35	22.32	sp|P12111|CO6A3_HUMAN	Collagen alpha-3(VI) chain OS=Homo sapiens GN=COL6A3 PE=1 SV=5	0	auto - discordant peptide type	0.0204516	87.33	VNHFVPEAGSR	No iTRAQ8plex@N-term; Deamidated(N)@2		-0.0405441	1212.55	607.281	1212.59	607.302	2	13	8.1.1.1304.10	0	21.8629	632.247	22.0133	2.74727	5.96198	1.24591	5.01925	2.50745	4.76864	0.01		0.529282	19.117	0.499135	7.81512	1.43092	5.53744	571.16	23.35	1549.52	39.08	2478.22	48.99	0	21.55	38.35
4	106.25	106.25	51.18	26.35	22.32	sp|P12111|CO6A3_HUMAN	Collagen alpha-3(VI) chain OS=Homo sapiens GN=COL6A3 PE=1 SV=5	0	auto - discordant peptide type	0.0186345	94.84	QLIQPLTTYVSGGVEEVPLAQPESK	Gln->pyro-Glu@N-term; iTRAQ8plex(K)@25	cleaved Q-Q@N-term	-0.0158058	2969.57	990.865	2969.59	990.871	3	11	10.1.1.1946.18	0	45.25	287.831	45.2154	1.83131	15.2438	1.32861	11.4215	2.34579	11.0334	0.977054	26.6716	1.64175	25.952	1.47104	12.8244	0.580039	16.0726	73.23	8.43	317.82	17.58	445.93	20.86	28.59	7.07	22.88
4	106.25	106.25	51.18	26.35	22.32	sp|P12111|CO6A3_HUMAN	Collagen alpha-3(VI) chain OS=Homo sapiens GN=COL6A3 PE=1 SV=5	0	auto - discordant peptide type	0.0127808	45.31	GGIGNRGPR	No iTRAQ8plex@N-term	missed R-G@6	0.00126211	882.48	442.247	882.478	442.246	2	5	15.1.1.3398.5	0	58.7375	70.4618	58.7246			100		100										8.81	3.16	193.72	13.53	118.59	11.05	4.2	3.16	0
4	106.25	106.25	51.18	26.35	22.32	sp|P12111|CO6A3_HUMAN	Collagen alpha-3(VI) chain OS=Homo sapiens GN=COL6A3 PE=1 SV=5	0	auto - discordant peptide type	0.0105502	40.09	QLGTVQQVISER	No iTRAQ8plex@N-term		0.00027258	1356.74	679.375	1356.74	679.375	2	8	4.1.1.582.10	0	32.1378	169.436	32.1167	0.87119	13.9676	1.00005	8.68997	1.17082	8.82982	2.12625	11.9908	0.668992	29.6075	0.646538	11.6157	1.30309	9.43472	71.48	8.43	490.85	21.68	456.68	21.4	127.66	11.96	19.13
4	106.25	106.25	51.18	26.35	22.32	sp|P12111|CO6A3_HUMAN	Collagen alpha-3(VI) chain OS=Homo sapiens GN=COL6A3 PE=1 SV=5	0	auto - discordant peptide type	0.00877392	86.18	PGEDGYR	No iTRAQ8plex@N-term	cleaved I-P@N-term	-0.00162397	792.339	397.177	792.34	397.177	2	9	6.1.1.902.6	0	11.5184	789.508	11.5651	1.80149	12.8941	1.30923	9.75728	1.80159	9.68699	0.83614	23.3358	1.8185	19.123	0.450819	16.0235	2.01233	10.1959	105.2	10.1	457.36	21.02	500.14	22.23	35.73	7.75	37.01
4	106.25	106.25	51.18	26.35	22.32	sp|P12111|CO6A3_HUMAN	Collagen alpha-3(VI) chain OS=Homo sapiens GN=COL6A3 PE=1 SV=5	0	auto - discordant peptide type	0.00612309	62.83	GGRQINVG	iTRAQ8plex@N-term	cleaved G-N@C-term; missed R-Q@3	-0.00549322	1103.63	552.822	1103.64	552.825	2	8	13.1.1.1377.3	0	32.1543	96.1641	32.0838	1.61907	14.9511	1.18929	11.0649	1.83878	10.8226	0.01		0.459992	44.0583	0.576282	16.5554	2.65983	11.0214	74.23	8.49	326.18	17.78	400.77	19.8	0	21.99	7.35
4	106.25	106.25	51.18	26.35	22.32	sp|P12111|CO6A3_HUMAN	Collagen alpha-3(VI) chain OS=Homo sapiens GN=COL6A3 PE=1 SV=5	0	auto - discordant peptide type	0.00568285	92.93	GGSPLNTGK	Formyl@N-term; iTRAQ8plex(K)@9		-0.0183537	1161.61	581.813	1161.63	581.822	2	12	11.1.1.1391.8	0	15.3022	928.915	15.4441	1.31317	6.77689	0.629003	5.14647	0.571482	5.60614	1.30583	7.96662	1.58682	10.2484	0.867506	5.83045	0.329543	7.88499	318.11	17.44	911.52	29.7	658.13	25.96	231.48	15.97	133.97
4	106.25	106.25	51.18	26.35	22.32	sp|P12111|CO6A3_HUMAN	Collagen alpha-3(VI) chain OS=Homo sapiens GN=COL6A3 PE=1 SV=5	0	auto - discordant peptide type	0.00392635	17.34	RIVR	iTRAQ8plex@N-term	cleaved S-R@N-term; missed R-I@1	-0.0262519	846.544	424.279	846.571	424.293	2	6	14.1.1.1073.3	0	16.6832	318.46	16.6672	0.793955	7.67751	0.217084	6.58037	0.425769	5.6939	0.385496	13.6889	0.116137	56.424	0.687159	6.12831	1.60848	4.75427	211.85	14.14	346.51	18.63	540.08	22.93	75.27	9.9	10.8
4	106.25	106.25	51.18	26.35	22.32	sp|P12111|CO6A3_HUMAN	Collagen alpha-3(VI) chain OS=Homo sapiens GN=COL6A3 PE=1 SV=5	0	auto - discordant peptide type	0.00305075	17.33	QLVR	iTRAQ8plex@N-term; Deamidated(Q)@1	cleaved F-Q@N-term	-0.00958553	819.503	410.759	819.512	410.763	2	6	8.1.1.1443.4	0	30.3613	366.075	30.0432	1.14571	6.66663	0.419944	5.3285	0.418714	5.74459	1.70894	6.66684	2.00704	8.67324	0.940681	5.40602	0.580114	6.07815	313.91	17.26	688.3	25.92	545.38	23.64	342.63	18.84	191.65
4	106.25	106.25	51.18	26.35	22.32	sp|P12111|CO6A3_HUMAN	Collagen alpha-3(VI) chain OS=Homo sapiens GN=COL6A3 PE=1 SV=5	0	auto - discordant peptide type	0.00305075	27.37	VSLGV	iTRAQ8plex@N-term	cleaved I-V@N-term; cleaved V-G@C-term	0.00609279	777.496	389.755	777.49	389.752	2	7	13.1.1.1172.3	0	19.6152	4005.47	19.6053	0.648073	1.78229	1.7346	0.857739	2.28055	0.856948	0.01		0.150987	7.17357	0.230236	2.32512	3.35268	0.868849	4177.14	67.14	66882.2	252.59	69879.1	262.65	0	1513.69	339.17
4	106.25	106.25	51.18	26.35	22.32	sp|P12111|CO6A3_HUMAN	Collagen alpha-3(VI) chain OS=Homo sapiens GN=COL6A3 PE=1 SV=5	0	auto - discordant peptide type	0.00261362	38.21	VAVVQYSD	iTRAQ8plex@N-term	cleaved D-R@C-term	-0.00915759	1183.63	592.822	1183.64	592.827	2	8	15.1.1.1411.15	0	19.7337	701.228	19.7654	0.277277	11.5241	0.266235	5.82973	0.413731	5.50734	0.01		0.476315	14.9305	0.0689002	24.9984	2.53876	4.26914	82.43	9	473.47	21.38	584.71	23.92	0	23.09	49.35
4	106.25	106.25	51.18	26.35	22.32	sp|P12111|CO6A3_HUMAN	Collagen alpha-3(VI) chain OS=Homo sapiens GN=COL6A3 PE=1 SV=5	0	auto - discordant peptide type	0.00217692	62.05	GMTQLQGTR	Carbamyl@N-term		0.00550312	1033.5	517.759	1033.5	517.756	2	8	13.1.1.1103.10	0	15.3958	70.3586	15.4358	0.491471	42.3743	0.240095	28.743	0.534882	24.3377	1.27325	34.7268	2.16324	36.9026	0.34286	35.4882	0.715933	26.0207	63.8	24.7	186.45	42.9	330.09	56.75	120.95	36.47	97.87
4	106.25	106.25	51.18	26.35	22.32	sp|P12111|CO6A3_HUMAN	Collagen alpha-3(VI) chain OS=Homo sapiens GN=COL6A3 PE=1 SV=5	0	auto - discordant peptide type	0.00217692	99	TEGVPQLLIVLTADR	Lys-add@N-term	cleaved I-T@N-term	-0.00429901	1752.01	877.012	1752.01	877.015	2	11	5.1.1.1076.10	0	47.2115	110.872	47.1902			100				100				100		100		10	3.16	76.14	8.49	26.46	5.48	29.5	5.48	27.15
4	106.25	106.25	51.18	26.35	22.32	sp|P12111|CO6A3_HUMAN	Collagen alpha-3(VI) chain OS=Homo sapiens GN=COL6A3 PE=1 SV=5	0	auto - discordant peptide type	0.00174066	82.41	ASQHFAR	Formyl@N-term		0.000287118	843.399	422.707	843.399	422.707	2	10	6.1.1.856.13	0	8.7148	5776.58	8.811	100		100		100		100				100		100		97.73	9.7	344.81	18.52	829.41	28.21	108.8	11.96	5.48
4	106.25	106.25	51.18	26.35	22.32	sp|P12111|CO6A3_HUMAN	Collagen alpha-3(VI) chain OS=Homo sapiens GN=COL6A3 PE=1 SV=5	0	auto - discordant peptide type	0.00174066	18.99	FAVGV	iTRAQ8plex@N-term	cleaved V-F@N-term; cleaved V-R@C-term	0.0252098	795.505	398.76	795.48	398.747	2	6	2.1.1.381.6	0	17.1099	5535.44	17.5268	1.11263	8.5373	1.02336	5.64963	0.895021	6.05847	1.52249	9.04338	2.21634	10.5078	1.25724	6.36611	0.86064	6.83599	196.85	13.89	1083.1	32.17	752.78	27.77	197.11	15.1	136.66
4	106.25	106.25	51.18	26.35	22.32	sp|P12111|CO6A3_HUMAN	Collagen alpha-3(VI) chain OS=Homo sapiens GN=COL6A3 PE=1 SV=5	0	auto - discordant peptide type	0.00130484	55.46	ALEFVLR	No iTRAQ8plex@N-term	cleaved A-A@N-term	0.0370823	846.533	424.274	846.496	424.255	2	10	11.1.1.1637.5	0	30.3395	7957.36	30.9379	3.00735	3.31091	3.23287	2.58	0.891158	3.20628	0.650338	7.32163	1.35957	6.85916	1.13285	3.32169	0.3456	4.74695	1956.23	43.99	12580	109.02	2755.77	57.64	309.56	21.38	308.22
4	106.25	106.25	51.18	26.35	22.32	sp|P12111|CO6A3_HUMAN	Collagen alpha-3(VI) chain OS=Homo sapiens GN=COL6A3 PE=1 SV=5	0	auto - discordant peptide type	0.00130484	32.2	ALVLPAGR	No iTRAQ8plex@N-term	cleaved H-A@N-term	-0.0634108	795.433	398.724	795.497	398.756	2	8	10.1.1.1472.3	0	16.1394	76.4277	16.1299	0.8361	35.379	0.415955	25.4508	0.322972	29.6621	1.06386	37.3096	0.01		1.27601	24.1394	1.28684	23.6343	10.45	3.16	31.1	5.48	19.19	4.47	9.73	3.16	0
4	106.25	106.25	51.18	26.35	22.32	sp|P12111|CO6A3_HUMAN	Collagen alpha-3(VI) chain OS=Homo sapiens GN=COL6A3 PE=1 SV=5	0	auto - discordant peptide type	0.00130484	60.66	NEVTTEIR	No iTRAQ8plex@N-term	cleaved N-N@N-term	0.0160137	960.504	481.259	960.488	481.251	2	7	16.1.1.865.16	0	12.9103	78.3413	12.8791	5.96386	42.7862	1.0341	43.039	1.25445	43.1658					0.909735	52.2057	0.886906	51.2221	184.35	41.59	191.22	44.05	184.34	42.9	21.42	17.32	16.64
4	106.25	106.25	51.18	26.35	22.32	sp|P12111|CO6A3_HUMAN	Collagen alpha-3(VI) chain OS=Homo sapiens GN=COL6A3 PE=1 SV=5	0	auto - discordant peptide type	0.00130484	76.82	VVYKGGR	Formyl@N-term; iTRAQ8plex(K)@4	missed K-G@4	-0.00224014	1109.65	555.831	1109.65	555.832	2	10	13.1.1.1170.18	0	19.5171	1507.33	19.4825	0.87148	3.64928	0.514219	2.51314	1.12015	2.25709	1.49529	3.62263	0.560735	9.23443	0.973114	2.66067	0.988464	2.58562	976.21	30.64	3445.8	58.17	5965.05	76.12	1225.69	38.09	218.91
4	106.25	106.25	51.18	26.35	22.32	sp|P12111|CO6A3_HUMAN	Collagen alpha-3(VI) chain OS=Homo sapiens GN=COL6A3 PE=1 SV=5	0	auto - discordant peptide type	0.000869459	33.9	EFVLR	iTRAQ8plex@N-term	cleaved L-E@N-term	-0.0159614	966.565	484.29	966.581	484.298	2	8	2.1.1.500.6	0	24.3997	1705.03	24.3853	0.965176	4.44653	0.906457	2.88932	0.490538	3.50292	1.46637	4.41778	1.73936	5.95373	1.57312	3.03305	0.246422	5.26873	711.15	26.42	3995.38	61.62	1718.22	43.13	790.62	29.1	446.65
4	106.25	106.25	51.18	26.35	22.32	sp|P12111|CO6A3_HUMAN	Collagen alpha-3(VI) chain OS=Homo sapiens GN=COL6A3 PE=1 SV=5	0	auto - discordant peptide type	0.000869459	59.71	GAALEFVLR	No iTRAQ8plex@N-term	cleaved T-G@N-term	-0.0546984	974.5	488.257	974.555	488.285	2	11	12.1.1.1039.4	0	19.1199	329.101	18.8595	1.06175	23.0494	1.58332	14.016	1.15776	15.2067	1.60999	23.776	4.40131	20.7822	1.36842	16.3608	0.662519	19.3109	135.3	26.17	1206.98	75.66	701.37	60.37	150.13	30.33	195.47
4	106.25	106.25	51.18	26.35	22.32	sp|P12111|CO6A3_HUMAN	Collagen alpha-3(VI) chain OS=Homo sapiens GN=COL6A3 PE=1 SV=5	0	auto - discordant peptide type	0.000869459	22.32	ISLSPE	iTRAQ8plex@N-term	cleaved E-Y@C-term	-0.00422516	948.539	475.277	948.543	475.279	2	7	13.1.1.1179.8	0	20.0527	275.904	20.0961	1.01338	7.74585	0.957857	4.95049	0.700871	5.568	1.57655	7.68238	0.707515	18.5808	1.43596	5.36261	0.437293	7.40928	229.16	15	1295.75	35.14	753.45	28.04	260.88	16.88	55.76
4	106.25	106.25	51.18	26.35	22.32	sp|P12111|CO6A3_HUMAN	Collagen alpha-3(VI) chain OS=Homo sapiens GN=COL6A3 PE=1 SV=5	0	auto - discordant peptide type	0.000869459	49.57	LGYALDYAQR	No iTRAQ8plex@N-term	cleaved N-L@N-term	0.0094495	1168.6	585.306	1168.59	585.301	2	9	10.1.1.1789.8	0	35.5727	71.3585	35.6161	1.63539	10.643	0.497338	9.22032	0.96218	8.40983	0.168783	52.8853	1.14257	19.6657	0.672016	10.8263	1.12577	9.08721	140.62	11.53	255.82	15.97	393.31	19.54	10.62	5.57	34.24
4	106.25	106.25	51.18	26.35	22.32	sp|P12111|CO6A3_HUMAN	Collagen alpha-3(VI) chain OS=Homo sapiens GN=COL6A3 PE=1 SV=5	0	auto - discordant peptide type	0.000869459	80.68	NADQEELVK	Lys-add@N-term; iTRAQ8plex(K)@9		-0.0376183	1476.77	739.393	1476.81	739.412	2	12	4.1.1.305.22	0	15.1851	213.696	15.2051	0.551151	12.2269	0.668165	6.54937	0.410436	7.98569	1.0374	11.1487	1.15789	16.0852	1.22933	6.90981	0.473608	8.91747	81.25	9	589.24	23.64	287.64	17.49	111.91	11.05	59.49
4	106.25	106.25	51.18	26.35	22.32	sp|P12111|CO6A3_HUMAN	Collagen alpha-3(VI) chain OS=Homo sapiens GN=COL6A3 PE=1 SV=5	0	auto - discordant peptide type	0.000869459	26.77	QLQLQGGSGLNTG	Gln->pyro-Glu@N-term	cleaved G-S@C-term	-0.0556366	1254.56	628.29	1254.62	628.318	2	10	9.1.1.1457.23	0	15.53	177.999	15.5483			100		100				100		100		100		20.91	4.47	61.94	7.75	50.57	7.14	6.68	3.16	30.86
4	106.25	106.25	51.18	26.35	22.32	sp|P12111|CO6A3_HUMAN	Collagen alpha-3(VI) chain OS=Homo sapiens GN=COL6A3 PE=1 SV=5	0	auto - discordant peptide type	0.000869459	69.23	RPLGSR	Formyl@N-term		0.0201497	712.418	357.216	712.398	357.206	2	9	2.1.1.198.2	0	5.8318	11880.4	5.8236	1.97954	4.21205	0.309249	4.4952	1.91158	3.17632	0.625863	9.75872	0.666675	10.6227	0.224239	7.08402	0.79538	4.13543	955.75	29.93	893.19	31.29	4387.57	64.4	221.12	20.66	112.18
4	106.25	106.25	51.18	26.35	22.32	sp|P12111|CO6A3_HUMAN	Collagen alpha-3(VI) chain OS=Homo sapiens GN=COL6A3 PE=1 SV=5	0	auto - discordant peptide type	0.000434512	93.39	AIEYTIENVFESAPNPR	Formyl@N-term	cleaved S-A@N-term	0.0130482	1976.96	989.488	1976.95	989.481	2	11	8.1.1.1677.21	0	44.7048	3624.67	44.6038			100		100								100		9.8	3.16	95.18	9.59	149.26	12.04	13.04	4.47	10.12
4	106.25	106.25	51.18	26.35	22.32	sp|P12111|CO6A3_HUMAN	Collagen alpha-3(VI) chain OS=Homo sapiens GN=COL6A3 PE=1 SV=5	0	auto - discordant peptide type	0.000434512	39.58	LLPSFVSSENAFYLSPDIR	Formyl@N-term		-0.00259863	2182.09	728.371	2182.09	728.372	3	9	2.1.1.850.9	0	45.8864	121.88	45.8669	33.2386	389.868	35.2474	389.513	34.9385	389.535			163.594	389.691	16.1976	389.816	26.008	389.641	30.35	5.48	192.53	13.56	151.66	12.37	11.01	4.47	52.06
4	106.25	106.25	51.18	26.35	22.32	sp|P12111|CO6A3_HUMAN	Collagen alpha-3(VI) chain OS=Homo sapiens GN=COL6A3 PE=1 SV=5	0	auto - discordant peptide type	0.000434512	33.53	MSFVAR	No iTRAQ8plex@N-term	cleaved A-M@N-term	-0.0224636	709.336	355.675	709.358	355.686	2	8	11.1.1.1688.2	0	33.4686	507.037	33.5832			100		100				100				100		0	0.51	50.09	7.07	183.36	13.19	9.58	4.47	52.69
4	106.25	106.25	51.18	26.35	22.32	sp|P12111|CO6A3_HUMAN	Collagen alpha-3(VI) chain OS=Homo sapiens GN=COL6A3 PE=1 SV=5	0	auto - discordant peptide type	0.000434512	81.44	QEGVRALILVGLER	Carbamyl@N-term	missed R-A@5	-0.0246665	1594.89	798.453	1594.92	798.465	2	10	13.1.1.1464.24	0	37.5201	131.298	37.4751	0.833071	27.2286	1.34807	16.5109	2.42537	16.0599	4.11083	19.5794	4.25044	23.4586	1.52802	18.246	1.7037	17.6199	19.61	4.47	189.83	13.53	271.41	16.31	70.81	9	34.87
4	106.25	106.25	51.18	26.35	22.32	sp|P12111|CO6A3_HUMAN	Collagen alpha-3(VI) chain OS=Homo sapiens GN=COL6A3 PE=1 SV=5	0	auto - discordant peptide type	0.000434512	18.26	SPEYVFSVSTFR	No iTRAQ8plex@N-term	cleaved L-S@N-term	0.000607935	1417.69	709.851	1417.69	709.851	2	8	13.1.1.1403.16	0	33.7635	36120.9	33.1228	100		100		100				100				100		52.53	7.28	448.21	20.76	560.93	23.45	37.84	8.06	40.38
4	106.25	106.25	51.18	26.35	22.32	sp|P12111|CO6A3_HUMAN	Collagen alpha-3(VI) chain OS=Homo sapiens GN=COL6A3 PE=1 SV=5	0	auto - discordant peptide type	0.000434512	84.02	VRVAVVQYSDR	Carbamyl@N-term	missed R-V@2	-0.0279158	1333.68	667.848	1333.71	667.862	2	10	17.1.1.1520.10	0	18.2047	132.576	18.2761															2.73	3	49.6	11.87	36.24	10.54	10.74	6.24	29.61
5	103.83	103.83	91.2	80.9	78.76	sp|P48616|VIME_BOVIN	Vimentin OS=Bos taurus GN=VIM PE=1 SV=3	0	auto - discordant peptide type	2	99	DGQVINETSQHHDDLE	Formyl@N-term		0.0199509	1863.81	932.911	1863.79	932.901	2	13	5.1.1.516.30	0	12.8352	393.967	12.842	1.28381	26.9831	0.736329	20.1026	1.49548	18.7345	1.25616	34.1569	1.59667	38.6526	0.403895	31.5484	1.74413	19.7729	20.81	4.47	71.4	8.37	115.24	10.58	14.9	4.47	9.02
5	103.83	103.83	91.2	80.9	78.76	sp|P48616|VIME_BOVIN	Vimentin OS=Bos taurus GN=VIM PE=1 SV=3	0	auto - discordant peptide type	2	99	DNLAEDIMR	Formyl@N-term		0.0127051	1103.5	552.76	1103.49	552.753	2	10	10.1.1.1706.5	0	30.4734	105.109	30.5218	5.50774	41.3701	3.78747	36.8219	1.4859	40.8795	3.04782	51.6641	14.9242	42.0501	3.1224	39.8202	3.13901	39.3228	20.67	4.47	85.03	9	26.51	5.48	8.37	3.16	19.52
5	103.83	103.83	91.2	80.9	78.76	sp|P48616|VIME_BOVIN	Vimentin OS=Bos taurus GN=VIM PE=1 SV=3	0	auto - discordant peptide type	2	99	EEAESTLQSFR	No iTRAQ8plex@N-term		0.0125439	1295.61	648.813	1295.6	648.807	2	11	10.1.1.1712.12	0	30.8519	329.96	30.7663	0.464383	34.4302	0.314042	22.0354	0.696166	19.5535	0.01		1.27447	35.6702	0.282313	32.2773	1.4492	18.979	10.34	3.16	41.83	6.4	73.69	8.43	0	4.36	9.89
5	103.83	103.83	91.2	80.9	78.76	sp|P48616|VIME_BOVIN	Vimentin OS=Bos taurus GN=VIM PE=1 SV=3	0	auto - discordant peptide type	2	99	EEAESTLQSFRQDVDNASLAR	Formyl@N-term; Deamidated(N)@16	missed R-Q@11	-0.00183875	2394.09	799.038	2394.09	799.038	3	16	11.1.1.1785.20	0	39.4668	496.716	39.4901	1.70874	38.1355	4.31016	30.2541	3.6577	30.5844	1.38132	50.1807			1.35398	34.2623	3.70887	31.1197	18.68	4.47	281.87	16.34	190.09	13.93	11.05	4.47	0
5	103.83	103.83	91.2	80.9	78.76	sp|P48616|VIME_BOVIN	Vimentin OS=Bos taurus GN=VIM PE=1 SV=3	0	auto - discordant peptide type	2	99	EKLQEEMLQR	Formyl@N-term; iTRAQ8plex(K)@2	missed K-L@2	-0.00978524	1634.85	818.433	1634.86	818.438	2	11	12.1.1.1483.15	0	46.3926	163.611	46.4243	0.966187	10.205	0.343268	8.20428	0.900653	6.91301	1.22565	11.39	1.04605	18.1087	1.2434	7.32512	0.433075	9.73216	129.65	11.09	275.55	16.61	574.54	23.56	120.35	11.96	48.92
5	103.83	103.83	91.2	80.9	78.76	sp|P48616|VIME_BOVIN	Vimentin OS=Bos taurus GN=VIM PE=1 SV=3	0	auto - discordant peptide type	2	99	EMEENFSVEAANYQDTIGR	Formyl@N-term; Deamidated(N)@12		0.0302919	2230.96	1116.49	2230.93	1116.47	2	19	10.1.1.1655.31	0	27.3938	543.683	27.3989	100		100		100						100		100		31.47	5.48	82.22	9	125.94	11.05	0	7.59	19.6
5	103.83	103.83	91.2	80.9	78.76	sp|P48616|VIME_BOVIN	Vimentin OS=Bos taurus GN=VIM PE=1 SV=3	0	auto - discordant peptide type	2	99	ETNLDSLPLVDTHSK	Formyl@N-term; iTRAQ8plex(K)@15		0.00610246	2000.04	667.688	2000.04	667.686	3	16	16.1.1.1243.8	0	36.101	1766.67	36.1444	0.829678	5.64032	0.657948	3.58371	0.500031	4.09731	0.850741	6.71793	0.161664	36.6623	1.06159	3.90455	0.613205	4.4645	406.87	19.9	1930.16	42.95	1165.72	34.77	305.29	18.63	27.63
5	103.83	103.83	91.2	80.9	78.76	sp|P48616|VIME_BOVIN	Vimentin OS=Bos taurus GN=VIM PE=1 SV=3	0	auto - discordant peptide type	2	99	ETNLDSLPLVDTHSKR	Glu->pyro-Glu@N-term; No iTRAQ8plex(K)@15	missed K-R@15	0.000870468	1805.93	602.983	1805.93	602.983	3	13	3.1.1.1100.9	0	43.1146	159.311	43.1563	0.0673359	79.2849	1.87279	9.50107	1.17331	10.388	1.0604	19.0219	0.605159	36.6439	0.793718	13.0071	2.33638	10.0727	4.01	3.16	667.18	25.04	332.17	18.71	46.21	7.81	12.56
5	103.83	103.83	91.2	80.9	78.76	sp|P48616|VIME_BOVIN	Vimentin OS=Bos taurus GN=VIM PE=1 SV=3	0	auto - shared MS/MS	2	99	EYQDLLNVK	iTRAQ8plex@N-term; iTRAQ8plex(K)@9		0.00186102	1728.99	577.337	1728.99	577.336	3	15	3.1.1.960.4	0	34.4865	3358.35	34.5983	0.396866	9.61388	10.0224	2.4305	1.92824	2.79058	0.547591	9.49911	0.236258	27.3912	2.01571	2.90234	0.715192	3.63928	270.78	25.22	40907.3	195.4	6254.38	90.81	273.4	25.14	56.18
5	103.83	103.83	91.2	80.9	78.76	sp|P48616|VIME_BOVIN	Vimentin OS=Bos taurus GN=VIM PE=1 SV=3	0	auto - discordant peptide type	2	99	FADLSEAANR	iTRAQ8plex@N-term		-2.01351	1394.71	698.363	1396.73	699.37	2	17	2.1.1.561.14	0	28.1428	134.822	28.1761	0.655402	5.17931	0.989936	2.79312	0.901794	2.97658	1.25171	4.82869	0.394275	17.3432	1.98013	2.86428	0.584811	3.78907	477.49	22	4314.39	64.06	3123.31	56.42	667.31	28.09	100.11
5	103.83	103.83	91.2	80.9	78.76	sp|P48616|VIME_BOVIN	Vimentin OS=Bos taurus GN=VIM PE=1 SV=3	0	auto - discordant peptide type	2	99	FADLSEAANRNNDALR	Formyl@N-term	missed R-N@10	0.00810121	1803.86	902.936	1803.85	902.932	2	18	2.1.1.575.26	0	29.0188	1996.96	28.971	3.0035	23.4559	3.00006	19.7723	3.04513	20.0081	0.627007	59.6113	0.01		1.59149	22.5765	2.82458	20.7975	51.78	7.14	309.4	17.2	249.57	15.84	7.91	4.47	0
5	103.83	103.83	91.2	80.9	78.76	sp|P48616|VIME_BOVIN	Vimentin OS=Bos taurus GN=VIM PE=1 SV=3	0	auto - discordant peptide type	2	99	FANYIDKVR	No iTRAQ8plex@N-term; No iTRAQ8plex(K)@7	missed K-V@7	0.00371168	1124.6	563.308	1124.6	563.306	2	11	6.1.1.1423.7	0	43.4861	58.391	43.5311			100		100						100		100		0	1.18	116.68	10.58	189.86	13.56	11.36	4.47	0
5	103.83	103.83	91.2	80.9	78.76	sp|P48616|VIME_BOVIN	Vimentin OS=Bos taurus GN=VIM PE=1 SV=3	0	auto - discordant peptide type	2	99	FSVEAANYQDTIGR	No iTRAQ8plex@N-term; Deamidated(N)@7	cleaved N-F@N-term	0.0231205	1570.75	786.382	1570.73	786.37	2	12	10.1.1.1740.27	0	32.5955	200.176	32.6686	100		100		100				100		100		100		42.98	6.4	114.98	10.58	112.11	10.58	24.89	5.48	28.96
5	103.83	103.83	91.2	80.9	78.76	sp|P48616|VIME_BOVIN	Vimentin OS=Bos taurus GN=VIM PE=1 SV=3	0	auto - discordant peptide type	2	99	ILLAELEQLK	Formyl@N-term; iTRAQ8plex(K)@10		-0.00764279	1500.9	751.457	1500.91	751.461	2	12	11.1.1.1915.12	0	47.4272	489.431	47.4026	0.521023	10.6249	0.434633	6.16816	0.590281	6.10072	1.10244	9.45623	1.18297	13.6462	1.23116	5.92336	0.67628	6.80258	104.55	10.1	521.73	22.43	563.09	23.66	161.88	13.53	82.73
5	103.83	103.83	91.2	80.9	78.76	sp|P48616|VIME_BOVIN	Vimentin OS=Bos taurus GN=VIM PE=1 SV=3	0	auto - discordant peptide type	2	99	ISLPLPNF	No iTRAQ8plex@N-term	cleaved F-S@C-term	0.00296288	899.515	450.765	899.512	450.763	2	12	12.1.1.1470.2	0	45.568	514.615	45.498	100		100		100						100		100		111.13	10.58	935.26	29.87	774.16	27.87	23.38	7.81	0
5	103.83	103.83	91.2	80.9	78.76	sp|P48616|VIME_BOVIN	Vimentin OS=Bos taurus GN=VIM PE=1 SV=3	0	auto - discordant peptide type	2	99	ISLPLPNFSSLNLR	No iTRAQ8plex@N-term		0.00111524	1569.89	785.952	1569.89	785.951	2	13	5.1.1.1046.15	0	45.3686	353.284	45.4003	6.48121	49.149	4.10073	47.3873	7.22788	47.2009	6.38652	51.2831	12.3873	50.7627	3.45926	48.7646	8.1922	47.4406	41.48	6.32	157	12.37	219.91	14.66	29.91	6.32	27.63
5	103.83	103.83	91.2	80.9	78.76	sp|P48616|VIME_BOVIN	Vimentin OS=Bos taurus GN=VIM PE=1 SV=3	0	auto - discordant peptide type	2	99	LGDLYEEEMR	No iTRAQ8plex@N-term		0.00551935	1253.57	627.79	1253.56	627.787	2	13	9.1.1.1698.20	0	30.3133	1129.7	30.3983	100		100		100						100		100		129.97	11.05	138.36	11.92	232.59	15	0	4.03	16.7
5	103.83	103.83	91.2	80.9	78.76	sp|P48616|VIME_BOVIN	Vimentin OS=Bos taurus GN=VIM PE=1 SV=3	0	auto - discordant peptide type	2	99	LGDLYEEEMRELR	Formyl@N-term	missed R-E@10	0.00294816	1679.79	840.9	1679.78	840.898	2	17	14.1.1.1562.13	0	46.6813	3752.2	46.84	2.30248	17.8789	2.32148	14.3108	2.46052	14.497	0.536716	46.5934	0.01		0.544524	21.2566	2.08625	15.3811	72.05	8.43	434.57	20.4	366.03	19.16	12.29	5.48	0
5	103.83	103.83	91.2	80.9	78.76	sp|P48616|VIME_BOVIN	Vimentin OS=Bos taurus GN=VIM PE=1 SV=3	0	auto - shared MS/MS	2	99	LLEGEESR	iTRAQ8plex@N-term		-0.00428911	1235.66	618.838	1235.67	618.841	2	14	12.1.1.1485.6	0	46.5013	884.139	46.4861	0.655398	6.2648	0.930128	3.38361	1.26088	3.36224	1.09822	6.45807	1.15963	9.56813	2.13508	3.39629	0.641243	4.44628	322.26	18.03	2735.9	51.21	2947.32	54.02	395.15	22.96	198.72
5	103.83	103.83	91.2	80.9	78.76	sp|P48616|VIME_BOVIN	Vimentin OS=Bos taurus GN=VIM PE=1 SV=3	0	auto - discordant peptide type	2	99	LLQDSVDFSLAD	iTRAQ8plex@N-term	cleaved D-A@C-term	-0.00401197	1625.84	813.928	1625.85	813.93	2	10	7.1.1.1872.20	0	42.5192	232.433	42.4809	6.23953	45.0203	3.00569	43.9481	9.36809	43.5669	3.86121	49.7548			11.092	43.7087	4.60002	44.2122	63.82	7.81	183.91	13.56	455.52	20.88	28.9	7.07	5.07
5	103.83	103.83	91.2	80.9	78.76	sp|P48616|VIME_BOVIN	Vimentin OS=Bos taurus GN=VIM PE=1 SV=3	0	auto - discordant peptide type	2	99	LQDEIQNMKEEMAR	Formyl@N-term; iTRAQ8plex(K)@9	missed K-E@9	-0.0082719	2066	689.674	2066.01	689.677	3	18	3.1.1.1002.8	0	37.0723	8262.32	37.1772	0.552829	3.67235	0.8562	1.86173	0.606853	2.13039	1.10137	3.28987	0.288377	14.2081	1.6995	1.91947	0.473942	2.67242	911.61	30.43	8445.97	89.48	4757.22	70.48	1328.99	38.7	165.73
5	103.83	103.83	91.2	80.9	78.76	sp|P48616|VIME_BOVIN	Vimentin OS=Bos taurus GN=VIM PE=1 SV=3	0	auto - discordant peptide type	2	99	LQEEMLQR	No iTRAQ8plex@N-term		-0.00520075	1045.52	523.766	1045.52	523.769	2	10	10.1.1.1632.12	0	25.949	1047.62	25.9857	3.3639	11.7422	2.33613	9.68845	2.18056	9.98178	0.01		0.457811	40.7918	0.477622	16.6333	1.95226	10.7787	167.4	12.73	695.45	25.85	515.86	22.83	0	28.69	7.94
5	103.83	103.83	91.2	80.9	78.76	sp|P48616|VIME_BOVIN	Vimentin OS=Bos taurus GN=VIM PE=1 SV=3	0	auto - discordant peptide type	2	99	LQEEMLQREEAESTLQSFR	iTRAQ8plex@N-term; Oxidation(M)@5	missed R-E@8	0.0348621	2643.35	882.123	2643.31	882.111	3	13	1.1.1.1065.11	0	45.8877	166.759	45.9707	0.70987	51.2638	0.931382	29.412	1.66572	28.1695	0.427475	104.725	1.41207	69.2791	1.93075	29.9513	0.644116	37.9106	24.94	11.18	195.75	30.74	278.21	36.81	10.99	11.18	17.29
5	103.83	103.83	91.2	80.9	78.76	sp|P48616|VIME_BOVIN	Vimentin OS=Bos taurus GN=VIM PE=1 SV=3	0	auto - discordant peptide type	2	99	MALDIEIATYR	Formyl@N-term		-0.00277791	1322.65	662.333	1322.65	662.334	2	14	5.1.1.1079.4	0	47.3854	273.255	47.5581					100								100		0	0.21	20.46	4.47	52.48	7.07	0	2.8	0
5	103.83	103.83	91.2	80.9	78.76	sp|P48616|VIME_BOVIN	Vimentin OS=Bos taurus GN=VIM PE=1 SV=3	0	auto - discordant peptide type	2	99	MFGGPGTA	iTRAQ8plex@N-term	cleaved A-S@C-term	0.00100117	1040.53	521.271	1040.53	521.271	2	12	5.1.1.584.8	0	16.9938	762.8	17.0372	1.18589	5.70132	0.635291	4.26178	1.56803	3.84097	1.69336	6.16515	2.55021	7.1345	2.58653	3.89147	0.395512	6.12358	453.68	20.86	1453.9	37.91	2851.76	52.5	474.05	24.47	340.02
5	103.83	103.83	91.2	80.9	78.76	sp|P48616|VIME_BOVIN	Vimentin OS=Bos taurus GN=VIM PE=1 SV=3	1	auto	2	99	MFGGPGTASRPSSTR	iTRAQ8plex@N-term		0.00349236	1811.93	604.984	1811.93	604.982	3	14	6.1.1.1447.6	1	44.9653	860.881	45.0736	1.09168	6.17932	1.40851	3.88551	0.87993	4.37463	1.77947	6.07669	3.3231	6.42434	1.98427	4.1654	0.643955	5.3291	380.52	19.52	2936.96	52.77	1458.08	39.31	453.88	22.72	403.69
5	103.83	103.83	91.2	80.9	78.76	sp|P48616|VIME_BOVIN	Vimentin OS=Bos taurus GN=VIM PE=1 SV=3	0	auto - discordant peptide type	2	99	NLQEAEEWYK	No iTRAQ8plex@N-term; No iTRAQ8plex(K)@10		0.0042304	1308.6	655.309	1308.6	655.307	2	12	12.1.1.1316.12	0	36.1219	1694.94	35.9137	5.82779	29.7948	2.37015	28.323	3.60711	28.1295			2.25913	45.5057	1.10563	34.0796	6.64072	28.0577	64.1	7.81	155.95	12.37	188.61	13.6	0.17	3.16	8.66
5	103.83	103.83	91.2	80.9	78.76	sp|P48616|VIME_BOVIN	Vimentin OS=Bos taurus GN=VIM PE=1 SV=3	0	auto - no iTRAQ	2	99	QDVDNASLAR	Gln->pyro-Glu@N-term		0.00816815	1070.51	536.261	1070.5	536.257	2	14	4.1.1.212.12	0	9.467	8990.3	9.5648	5.67116	17.2596	2.02013	15.8516	3.04827	15.6241	6.14134	18.4412	1.52041	48.0504	3.25063	16.5477	4.13623	15.9226	104.35	9.95	222.36	14.8	266.64	16.25	82.69	9.54	9.75
5	103.83	103.83	91.2	80.9	78.76	sp|P48616|VIME_BOVIN	Vimentin OS=Bos taurus GN=VIM PE=1 SV=3	0	auto - discordant peptide type	2	99	QVDQLTNDK	iTRAQ8plex@N-term; No iTRAQ8plex(K)@9		-0.00251131	1363.72	682.869	1363.72	682.87	2	12	9.1.1.1654.23	0	27.6156	102.387	27.634	1.05175	9.86554	0.326929	8.20942	0.347834	8.85132	5.48323	6.90221	3.543	10.2718	1.89626	6.67421	0.516377	9.18028	139.51	11.49	259.42	15.97	219.34	15.33	532.23	22.67	163.79
5	103.83	103.83	91.2	80.9	78.76	sp|P48616|VIME_BOVIN	Vimentin OS=Bos taurus GN=VIM PE=1 SV=3	0	auto - discordant peptide type	2	99	QVDQLTNDKAR	Gln->pyro-Glu@N-term; Deamidated(N)@7; No iTRAQ8plex(K)@9	missed K-A@9	0.00737041	1270.62	636.319	1270.62	636.315	2	14	5.1.1.473.13	0	10.1717	196.245	10.1967			2.49496	71.6621	5.6527	70.8738					4.94745	72.0116	4.24334	72.1493	46.46	15	196.92	31.06	354.55	41.41	39.21	16.58	16.22
5	103.83	103.83	91.2	80.9	78.76	sp|P48616|VIME_BOVIN	Vimentin OS=Bos taurus GN=VIM PE=1 SV=3	0	auto - discordant peptide type	2	99	QVDQLTNDKARVEVERDNLAEDIMR	Delta:H(2)C(2)@N-term; iTRAQ8plex(K)@9	missed K-A@9; missed R-V@11; missed R-D@16	0.0496533	3286.74	1096.59	3286.69	1096.57	3	12	11.1.1.1900.24	0	46.5272	977.051	46.5439	3.32676	20.1422	2.09587	17.0739	1.55331	18.0439	1.01474	35.8644	0.01		1.23343	20.7293	2.35059	18.1914	62.23	7.75	234.53	15	138.13	11.96	13.89	4.47	0
5	103.83	103.83	91.2	80.9	78.76	sp|P48616|VIME_BOVIN	Vimentin OS=Bos taurus GN=VIM PE=1 SV=3	0	auto - discordant peptide type	2	99	QVINETSQHHDDLE	Gln->pyro-Glu@N-term	cleaved G-Q@N-term	0.0181491	1646.74	824.375	1646.72	824.366	2	15	5.1.1.530.29	0	13.6967	4076	13.396	1.14027	26.4541	0.984348	17.702	0.796325	19.4124	3.8587	20.5275	0.853508	61.0309	1.3709	19.4415	0.640391	23.2501	20.47	4.47	105.71	10.05	67.96	8.43	50.69	7.14	5.34
5	103.83	103.83	91.2	80.9	78.76	sp|P48616|VIME_BOVIN	Vimentin OS=Bos taurus GN=VIM PE=1 SV=3	1	auto	2	99	QVQTLTCEVDALK	Gln->pyro-Glu@N-term; Methylthio(C)@7; iTRAQ8plex(K)@13		0.00285382	1779.91	890.961	1779.91	890.96	2	16	4.1.1.637.20	1	35.5354	1076.65	35.6204	0.625296	6.47952	0.809926	3.51924	0.936174	3.60111	1.1552	6.19192	0.265731	27.3819	1.46679	3.70339	0.794284	4.22496	296.54	17.23	2297.73	46.87	2110.6	45.97	400.89	22	43.92
5	103.83	103.83	91.2	80.9	78.76	sp|P48616|VIME_BOVIN	Vimentin OS=Bos taurus GN=VIM PE=1 SV=3	0	auto - discordant peptide type	2	99	QVQTLTCEVDALKGTNESLER	Gln->pyro-Glu@N-term; Methylthio(C)@7; iTRAQ8plex(K)@13; Deamidated(N)@16	missed K-G@13	0.0189693	2667.32	890.115	2667.3	890.109	3	12	3.1.1.1008.22	0	37.4652	197.577	37.4853	0.720315	10.4321	1.21239	5.6196	1.42641	5.70262	1.35053	10.1195	1.13667	15.303	1.11673	6.67952	0.921696	6.8539	120.19	11.09	1210.16	33.99	1131.47	33.62	164.9	14.63	66.1
5	103.83	103.83	91.2	80.9	78.76	sp|P48616|VIME_BOVIN	Vimentin OS=Bos taurus GN=VIM PE=1 SV=3	0	auto - discordant peptide type	2	99	RMFGGPGTASR	Formyl@N-term	cleaved R-P@C-term; missed R-M@1	-0.000436158	1163.55	582.782	1163.55	582.783	2	16	15.1.1.1452.15	0	22.2492	432.454	22.2809	3.3775	35.1115	3.2454	32.1347	3.36346	32.3057			11.596	34.7368	3.91038	32.8369	5.70581	32.2975	40.7	6.32	233.95	14.97	192.68	13.89	0	12.62	48.7
5	103.83	103.83	91.2	80.9	78.76	sp|P48616|VIME_BOVIN	Vimentin OS=Bos taurus GN=VIM PE=1 SV=3	0	auto - discordant peptide type	2	99	RMFGGPGTASRPSSTR	Formyl@N-term	missed R-M@1	0.00385274	1691.82	564.947	1691.82	564.946	3	18	15.1.1.3399.14	0	58.8154	647.332	58.7246			100		100										25.18	11.18	171.59	28.64	143.13	26.83	18.85	11.18	3.45
5	103.83	103.83	91.2	80.9	78.76	sp|P48616|VIME_BOVIN	Vimentin OS=Bos taurus GN=VIM PE=1 SV=3	0	auto - discordant peptide type	2	99	SRLGDLYEEEMR	Formyl@N-term	missed R-L@2	-0.00503851	1524.68	763.349	1524.69	763.351	2	20	11.1.1.1801.8	0	40.4323	1488.38	40.4143	2.27061	17.6604	0.871365	15.1431	1.5459	14.4535	0.01		0.01		1.47803	15.9589	0.991543	17.0847	63.14	7.75	144.95	11.96	204.36	14.11	0	3.17	0
5	103.83	103.83	91.2	80.9	78.76	sp|P48616|VIME_BOVIN	Vimentin OS=Bos taurus GN=VIM PE=1 SV=3	1	auto	2	99	SVSSSSYR	iTRAQ8plex@N-term		-0.00848247	1175.6	588.808	1175.61	588.812	2	14	7.1.1.1564.19	1	23.591	3018.67	23.0597	0.499572	4.76128	0.802917	2.33265	0.8173	2.45443	1.47171	3.67245	1.59964	5.19369	1.75241	2.36682	0.534072	3.18071	533.82	23.32	5132.44	69.91	4151.74	64.83	1150.77	36.21	595.72
5	103.83	103.83	91.2	80.9	78.76	sp|P48616|VIME_BOVIN	Vimentin OS=Bos taurus GN=VIM PE=1 SV=3	1	auto	2	99	SYVTTSTR	iTRAQ8plex@N-term		-0.0219854	1217.63	609.824	1217.66	609.835	2	13	11.1.1.1562.17	1	25.7752	7705.44	26.05	1.18916	6.32621	11.6124	3.13117	0.01		1.97146	5.15759	2.31902	6.76792	1.29139	4.09833	0.702976	4.70674	483.82	26.74	28263.2	162.21	0	326.91	586.95	24.29	328.83
5	103.83	103.83	91.2	80.9	78.76	sp|P48616|VIME_BOVIN	Vimentin OS=Bos taurus GN=VIM PE=1 SV=3	1	auto	2	99	TLYTSSPGGVYATR	iTRAQ8plex@N-term		-0.000765735	1775.94	592.986	1775.94	592.986	3	17	3.1.1.781.20	1	23.5276	796.792	23.4288	1.31986	10.5573	3.25843	6.4696	0.684971	8.58339	0.671536	16.9505	0.505087	33.4135	1.45607	7.8906	1.56353	7.63412	144.26	12.41	2130.5	44.7	355.91	21.42	53.71	8.49	19.24
5	103.83	103.83	91.2	80.9	78.76	sp|P48616|VIME_BOVIN	Vimentin OS=Bos taurus GN=VIM PE=1 SV=3	0	auto - discordant peptide type	2	99	TNEKVELQELNDR	Formyl@N-term; iTRAQ8plex(K)@4; Deamidated(N)@11	missed K-V@4	0.00397898	1919.98	641	1919.97	640.999	3	17	8.1.1.1465.17	0	31.7276	1789.5	31.756	0.475876	5.27799	0.530024	2.78551	0.759824	2.72682	1.51583	3.94826	0.595286	10.4154	1.3026	2.75826	0.443283	3.71164	421.66	20.45	2809.44	51.98	3200.61	56.35	982.85	32.97	183.83
5	103.83	103.83	91.2	80.9	78.76	sp|P48616|VIME_BOVIN	Vimentin OS=Bos taurus GN=VIM PE=1 SV=3	0	auto - discordant peptide type	2	99	TSSPGGVYATR	No iTRAQ8plex@N-term	cleaved Y-T@N-term	0.00461385	1094.54	548.277	1094.54	548.275	2	12	5.1.1.423.21	0	7.1098	8718.07	7.2549	0.930067	9.56719	1.4623	5.57533	2.07372	5.52175	0.622949	17.4357	1.66066	12.2655	0.968169	7.07283	1.35173	6.36046	151.41	12.41	1424.08	36.95	1604.88	39.76	74.21	12.41	94.22
5	103.83	103.83	91.2	80.9	78.76	sp|P48616|VIME_BOVIN	Vimentin OS=Bos taurus GN=VIM PE=1 SV=3	0	auto - discordant peptide type	2	99	TVETRDGQVINETSQHHDDLE	Formyl@N-term	missed R-D@5	0.00307488	2450.1	817.707	2450.09	817.705	3	21	4.1.1.429.7	0	22.7812	2139.03	22.6843	0.94371	18.8975	0.767253	12.3523	0.735075	13.1372	0.109027	98.9526	0.01		1.57786	12.6511	0.564211	16.2363	37.97	6.08	184.67	13.3	140.6	11.92	3.21	3.16	0
5	103.83	103.83	91.2	80.9	78.76	sp|P48616|VIME_BOVIN	Vimentin OS=Bos taurus GN=VIM PE=1 SV=3	0	auto - discordant peptide type	2	99	TYSLGSALRPTTSR	No iTRAQ8plex@N-term		-0.000433192	1508.79	503.939	1508.79	503.939	3	11	4.1.1.634.2	0	35.3203	511.954	35.1275	3.79284	23.1443	1.44593	20.9954	4.30724	19.7947	2.636	30.1385	6.0395	26.6147	1.02573	25.5924	2.27018	21.6429	53.68	7.14	122.42	11.09	289.8	16.67	27.3	6.4	29.79
5	103.83	103.83	91.2	80.9	78.76	sp|P48616|VIME_BOVIN	Vimentin OS=Bos taurus GN=VIM PE=1 SV=3	0	auto - discordant peptide type	2	99	VESLQEEIAFLK	Arg-add@N-term; iTRAQ8plex(K)@12		-0.0170799	1865.04	622.687	1865.06	622.693	3	12	3.1.1.1046.6	0	39.7768	658.829	39.8235	2.36909	14.7461	0.588572	14.1323	1.12796	13.6653	30.0185	12.7188	40.3436	12.8906	2.23154	13.551	0.981138	14.6081	150.64	11.92	223.88	15	340.96	19.26	1396.75	36.78	894.04
5	103.83	103.83	91.2	80.9	78.76	sp|P48616|VIME_BOVIN	Vimentin OS=Bos taurus GN=VIM PE=1 SV=3	0	auto - discordant peptide type	2	99	VEVERDNLAEDIMR	Formyl@N-term; Deamidated(N)@7	missed R-D@5	0.0131664	1716.81	859.413	1716.8	859.407	2	17	9.1.1.1869.16	0	40.783	352.275	40.8131	0.871951	47.7474	2.37648	34.2467	1.32581	35.6306					1.77323	36.5499	4.19694	34.4867	9.24	3.16	150.65	11.92	66.79	8.43	0	3.71	0
5	103.83	103.83	91.2	80.9	78.76	sp|P48616|VIME_BOVIN	Vimentin OS=Bos taurus GN=VIM PE=1 SV=3	0	auto - shared MS/MS	1.95861	99	FLEQQNK	iTRAQ8plex@N-term; iTRAQ8plex(K)@7		-0.00149185	1513.87	505.631	1513.87	505.631	3	12	3.1.1.888.4	0	30.0618	3462.37	30.1731	0.080962	34.8865	9.41112	2.35387	4.26971	2.45578	0.0617838	85.4133	0.126407	48.6977	2.38074	2.71986	0.72293	3.47721	61.62	21.45	42848.7	200.36	15448.6	130.06	34.41	29.38	33.53
5	103.83	103.83	91.2	80.9	78.76	sp|P48616|VIME_BOVIN	Vimentin OS=Bos taurus GN=VIM PE=1 SV=3	0	auto - discordant peptide type	1.95861	99	VELQELNDR	No iTRAQ8plex@N-term; Deamidated(N)@7		0.00376178	1115.55	558.782	1115.55	558.78	2	10	7.1.1.1609.19	0	26.3662	129.074	26.3295	1.73567	49.0556	4.73616	36.052	4.39862	36.4425	3.6246	47.3186	15.873	39.7884	2.7767	39.0202	5.28602	36.9094	9.24	3.16	150.83	11.96	111.32	10.63	14.12	4.47	29.45
5	103.83	103.83	91.2	80.9	78.76	sp|P48616|VIME_BOVIN	Vimentin OS=Bos taurus GN=VIM PE=1 SV=3	0	auto - discordant peptide type	1.16749	99	LQEEMLQREEAESTLQSFRQDVDNASLAR	Formyl@N-term	missed R-E@8; missed R-Q@19	0.00827148	3420.63	856.165	3420.62	856.163	4	33	2.1.1.829.11	0	44.6017	10486.8	44.3335	100		100		100										92.67	9.59	631.92	24.54	421.87	20.74	0	12.93	0
5	103.83	103.83	91.2	80.9	78.76	sp|P48616|VIME_BOVIN	Vimentin OS=Bos taurus GN=VIM PE=1 SV=3	0	auto - discordant peptide type	1.10237	99	LLQDSVDFSLADAIN	iTRAQ8plex@N-term	cleaved N-T@C-term	-0.00181381	1924.01	963.011	1924.01	963.012	2	13	9.1.1.1930.12	0	44.5247	807.675	44.6226	2.78717	16.0189	1.47423	14.4925	3.39099	14.129	3.23246	17.2596	3.87271	20.3889	5.85086	14.1572	1.13933	15.9791	138.77	11.53	439.09	20.81	802.62	27.87	117.77	12.37	67.2
5	103.83	103.83	91.2	80.9	78.76	sp|P48616|VIME_BOVIN	Vimentin OS=Bos taurus GN=VIM PE=1 SV=3	0	auto - discordant peptide type	1.04096	99	SKFADLSEAANR	Formyl@N-term; iTRAQ8plex(K)@2	missed K-F@2	-0.00275723	1639.84	820.929	1639.85	820.931	2	15	2.1.1.536.25	0	26.6298	344.757	26.5838	0.758083	8.50296	0.53962	5.56985	0.769999	5.45223	0.160281	30.6361	0.155006	61.166	1.65223	5.29102	0.525039	6.94694	179.62	13.19	764.86	27.2	867.32	29.22	27.79	8.43	12.8
5	103.83	103.83	91.2	80.9	78.76	sp|P48616|VIME_BOVIN	Vimentin OS=Bos taurus GN=VIM PE=1 SV=3	0	auto - discordant peptide type	0.488117	99	NLAEDIMR	No iTRAQ8plex@N-term	cleaved D-N@N-term	0.000329934	960.47	481.242	960.47	481.242	2	10	11.1.1.1836.3	0	42.5687	289.373	42.5587	3.42135	18.5364	0.921076	17.3552	2.11449	16.1808	1.94056	25.0558	0.01		1.04728	19.9456	2.036	17.2285	75.22	8.43	121.14	11.05	221	14.63	31.22	6.32	0
5	103.83	103.83	91.2	80.9	78.76	sp|P48616|VIME_BOVIN	Vimentin OS=Bos taurus GN=VIM PE=1 SV=3	0	auto - discordant peptide type	0.478862	97.47	LLQDSVDFSLA	iTRAQ8plex@N-term	cleaved A-D@C-term	0.00261568	1510.82	756.418	1510.82	756.417	2	11	9.1.1.1901.11	0	42.7474	337.994	42.6007	1.76371	25.8298	1.49653	21.8259	3.74424	21.2721	1.20717	37.443	3.3474	31.1944	4.84996	21.5049	0.955519	24.5412	40.97	6.32	207.96	14.28	413.48	19.95	20.52	6.4	27.1
5	103.83	103.83	91.2	80.9	78.76	sp|P48616|VIME_BOVIN	Vimentin OS=Bos taurus GN=VIM PE=1 SV=3	0	auto - shared MS/MS	0.428291	69.91	LDLER	iTRAQ8plex@N-term		-0.00831402	948.546	475.281	948.555	475.285	2	8	12.1.1.3016.3	0	58.1223	108.395	57.9886	0.72934	18.6978	1.49441	9.8883	1.17947	10.6172	2.6249	13.6629	1.81637	25.0796	4.08088	9.75202	1.00872	12.1974	38.32	6.32	469.7	21.1	294.6	17.46	100.92	10.54	33.26
5	103.83	103.83	91.2	80.9	78.76	sp|P48616|VIME_BOVIN	Vimentin OS=Bos taurus GN=VIM PE=1 SV=3	0	auto - discordant peptide type	0.404504	99	ILLAELEQ	iTRAQ8plex@N-term	cleaved Q-L@C-term	-0.00884195	1231.72	616.869	1231.73	616.874	2	9	13.1.1.1487.5	0	38.9048	295.002	38.8916	1.57944	12.0405	1.56824	8.52371	1.67195	8.72088	1.84459	13.699	1.96239	18.7441	2.39385	8.95832	0.518394	12.6789	113.76	10.58	675.7	25.44	572.48	24	97.22	11.05	49.26
5	103.83	103.83	91.2	80.9	78.76	sp|P48616|VIME_BOVIN	Vimentin OS=Bos taurus GN=VIM PE=1 SV=3	0	auto - discordant peptide type	0.345823	99	LAEDIMR	No iTRAQ8plex@N-term	cleaved N-L@N-term	-0.00751131	846.419	424.217	846.427	424.221	2	9	10.1.1.1715.3	0	31.0204	380.476	31.0721	10.8848	38.1292	7.89562	35.6767	7.82289	35.9264			22.2847	39.5688	4.71734	38.3197	13.8554	35.8623	41.26	6.32	179.04	13.11	140.97	11.92	1.78	3.16	29.44
5	103.83	103.83	91.2	80.9	78.76	sp|P48616|VIME_BOVIN	Vimentin OS=Bos taurus GN=VIM PE=1 SV=3	0	auto - discordant peptide type	0.340084	88.33	TLYTSSPGGVY	iTRAQ8plex@N-term	cleaved Y-A@C-term	0.00382423	1447.75	724.884	1447.75	724.882	2	11	3.1.1.715.30	0	19.513	376.796	19.4585	0.768827	10.7581	1.01572	6.11888	1.15994	6.25195	0.909179	12.9067	0.440966	28.5358	0.794255	7.80021	0.930631	7.26593	112.66	10.63	890.37	29.17	808.03	28.43	97.49	11.53	22.52
5	103.83	103.83	91.2	80.9	78.76	sp|P48616|VIME_BOVIN	Vimentin OS=Bos taurus GN=VIM PE=1 SV=3	0	auto - discordant peptide type	0.306273	99	GTNESLER	iTRAQ8plex@N-term		-0.995925	1207.63	604.824	1208.63	605.322	2	13	3.1.1.553.15	0	9.5382	606.193	9.6821	0.523313	9.76048	0.699918	5.0395	1.01521	4.93758	1.30072	8.24717	0.581226	21.1072	1.61097	5.07102	0.859371	5.77652	126.51	11.27	1012.2	31.18	1166.73	33.96	230.1	16.61	48.97
5	103.83	103.83	91.2	80.9	78.76	sp|P48616|VIME_BOVIN	Vimentin OS=Bos taurus GN=VIM PE=1 SV=3	0	auto - discordant peptide type	0.273273	96.92	SSLNLR	iTRAQ8plex@N-term	cleaved F-S@N-term	-0.0177349	992.574	497.295	992.592	497.303	2	10	15.1.1.1493.12	0	24.7539	933.472	24.6682	0.560378	6.63538	0.294754	4.5055	1.35732	3.35379	0.918666	7.31727	2.03595	6.9547	2.2561	3.41169	0.402453	5.33266	267.15	16	840.6	29.29	3076.16	54.07	320.48	21.59	338.27
5	103.83	103.83	91.2	80.9	78.76	sp|P48616|VIME_BOVIN	Vimentin OS=Bos taurus GN=VIM PE=1 SV=3	0	auto - discordant peptide type	0.211832	99	QQYESVAAK	iTRAQ8plex@N-term; No iTRAQ8plex(K)@9		0.00340277	1326.71	664.363	1326.71	664.362	2	12	7.1.1.1610.26	0	26.4395	186.442	26.6995	1.71382	14.665	0.297585	14.9018	0.684946	12.844	15.5233	10.5001	19.4094	11.1902	1.45102	12.3706	0.432068	16.9341	75.66	8.43	78.59	9	143.75	12.37	501.48	22.05	298.63
5	103.83	103.83	91.2	80.9	78.76	sp|P48616|VIME_BOVIN	Vimentin OS=Bos taurus GN=VIM PE=1 SV=3	0	auto - discordant peptide type	0.184422	98.81	ISLPLPNFSSLNL	iTRAQ8plex@N-term; Deamidated(N)@7	cleaved L-R@C-term	-0.000849037	1718.98	860.495	1718.98	860.495	2	9	5.1.1.1072.19	0	46.9803	290.081	46.9433	2.48151	16.6941	2.27786	14.2434	3.90179	14.0912	1.01041	30.127	4.25778	19.6173	3.62175	14.5291	2.1292	15.0298	106.09	10.2	582.56	23.75	793	27.82	31.61	8.49	63.44
5	103.83	103.83	91.2	80.9	78.76	sp|P48616|VIME_BOVIN	Vimentin OS=Bos taurus GN=VIM PE=1 SV=3	0	auto - discordant peptide type	0.175874	96.2	SYVTTST	iTRAQ8plex@N-term	cleaved T-R@C-term	-0.0231693	1061.53	531.773	1061.55	531.785	2	12	11.1.1.1365.8	0	13.7023	2404.05	13.7273	1.03045	4.19706	0.615207	2.96501	0.995653	2.83705	1.74704	4.14733	2.88405	4.79164	3.01503	2.63377	0.372721	4.43431	781.48	27.42	2791.04	52.12	3589.62	59.47	969.53	33.44	762.28
5	103.83	103.83	91.2	80.9	78.76	sp|P48616|VIME_BOVIN	Vimentin OS=Bos taurus GN=VIM PE=1 SV=3	1	auto	0.128427	32.24	SGVPGVR	iTRAQ8plex@N-term		-0.0257622	974.556	488.285	974.582	488.298	2	12	11.1.1.1634.6	1	30.158	4910.31	29.8387	0.624417	3.93221	1.60503	1.88271	1.08554	2.07708	1.6022	3.19509	1.18899	5.55376	1.79653	2.09078	0.659851	2.63262	848.83	30.18	13052.3	111.04	7015.24	85.73	1593.79	43.32	563.31
5	103.83	103.83	91.2	80.9	78.76	sp|P48616|VIME_BOVIN	Vimentin OS=Bos taurus GN=VIM PE=1 SV=3	0	auto - discordant peptide type	0.123782	85.56	ADAINTEFK	iTRAQ8plex@N-term; iTRAQ8plex(K)@9	cleaved L-A@N-term	0.0210432	1615.92	539.649	1615.9	539.642	3	9	14.1.1.1370.6	0	34.8712	517.086	34.7341	0.632078	14.9763	2.34061	7.16935	3.90306	7.05828	0.01		0.220511	71.4813	1.74962	8.12582	0.53527	10.681	63.33	8.49	1402.89	36.66	1859.07	42.59	0	10.08	7.7
5	103.83	103.83	91.2	80.9	78.76	sp|P48616|VIME_BOVIN	Vimentin OS=Bos taurus GN=VIM PE=1 SV=3	0	auto - shared MS/MS	0.110138	28.56	TVETR	iTRAQ8plex@N-term		0.013613	908.537	455.276	908.523	455.269	2	8	2.1.1.192.21	0	5.4944	912.876	5.5775	1.98723	5.02056	0.832646	4.11253	0.8777	4.27695	1.85355	5.92761	1.95077	8.37016	1.9995	4.08798	0.54597	5.59379	680.49	25.46	1705.65	40.74	1428.8	38.03	464.46	22.72	232.81
5	103.83	103.83	91.2	80.9	78.76	sp|P48616|VIME_BOVIN	Vimentin OS=Bos taurus GN=VIM PE=1 SV=3	1	auto	0.0974532	25.79	SSAVR	iTRAQ8plex@N-term		-0.00595059	822.481	412.248	822.487	412.251	2	8	3.1.1.489.20	1	5.6195	1960.57	5.5817	0.962381	4.94811	0.898619	3.13212	1.18771	3.1236	1.47388	5.15425	2.34113	5.72002	1.53432	3.31388	0.401927	4.80173	551.36	23.26	3079.78	54.43	3234.82	56.68	617.9	27.55	467.45
5	103.83	103.83	91.2	80.9	78.76	sp|P48616|VIME_BOVIN	Vimentin OS=Bos taurus GN=VIM PE=1 SV=3	0	auto - discordant peptide type	0.0510982	99	ETNLDSLPLVDTH	Formyl@N-term	cleaved H-S@C-term	0.0151914	1480.72	741.367	1480.7	741.36	2	14	15.1.1.1605.19	0	31.6434	1616.46	31.6069	2.44653	3.54635	1.23286	2.89288	1.0133	3.11451	1.08258	5.68331	1.7958	5.96615	0.748094	3.83651	0.608872	3.97187	1514.05	38.07	4564.13	66.37	2981.13	55.34	490.25	25.02	387.32
5	103.83	103.83	91.2	80.9	78.76	sp|P48616|VIME_BOVIN	Vimentin OS=Bos taurus GN=VIM PE=1 SV=3	0	auto - discordant peptide type	0.0501223	99	EVERDNLAEDIMR	Glu->pyro-Glu@N-term	cleaved V-E@N-term; missed R-D@4	0.00617148	1570.75	786.381	1570.74	786.378	2	16	13.1.1.1414.15	0	34.4363	103.698	34.5256	0.460357	15.4203	0.674686	7.68698	0.946027	7.57857	0.408222	23.658	0.40041	29.8678	0.237784	16.1499	2.11333	7.24755	50.44	7.14	442.22	20.59	492.76	22.05	32.73	7.48	15.29
5	103.83	103.83	91.2	80.9	78.76	sp|P48616|VIME_BOVIN	Vimentin OS=Bos taurus GN=VIM PE=1 SV=3	0	auto - discordant peptide type	0.0467237	83.69	ISLPLPN	iTRAQ8plex@N-term	cleaved N-F@C-term	-0.00506721	1056.64	529.329	1056.65	529.332	2	9	9.1.1.1777.3	0	35.1195	447.052	35.1101	1.28005	6.45107	0.993066	4.46858	0.957097	4.71047	1.08356	8.43541	1.23374	11.718	1.59302	4.7765	0.84779	5.44113	353.79	18.55	1641.92	39.69	1257.55	35.71	219.15	16.55	118.84
5	103.83	103.83	91.2	80.9	78.76	sp|P48616|VIME_BOVIN	Vimentin OS=Bos taurus GN=VIM PE=1 SV=3	0	auto - discordant peptide type	0.0452752	99	LQDEIQNMK	Formyl@N-term; iTRAQ8plex(K)@9		0.000719237	1449.74	725.88	1449.74	725.879	2	12	13.1.1.1262.11	0	25.1288	146.092	25.1672	0.877136	11.2021	0.62473	7.41815	0.888754	7.27609	0.795656	14.9572	1.19373	17.8441	1.46363	7.41892	0.546411	9.46842	105.29	10.1	448.61	20.83	507.17	22.38	69.89	9.64	49.94
5	103.83	103.83	91.2	80.9	78.76	sp|P48616|VIME_BOVIN	Vimentin OS=Bos taurus GN=VIM PE=1 SV=3	0	auto - discordant peptide type	0.0419142	99	MFGGPGTASR	Formyl@N-term	cleaved R-P@C-term	0.0243164	1007.47	504.744	1007.45	504.732	2	12	2.1.1.360.22	0	15.8487	2853.12	15.9299	100		100		100		100		100		100		100		94.63	9.59	437.58	20.76	932.49	29.93	55.26	10.1	101.88
5	103.83	103.83	91.2	80.9	78.76	sp|P48616|VIME_BOVIN	Vimentin OS=Bos taurus GN=VIM PE=1 SV=3	0	auto - discordant peptide type	0.0395292	99	SALRPTTSR	Formyl@N-term	cleaved G-S@N-term	0.00418018	1015.55	508.78	1015.54	508.778	2	12	5.1.1.435.18	0	7.8395	2324.11	7.6824	2.19367	10.7435	0.855005	9.08169	1.20575	8.94424	2.53328	11.7024	0.738738	34.2887	1.85188	9.2273	1.68684	9.2305	160.95	12.37	375.27	19.18	420.56	20.45	136.01	12.21	18.89
5	103.83	103.83	91.2	80.9	78.76	sp|P48616|VIME_BOVIN	Vimentin OS=Bos taurus GN=VIM PE=1 SV=3	0	auto - discordant peptide type	0.0277972	85.86	KVESLQEE	iTRAQ8plex@N-term; iTRAQ8plex(K)@1	cleaved E-I@C-term; missed K-V@1	0.00552325	1568.89	523.971	1568.89	523.97	3	10	6.1.1.1048.8	0	20.4726	733.361	20.394	0.887274	8.9738	3.74832	4.51674	2.99857	4.66988	0.509144	19.786	0.730625	20.096	2.18462	5.15382	0.698997	6.59544	187.78	14.8	4745.53	66.96	3016.87	55.61	78.85	15.23	53.89
5	103.83	103.83	91.2	80.9	78.76	sp|P48616|VIME_BOVIN	Vimentin OS=Bos taurus GN=VIM PE=1 SV=3	0	auto - discordant peptide type	0.0259491	76.54	SVSSSSY	iTRAQ8plex@N-term	cleaved Y-R@C-term	-0.00673666	1019.5	510.758	1019.51	510.761	2	11	7.1.1.1393.10	0	13.0909	819.46	13.0008	0.302667	10.6874	0.179482	6.60737	1.16084	4.24146	1.06165	8.18395	1.90344	9.08489	2.57922	4.1383	0.312803	7.36031	94.59	9.54	335.55	18.73	1724.66	40.41	242.79	17.92	207.32
5	103.83	103.83	91.2	80.9	78.76	sp|P48616|VIME_BOVIN	Vimentin OS=Bos taurus GN=VIM PE=1 SV=3	0	auto - discordant peptide type	0.025028	65.64	NLQEA	iTRAQ8plex@N-term	cleaved A-E@C-term	-0.00304979	877.478	439.746	877.481	439.748	2	8	14.1.1.975.5	0	10.7245	1168.91	10.7395	0.684079	7.72984	2.2087	3.67821	1.35043	4.03724	0.647484	10.7945	0.764351	15.2926	2.13587	4.08058	0.612286	5.43979	229.68	15.97	4436.19	64.67	2155.47	47.69	159.08	16.31	89.44
5	103.83	103.83	91.2	80.9	78.76	sp|P48616|VIME_BOVIN	Vimentin OS=Bos taurus GN=VIM PE=1 SV=3	0	auto - discordant peptide type	0.0181814	45.48	GGPGTASRPSSTR	iTRAQ8plex@N-term	cleaved F-G@N-term	0.000355574	1533.82	512.28	1533.82	512.279	3	10	4.1.1.120.28	0	3.8843	394.486	3.7711	5.75503	7.45874	0.269901	10.7907	0.881051	7.91872	2.20351	10.4023	3.65562	11.4571	1.7568	7.82469	0.636928	9.91069	564.78	22.93	158.45	13.93	411.04	19.95	158.24	13.15	125.03
5	103.83	103.83	91.2	80.9	78.76	sp|P48616|VIME_BOVIN	Vimentin OS=Bos taurus GN=VIM PE=1 SV=3	0	auto - discordant peptide type	0.0154727	71.32	LGDLYE	iTRAQ8plex@N-term	cleaved E-E@C-term	-0.00558523	1012.53	507.274	1012.54	507.276	2	8	14.1.1.1234.8	0	26.5333	465.197	26.6382	1.49476	9.30296	1.8506	6.25192	1.71229	6.50022	1.89804	10.3026	2.81935	11.6948	2.16034	6.81254	0.821223	8.28196	183.31	13.53	1357.64	35.97	998.26	31.86	170.33	14.66	120.5
5	103.83	103.83	91.2	80.9	78.76	sp|P48616|VIME_BOVIN	Vimentin OS=Bos taurus GN=VIM PE=1 SV=3	0	auto - discordant peptide type	0.0145735	47.89	NNDALR	iTRAQ8plex@N-term; Deamidated(N)@1		-0.0160784	1006.52	504.267	1006.54	504.275	2	8	2.1.1.229.25	0	7.7738	22658.4	8.097	0.786362	7.42937	0.665584	4.6207	1.36779	4.25558	0.949045	9.07911	0.795837	14.0542	1.03262	5.07061	0.655088	5.63594	231.49	15.03	1172.11	33.79	1914.17	43.1	204.44	17.03	81.65
5	103.83	103.83	91.2	80.9	78.76	sp|P48616|VIME_BOVIN	Vimentin OS=Bos taurus GN=VIM PE=1 SV=3	0	auto - discordant peptide type	0.0127808	99	SSPGGVYATR	Formyl@N-term	cleaved T-S@N-term	0.00856262	1021.49	511.753	1021.48	511.749	2	12	5.1.1.428.11	0	7.4131	446.007	7.3772	1.36283	11.4374	0.598604	8.95534	1.66704	7.83097	2.17165	11.7153	1.70838	17.7733	1.3827	8.97354	1.05501	9.35867	113.28	10.39	297.65	17.23	658.73	25.2	132.09	12.57	49.49
5	103.83	103.83	91.2	80.9	78.76	sp|P48616|VIME_BOVIN	Vimentin OS=Bos taurus GN=VIM PE=1 SV=3	0	auto - discordant peptide type	0.0123337	81.97	LGDLYEEE	iTRAQ8plex@N-term	cleaved E-M@C-term	0.00103889	1270.62	636.32	1270.62	636.319	2	9	14.1.1.1227.14	0	26.1137	234.01	26.0857	0.573492	14.6822	1.10736	7.29899	1.43961	7.30309	1.05277	14.738	1.12957	20.3341	1.58259	7.90685	0.568373	10.1278	58.81	7.81	679.31	25.48	701.81	26.38	79	10.54	40.37
5	103.83	103.83	91.2	80.9	78.76	sp|P48616|VIME_BOVIN	Vimentin OS=Bos taurus GN=VIM PE=1 SV=3	0	auto - discordant peptide type	0.0123337	95.97	LQEEMLQRE	No iTRAQ8plex@N-term	cleaved E-E@C-term; missed R-E@8	-0.00278934	1174.56	588.288	1174.57	588.29	2	10	16.1.1.909.26	0	15.6414	189.484	15.6548	1.37756	17.1782	0.731409	13.0684	1.57681	12.062	0.995038	25.4998	2.17411	22.0972	0.604963	17.1191	1.06479	14.1097	52.16	7.07	165.67	12.77	283.83	16.58	27.57	6.4	28.69
5	103.83	103.83	91.2	80.9	78.76	sp|P48616|VIME_BOVIN	Vimentin OS=Bos taurus GN=VIM PE=1 SV=3	0	auto - discordant peptide type	0.0109954	36.94	ADAIN	iTRAQ8plex@N-term	cleaved L-A@N-term; cleaved N-T@C-term	-0.0035643	806.44	404.228	806.444	404.229	2	7	6.1.1.844.11	0	7.9748	255.31	7.9515	0.992912	5.13786	0.226196	4.73332	0.424552	4.15795	0.886762	6.43418	0.766894	11.8553	1.70705	3.46703	0.318315	5.63436	503.45	21.77	686.1	26.31	1023.36	31.69	329.02	19.1	135.52
5	103.83	103.83	91.2	80.9	78.76	sp|P48616|VIME_BOVIN	Vimentin OS=Bos taurus GN=VIM PE=1 SV=3	0	auto - discordant peptide type	0.00833099	43.38	YQDTIGR	iTRAQ8plex@N-term	cleaved N-Y@N-term	-0.00280967	1155.62	578.815	1155.62	578.817	2	8	10.1.1.1757.19	0	33.6279	126.055	33.653	1.28624	39.2891	0.705454	29.1755	0.875552	29.4111	1.47724	44.2686	0.939592	85.1827	1.5389	29.51	0.402937	42.4012	95.88	30.33	314.58	55.23	310.27	55.68	80.58	30.33	24.41
5	103.83	103.83	91.2	80.9	78.76	sp|P48616|VIME_BOVIN	Vimentin OS=Bos taurus GN=VIM PE=1 SV=3	0	auto - discordant peptide type	0.00744648	91.38	EAESTLQSFR	No iTRAQ8plex@N-term	cleaved E-E@N-term	0.00871642	1166.57	584.29	1166.56	584.286	2	10	16.1.1.935.22	0	17.2299	312.616	17.25	1.00744	13.0429	0.710124	9.09357	0.944017	9.05464	1.41315	13.7599	0.746557	26.144	0.548373	12.0882	1.06383	9.75369	84.68	9.06	357.07	18.57	377.22	19.36	86.92	10.05	21.87
5	103.83	103.83	91.2	80.9	78.76	sp|P48616|VIME_BOVIN	Vimentin OS=Bos taurus GN=VIM PE=1 SV=3	0	auto - discordant peptide type	0.00612309	17.35	MRLR	iTRAQ8plex@N-term	cleaved I-M@N-term; missed R-L@2	-0.0249403	878.518	440.266	878.543	440.279	2	6	16.1.1.924.8	0	16.5331	2992.46	16.3931	0.637797	3.88816	0.342535	2.62013	0.38079	2.74895	1.13205	3.64037	0.238439	20.1422	1.97073	2.14363	0.264231	3.90954	796.75	27.64	2559.77	49.78	2261.4	47.83	1034.84	33	103.81
5	103.83	103.83	91.2	80.9	78.76	sp|P48616|VIME_BOVIN	Vimentin OS=Bos taurus GN=VIM PE=1 SV=3	0	auto - discordant peptide type	0.00568285	38.41	EMEEN	iTRAQ8plex@N-term	cleaved N-F@C-term	-0.00569442	954.421	478.218	954.427	478.221	2	7	13.1.1.975.2	0	7.6412	544.732	7.4624	0.764164	18.6755	0.519398	12.1392	0.853942	11.509	1.16861	19.3386	0.672324	42.2354	1.5572	11.5086	0.50004	15.4394	36.2	5.92	147.19	11.96	192.31	13.75	40.51	6.93	11.1
5	103.83	103.83	91.2	80.9	78.76	sp|P48616|VIME_BOVIN	Vimentin OS=Bos taurus GN=VIM PE=1 SV=3	0	auto - discordant peptide type	0.00524306	48.22	QEAEEWYK	Gln->pyro-Glu@N-term; iTRAQ8plex(K)@8	cleaved L-Q@N-term	-0.0108284	1368.64	685.327	1368.65	685.333	2	10	10.1.1.1571.9	0	22.223	200.394	22.1297	1.33711	28.417	0.517185	22.8524	1.09587	20.6061	1.4901	33.2367	3.63038	31.1091	2.17235	20.3991	0.82138	24.8046	91.54	20.86	211.81	32.4	356.66	41.65	74.65	21.33	86.62
5	103.83	103.83	91.2	80.9	78.76	sp|P48616|VIME_BOVIN	Vimentin OS=Bos taurus GN=VIM PE=1 SV=3	0	auto - discordant peptide type	0.00480371	83.83	DVDNASLAR	No iTRAQ8plex@N-term	cleaved Q-D@N-term	0.000586607	959.468	480.741	959.467	480.741	2	8	16.1.1.815.16	0	9.8355	98.318	9.8605													17.7516	145.955	49.14	15.17	38.46	14.14	45.03	15	24.28	11.18	1.42
5	103.83	103.83	91.2	80.9	78.76	sp|P48616|VIME_BOVIN	Vimentin OS=Bos taurus GN=VIM PE=1 SV=3	0	auto - discordant peptide type	0.00392635	77.33	FADLSE	iTRAQ8plex@N-term	cleaved E-A@C-term	-0.0129757	984.494	493.254	984.507	493.261	2	9	15.1.1.1487.11	0	24.3853	2159.87	24.3626	0.694177	3.67004	0.409539	2.47791	1.07605	2.12893	0.540175	5.96272	3.93477	3.02656	1.84086	2.1577	0.345818	3.38968	930.47	29.92	3283.85	56.98	6856.72	81.22	529.83	30.17	1838.12
5	103.83	103.83	91.2	80.9	78.76	sp|P48616|VIME_BOVIN	Vimentin OS=Bos taurus GN=VIM PE=1 SV=3	0	auto - discordant peptide type	0.00392635	91.92	VDNASLAR	No iTRAQ8plex@N-term	cleaved D-V@N-term	-0.00213593	844.438	423.226	844.44	423.227	2	9	16.1.1.804.7	0	9.1553	110.899	9.1242	4.95974	41.684	0.640116	44.3635	1.14401	41.4449	3.27261	49.3658					0.835081	48.6714	54.49	12.37	42.07	11.49	59.75	13.3	26.31	9.17	12.67
5	103.83	103.83	91.2	80.9	78.76	sp|P48616|VIME_BOVIN	Vimentin OS=Bos taurus GN=VIM PE=1 SV=3	0	auto - discordant peptide type	0.00305075	99	MFGGPGTASRPS	Formyl@N-term	cleaved S-S@C-term	0.0169146	1191.55	596.783	1191.53	596.774	2	13	2.1.1.373.27	0	16.6509	494.028	16.6626	1.43998	10.7563	0.628093	9.06682	0.839433	9.01553	0.865797	15.3206	3.29871	12.0819	2.10628	8.70094	1.01634	9.50575	173.1	12.85	451.67	21	479.71	21.82	76.16	10.05	138.2
5	103.83	103.83	91.2	80.9	78.76	sp|P48616|VIME_BOVIN	Vimentin OS=Bos taurus GN=VIM PE=1 SV=3	0	auto - discordant peptide type	0.00130484	33.97	ISLPLPNFS	iTRAQ8plex@N-term	cleaved S-S@C-term	-0.00935897	1290.74	646.377	1290.75	646.382	2	8	16.1.1.1328.10	0	41.3369	194.566	41.2539	1.78134	16.4459	2.03716	12.9299	3.35555	12.7813	2.93751	16.8241	2.81185	21.1102	2.47731	13.5597	1.79865	13.8971	82.58	9.06	564.95	23.35	739.51	26.93	99.65	11.49	45.43
5	103.83	103.83	91.2	80.9	78.76	sp|P48616|VIME_BOVIN	Vimentin OS=Bos taurus GN=VIM PE=1 SV=3	0	auto - discordant peptide type	0.000869459	47.4	VEVERDN	No iTRAQ8plex@N-term	cleaved N-L@C-term; missed R-D@5	-0.0285258	859.375	430.695	859.404	430.709	2	10	10.1.1.1440.18	0	14.2082	336.245	14.2963	4.5604	14.0097	1.34257	13.0003	1.76341	12.9378	0.278163	72.0796	2.40221	24.067	1.423	14.8055	1.42407	14.4971	140.7	11.53	247.79	15.65	258.64	16	6.28	4.47	25.83
5	103.83	103.83	91.2	80.9	78.76	sp|P48616|VIME_BOVIN	Vimentin OS=Bos taurus GN=VIM PE=1 SV=3	0	auto - discordant peptide type	0.000869459	98.02	VEVERDNLAED	Formyl@N-term	cleaved D-I@C-term; missed R-D@5	-0.0154849	1315.57	658.794	1315.59	658.802	2	15	11.1.1.1438.21	0	18.1719	499.885	18.1936	4.04562	20.6876	0.737774	20.6669	1.25267	19.6171	0.417025	67.6684	3.77129	27.2855	0.120645	67.6684	2.04934	19.7215	63.9	7.75	69.71	8.43	94.06	9.59	4.82	3.16	20.76
5	103.83	103.83	91.2	80.9	78.76	sp|P48616|VIME_BOVIN	Vimentin OS=Bos taurus GN=VIM PE=1 SV=3	0	auto - discordant peptide type	0.000434512	41.66	FANYIDK	Formyl@N-term; iTRAQ8plex(K)@7		-0.00471121	1201.62	601.819	1201.63	601.822	2	9	3.1.1.808.18	0	25.1721	2281.06	24.9548	0.786397	6.02215	0.461667	4.10978	0.695732	3.96096	0.67114	8.21655	0.46655	17.7267	1.56153	3.8027	0.634578	4.68257	353.54	18.44	1241.6	34.74	1486.93	38.28	220.79	16.88	73.1
5	103.83	103.83	91.2	80.9	78.76	sp|P48616|VIME_BOVIN	Vimentin OS=Bos taurus GN=VIM PE=1 SV=3	0	auto - discordant peptide type	0.000434512	83.6	FGGPGTASRPSSTR	Formyl@N-term	cleaved M-F@N-term	-0.0125074	1404.66	703.338	1404.67	703.345	2	13	10.1.1.1627.23	0	25.6588	741.47	25.7388	3.7795	35.8611	0.351305	40.2658	1.5512	33.8802	2.92658	39.9769			1.44025	36.1696	0.912386	38.2028	32.12	5.48	17.86	4.47	62.67	7.75	18.2	4.47	0
5	103.83	103.83	91.2	80.9	78.76	sp|P48616|VIME_BOVIN	Vimentin OS=Bos taurus GN=VIM PE=1 SV=3	0	auto - discordant peptide type	0.000434512	40.75	SVSSSSYRR	Formyl@N-term	missed R-R@8	0.0173419	1055.52	528.766	1055.5	528.757	2	9	2.1.1.197.29	0	5.8152	5115.49	5.6389	0.845105	14.3672	0.793218	8.84489	0.866028	9.15628	0.861827	18.0469	1.3393	19.4762	0.563284	12.2431	1.02618	9.86411	63.17	7.87	354.69	18.44	307.74	17.58	47.14	7.81	34.89
6	102.59	102.59	75.88	66.67	62.6	sp|P21809|PGS1_BOVIN; sp|O46390|PGS1_SHEEP	Biglycan OS=Bos taurus GN=BGN PE=1 SV=3; Biglycan OS=Ovis aries GN=BGN PE=2 SV=1	0	auto - discordant peptide type	2	99	AIELEDLLR	No iTRAQ8plex@N-term	cleaved Q-A@N-term	0.000169822	1070.6	536.306	1070.6	536.306	2	10	12.1.1.3010.5	0	57.7543	36.739	57.6792	3.23334	22.9738	1.74247	20.0502	2.83497	19.7231	1.74234	32.4708	0.01		0.941433	24.7954	1.74299	21.6718	52.14	7.07	168.09	12.81	217.33	14.59	20.56	5.48	0
6	102.59	102.59	75.88	66.67	62.6	sp|P21809|PGS1_BOVIN; sp|O46390|PGS1_SHEEP	Biglycan OS=Bos taurus GN=BGN PE=1 SV=3; Biglycan OS=Ovis aries GN=BGN PE=2 SV=1	0	auto - discordant peptide type	2	99	AVPKEISPDTTLLDLQNNDISELR	Formyl@N-term; iTRAQ8plex(K)@4; Deamidated(N)@17	missed K-E@4	-0.00933528	3013.57	1005.53	3013.58	1005.53	3	19	3.1.1.1024.22	0	38.4478	7251.47	38.7758	0.329132	8.71867	0.777893	3.53396	1.03943	3.52065	1.21921	6.09747	1.05557	8.99138	0.696665	4.44497	0.356606	5.44833	156.37	12.88	2210.85	45.95	2347.64	48.26	423.87	22.83	174.78
6	102.59	102.59	75.88	66.67	62.6	sp|P21809|PGS1_BOVIN; sp|O46390|PGS1_SHEEP	Biglycan OS=Bos taurus GN=BGN PE=1 SV=3; Biglycan OS=Ovis aries GN=BGN PE=2 SV=1	0	auto - discordant peptide type	2	99	AYYNGISLFN	iTRAQ8plex@N-term; Deamidated(N)@4	cleaved N-N@C-term	0.0073319	1465.75	733.881	1465.74	733.877	2	11	9.1.1.1788.10	0	35.8198	460.201	35.6002	100		100		100						100		100		94.96	9.59	405.35	19.85	557.7	23.32	18.27	6.78	22.54
6	102.59	102.59	75.88	66.67	62.6	sp|P21809|PGS1_BOVIN; sp|O46390|PGS1_SHEEP	Biglycan OS=Bos taurus GN=BGN PE=1 SV=3; Biglycan OS=Ovis aries GN=BGN PE=2 SV=1	0	auto - discordant peptide type	2	99	AYYNGISLFNN	iTRAQ8plex@N-term; Deamidated(N)@4; Deamidated(N)@10	cleaved N-P@C-term	-0.0010673	1580.77	791.39	1580.77	791.391	2	16	5.1.1.782.24	0	29.1485	818.523	29.1653	2.23417	10.2506	2.05083	8.74657	2.9142	8.71286	1.29201	14.6057	2.18109	13.9074	1.10517	9.95565	1.3906	9.51489	281.54	16.61	1546	38.6	1745.8	41.48	119.14	14.25	95.79
6	102.59	102.59	75.88	66.67	62.6	sp|P21809|PGS1_BOVIN; sp|O46390|PGS1_SHEEP	Biglycan OS=Bos taurus GN=BGN PE=1 SV=3; Biglycan OS=Ovis aries GN=BGN PE=2 SV=1	0	no quant - weak signal	2	99	AYYNGISLFNNPVPYWEVQPATFR	No iTRAQ8plex@N-term; Deamidated(N)@11		0.0285356	2846.4	949.807	2846.37	949.797	3	14	1.1.1.1013.17	0	42.6958	245.641	42.6424															0	0.27	26.61	11.18	14.29	8.66	4.36	5	4.92
6	102.59	102.59	75.88	66.67	62.6	sp|P21809|PGS1_BOVIN; sp|O46390|PGS1_SHEEP	Biglycan OS=Bos taurus GN=BGN PE=1 SV=3; Biglycan OS=Ovis aries GN=BGN PE=2 SV=1	0	auto - shared MS/MS	2	99	DISELR	iTRAQ8plex@N-term	cleaved N-D@N-term	-0.0063123	1035.58	518.798	1035.59	518.801	2	10	11.1.1.1788.7	0	39.6298	279.967	39.6133	1.5025	9.36379	1.73005	6.44779	1.88742	6.56784	0.915938	15.183	0.320991	40.1654	0.836667	8.54536	1.13486	7.709	185.21	13.56	1275.75	34.93	1106.04	33.29	82.62	11.58	13.79
6	102.59	102.59	75.88	66.67	62.6	sp|P21809|PGS1_BOVIN; sp|O46390|PGS1_SHEEP	Biglycan OS=Bos taurus GN=BGN PE=1 SV=3; Biglycan OS=Ovis aries GN=BGN PE=2 SV=1	0	auto - discordant peptide type	2	99	EISPDTTLLDLQNNDISELR	iTRAQ8plex@N-term; Deamidated(N)@14		-0.0158453	2590.31	864.445	2590.33	864.45	3	19	2.1.1.726.20	0	38.2888	218.594	38.2509	1.87288	15.7429	2.01654	11.4258	2.08675	11.6779	1.96637	18.5366	0.365397	65.597	0.60508	16.9469	1.05191	14.0578	71.77	8.43	462.27	21.02	380.15	19.57	55.14	8.43	4.88
6	102.59	102.59	75.88	66.67	62.6	sp|P21809|PGS1_BOVIN; sp|O46390|PGS1_SHEEP	Biglycan OS=Bos taurus GN=BGN PE=1 SV=3; Biglycan OS=Ovis aries GN=BGN PE=2 SV=1	0	auto - discordant peptide type	2	99	EISPDTTLLDLQNNDISELRK	iTRAQ8plex@N-term; Deamidated(N)@13; iTRAQ8plex(K)@21	missed R-K@20	-0.00829032	3022.62	756.662	3022.63	756.664	4	19	2.1.1.910.13	0	48.7413	309.712	48.7764	1.4167	14.775	4.26841	9.67193	3.76538	9.84335	2.43284	14.9812	0.01		1.32982	11.6633	0.872613	12.532	83.78	9.59	1510.03	37.82	1058.58	32.83	105.28	12.33	0
6	102.59	102.59	75.88	66.67	62.6	sp|P21809|PGS1_BOVIN; sp|O46390|PGS1_SHEEP	Biglycan OS=Bos taurus GN=BGN PE=1 SV=3; Biglycan OS=Ovis aries GN=BGN PE=2 SV=1	0	auto - discordant peptide type	2	99	ELHLDHN	Glu->pyro-Glu@N-term	cleaved N-E@N-term; cleaved N-K@C-term	0.00574688	858.404	430.209	858.398	430.206	2	10	12.1.1.1153.4	0	26.103	323.806	26.0304	5.65084	20.1386	1.56943	19.1162	2.0684	19.049	4.85441	22.3218	7.16598	23.8301	0.998423	23.8465	1.56818	21.0598	86.84	9.06	144.28	11.96	151.11	12.29	54.59	7.75	38.38
6	102.59	102.59	75.88	66.67	62.6	sp|P21809|PGS1_BOVIN; sp|O46390|PGS1_SHEEP	Biglycan OS=Bos taurus GN=BGN PE=1 SV=3; Biglycan OS=Ovis aries GN=BGN PE=2 SV=1	0	auto - discordant peptide type	2	99	ELHLDNNK	Formyl@N-term; Deamidated(N)@6; iTRAQ8plex(K)@8		0.00320662	1314.68	658.345	1314.67	658.343	2	12	9.1.1.1796.8	0	36.2891	1207.54	36.5767	0.699611	7.33064	0.671299	4.33649	1.07208	4.16612	0.385027	14.4192	0.01		0.403715	6.58141	0.985343	4.72501	233.04	15.13	1337.66	35.94	1697.67	40.78	93.85	13.15	0
6	102.59	102.59	75.88	66.67	62.6	sp|P21809|PGS1_BOVIN; sp|O46390|PGS1_SHEEP	Biglycan OS=Bos taurus GN=BGN PE=1 SV=3; Biglycan OS=Ovis aries GN=BGN PE=2 SV=1	0	auto - discordant peptide type	2	99	ELHLDNNKLSR	Glu->pyro-Glu@N-term; iTRAQ8plex(K)@8	missed K-L@8	-0.00272149	1623.9	542.306	1623.9	542.307	3	14	2.1.1.701.11	0	36.7422	1499.88	36.8423	1.44541	6.0735	0.664231	4.73445	0.958566	4.63639	3.71502	5.19493	1.38628	10.7085	0.917826	5.37467	0.932511	5.21439	413.81	19.87	1137.59	33.33	1304.62	36.12	778.29	28.23	138.32
6	102.59	102.59	75.88	66.67	62.6	sp|P21809|PGS1_BOVIN; sp|O46390|PGS1_SHEEP	Biglycan OS=Bos taurus GN=BGN PE=1 SV=3; Biglycan OS=Ovis aries GN=BGN PE=2 SV=1	0	auto - discordant peptide type	2	99	GISLFNNPVPYWEVQPATFR	iTRAQ8plex@N-term	cleaved N-G@N-term	-0.00474935	2638.38	880.467	2638.39	880.469	3	19	3.1.1.1118.13	0	44.2313	1085.29	44.1439	1.97068	17.5299	2.73144	14.4479	4.07109	14.3885	4.01338	17.0647	4.08637	19.6396	2.48063	15.1763	2.08885	15.2713	90.4	9.54	749.55	26.83	887.8	29.58	134.72	13.15	65.33
6	102.59	102.59	75.88	66.67	62.6	sp|P21809|PGS1_BOVIN; sp|O46390|PGS1_SHEEP	Biglycan OS=Bos taurus GN=BGN PE=1 SV=3; Biglycan OS=Ovis aries GN=BGN PE=2 SV=1	0	auto - discordant peptide type	2	99	GLGHNQIR	No iTRAQ8plex@N-term	cleaved L-G@N-term	-0.00091314	893.482	447.748	893.483	447.749	2	12	4.1.1.695.3	0	39.0763	365.765	38.9441	100		100		100		100				100				42.59	6.32	47.81	7.07	138.25	11.53	47.49	7.14	0
6	102.59	102.59	75.88	66.67	62.6	sp|P21809|PGS1_BOVIN; sp|O46390|PGS1_SHEEP	Biglycan OS=Bos taurus GN=BGN PE=1 SV=3; Biglycan OS=Ovis aries GN=BGN PE=2 SV=1	0	auto - discordant peptide type	2	99	GLQHLYALVLVNNK	Formyl@N-term; Deamidated(N)@12; iTRAQ8plex(K)@14		-0.00864059	1914.08	639.034	1914.09	639.037	3	14	3.1.1.1110.5	0	43.7254	3571.38	44.3276	0.83519	7.68766	0.910718	4.67659	1.56149	4.49221	0.487439	14.868	0.212041	31.8102	0.453941	7.00777	0.881743	5.48861	226.26	14.97	1475.92	37.76	2011	44.31	96.63	13.86	20.02
[truncated: 2,773 more rows]
[truncated: 8 more columns]

## Sheet: 3. Peptides ID_batch 2
N	Unused	Total	%Cov	%Cov(50)	%Cov(95)	Accessions	Names	Used	Annotation	Contrib	Conf	Sequence	Modifications	Cleavages	dMass	Prec MW	Prec m/z	Theor MW	Theor m/z	Theor z	Sc	Spectrum	Specific	Time	PrecursorSignal	PrecursorElution	113:121	%Err 113:121	114:121	%Err 114:121	115:121	%Err 115:121	116:121	%Err 116:121	117:121	%Err 117:121	118:121	%Err 118:121	119:121	%Err 119:121	Area 113	Err 113	Area 114	Err 114	Area 115	Err 115	Area 116	Err 116	Area 117
[truncated: 2,000 more rows]
[truncated: 8 more columns]

[truncated: 2 more sheets: 4. Peptides Quant_batch 1, 5. Peptides Quant_batch 2]
