# Supplementary material for: Matrisome Profiling During Intervertebral Disc Development And Ageing
Source: Sci Rep. 2017 Sep 14;7:11629. doi: 10.1038/s41598-017-11960-0 (PMC5599645; doi:10.1038/s41598-017-11960-0)
Supplement: Supplementary file 6 — Supplementary Data 6 [file 41598_2017_11960_MOESM6_ESM.xls]

## Sheet: Tables_Caption
Table	Legend
1. GndHCl_Protein	Proteins identified with 95% confidence in the samples prepared with guanidine hydrochloride buffer
2. Chondroitinase_Protein	Proteins identified with 95% confidence in the samples prepared with chondroitinase
3. Chondroitinase<100_Protein	Proteins identified with 95% confidence in the samples prepared with chondroitinase and filter
4. GndHCl_Peptide	Peptides identified with 95% confidence in the samples prepared with guanidine hydrochloride buffer leading to the identification of the proteins in table 1
5. Chondroitinase_Peptide	Peptides identified with 95% confidence in the samples prepared with chondroitinase leading to the identification of the proteins in table 2
6. Chondroitinase<100_Peptide	Peptides identified with 95% confidence in the samples prepared with chondroitinase and filter leading to the identification of the proteins in table 3
LC-MS/MS Methods Details	For the LC-MS analysis the peptides were resolved by liquid chromatography (nanoLC Ultra 2D, Eksigent) on a ChromXP™ C18AR reverse phase column (300 μm ID × 15 cm length, 3 μm particles, 120 Å pore size, Eksigent) at 5 μL/min. Peptides were eluted into the mass spectrometer with an ACN gradient in 0.1% FA (2% to 30% ACN, in a linear gradient for 80 min, followed by a column wash and equilibration…
Search Method Details	The peptide and protein identification was performed with ProteinPilot™ software (v4.5, AB Sciex). The search parameters used were the following: SwissProt database (release 2012_06), against Bos Taurus, using MMTS alkylated cysteines as fixed modifications. An independent False Discovery Rate (FDR) analysis using the target-decoy approach provided with ProteinPilot software was used to assess th…

## Sheet: 1. GndHCl_Protein
Protein Group	Unused ProtScore	Total ProtScore	%Cov	%Cov(50)	%Cov(95)	Accession Number	Accession Name	Name	Species	Peptides (95% FDR)
1	153.86	153.86	31.3	29.15	27.66	P13608	PGCA_BOVIN	Aggrecan core protein	Bovin	81
2	108.82	108.82	41.2	34.5	32.97	P07589	FINC_BOVIN	Fibronectin	Bovin	54
3	87.16	87.16	51.71	39.14	30.46	P02459	CO2A1_BOVIN	Collagen alpha-1(II) chain	Bovin	48
4	82.39	82.39	70.46	68.83	68.83	P21809	PGS1_BOVIN	Biglycan	Bovin	43
5	68.5	68.5	55.16	54.23	53.84	P35445	COMP_BOVIN	Cartilage oligomeric matrix protein	Bovin	36
6	51.27	51.27	69.36	56.84	49.75	P02769	ALBU_BOVIN	Serum albumin	Bovin	25
7	48.75	48.75	76.84	73.73	71.47	P55252	HPLN1_BOVIN	Hyaluronan and proteoglycan link protein 1	Bovin	25
8	48.23	48.23	51.51	44.15	44.15	P19879	MIME_BOVIN	Mimecan	Bovin	25
9	47.62	47.63	15	9.494	8.222	P81282	CSPG2_BOVIN	Versican core protein	Bovin	24
10	45.34	45.34	67.04	65.65	62.33	Q27972	CHAD_BOVIN	Chondroadherin	Bovin	23
11	43.98	43.98	74.02	70.08	55.91	Q9GKN8	PRELP_BOVIN	Prolargin	Bovin	25
12	38.75	38.75	52.66	51.33	48.94	P13605	FMOD_BOVIN	Fibromodulin	Bovin	24
13	38.48	38.48	47.42	40.34	38.2	P48616	VIME_BOVIN	Vimentin	Bovin	20
14	35.67	35.67	24.5	17.7	16.13	Q2UVX4	CO3_BOVIN	Complement C3	Bovin	19
15	35.39	35.39	19.3	14.75	14.23	Q32S24	COBA2_BOVIN	Collagen alpha-2(XI) chain	Bovin	18
16	33.2	33.2	39.91	30.11	30.11	Q29443	TRFE_BOVIN	Serotransferrin	Bovin	19
17	30.96	31.28	68.89	50.56	44.72	P21793	PGS2_BOVIN	Decorin	Bovin	17
18	28.74	28.74	58.88	58.88	58.88	Q28008	CLC3A_BOVIN	C-type lectin domain family 3 member A	Bovin	15
19	27.08	27.08	40.36	32.15	32.15	Q3SX14	GELS_BOVIN	Gelsolin	Bovin	14
20	21.35	21.35	57.83	50.46	35.71	Q9XSJ4	ENOA_BOVIN	Alpha-enolase	Bovin	12
21	19.33	19.33	46.63	39.9	37.74	Q95121	PEDF_BOVIN	Pigment epithelium-derived factor	Bovin	11
22	16.75	16.75	50.99	37.13	37.13	Q2KIS7	TETN_BOVIN	Tetranectin	Bovin	9
23	15.94	15.94	37.73	25.31	22.24	Q95LI2	VITRN_BOVIN	Vitrin	Bovin	8
24	15.84	15.84	36.13	31.61	26.88	Q5EA25	SRPX2_BOVIN	Sushi repeat-containing protein SRPX2	Bovin	8
25	14.64	14.64	40.24	40.24	35.14	P10096	G3P_BOVIN	Glyceraldehyde-3-phosphate dehydrogenase	Bovin	8
26	13.9	13.9	27.33	22.1	13.67	P17697	CLUS_BOVIN	Clusterin	Bovin	8
27	13.72	13.72	26.49	23	21.56	F1N152	HTRA1_BOVIN	Serine protease HTRA1	Bovin	7
28	13.66	13.66	41.91	27.46	27.46	P46193	ANXA1_BOVIN	Annexin A1	Bovin	7
29	13.29	13.29	76.55	60	60	P02070	HBB_BOVIN	Hemoglobin subunit beta	Bovin	7
30	13.25	13.25	35.41	26.32	26.32	Q2KJH6	SERPH_BOVIN	Serpin H1	Bovin	7
31	13.07	13.07	38.01	26.48	23.99	P81287	ANXA5_BOVIN	Annexin A5	Bovin	7
32	13.02	13.02	30.2	18.82	18.82	P05307	PDIA1_BOVIN	Protein disulfide-isomerase	Bovin	8
33	12.63	12.63	32.13	27.58	23.02	Q3T0P6	PGK1_BOVIN	Phosphoglycerate kinase 1	Bovin	7
34	12.2	14.23	15.65	6.63	6.63	P02453	CO1A1_BOVIN	Collagen alpha-1(I) chain	Bovin	6
35	12.07	12.07	39.55	26.29	22.92	Q6B856	TBB2B_BOVIN	Tubulin beta-2B chain	Bovin	7
36	12	12	39.82	23.89	23.89	P04272	ANXA2_BOVIN	Annexin A2	Bovin	6
37	10.71	18.39	20.08	16.23	13.01	Q3SWW8	TSP4_BOVIN	Thrombospondin-4	Bovin	6
38	10.56	10.56	32.59	28.16	19.51	P81947	TBA1B_BOVIN	Tubulin alpha-1B chain	Bovin	7
39	10.18	10.18	34.25	21.71	13.46	Q95L54	ANXA8_BOVIN	Annexin A8	Bovin	5
40	10.03	10.03	19.45	10.38	10.38	P81187	CFAB_BOVIN	Complement factor B	Bovin	5
41	10.01	10.01	19.7	8.744	8.744	P06868	PLMN_BOVIN	Plasminogen	Bovin	5
42	9.05	9.05	43.68	43.68	43.68	Q8SPP7	PGRP1_BOVIN	Peptidoglycan recognition protein 1	Bovin	6
43	8.63	8.63	30.28	17.86	17.86	Q3SZV7	HEMO_BOVIN	Hemopexin	Bovin	5
44	8.54	8.54	17.38	8.047	5.687	Q29RU4	CO6_BOVIN	Complement component C6	Bovin	6
45	8.29	8.29	26.67	22.9	15.36	P17690	APOH_BOVIN	Beta-2-glycoprotein 1	Bovin	4
46	8.11	8.11	27.4	22.36	12.5	P34955	A1AT_BOVIN	Alpha-1-antiproteinase	Bovin	4
47	8.07	8.07	14.8	9.106	7.642	P02672	FIBA_BOVIN	Fibrinogen alpha chain	Bovin	4
48	8	8	47.87	47.87	47.87	P02639	S10A1_BOVIN	Protein S100-A1	Bovin	4
49	7.83	7.83	28.92	25	22.59	P19858	LDHA_BOVIN	L-lactate dehydrogenase A chain	Bovin	6
50	7.6	7.6	48.84	34.65	23.43	P13213	SPRC_BOVIN	SPARC	Bovin	5
51	6.77	6.77	63.08	57.69	49.23	P0C0S9	H2A1_BOVIN	Histone H2A type 1	Bovin	4
52	6.6	6.6	34.14	28.92	28.92	Q5E956	TPIS_BOVIN	Triosephosphate isomerase	Bovin	5
53	6.46	6.46	13.86	9.505	9.505	P38657	PDIA3_BOVIN	Protein disulfide-isomerase A3	Bovin	4
54	6.38	6.38	22.56	20.43	15.55	Q2KJ39	RCN3_BOVIN	Reticulocalbin-3	Bovin	4
55	6.33	6.33	48.34	48.34	33.11	O62644	LECT2_BOVIN	Leukocyte cell-derived chemotaxin-2	Bovin	4
56	6.22	6.22	30.13	13.87	12	P63258	ACTG_BOVIN	Actin, cytoplasmic 2	Bovin	3
57	6.07	6.07	23.97	22.28	15.5	A6QLN9	VWA1_BOVIN	von Willebrand factor A domain-containing protein 1	Bovin	3
58	6	6	35.92	35.92	29.13	P62803	H4_BOVIN	Histone H4	Bovin	3
59	5.99	6	19.11	19.11	19.11	P00760	TRY1_BOVIN	Cationic trypsin	Bovin	4
60	5.76	5.76	25.62	13.18	11.69	A5D7R1	TR11B_BOVIN	Tumor necrosis factor receptor superfamily member 11B	Bovin	4
61	5.65	5.65	12.05	1.985	1.742	P98133	FBN1_BOVIN	Fibrillin-1	Bovin	4
62	5.55	5.55	9.133	7.963	7.963	Q95114	MFGM_BOVIN	Lactadherin	Bovin	3
63	5.34	5.34	13.25	4.444	4.444	Q28178	TSP1_BOVIN	Thrombospondin-1	Bovin	4
64	5.32	5.32	21.32	6.239	6.239	Q2HJ49	MOES_BOVIN	Moesin	Bovin	3
65	5.31	5.32	20.87	20.87	20.87	Q3SZ62	PGAM1_BOVIN	Phosphoglycerate mutase 1	Bovin	3
66	5.1	5.1	59.52	27.62	27.62	P28801	GSTP1_BOVIN	Glutathione S-transferase P	Bovin	3
67	4.76	4.76	16.06	16.06	8.394	Q9BGI2	PRDX4_BOVIN	Peroxiredoxin-4	Bovin	3
68	4.58	4.58	48.91	40.22	40.22	P82943	REG1_BOVIN	Regakine-1	Bovin	3
69	4.46	4.46	51.41	43.66	16.9	P01966	HBA_BOVIN	Hemoglobin subunit alpha	Bovin	3
70	4.17	4.27	29.78	12.23	10.03	P13214	ANXA4_BOVIN	Annexin A4	Bovin	2
71	4.14	4.14	21.05	17.22	9.33	P33072	LYOX_BOVIN	Protein-lysine 6-oxidase	Bovin	2
72	4.01	4.01	7.6	1.466	1.466	Q28019	LTBP2_BOVIN	Latent-transforming growth factor beta-binding protein 2	Bovin	2
73	4	4.01	29.4	4.936	4.936	Q29S21	K2C7_BOVIN	Keratin, type II cytoskeletal 7	Bovin	2
74	4	4	16.64	6.092	3.715	P79134	ANXA6_BOVIN	Annexin A6	Bovin	2
75	4	4	22.51	7.576	7.576	P68103	EF1A1_BOVIN	Elongation factor 1-alpha 1	Bovin	2
76	4	4	15.7	4.545	4.545	O77588	PLOD1_BOVIN	Procollagen-lysine,2-oxoglutarate 5-dioxygenase 1	Bovin	2
77	4	4	38.24	28.68	28.68	Q5E9F8	H33_BOVIN	Histone H3.3	Bovin	2
78	4	4	20.95	20.95	20.95	P10152	ANG1_BOVIN	Angiogenin-1	Bovin	2
79	4	4	32.43	19.59	19.59	P01035	CYTC_BOVIN	Cystatin-C	Bovin	2
80	4	4	10.4	10.4	10.4	Q3SZR3	A1AG_BOVIN	Alpha-1-acid glycoprotein	Bovin	2
81	4	4	19.05	19.05	19.05	Q2M2T1	H2B1K_BOVIN	Histone H2B type 1-K	Bovin	2
82	4	4	8.527	8.527	8.527	P81623	ERP29_BOVIN	Endoplasmic reticulum resident protein 29	Bovin	2
83	4	4	19.23	19.23	19.23	P02253	H11_BOVIN	Histone H1.1 (Fragment)	Bovin	2
84	4	4	28	28	28	P00974	BPT1_BOVIN	Pancreatic trypsin inhibitor	Bovin	2
85	3.77	3.77	17.69	14.62	14.62	Q28038	MIA_BOVIN	Melanoma-derived growth regulatory protein	Bovin	2
86	3.72	3.72	19.4	6.866	6.866	P17404	LECT1_BOVIN	Leukocyte cell-derived chemotaxin 1	Bovin	2
87	3.67	3.67	14.81	3.479	2.751	Q28085	CFAH_BOVIN	Complement factor H	Bovin	3
88	3.53	3.53	57.41	35.8	35.8	Q29RS5	RARR2_BOVIN	Retinoic acid receptor responder protein 2	Bovin	3
89	3.53	3.53	18.52	18.52	9.722	P80311	PPIB_BOVIN	Peptidyl-prolyl cis-trans isomerase B	Bovin	2
90	3.32	3.32	40.13	30.26	30.26	P00442	SODC_BOVIN	Superoxide dismutase [Cu-Zn]	Bovin	2
91	3.3	3.3	21.01	20.17	20.17	P15467	RNAS4_BOVIN	Ribonuclease 4	Bovin	2
92	2.91	2.91	32.34	16.92	12.94	Q3T149	HSPB1_BOVIN	Heat shock protein beta-1	Bovin	2
93	2.8	2.8	8.962	3.459	3.459	P34933	HSP72_BOVIN	Heat shock-related 70 kDa protein 2	Bovin	2
94	2.76	2.76	26.29	19.07	12.89	P00570	KAD1_BOVIN	Adenylate kinase isoenzyme 1	Bovin	2
95	2.69	2.69	36.08	26.27	26.27	P55918	MFAP4_BOVIN	Microfibril-associated glycoprotein 4	Bovin	2
96	2.63	2.63	14.76	13.39	5.315	Q07130	UGPA_BOVIN	UTP--glucose-1-phosphate uridylyltransferase	Bovin	4
97	2.54	2.54	17.39	17.39	17.39	P80177	MIF_BOVIN	Macrophage migration inhibitory factor	Bovin	2
98	2.51	2.51	24.39	18.29	18.29	P62935	PPIA_BOVIN	Peptidyl-prolyl cis-trans isomerase A	Bovin	2
99	2.36	2.36	13.68	10.85	10.85	Q08E11	PPIC_BOVIN	Peptidyl-prolyl cis-trans isomerase C	Bovin	2
100	2.35	2.35	19.87	5.769	5.769	P02676	FIBB_BOVIN	Fibrinogen beta chain	Bovin	2
101	2.25	2.25	23.68	5.556	3.216	Q05443	LUM_BOVIN	Lumican	Bovin	2
102	2.15	2.15	21.16	14.29	7.407	Q32KY0	APOD_BOVIN	Apolipoprotein D	Bovin	1
103	2.03	2.03	16.79	4.197	2.007	Q3MHN2	CO9_BOVIN	Complement component C9	Bovin	1
104	2.02	2.02	7.025	2.525	1.317	A5D7D1	ACTN4_BOVIN	Alpha-actinin-4	Bovin	1
105	2.01	2.01	13.95	6.047	6.047	Q2KIU3	HP252_BOVIN	Protein HP-25 homolog 2	Bovin	1
106	2	6.77	58.14	58.14	49.61	A1A4R1	H2A2C_BOVIN	Histone H2A type 2-C	Bovin	1
107	2	4.7	35.16	35.16	35.16	Q32LA7	H2AV_BOVIN	Histone H2A.V	Bovin	1
108	2	2.01	5.234	2.243	2.243	Q148H7	K2C79_BOVIN	Keratin, type II cytoskeletal 79	Bovin	1
109	2	2	8.696	2.283	2.283	P01030	CO4_BOVIN	Complement C4 (Fragments)	Bovin	2
110	2	2	16.06	3.65	3.65	Q9TTE1	SPA31_BOVIN	Serpin A3-1	Bovin	1
111	2	2	15.26	3.77	2.693	Q3ZBD7	G6PI_BOVIN	Glucose-6-phosphate isomerase	Bovin	1
112	2	2	12.99	6.827	6.827	P04985	ELN_BOVIN	Elastin	Bovin	1
113	2	2	10.11	4.173	4.173	Q6B855	TKT_BOVIN	Transketolase	Bovin	1
114	2	2	10.13	2.743	2.743	Q0P569	NUCB1_BOVIN	Nucleobindin-1	Bovin	1
115	2	2	19.77	3.107	3.107	P63097	GNAI1_BOVIN	Guanine nucleotide-binding protein G(i) subunit alpha-1	Bovin	1
116	2	2	16.9	5.338	5.338	Q08DP0	PGM1_BOVIN	Phosphoglucomutase-1	Bovin	1
117	2	2	39.84	12.5	12.5	P63048	RL40_BOVIN	Ubiquitin-60S ribosomal protein L40	Bovin	1
118	2	2	5.693	3.713	3.713	Q9N2I2	IPSP_BOVIN	Plasma serine protease inhibitor	Bovin	1
119	2	2	14.04	14.04	14.04	Q56K14	RLA1_BOVIN	60S acidic ribosomal protein P1	Bovin	1
120	2	2	15.17	15.17	15.17	Q56K10	RS15_BOVIN	40S ribosomal protein S15	Bovin	1
121	2	2	5.405	5.405	5.405	Q3T0A3	CFAD_BOVIN	Complement factor D	Bovin	1
122	2	2	6.329	6.329	6.329	Q05718	IBP6_BOVIN	Insulin-like growth factor-binding protein 6	Bovin	1
123	2	2	10.43	10.43	10.43	P42899	RLA2_BOVIN	60S acidic ribosomal protein P2	Bovin	1
124	2	2	4.178	4.178	4.178	P12763	FETUA_BOVIN	Alpha-2-HS-glycoprotein	Bovin	1
125	2	2	3.556	3.556	3.556	P11151	LIPL_BOVIN	Lipoprotein lipase	Bovin	1
126	2	2	16.3	16.3	16.3	P02638	S100B_BOVIN	Protein S100-B	Bovin	1
127	1.82	1.82	14.35	2.632	2.632	P61157	ARP3_BOVIN	Actin-related protein 3	Bovin	1
128	1.77	1.77	15.53	1.882	1.882	P07995	INHBA_BOVIN	Inhibin beta A chain	Bovin	1
129	1.71	1.71	16.67	4.264	1.68	A6H737	LOXL2_BOVIN	Lysyl oxidase homolog 2	Bovin	2
130	1.6	1.6	12.92	5.056	2.434	Q1RMU3	P4HA1_BOVIN	Prolyl 4-hydroxylase subunit alpha-1	Bovin	1
131	1.53	1.53	9.375	5.357	5.357	O77834	PRDX6_BOVIN	Peroxiredoxin-6	Bovin	1
132	1.4	1.4	33.86	12.17	12.17	Q5E946	PARK7_BOVIN	Protein DJ-1	Bovin	1
133	1.29	1.29	5.729	5.729	5.729	A0JNJ5	MYL1_BOVIN	Myosin light chain 1/3, skeletal muscle isoform	Bovin	1
135	1.05	11.14	36.18	26.29	22.92	Q3MHM5	TBB4B_BOVIN	Tubulin beta-4B chain	Bovin	1
136	0.97	0.97	10.84	10.84	10.84	Q32PB8	RS21_BOVIN	40S ribosomal protein S21	Bovin	1
137	0.92	0.92	5.629	2.539	1.435	Q0VCM5	ITIH1_BOVIN	Inter-alpha-trypsin inhibitor heavy chain H1	Bovin	1
138	0.91	0.91	11.58	1.731	0.7989	A7MB70	SEM3C_BOVIN	Semaphorin-3C	Bovin	1
139	0.82	0.82	6.65	2.463	2.463	Q3SZ54	IF4A1_BOVIN	Eukaryotic initiation factor 4A-I	Bovin	1
140	0.66	0.66	14.67	1.806	1.806	Q3ZBU3	CP059_BOVIN	Uncharacterized protein C16orf59 homolog	Bovin	1
141	0.64	0.64	9.333	1.6	1.6	Q3SYW2	CO2_BOVIN	Complement C2	Bovin	1
142	0.63	0.63	14.69	4.429	2.914	Q3SYU2	EF2_BOVIN	Elongation factor 2	Bovin	1
143	0.61	0.61	8.108	2.027	2.027	P12799	FIBG_BOVIN	Fibrinogen gamma-B chain	Bovin	1
144	0.57	0.57	16.78	1.814	1.814	Q8MIT6	ROCK1_BOVIN	Rho-associated protein kinase 1 (Fragment)	Bovin	1
146	0.56	0.56	7.765	2.118	2.118	A2VE99	SEP11_BOVIN	Septin-11	Bovin	1
147	0.55	0.55	10.58	0.5567	0.5567	Q27991	MYH10_BOVIN	Myosin-10	Bovin	1
148	0.51	0.51	9.16	9.16	9.16	Q56JU9	RS24_BOVIN	40S ribosomal protein S24	Bovin	1

## Sheet: 2. Chondroitinase_Protein
Protein Group	Unused ProtScore	Total ProtScore	%Cov	%Cov(50)	%Cov(95)	Accession Number	Accession Name	Name	Species	Peptides (95% FDR)
1	177.2	177.2	72.02	58.64	57.57	P02459	CO2A1_BOVIN	Collagen alpha-1(II) chain	Bovin	96
2	164.38	164.38	27.24	24.49	24.49	P13608	PGCA_BOVIN	Aggrecan core protein	Bovin	94
3	88.38	88.38	35.43	27.64	25.42	P07589	FINC_BOVIN	Fibronectin	Bovin	45
4	84.71	84.71	72.36	70.19	67.75	P21809	PGS1_BOVIN	Biglycan	Bovin	45
5	64.49	68.49	23.01	10.71	9.583	P81282	CSPG2_BOVIN	Versican core protein	Bovin	36
6	55.31	55.31	75.9	75.35	66.76	Q27972	CHAD_BOVIN	Chondroadherin	Bovin	30
7	48.14	50.14	63.33	62.5	61.67	P21793	PGS2_BOVIN	Decorin	Bovin	27
8	47.74	47.74	76.39	57.94	51.93	P48616	VIME_BOVIN	Vimentin	Bovin	26
9	46.04	46.04	50.17	50.17	48.16	P19879	MIME_BOVIN	Mimecan	Bovin	25
10	45.74	45.74	62.99	61.15	56.96	Q9GKN8	PRELP_BOVIN	Prolargin	Bovin	25
11	43.86	43.86	45.37	37.7	31.88	P35445	COMP_BOVIN	Cartilage oligomeric matrix protein	Bovin	25
12	42.75	42.75	53.71	45.63	42.83	P02769	ALBU_BOVIN	Serum albumin	Bovin	23
13	37.97	39.97	77.12	73.45	69.21	P55252	HPLN1_BOVIN	Hyaluronan and proteoglycan link protein 1	Bovin	22
14	35.88	35.88	60.37	56.65	52.13	P13605	FMOD_BOVIN	Fibromodulin	Bovin	22
15	30.4	30.4	70.05	70.05	64.97	Q28008	CLC3A_BOVIN	C-type lectin domain family 3 member A	Bovin	18
16	29.79	29.79	29.78	12.85	12.1	Q32S24	COBA2_BOVIN	Collagen alpha-2(XI) chain	Bovin	15
17	27.26	27.26	42	32.69	32.56	Q3SX14	GELS_BOVIN	Gelsolin	Bovin	14
18	23.67	23.67	67.28	54.38	43.32	Q9XSJ4	ENOA_BOVIN	Alpha-enolase	Bovin	14
19	20.67	24.7	31.85	15.11	12.03	P02453	CO1A1_BOVIN	Collagen alpha-1(I) chain	Bovin	12
20	14.68	14.68	37.59	20.73	18.91	P17697	CLUS_BOVIN	Clusterin	Bovin	9
21	14.52	14.52	46.55	28.83	28.83	P10096	G3P_BOVIN	Glyceraldehyde-3-phosphate dehydrogenase	Bovin	9
22	14.46	14.46	44.5	28.95	28.95	Q2KJH6	SERPH_BOVIN	Serpin H1	Bovin	9
23	14	14	37.65	29.22	21.96	P05307	PDIA1_BOVIN	Protein disulfide-isomerase	Bovin	8
24	13.9	13.9	59.9	41.09	37.62	Q2KIS7	TETN_BOVIN	Tetranectin	Bovin	7
25	12.12	12.12	44.6	28.78	23.02	Q3T0P6	PGK1_BOVIN	Phosphoglycerate kinase 1	Bovin	7
26	11.58	11.58	23.32	18.03	18.03	P34955	A1AT_BOVIN	Alpha-1-antiproteinase	Bovin	7
27	10.48	10.48	32.04	16.99	11.4	Q5EA25	SRPX2_BOVIN	Sushi repeat-containing protein SRPX2	Bovin	6
28	10.47	10.47	50.74	26.55	23.89	P04272	ANXA2_BOVIN	Annexin A2	Bovin	6
29	10.31	10.31	24.15	14.91	10.37	Q29443	TRFE_BOVIN	Serotransferrin	Bovin	6
30	9.98	9.98	60	60	38.62	P02070	HBB_BOVIN	Hemoglobin subunit beta	Bovin	6
31	9.89	9.89	25.05	19.1	17.25	F1N152	HTRA1_BOVIN	Serine protease HTRA1	Bovin	5
32	9.49	9.49	75.93	56.17	56.17	Q29RS5	RARR2_BOVIN	Retinoic acid receptor responder protein 2	Bovin	5
33	9.41	9.41	46.42	27.41	22.74	P81287	ANXA5_BOVIN	Annexin A5	Bovin	5
34	9.27	9.27	59.44	30.12	30.12	Q5E956	TPIS_BOVIN	Triosephosphate isomerase	Bovin	5
35	9.02	9.02	39.9	25.96	20.67	Q95121	PEDF_BOVIN	Pigment epithelium-derived factor	Bovin	5
36	8.72	8.72	30.13	24.27	19.47	P63258	ACTG_BOVIN	Actin, cytoplasmic 2	Bovin	5
37	8.04	8.04	68.31	43.66	43.66	P01966	HBA_BOVIN	Hemoglobin subunit alpha	Bovin	5
38	8.01	8.01	26.59	15.9	15.9	P46193	ANXA1_BOVIN	Annexin A1	Bovin	5
39	7.63	7.63	22.24	13.8	12.12	Q95LI2	VITRN_BOVIN	Vitrin	Bovin	4
40	7.34	7.34	30.14	12.46	12.46	P17690	APOH_BOVIN	Beta-2-glycoprotein 1	Bovin	4
41	6.47	6.47	55.79	28.42	28.42	Q8SPP7	PGRP1_BOVIN	Peptidoglycan recognition protein 1	Bovin	4
42	6.43	6.43	34.56	15.9	9.786	Q95L54	ANXA8_BOVIN	Annexin A8	Bovin	4
43	6.02	6.02	36.59	11.09	11.09	P81947	TBA1B_BOVIN	Tubulin alpha-1B chain	Bovin	4
44	6.01	11.16	20.08	6.66	6.66	Q3SWW8	TSP4_BOVIN	Thrombospondin-4	Bovin	4
45	6.01	6.01	65.89	58.14	52.71	A1A4R1	H2A2C_BOVIN	Histone H2A type 2-C	Bovin	4
46	5.85	5.85	62.5	41.35	24.04	P02253	H11_BOVIN	Histone H1.1 (Fragment)	Bovin	4
47	5.56	5.56	35.41	21.05	12.68	P33072	LYOX_BOVIN	Protein-lysine 6-oxidase	Bovin	4
48	5.54	5.54	13.53	5.913	4.731	P81187	CFAB_BOVIN	Complement factor B	Bovin	3
49	5.47	5.47	31.4	13.11	10.98	Q2KJ39	RCN3_BOVIN	Reticulocalbin-3	Bovin	3
50	5.38	5.38	33.46	18.11	18.11	Q3SZ62	PGAM1_BOVIN	Phosphoglycerate mutase 1	Bovin	3
51	5.34	5.34	35.45	16.93	10.58	Q32KY0	APOD_BOVIN	Apolipoprotein D	Bovin	3
52	5.2	5.2	51.59	33.33	33.33	Q2M2T1	H2B1K_BOVIN	Histone H2B type 1-K	Bovin	3
53	4.85	4.85	60.93	27.15	27.15	O62644	LECT2_BOVIN	Leukocyte cell-derived chemotaxin-2	Bovin	3
54	4.47	4.47	35.36	17.34	9.91	Q2KJD0	TBB5_BOVIN	Tubulin beta-5 chain	Bovin	3
55	4.45	4.45	33.22	6.713	6.713	P31976	EZRI_BOVIN	Ezrin	Bovin	3
56	4.05	4.05	27.72	20.13	9.571	P13213	SPRC_BOVIN	SPARC	Bovin	3
57	4.04	4.04	18.56	8.383	5.389	Q5E9B1	LDHB_BOVIN	L-lactate dehydrogenase B chain	Bovin	3
58	4	4	38.51	20.95	20.95	P10152	ANG1_BOVIN	Angiogenin-1	Bovin	3
59	4	4	23.53	11.76	11.76	P15467	RNAS4_BOVIN	Ribonuclease 4	Bovin	3
60	3.96	3.96	39.13	30.43	30.43	P82943	REG1_BOVIN	Regakine-1	Bovin	2
61	3.78	3.78	29.13	29.13	21.36	P62803	H4_BOVIN	Histone H4	Bovin	2
62	3.69	3.69	28.71	12.67	7.921	P38657	PDIA3_BOVIN	Protein disulfide-isomerase A3	Bovin	2
63	3.67	3.67	60.29	28.68	28.68	Q5E9F8	H33_BOVIN	Histone H3.3	Bovin	2
64	3.28	3.28	17.39	17.39	17.39	P80177	MIF_BOVIN	Macrophage migration inhibitory factor	Bovin	2
65	2.9	2.9	19.4	10.2	10.2	A5D7R1	TR11B_BOVIN	Tumor necrosis factor receptor superfamily member 11B	Bovin	2
66	2.66	2.66	30.89	26.83	22.76	P00760	TRY1_BOVIN	Cationic trypsin	Bovin	2
67	2.63	2.63	19.59	12.89	12.89	P00570	KAD1_BOVIN	Adenylate kinase isoenzyme 1	Bovin	2
68	2.17	2.17	25	19.59	19.59	P01035	CYTC_BOVIN	Cystatin-C	Bovin	2
69	2.16	2.16	28.07	12.57	8.48	Q05443	LUM_BOVIN	Lumican	Bovin	2
70	2.13	2.13	16.68	3.432	1.505	Q2UVX4	CO3_BOVIN	Complement C3	Bovin	1
71	2.11	2.13	56.72	14.93	14.93	Q3T149	HSPB1_BOVIN	Heat shock protein beta-1	Bovin	1
72	2.11	2.12	23.96	3.827	1.997	Q5XQN5	K2C5_BOVIN	Keratin, type II cytoskeletal 5	Bovin	1
73	2.06	2.06	17.4	9.371	6.827	P04985	ELN_BOVIN	Elastin	Bovin	1
74	2.04	2.04	16.58	13.07	9.045	Q9BGI3	PRDX2_BOVIN	Peroxiredoxin-2	Bovin	1
75	2	4	35.16	35.16	29.69	Q32LA7	H2AV_BOVIN	Histone H2A.V	Bovin	1
76	2	2	21.4	4.755	2.377	P79134	ANXA6_BOVIN	Annexin A6	Bovin	1
77	2	2	14.29	4.329	2.381	P68103	EF1A1_BOVIN	Elongation factor 1-alpha 1	Bovin	1
78	2	2	33.56	10.74	10.74	P62157	CALM_BOVIN	Calmodulin	Bovin	1
79	2	2	18.99	6.329	6.329	Q05718	IBP6_BOVIN	Insulin-like growth factor-binding protein 6	Bovin	1
80	2	2	18.16	3.148	3.148	A6QLN9	VWA1_BOVIN	von Willebrand factor A domain-containing protein 1	Bovin	1
81	2	2	23.6	13.48	13.48	P61283	BAF_BOVIN	Barrier-to-autointegration factor	Bovin	1
82	2	2	9.254	3.284	3.284	P17404	LECT1_BOVIN	Leukocyte cell-derived chemotaxin 1	Bovin	1
83	2	2	38.3	38.3	15.96	P02639	S10A1_BOVIN	Protein S100-A1	Bovin	1
84	2	2	16.3	16.3	16.3	P02638	S100B_BOVIN	Protein S100-B	Bovin	1
85	1.52	1.52	22.46	10.16	5.882	P13696	PEBP1_BOVIN	Phosphatidylethanolamine-binding protein 1	Bovin	1
86	1.49	1.49	10.65	1.848	1.087	P01030	CO4_BOVIN	Complement C4 (Fragments)	Bovin	1
87	1.46	1.46	21.01	4.28	4.28	Q3T0S6	RL8_BOVIN	60S ribosomal protein L8	Bovin	1
88	1.37	1.37	16.3	3.406	1.946	A2I7N1	SPA35_BOVIN	Serpin A3-5	Bovin	1
89	1.13	1.13	5.096	3.185	1.699	Q1JQC5	RMD3_BOVIN	Regulator of microtubule dynamics protein 3	Bovin	1
90	1.09	1.09	16.64	1.711	1.711	Q29RV1	PDIA4_BOVIN	Protein disulfide-isomerase A4	Bovin	1
91	1.09	1.09	19.91	6.481	2.778	P80311	PPIB_BOVIN	Peptidyl-prolyl cis-trans isomerase B	Bovin	1
92	1.08	1.08	10.77	2.462	2.462	Q95117	SFRP3_BOVIN	Secreted frizzled-related protein 3	Bovin	1
93	0.89	0.89	9.316	1.197	1.197	Q95116	TSP2_BOVIN	Thrombospondin-2	Bovin	1
94	0.87	0.87	21.94	1.767	1.767	Q3ZCH0	GRP75_BOVIN	Stress-70 protein, mitochondrial	Bovin	1
96	0.78	0.78	14.82	1.882	1.882	P07995	INHBA_BOVIN	Inhibin beta A chain	Bovin	1
97	0.72	0.72	5.426	1.085	1.085	A1A4I1	S20A2_BOVIN	Sodium-dependent phosphate transporter 2	Bovin	1

## Sheet: 3. Chondroitinase<100_Protein
Protein Group	Unused ProtScore	Total ProtScore	%Cov	%Cov(50)	%Cov(95)	Accession Number	Accession Name	Name	Species	Peptides (95% FDR)
1	119.2	119.2	53.4	44.25	43.24	P02459	CO2A1_BOVIN	Collagen alpha-1(II) chain	BOVIN	96
2	86.97	86.97	77.78	72.9	66.4	P21809	PGS1_BOVIN	Biglycan	BOVIN	48
3	74.06	74.06	69.53	67.17	63.73	P48616	VIME_BOVIN	Vimentin	BOVIN	51
4	69.02	69.02	18.87	17.98	16.92	P13608	PGCA_BOVIN	Aggrecan core protein	BOVIN	43
5	48.7	48.7	30.29	25.79	24.74	P35445	COMP_BOVIN	Cartilage oligomeric matrix protein	BOVIN	30
6	40.24	40.24	18.49	11.35	10.66	Q32S24	COBA2_BOVIN	Collagen alpha-2(XI) chain	BOVIN	20
7	36.87	36.87	50.17	43.48	41.47	P19879	MIME_BOVIN	Mimecan	BOVIN	18
8	35	35	47.87	35.9	35.9	P13605	FMOD_BOVIN	Fibromodulin	BOVIN	19
9	29.09	29.09	16.71	10.41	8.878	P07589	FINC_BOVIN	Fibronectin	BOVIN	16
10	23.15	23.15	46.94	46.94	39.17	P21793	PGS2_BOVIN	Decorin	BOVIN	13
11	22.32	22.32	49.87	49.87	45.41	Q9GKN8	PRELP_BOVIN	Prolargin	BOVIN	17
12	16.09	16.09	58.88	35.03	35.03	Q28008	CLC3A_BOVIN	C-type lectin domain family 3 member A	BOVIN	10
13	14.76	14.76	67.61	59.15	59.15	P01966	HBA_BOVIN	Hemoglobin subunit alpha	BOVIN	8
14	14.64	14.64	27.56	25.97	22.32	P17697	CLUS_BOVIN	Clusterin	BOVIN	9
15	14.54	14.54	55.96	32.13	24.93	Q27972	CHAD_BOVIN	Chondroadherin	BOVIN	7
16	14.41	14.42	7.986	3.135	2.81	P81282	CSPG2_BOVIN	Versican core protein	BOVIN	9
17	13.52	16.99	25.77	11.76	9.023	P02453	CO1A1_BOVIN	Collagen alpha-1(I) chain	BOVIN	10
18	12.79	12.79	34.56	14.75	14.75	Q9XSJ4	ENOA_BOVIN	Alpha-enolase	BOVIN	7
19	12	12	67.28	46.91	41.98	Q29RS5	RARR2_BOVIN	Retinoic acid receptor responder protein 2	BOVIN	6
20	11.02	11.02	68.27	68.27	48.08	P02253	H11_BOVIN	Histone H1.1 (Fragment)	BOVIN	7
21	10.37	10.4	32.77	18.64	16.38	P55252	HPLN1_BOVIN	Hyaluronan and proteoglycan link protein 1	BOVIN	6
22	9.62	9.62	30.62	28.23	25.12	P33072	LYOX_BOVIN	Protein-lysine 6-oxidase	BOVIN	6
23	9.2	9.2	36.18	26.83	26.83	P00760	TRY1_BOVIN	Cationic trypsin	BOVIN	6
24	8.57	8.57	37.86	36.89	36.89	P07507	MGP_BOVIN	Matrix Gla protein	BOVIN	6
25	8.1	8.1	29.87	16.53	14.67	P60712	ACTB_BOVIN	Actin, cytoplasmic 1	BOVIN	4
26	8.1	8.1	73.64	60.47	58.14	A1A4R1	H2A2C_BOVIN	Histone H2A type 2-C	BOVIN	4
27	8	8	47.97	37.16	37.16	P10152	ANG1_BOVIN	Angiogenin-1	BOVIN	4
28	8	8	9.39	9.39	8.402	P02769	ALBU_BOVIN	Serum albumin	BOVIN	4
29	7.94	7.94	60.7	35.82	35.82	Q3T149	HSPB1_BOVIN	Heat shock protein beta-1	BOVIN	4
30	7.57	7.57	9.233	6.96	6.96	Q29443	TRFE_BOVIN	Serotransferrin	BOVIN	6
31	7.41	7.41	20.9	15.28	15.28	Q6B856	TBB2B_BOVIN	Tubulin beta-2B chain	BOVIN	5
32	7	7	27.18	23.29	23.29	P04985	ELN_BOVIN	Elastin	BOVIN	5
33	6.75	6.75	8.718	5.128	3.932	Q28178	TSP1_BOVIN	Thrombospondin-1	BOVIN	4
34	6.59	6.59	49.4	45.78	20.08	Q5E956	TPIS_BOVIN	Triosephosphate isomerase	BOVIN	5
35	6	6	30.34	24.14	24.14	P02081	HBBF_BOVIN	Hemoglobin fetal subunit beta	BOVIN	3
36	6	6	20.87	20.87	20.87	P80177	MIF_BOVIN	Macrophage migration inhibitory factor	BOVIN	3
37	5.96	6	28.05	24.39	24.39	P62935	PPIA_BOVIN	Peptidyl-prolyl cis-trans isomerase A	BOVIN	3
38	5.8	5.8	17.92	7.965	5.752	Q2HJ86	TBA1D_BOVIN	Tubulin alpha-1D chain	BOVIN	3
39	5.66	5.66	14.36	5.746	5.609	Q3SX14	GELS_BOVIN	Gelsolin	BOVIN	4
40	5.32	5.32	23.21	23.21	23.21	A5D989	EF1D_BOVIN	Elongation factor 1-delta	BOVIN	4
41	5.1	5.1	16.55	11.03	11.03	Q3T0P6	PGK1_BOVIN	Phosphoglycerate kinase 1	BOVIN	3
42	5.01	5.01	46.83	46.83	38.1	Q2M2T1	H2B1K_BOVIN	Histone H2B type 1-K	BOVIN	4
43	4.96	4.96	16.77	13.11	7.927	Q2KJ39	RCN3_BOVIN	Reticulocalbin-3	BOVIN	3
44	4.77	4.77	22.28	22.28	22.28	Q2KIS7	TETN_BOVIN	Tetranectin	BOVIN	3
45	4.63	4.63	18.83	8.577	8.577	P05786	K2C8_BOVIN	Keratin, type II cytoskeletal 8	BOVIN	4
46	4.52	4.52	6.087	3.37	2.609	P01030	CO4_BOVIN	Complement C4 (Fragments)	BOVIN	4
47	4.39	4.39	41.18	29.41	29.41	P15467	RNAS4_BOVIN	Ribonuclease 4	BOVIN	3
48	4.24	4.24	57.62	27.81	18.54	O62644	LECT2_BOVIN	Leukocyte cell-derived chemotaxin-2	BOVIN	4
49	4.02	4.02	26.9	22.07	15.17	Q32PD5	RS19_BOVIN	40S ribosomal protein S19	BOVIN	2
50	3.93	3.93	11.88	8.119	8.119	P38657	PDIA3_BOVIN	Protein disulfide-isomerase A3	BOVIN	3
51	3.89	3.89	18.32	12.91	12.91	P10096	G3P_BOVIN	Glyceraldehyde-3-phosphate dehydrogenase	BOVIN	3
52	3.89	3.89	20.61	20.61	20.61	Q1JPH6	IF4H_BOVIN	Eukaryotic translation initiation factor 4H	BOVIN	2
53	3.83	3.83	19.83	6.751	6.751	Q05718	IBP6_BOVIN	Insulin-like growth factor-binding protein 6	BOVIN	2
54	3.8	3.8	48.68	30.26	30.26	P00442	SODC_BOVIN	Superoxide dismutase [Cu-Zn]	BOVIN	2
55	3.67	3.67	32.63	28.42	18.42	Q8SPP7	PGRP1_BOVIN	Peptidoglycan recognition protein 1	BOVIN	3
56	3.54	3.54	23.08	23.08	23.08	Q28038	MIA_BOVIN	Melanoma-derived growth regulatory protein	BOVIN	2
57	3.47	15.37	11.76	7.284	7.284	Q3SWW8	TSP4_BOVIN	Thrombospondin-4	BOVIN	3
58	2.89	7.39	20.9	15.28	15.28	Q3MHM5	TBB4B_BOVIN	Tubulin beta-4B chain	BOVIN	2
59	2.58	2.58	3.871	3.871	3.871	Q5EA25	SRPX2_BOVIN	Sushi repeat-containing protein SRPX2	BOVIN	2
60	2.21	2.21	31.1	9.843	5.512	Q3SZ62	PGAM1_BOVIN	Phosphoglycerate mutase 1	BOVIN	1
61	2.13	2.13	14.44	10.16	10.16	P13696	PEBP1_BOVIN	Phosphatidylethanolamine-binding protein 1	BOVIN	1
62	2.05	2.05	25.36	8.852	3.589	Q2KJH6	SERPH_BOVIN	Serpin H1	BOVIN	1
63	2.05	2.05	22	22	13	P00974	BPT1_BOVIN	Pancreatic trypsin inhibitor	BOVIN	1
64	2.01	2.01	9.668	3.323	2.115	A6QPL4	KIF22_BOVIN	Kinesin-like protein KIF22	BOVIN	1
65	2	4	29.69	29.69	29.69	Q32LA7	H2AV_BOVIN	Histone H2A.V	BOVIN	1
66	2	2	44.27	9.16	9.16	Q56JU9	RS24_BOVIN	40S ribosomal protein S24	BOVIN	1
67	2	2	13.76	3.704	3.704	Q5E946	PARK7_BOVIN	Protein DJ-1	BOVIN	1
68	2	2	9.353	6.954	6.954	P52193	CALR_BOVIN	Calreticulin	BOVIN	1
69	2	2	22.45	15.65	15.65	O46375	TTHY_BOVIN	Transthyretin	BOVIN	1
70	2	2	6.366	2.259	2.259	F1N152	HTRA1_BOVIN	Serine protease HTRA1	BOVIN	1
71	2	2	5.455	5.455	5.455	Q3T0F4	RS10_BOVIN	40S ribosomal protein S10	BOVIN	1
72	2	2	19.59	19.59	19.59	P01035	CYTC_BOVIN	Cystatin-C	BOVIN	1
73	1.96	2	5	5	5	P09867	ROA1_BOVIN	Heterogeneous nuclear ribonucleoprotein A1	BOVIN	1
74	1.72	1.72	34.76	5.488	5.488	Q3SZR8	SRSF3_BOVIN	Serine/arginine-rich splicing factor 3	BOVIN	1
75	1.72	1.72	5.941	5.941	5.941	Q3SZR3	A1AG_BOVIN	Alpha-1-acid glycoprotein	BOVIN	1
76	1.72	1.72	7.772	7.772	7.772	Q3MHY1	CSRP1_BOVIN	Cysteine and glycine-rich protein 1	BOVIN	1
77	1.68	1.68	6.352	2.28	1.737	Q28019	LTBP2_BOVIN	Latent-transforming growth factor beta-binding protein 2	BOVIN	3
78	1.68	1.68	14.46	3.098	1.549	P31976	EZRI_BOVIN	Ezrin	BOVIN	1
79	1.66	1.68	21.54	5	5	Q3B7M5	LASP1_BOVIN	LIM and SH3 domain protein 1	BOVIN	1
81	1.66	1.68	9.778	5.778	5.778	Q5E983	EF1B_BOVIN	Elongation factor 1-beta	BOVIN	1
82	1.66	1.68	48.21	14.29	14.29	P62276	RS29_BOVIN	40S ribosomal protein S29	BOVIN	1
83	1.66	1.68	8.434	8.434	8.434	Q5E9F7	COF1_BOVIN	Cofilin-1	BOVIN	1
84	1.66	1.68	7.2	7.2	7.2	Q56JX5	RS25_BOVIN	40S ribosomal protein S25	BOVIN	1
85	1.62	1.62	0.9753	0.2438	0.2438	P98133	FBN1_BOVIN	Fibrillin-1	BOVIN	1
86	1.6	1.6	9.415	2.417	1.654	A7MB16	EIF3B_BOVIN	Eukaryotic translation initiation factor 3 subunit B	BOVIN	1
87	1.6	1.6	18.42	2.339	2.339	Q05443	LUM_BOVIN	Lumican	BOVIN	1
88	1.52	1.52	11.86	4.639	4.639	Q0IIJ2	H10_BOVIN	Histone H1.0	BOVIN	1
89	1.49	1.49	20.21	3.484	3.484	Q58DQ3	RL6_BOVIN	60S ribosomal protein L6	BOVIN	1
90	1.44	1.44	5.253	1.876	1.876	Q28034	GLU2B_BOVIN	Glucosidase 2 subunit beta	BOVIN	1
91	1.42	1.42	17.06	4.32	1.944	Q32PH8	EF1A2_BOVIN	Elongation factor 1-alpha 2	BOVIN	1
92	1.38	1.38	8.64	1.144	1.144	A0JNB1	ZN227_BOVIN	Zinc finger protein 227	BOVIN	1
93	1.33	1.34	4.208	2.405	2.405	Q08DH7	AINX_BOVIN	Alpha-internexin	BOVIN	1
94	1.3	1.3	53.26	43.48	25	P82943	REG1_BOVIN	Regakine-1	BOVIN	2
95	1.27	1.3	19.85	9.559	5.147	Q5E9F8	H33_BOVIN	Histone H3.3	BOVIN	1
96	1.24	1.24	5.415	5.415	4.693	P31098	OSTK_BOVIN	Osteopontin-K	BOVIN	1
97	1.19	1.19	5.828	1.84	1.84	Q95LI2	VITRN_BOVIN	Vitrin	BOVIN	1

## Sheet: 4. GndHCl_Peptide
N	Unused	Total	%Cov	%Cov(50)	%Cov(95)	Accessions	Names	Used	Annotation	Contrib	Conf	Sequence	Modifications	Cleavages	dMass	Prec MW	Prec m/z	Theor MW	Theor m/z	Theor z	Sc	Spectrum	Specific	Time	PrecursorSignal	PrecursorElution
1	153.86	153.86	31.3	29.15	27.66	sp|P13608|PGCA_BOVIN	Aggrecan core protein OS=Bos taurus GN=ACAN PE=1 SV=3			2	99	ACLQNSAIIATPEQLQAAYEDGFHQCDAGWLADQTVR	Methylthio(C)@2; Cys->Dha(C)@26		-0.0095997	4044.86	1012.22	4044.87	1012.23	4	13	1.1.1.2618.13	1	71.094	1081.92	71.2874
1	153.86	153.86	31.3	29.15	27.66	sp|P13608|PGCA_BOVIN	Aggrecan core protein OS=Bos taurus GN=ACAN PE=1 SV=3			2	99	ACLQNSAIIATPEQLQAAYEDGFHQCDAGWLADQTVRYPIHTPR	Methylthio(C)@2; Methylthio(C)@26	missed R-Y@37	-0.0167141	4989.29	998.866	4989.31	998.869	5	22	1.1.1.2733.7	1	75.1668	1121.44	75.1796
1	153.86	153.86	31.3	29.15	27.66	sp|P13608|PGCA_BOVIN	Aggrecan core protein OS=Bos taurus GN=ACAN PE=1 SV=3			2	99	AISTRYTLDFDR		missed R-Y@5	-0.00017591	1456.73	486.584	1456.73	486.584	3	14	1.1.1.1646.7	1	36.729	680.992	36.357
1	153.86	153.86	31.3	29.15	27.66	sp|P13608|PGCA_BOVIN	Aggrecan core protein OS=Bos taurus GN=ACAN PE=1 SV=3			2	99	AISVEVSEPDNSLSVSIPEPSPLR		cleaved A-A@N-term	-0.00161244	2521.29	841.437	2521.29	841.438	3	19	1.1.1.2313.8	1	60.2905	1507.23	60.4859
1	153.86	153.86	31.3	29.15	27.66	sp|P13608|PGCA_BOVIN	Aggrecan core protein OS=Bos taurus GN=ACAN PE=1 SV=3			2	99	ARPNCGGNLLGVR	Cys->Dha(C)@5		-0.00120034	1291.71	431.577	1291.71	431.578	3	16	1.1.1.1338.6	1	25.8872	278.213	26.2194
1	153.86	153.86	31.3	29.15	27.66	sp|P13608|PGCA_BOVIN	Aggrecan core protein OS=Bos taurus GN=ACAN PE=1 SV=3			2	99	ATWVDAESQCR	Methylthio(C)@10		-0.000404464	1310.54	656.276	1310.54	656.276	2	19	1.1.1.1563.10	1	33.8081	13105.7	33.611
1	153.86	153.86	31.3	29.15	27.66	sp|P13608|PGCA_BOVIN	Aggrecan core protein OS=Bos taurus GN=ACAN PE=1 SV=3			2	99	CEVMHGIEDSQATLEVVVK	Methylthio(C)@1		-0.00138108	2131.99	711.672	2132	711.672	3	15	1.1.1.2209.14	1	56.6325	463.85	56.4688
1	153.86	153.86	31.3	29.15	27.66	sp|P13608|PGCA_BOVIN	Aggrecan core protein OS=Bos taurus GN=ACAN PE=1 SV=3			2	99	CGGNLLGVR	Methylthio(C)@1	cleaved N-C@N-term	-0.00136906	933.451	467.733	933.452	467.733	2	13	1.1.1.1644.4	1	36.6509	1663.74	36.287
1	153.86	153.86	31.3	29.15	27.66	sp|P13608|PGCA_BOVIN	Aggrecan core protein OS=Bos taurus GN=ACAN PE=1 SV=3			2	99	CQPSGHWEEPR	Methylthio(C)@1		0.000812776	1370.55	457.857	1370.55	457.857	3	10	1.1.1.1127.2	1	18.555	56.7582	18.6479
1	153.86	153.86	31.3	29.15	27.66	sp|P13608|PGCA_BOVIN	Aggrecan core protein OS=Bos taurus GN=ACAN PE=1 SV=3			2	99	CYAGWLADGSLR	Methylthio(C)@1		-0.000434566	1356.6	679.305	1356.6	679.305	2	17	1.1.1.2153.14	1	54.6408	1843.2	54.5839
1	153.86	153.86	31.3	29.15	27.66	sp|P13608|PGCA_BOVIN	Aggrecan core protein OS=Bos taurus GN=ACAN PE=1 SV=3			2	99	DRYEINALVR	Ammonia-loss(N)@6	missed R-Y@2	0.000896541	1230.64	411.219	1230.64	411.219	3	11	1.1.1.1586.4	1	34.6095	204.932	34.5236
1	153.86	153.86	31.3	29.15	27.66	sp|P13608|PGCA_BOVIN	Aggrecan core protein OS=Bos taurus GN=ACAN PE=1 SV=3			2	99	EGCYGDKDEFPGVR	Cys->Dha(C)@3	missed K-D@7	5.73975e-05	1536.68	513.236	1536.68	513.235	3	11	1.1.1.1364.9	1	26.8093	146.205	26.6773
1	153.86	153.86	31.3	29.15	27.66	sp|P13608|PGCA_BOVIN	Aggrecan core protein OS=Bos taurus GN=ACAN PE=1 SV=3			2	99	EKEVVLLVATEGR		missed K-E@2	-0.00426583	1441.81	481.611	1441.81	481.612	3	13	1.1.1.1788.4	1	41.7438	108.105	41.769
1	153.86	153.86	31.3	29.15	27.66	sp|P13608|PGCA_BOVIN	Aggrecan core protein OS=Bos taurus GN=ACAN PE=1 SV=3			2	99	ESTPGLGAPTAFTSEDLVVQVTLAPGAAEVPGQPR			-0.00272536	3461.77	1154.93	3461.77	1154.93	3	12	1.1.1.2616.17	1	71.0326	106.347	71.0022
1	153.86	153.86	31.3	29.15	27.66	sp|P13608|PGCA_BOVIN	Aggrecan core protein OS=Bos taurus GN=ACAN PE=1 SV=3			2	99	EVVLLVATEGR			-0.00219843	1184.67	593.344	1184.68	593.346	2	12	1.1.1.2020.12	1	49.9352	203.833	50.1298
1	153.86	153.86	31.3	29.15	27.66	sp|P13608|PGCA_BOVIN	Aggrecan core protein OS=Bos taurus GN=ACAN PE=1 SV=3			2	99	FTFQEAANECR	Deamidated(N)@8; Methylthio(C)@10		0.000171379	1361.54	681.776	1361.54	681.776	2	12	1.1.1.1632.15	1	36.2468	485.775	36.5678
1	153.86	153.86	31.3	29.15	27.66	sp|P13608|PGCA_BOVIN	Aggrecan core protein OS=Bos taurus GN=ACAN PE=1 SV=3			2	99	FTFQEAANECRR	Methylthio(C)@10	missed R-R@11	-0.000122199	1516.65	506.559	1516.66	506.559	3	12	1.1.1.1724.7	1	39.4819	3769.93	39.4315
1	153.86	153.86	31.3	29.15	27.66	sp|P13608|PGCA_BOVIN	Aggrecan core protein OS=Bos taurus GN=ACAN PE=1 SV=3			2	99	GEWNDVPCNYQLPF	Methylthio(C)@8	cleaved F-T@C-term	-0.00503648	1726.71	864.361	1726.71	864.363	2	7	1.1.1.2713.12	1	74.4523	1286.93	74.186
1	153.86	153.86	31.3	29.15	27.66	sp|P13608|PGCA_BOVIN	Aggrecan core protein OS=Bos taurus GN=ACAN PE=1 SV=3			2	99	GEWNDVPCNYQLPFTCK	Methylthio(C)@8; Methylthio(C)@16		-0.00180108	2104.85	702.624	2104.85	702.624	3	14	1.1.1.2612.5	1	70.8727	6767.06	70.505
1	153.86	153.86	31.3	29.15	27.66	sp|P13608|PGCA_BOVIN	Aggrecan core protein OS=Bos taurus GN=ACAN PE=1 SV=3			2	99	GEWNDVPCNYQLPFTCKK	Methylthio(C)@8; Methylthio(C)@16	missed K-K@17	0.00127112	2232.95	745.323	2232.95	745.323	3	10	1.1.1.2401.9	1	63.4062	1816.21	63.0302
1	153.86	153.86	31.3	29.15	27.66	sp|P13608|PGCA_BOVIN	Aggrecan core protein OS=Bos taurus GN=ACAN PE=1 SV=3			2	99	GIVFHYR			0.000166708	890.477	446.245	890.476	446.245	2	10	1.1.1.1261.4	1	23.2095	1196.27	23.4708
1	153.86	153.86	31.3	29.15	27.66	sp|P13608|PGCA_BOVIN	Aggrecan core protein OS=Bos taurus GN=ACAN PE=1 SV=3			2	99	GTVACGEPPVVEHAR	Methylthio(C)@5		-0.000331853	1566.73	523.25	1566.73	523.25	3	14	1.1.1.1474.5	1	30.6614	1618.15	30.4417
1	153.86	153.86	31.3	29.15	27.66	sp|P13608|PGCA_BOVIN	Aggrecan core protein OS=Bos taurus GN=ACAN PE=1 SV=3			2	99	ISKEKEVVLLVATEGR		missed K-E@3; missed K-E@5	0.000323098	1770.03	591.016	1770.03	591.016	3	14	1.1.1.1765.10	1	40.9358	622.484	40.5633
1	153.86	153.86	31.3	29.15	27.66	sp|P13608|PGCA_BOVIN	Aggrecan core protein OS=Bos taurus GN=ACAN PE=1 SV=3			2	99	ITCTDPATYK	Methylthio(C)@3		6.09841e-05	1157.51	579.762	1157.51	579.762	2	13	1.1.1.1416.4	1	28.6281	1409.74	28.5767
1	153.86	153.86	31.3	29.15	27.66	sp|P13608|PGCA_BOVIN	Aggrecan core protein OS=Bos taurus GN=ACAN PE=1 SV=3			2	99	ITCTDPATYKR	Methylthio(C)@3	missed K-R@10	-0.00100741	1313.61	438.877	1313.61	438.878	3	11	1.1.1.1238.3	1	22.3936	327.57	22.1353
1	153.86	153.86	31.3	29.15	27.66	sp|P13608|PGCA_BOVIN	Aggrecan core protein OS=Bos taurus GN=ACAN PE=1 SV=3			2	99	KDRYEINALVR		missed K-D@1; missed R-Y@3	-0.000280039	1375.76	459.593	1375.76	459.593	3	12	1.1.1.1386.4	1	27.5726	305.401	27.3822
1	153.86	153.86	31.3	29.15	27.66	sp|P13608|PGCA_BOVIN	Aggrecan core protein OS=Bos taurus GN=ACAN PE=1 SV=3			2	99	KGTVACGEPPVVEHAR	Methylthio(C)@6	missed K-G@1	-0.00165086	1694.82	424.713	1694.82	424.713	4	14	1.1.1.1354.4	1	26.4431	455.396	26.7831
1	153.86	153.86	31.3	29.15	27.66	sp|P13608|PGCA_BOVIN	Aggrecan core protein OS=Bos taurus GN=ACAN PE=1 SV=3			2	99	KQQSHLSSIVTPEEQEFVNNNAQDYQWIGLNDK		missed K-Q@1	0.0071229	3858.85	965.72	3858.84	965.719	4	19	1.1.1.2197.19	1	56.2124	2254.72	56.2201
1	153.86	153.86	31.3	29.15	27.66	sp|P13608|PGCA_BOVIN	Aggrecan core protein OS=Bos taurus GN=ACAN PE=1 SV=3			2	99	KQQSHLSSIVTPEEQEFVNNNAQDYQWIGLNDKTIEGDFR		missed K-Q@1; missed K-T@33	-0.00726472	4677.23	936.453	4677.24	936.455	5	15	1.1.1.2336.21	1	61.119	148.131	61.0888
1	153.86	153.86	31.3	29.15	27.66	sp|P13608|PGCA_BOVIN	Aggrecan core protein OS=Bos taurus GN=ACAN PE=1 SV=3			2	99	LATTGQLYLAWQGGMDMCSAGWLADR	Oxidation(M)@15; Cys->Dha(C)@18		0.00686634	2796.31	933.11	2796.3	933.107	3	11	1.1.1.2687.9	1	73.5379	41.3375	73.4079
1	153.86	153.86	31.3	29.15	27.66	sp|P13608|PGCA_BOVIN	Aggrecan core protein OS=Bos taurus GN=ACAN PE=1 SV=3			2	99	LCEEGWTK	Methylthio(C)@2		-0.00101275	1010.42	506.217	1010.42	506.217	2	10	1.1.1.1391.8	1	27.756	563.283	27.8389
1	153.86	153.86	31.3	29.15	27.66	sp|P13608|PGCA_BOVIN	Aggrecan core protein OS=Bos taurus GN=ACAN PE=1 SV=3			2	99	LEGEVFFATR			-0.00170503	1167.59	584.803	1167.59	584.803	2	14	1.1.1.1857.7	1	44.1952	1157.1	43.8184
1	153.86	153.86	31.3	29.15	27.66	sp|P13608|PGCA_BOVIN	Aggrecan core protein OS=Bos taurus GN=ACAN PE=1 SV=3			2	99	LPGGVVFHYR		cleaved R-P@C-term	0.00230652	1143.62	382.214	1143.62	382.214	3	10	1.1.1.1630.3	1	36.1543	1889.84	36.4973
1	153.86	153.86	31.3	29.15	27.66	sp|P13608|PGCA_BOVIN	Aggrecan core protein OS=Bos taurus GN=ACAN PE=1 SV=3			2	99	LPGGVVFHYRPG		cleaved G-S@C-term	0.00220526	1297.7	433.572	1297.69	433.572	3	11	1.1.1.1714.2	1	39.1211	339.493	39.077
1	153.86	153.86	31.3	29.15	27.66	sp|P13608|PGCA_BOVIN	Aggrecan core protein OS=Bos taurus GN=ACAN PE=1 SV=3			2	99	LPGGVVFHYRPGSSR			0.00205396	1627.86	407.972	1627.86	407.972	4	14	1.1.1.1568.2	1	33.9686	12437.3	33.7159
1	153.86	153.86	31.3	29.15	27.66	sp|P13608|PGCA_BOVIN	Aggrecan core protein OS=Bos taurus GN=ACAN PE=1 SV=3			2	99	LPSGEGPEVSASGVEDLSR		cleaved G-L@N-term	5.58674e-05	1884.91	943.461	1884.91	943.461	2	15	1.1.1.1688.12	1	38.2236	62.1755	38.2643
1	153.86	153.86	31.3	29.15	27.66	sp|P13608|PGCA_BOVIN	Aggrecan core protein OS=Bos taurus GN=ACAN PE=1 SV=3			2	99	NSLSVSIPEPSPLR	Deamidated(N)@1	cleaved D-N@N-term	-0.000273665	1495.79	748.901	1495.79	748.901	2	15	1.1.1.2093.13	1	52.5218	658.929	52.4569
1	153.86	153.86	31.3	29.15	27.66	sp|P13608|PGCA_BOVIN	Aggrecan core protein OS=Bos taurus GN=ACAN PE=1 SV=3			2	99	PACGGDKPGVR	Methylthio(C)@3	cleaved R-P@N-term	-0.00111737	1101.5	368.175	1101.51	368.176	3	13	1.1.1.918.2	1	11.5199	127.917	11.4726
1	153.86	153.86	31.3	29.15	27.66	sp|P13608|PGCA_BOVIN	Aggrecan core protein OS=Bos taurus GN=ACAN PE=1 SV=3			2	99	PGGVVFHYR		cleaved L-P@N-term; cleaved R-P@C-term	-0.00109205	1030.53	516.274	1030.53	516.275	2	9	1.1.1.1646.9	1	36.734	173.202	36.709
1	153.86	153.86	31.3	29.15	27.66	sp|P13608|PGCA_BOVIN	Aggrecan core protein OS=Bos taurus GN=ACAN PE=1 SV=3			2	99	PGGVVFHYRPGSSR		cleaved L-P@N-term	-0.0020325	1514.77	505.931	1514.77	505.932	3	11	1.1.1.1561.8	1	33.7306	409.857	33.7859
1	153.86	153.86	31.3	29.15	27.66	sp|P13608|PGCA_BOVIN	Aggrecan core protein OS=Bos taurus GN=ACAN PE=1 SV=3			2	99	PNCGGNLLGVR	Methylthio(C)@3	cleaved R-P@N-term	0.00176859	1144.55	573.282	1144.55	573.281	2	16	1.1.1.1776.6	1	41.3263	997.435	41.3794
1	153.86	153.86	31.3	29.15	27.66	sp|P13608|PGCA_BOVIN	Aggrecan core protein OS=Bos taurus GN=ACAN PE=1 SV=3			2	99	QQSHLSSIVTPEEQEFVNNNAQDYQWIGLNDKTIEGDFR		missed K-T@32	0.00256872	4549.14	1138.29	4549.14	1138.29	4	12	1.1.1.2418.20	1	64.0074	126.394	64.0494
1	153.86	153.86	31.3	29.15	27.66	sp|P13608|PGCA_BOVIN	Aggrecan core protein OS=Bos taurus GN=ACAN PE=1 SV=3			2	99	SAIIATPEQLQAAYEDGFHQCDAGWLADQTVR	Methylthio(C)@21	cleaved N-S@N-term	-0.0148974	3549.61	1184.21	3549.63	1184.22	3	10	1.1.1.2658.12	1	72.5132	3638.89	72.8381
1	153.86	153.86	31.3	29.15	27.66	sp|P13608|PGCA_BOVIN	Aggrecan core protein OS=Bos taurus GN=ACAN PE=1 SV=3			2	99	SAYQDKVTLPNYPAIPSDATLEIQNMR		cleaved N-S@N-term; missed K-V@6	-0.00663713	3034.5	1012.51	3034.51	1012.51	3	15	1.1.1.2297.20	1	59.7466	246.813	59.718
1	153.86	153.86	31.3	29.15	27.66	sp|P13608|PGCA_BOVIN	Aggrecan core protein OS=Bos taurus GN=ACAN PE=1 SV=3			2	99	SLSVSIPEPSPLR		cleaved N-S@N-term	-0.00237337	1380.76	691.387	1380.76	691.388	2	12	1.1.1.2055.14	1	51.1842	800.836	51.2996
1	153.86	153.86	31.3	29.15	27.66	sp|P13608|PGCA_BOVIN	Aggrecan core protein OS=Bos taurus GN=ACAN PE=1 SV=3			2	99	STRYTLDFDR		cleaved I-S@N-term; missed R-Y@3	-0.000868157	1272.61	637.312	1272.61	637.312	2	12	1.1.1.1618.6	1	35.7481	361.928	35.7961
1	153.86	153.86	31.3	29.15	27.66	sp|P13608|PGCA_BOVIN	Aggrecan core protein OS=Bos taurus GN=ACAN PE=1 SV=3			2	99	TGAIIASPEQLQAAYEAGYEQCDAGWLQDQTVR	Cys->Dha(C)@22		0.00375568	3547.69	1183.57	3547.69	1183.57	3	18	1.1.1.2440.21	1	64.7912	1108.22	64.7253
1	153.86	153.86	31.3	29.15	27.66	sp|P13608|PGCA_BOVIN	Aggrecan core protein OS=Bos taurus GN=ACAN PE=1 SV=3			2	99	TGAIIASPEQLQAAYEAGYEQCDAGWLQDQTVRYPIVSPR	Methylthio(C)@22	missed R-Y@33	-0.0138132	4440.1	1111.03	4440.12	1111.04	4	21	1.1.1.2718.16	1	74.6413	884.409	74.5398
1	153.86	153.86	31.3	29.15	27.66	sp|P13608|PGCA_BOVIN	Aggrecan core protein OS=Bos taurus GN=ACAN PE=1 SV=3			2	99	TIEGDFR			-0.00101497	836.402	419.208	836.403	419.209	2	9	1.1.1.978.4	1	13.4571	96.0854	13.4685
1	153.86	153.86	31.3	29.15	27.66	sp|P13608|PGCA_BOVIN	Aggrecan core protein OS=Bos taurus GN=ACAN PE=1 SV=3			2	99	TPCVGDK	Methylthio(C)@3		-0.00051847	764.319	383.167	764.32	383.167	2	8	1.1.1.959.3	1	12.8142	35.6562	12.7619
1	153.86	153.86	31.3	29.15	27.66	sp|P13608|PGCA_BOVIN	Aggrecan core protein OS=Bos taurus GN=ACAN PE=1 SV=3			2	99	TPCVGDKDSSPGVR	Methylthio(C)@3	missed K-D@7	-0.00368779	1462.65	488.558	1462.65	488.559	3	16	1.1.1.973.3	1	13.2879	64.5294	13.153
1	153.86	153.86	31.3	29.15	27.66	sp|P13608|PGCA_BOVIN	Aggrecan core protein OS=Bos taurus GN=ACAN PE=1 SV=3			2	99	TVYLYPNQTGLLDPLSR			-0.00216249	1949.02	975.519	1949.03	975.52	2	13	1.1.1.2358.17	1	61.8978	375.559	61.764
1	153.86	153.86	31.3	29.15	27.66	sp|P13608|PGCA_BOVIN	Aggrecan core protein OS=Bos taurus GN=ACAN PE=1 SV=3			2	99	TYGVRPPSETYDVYCYVDR	Methylthio(C)@15		0.0021937	2328.02	777.014	2328.02	777.014	3	20	1.1.1.2030.13	1	50.2974	3824.43	50.0586
1	153.86	153.86	31.3	29.15	27.66	sp|P13608|PGCA_BOVIN	Aggrecan core protein OS=Bos taurus GN=ACAN PE=1 SV=3			2	99	TYGVRPPSETYDVYCYVDRLEGEVFFATR	Dioxidation(C)@15	missed R-L@19	0.00423924	3463.61	866.909	3463.6	866.908	4	12	1.1.1.2967.7	1	83.4378	103.01	83.3819
1	153.86	153.86	31.3	29.15	27.66	sp|P13608|PGCA_BOVIN	Aggrecan core protein OS=Bos taurus GN=ACAN PE=1 SV=3			2	99	VEVSEPDNSLSVSIPEPSPLR		cleaved S-V@N-term	-0.000304983	2250.14	751.053	2250.14	751.053	3	19	1.1.1.2155.19	1	54.7181	5704.62	54.5484
1	153.86	153.86	31.3	29.15	27.66	sp|P13608|PGCA_BOVIN	Aggrecan core protein OS=Bos taurus GN=ACAN PE=1 SV=3			2	99	VLLGSSLTIPCYFID	Methylthio(C)@11	cleaved D-P@C-term	0.000325891	1685.84	843.928	1685.84	843.928	2	13	1.1.1.3112.2	1	88.5298	2717.48	88.1665
1	153.86	153.86	31.3	29.15	27.66	sp|P13608|PGCA_BOVIN	Aggrecan core protein OS=Bos taurus GN=ACAN PE=1 SV=3			2	99	VLLGSSLTIPCYFIDPMH	Methylthio(C)@11	cleaved H-P@C-term	0.00354136	2051	1026.51	2050.99	1026.5	2	11	1.1.1.3075.4	1	87.239	207.901	87.3216
1	153.86	153.86	31.3	29.15	27.66	sp|P13608|PGCA_BOVIN	Aggrecan core protein OS=Bos taurus GN=ACAN PE=1 SV=3			2	99	VNSAYQDKVTLPNYPAIPSDATLEIQNMR		missed K-V@8	-0.00715597	3247.61	1083.54	3247.62	1083.55	3	25	1.1.1.2303.15	1	59.957	8976.58	59.9622
1	153.86	153.86	31.3	29.15	27.66	sp|P13608|PGCA_BOVIN	Aggrecan core protein OS=Bos taurus GN=ACAN PE=1 SV=3			2	99	VRVNSAYQDKVTLPNYPAIPSDATLEIQNMR		missed R-V@2; missed K-V@10	-0.00315428	3502.78	876.703	3502.79	876.704	4	20	1.1.1.2241.16	1	57.7678	172.236	57.7756
1	153.86	153.86	31.3	29.15	27.66	sp|P13608|PGCA_BOVIN	Aggrecan core protein OS=Bos taurus GN=ACAN PE=1 SV=3			2	99	VSEPDNSLSVSIPEPSPLR	Deamidated(N)@6	cleaved E-V@N-term	0.00879791	2023.02	1012.52	2023.01	1012.51	2	11	1.1.1.2075.21	1	51.8899	75.1584	52.0004
1	153.86	153.86	31.3	29.15	27.66	sp|P13608|PGCA_BOVIN	Aggrecan core protein OS=Bos taurus GN=ACAN PE=1 SV=3			2	99	VTLPNYPAIPSDATLEIQNMR			-0.00271759	2342.19	781.738	2342.19	781.739	3	12	1.1.1.2387.15	1	62.9114	231.699	62.8889
1	153.86	153.86	31.3	29.15	27.66	sp|P13608|PGCA_BOVIN	Aggrecan core protein OS=Bos taurus GN=ACAN PE=1 SV=3			2	99	WSDGHSLQFENWRPN		cleaved N-Q@C-term	-0.00893987	1871.83	624.949	1871.83	624.952	3	12	1.1.1.1843.6	1	43.6956	151.112	43.8539
1	153.86	153.86	31.3	29.15	27.66	sp|P13608|PGCA_BOVIN	Aggrecan core protein OS=Bos taurus GN=ACAN PE=1 SV=3			2	99	WSDGHSLQFENWRPNQPDNFFATGEDCVVMIWHEK	Methylthio(C)@27		0.00528181	4264.87	853.981	4264.86	853.98	5	17	1.1.1.2908.4	1	81.3302	382.805	81.279
1	153.86	153.86	31.3	29.15	27.66	sp|P13608|PGCA_BOVIN	Aggrecan core protein OS=Bos taurus GN=ACAN PE=1 SV=3			2	99	YEINALVR			-0.00148285	976.533	489.274	976.534	489.274	2	11	1.1.1.1624.7	1	35.9492	2345.76	36.217
1	153.86	153.86	31.3	29.15	27.66	sp|P13608|PGCA_BOVIN	Aggrecan core protein OS=Bos taurus GN=ACAN PE=1 SV=3			2	99	YPAIPSDATLEIQNMR		cleaved N-Y@N-term	-0.00311164	1817.9	909.955	1817.9	909.956	2	17	1.1.1.2089.14	1	52.3741	443.398	52.2462
1	153.86	153.86	31.3	29.15	27.66	sp|P13608|PGCA_BOVIN	Aggrecan core protein OS=Bos taurus GN=ACAN PE=1 SV=3			2	99	YPIVSPR			-0.00121397	830.464	416.239	830.465	416.24	2	10	1.1.1.1232.5	1	22.1853	1926.3	22.2406
1	153.86	153.86	31.3	29.15	27.66	sp|P13608|PGCA_BOVIN	Aggrecan core protein OS=Bos taurus GN=ACAN PE=1 SV=3			2	99	YPIVTPRPACG	Methylthio(C)@10	cleaved G-G@C-term	-0.00118166	1218.59	610.301	1218.59	610.302	2	8	1.1.1.1765.11	1	40.9383	53.0817	40.9535
1	153.86	153.86	31.3	29.15	27.66	sp|P13608|PGCA_BOVIN	Aggrecan core protein OS=Bos taurus GN=ACAN PE=1 SV=3			2	99	YPIVTPRPACGGDKPGVR	Methylthio(C)@10		9.29353e-05	1927.98	483.001	1927.98	483.001	4	12	1.1.1.1600.6	1	35.1067	649.215	34.7358
1	153.86	153.86	31.3	29.15	27.66	sp|P13608|PGCA_BOVIN	Aggrecan core protein OS=Bos taurus GN=ACAN PE=1 SV=3			2	99	YSLTFEEAK			0.000546115	1086.52	544.269	1086.52	544.269	2	15	1.1.1.1507.10	1	31.83	13390.5	31.8126
1	153.86	153.86	31.3	29.15	27.66	sp|P13608|PGCA_BOVIN	Aggrecan core protein OS=Bos taurus GN=ACAN PE=1 SV=3			2	99	YSLTFEEAKQACLR	Methylthio(C)@12	missed K-Q@9	0.00220958	1703.8	568.942	1703.8	568.941	3	12	1.1.1.2009.5	1	49.5365	111.804	49.5265
1	153.86	153.86	31.3	29.15	27.66	sp|P13608|PGCA_BOVIN	Aggrecan core protein OS=Bos taurus GN=ACAN PE=1 SV=3			0.958607	99	PIHTPR		cleaved Y-P@N-term	-0.000710938	719.407	360.711	719.408	360.711	2	8	1.1.1.1018.3	0	14.8237	713.677	14.4852
1	153.86	153.86	31.3	29.15	27.66	sp|P13608|PGCA_BOVIN	Aggrecan core protein OS=Bos taurus GN=ACAN PE=1 SV=3			0.677781	99	ITWTSAPK	Dehydrated(T)@4		-0.000938335	884.475	443.245	884.476	443.245	2	7	1.1.1.1442.7	1	29.5408	108.667	29.5636
1	153.86	153.86	31.3	29.15	27.66	sp|P13608|PGCA_BOVIN	Aggrecan core protein OS=Bos taurus GN=ACAN PE=1 SV=3			0.400117	98.89	TGLLDPLSR		cleaved Q-T@N-term	0.00295426	970.548	486.281	970.545	486.28	2	8	1.1.1.1855.4	1	44.1091	154.415	44.1344
1	153.86	153.86	31.3	29.15	27.66	sp|P13608|PGCA_BOVIN	Aggrecan core protein OS=Bos taurus GN=ACAN PE=1 SV=3			1.92082	98.81	YTLDFDR			-0.000559969	928.428	465.221	928.429	465.222	2	9	1.1.1.1480.7	1	30.8735	3467.42	31.0013
1	153.86	153.86	31.3	29.15	27.66	sp|P13608|PGCA_BOVIN	Aggrecan core protein OS=Bos taurus GN=ACAN PE=1 SV=3			0.806875	98.32	SVSIPEPSPLR		cleaved L-S@N-term	-0.000675762	1180.64	591.33	1180.65	591.33	2	8	1.1.1.1724.11	1	39.4919	228.731	39.3962
1	153.86	153.86	31.3	29.15	27.66	sp|P13608|PGCA_BOVIN	Aggrecan core protein OS=Bos taurus GN=ACAN PE=1 SV=3			1.76955	98.3	GLDKCYAGWLADGSLR	Methylthio(C)@5	missed K-C@4	0.00147047	1769.82	590.949	1769.82	590.948	3	11	1.1.1.2202.6	1	56.3738	431.006	56.3623
1	153.86	153.86	31.3	29.15	27.66	sp|P13608|PGCA_BOVIN	Aggrecan core protein OS=Bos taurus GN=ACAN PE=1 SV=3			1.39794	98.02	YPIVTPR		cleaved R-P@C-term	-0.000862586	844.48	423.247	844.481	423.248	2	8	1.1.1.1243.4	1	22.5767	780.461	22.9083
1	153.86	153.86	31.3	29.15	27.66	sp|P13608|PGCA_BOVIN	Aggrecan core protein OS=Bos taurus GN=ACAN PE=1 SV=3			0.815309	97.45	LPGGVVFH		cleaved H-Y@C-term	-5.32266e-05	824.454	413.235	824.454	413.235	2	8	1.1.1.1613.2	1	35.5587	186.152	35.6194
1	153.86	153.86	31.3	29.15	27.66	sp|P13608|PGCA_BOVIN	Aggrecan core protein OS=Bos taurus GN=ACAN PE=1 SV=3			1.4437	96.4	VLLGSSLTIPCYFIDPMHPVTTAPSTAPLAPR	Methylthio(C)@11		-0.00160358	3410.74	1137.92	3410.74	1137.92	3	10	1.1.1.3037.6	1	85.935	158.945	86.0472
1	153.86	153.86	31.3	29.15	27.66	sp|P13608|PGCA_BOVIN	Aggrecan core protein OS=Bos taurus GN=ACAN PE=1 SV=3			1.35655	95.59	YPIHTPR			-0.00116161	882.47	442.242	882.471	442.243	2	9	1.1.1.1011.2	1	14.6026	740.309	14.4852
1	153.86	153.86	31.3	29.15	27.66	sp|P13608|PGCA_BOVIN	Aggrecan core protein OS=Bos taurus GN=ACAN PE=1 SV=3			0.025028	93.21	DVPCNYQLPFTCK	Methylthio(C)@4; Methylthio(C)@12	cleaved N-D@N-term	-0.00789713	1618.66	810.336	1618.67	810.34	2	12	1.1.1.2443.10	1	64.8942	404.762	64.9019
2	108.82	108.82	41.2	34.5	32.97	sp|P07589|FINC_BOVIN	Fibronectin OS=Bos taurus GN=FN1 PE=1 SV=4			2	99	CDPVDQCQDSETR	Methylthio(C)@1; Methylthio(C)@7		0.00353057	1586.55	794.283	1586.55	794.281	2	13	1.1.1.1448.10	1	29.7686	45.1868	29.7038
2	108.82	108.82	41.2	34.5	32.97	sp|P07589|FINC_BOVIN	Fibronectin OS=Bos taurus GN=FN1 PE=1 SV=4			2	99	DLEVIAATPTSLLISWDAPAVTVR			0.00320133	2537.38	846.8	2537.37	846.799	3	19	1.1.1.2993.6	1	84.355	600.479	84.3425
2	108.82	108.82	41.2	34.5	32.97	sp|P07589|FINC_BOVIN	Fibronectin OS=Bos taurus GN=FN1 PE=1 SV=4			2	99	DLQFVEVTDVK			-0.00140441	1291.66	646.84	1291.67	646.84	2	15	1.1.1.1953.12	1	47.567	1407.36	47.6189
2	108.82	108.82	41.2	34.5	32.97	sp|P07589|FINC_BOVIN	Fibronectin OS=Bos taurus GN=FN1 PE=1 SV=4			2	99	DSMIWDCTCIGAGR	Methylthio(C)@7; Methylthio(C)@9		0.00168597	1618.61	810.312	1618.61	810.311	2	7	1.1.1.2548.6	1	68.5966	97.1089	68.585
2	108.82	108.82	41.2	34.5	32.97	sp|P07589|FINC_BOVIN	Fibronectin OS=Bos taurus GN=FN1 PE=1 SV=4			2	99	DTLTSRPAQGVVTTLENVSPPR			0.0227751	2337.25	780.091	2337.23	780.084	3	16	1.1.1.2025.20	1	50.1233	31.6782	50.0942
2	108.82	108.82	41.2	34.5	32.97	sp|P07589|FINC_BOVIN	Fibronectin OS=Bos taurus GN=FN1 PE=1 SV=4			2	99	EESLPLVGQQSTVSDVPR			-0.00356781	1939.98	970.998	1939.99	971	2	10	1.1.1.1876.12	1	44.8652	71.1687	44.8704
2	108.82	108.82	41.2	34.5	32.97	sp|P07589|FINC_BOVIN	Fibronectin OS=Bos taurus GN=FN1 PE=1 SV=4			2	99	EVTSESGSIVVSGLTPGVEYVYTISVLR			0.000935669	2940.53	981.185	2940.53	981.185	3	13	1.1.1.2819.11	1	78.1874	771.934	78.486
2	108.82	108.82	41.2	34.5	32.97	sp|P07589|FINC_BOVIN	Fibronectin OS=Bos taurus GN=FN1 PE=1 SV=4			2	99	EVVPRPRPGVTEATITGLEPGTEYTIQVIALK			0.00412631	3433.89	859.479	3433.88	859.478	4	15	1.1.1.2413.15	1	63.8304	718.389	64.0848
2	108.82	108.82	41.2	34.5	32.97	sp|P07589|FINC_BOVIN	Fibronectin OS=Bos taurus GN=FN1 PE=1 SV=4			2	99	FGFCPMAAHEEICTTNEGVMYR	Methylthio(C)@4; Oxidation(M)@6; Methylthio(C)@13		0.0023386	2613.03	872.018	2613.03	872.017	3	8	1.1.1.2435.15	1	64.6106	92.6315	64.547
2	108.82	108.82	41.2	34.5	32.97	sp|P07589|FINC_BOVIN	Fibronectin OS=Bos taurus GN=FN1 PE=1 SV=4			2	99	FLATTPNSLLVSWQPPR			-0.00188388	1926.03	643.019	1926.04	643.019	3	8	1.1.1.2508.6	1	67.1731	181.859	67.1259
2	108.82	108.82	41.2	34.5	32.97	sp|P07589|FINC_BOVIN	Fibronectin OS=Bos taurus GN=FN1 PE=1 SV=4			2	99	FTQVTPTSLTAQWTAPNVQLTGYR			0.001159	2679.37	894.13	2679.37	894.129	3	18	1.1.1.2389.18	1	62.9859	2012.56	62.9595
2	108.82	108.82	41.2	34.5	32.97	sp|P07589|FINC_BOVIN	Fibronectin OS=Bos taurus GN=FN1 PE=1 SV=4			2	99	GATYNIIVEAVK			-0.000481675	1276.7	639.358	1276.7	639.359	2	19	1.1.1.1963.4	1	47.921	1314.87	47.9015
2	108.82	108.82	41.2	34.5	32.97	sp|P07589|FINC_BOVIN	Fibronectin OS=Bos taurus GN=FN1 PE=1 SV=4			2	99	GATYNIIVEAVKDQQR		missed K-D@12	-0.00100685	1803.95	602.323	1803.95	602.323	3	15	1.1.1.1936.8	1	46.9606	808.307	46.9467
2	108.82	108.82	41.2	34.5	32.97	sp|P07589|FINC_BOVIN	Fibronectin OS=Bos taurus GN=FN1 PE=1 SV=4			2	99	GLRPGVVYEGQLISVQHYGQR			-0.00283385	2355.24	589.818	2355.24	589.818	4	16	1.1.1.1845.6	1	43.7665	148.869	43.8539
2	108.82	108.82	41.2	34.5	32.97	sp|P07589|FINC_BOVIN	Fibronectin OS=Bos taurus GN=FN1 PE=1 SV=4			2	99	GNLLQCICTGNGR	Methylthio(C)@6; Methylthio(C)@8; Deamidated(N)@11		-0.00088466	1440.6	721.306	1440.6	721.306	2	13	1.1.1.2546.10	1	68.5316	622.012	68.4783
2	108.82	108.82	41.2	34.5	32.97	sp|P07589|FINC_BOVIN	Fibronectin OS=Bos taurus GN=FN1 PE=1 SV=4			2	99	GNLLQCICTGNGRGEWK	Methylthio(C)@6; Methylthio(C)@8; Deamidated(N)@11	missed R-G@13	0.00137014	1940.84	647.953	1940.84	647.953	3	9	1.1.1.2549.4	1	68.6297	280.982	68.5493
2	108.82	108.82	41.2	34.5	32.97	sp|P07589|FINC_BOVIN	Fibronectin OS=Bos taurus GN=FN1 PE=1 SV=4			2	99	IHLYTLNDNAR	Deamidated(N)@9		0.00226224	1329.67	444.231	1329.67	444.23	3	10	1.1.1.1534.5	1	32.7764	152.043	32.7308
2	108.82	108.82	41.2	34.5	32.97	sp|P07589|FINC_BOVIN	Fibronectin OS=Bos taurus GN=FN1 PE=1 SV=4			2	99	ISCTIANR	Methylthio(C)@3		-0.000405262	922.436	462.225	922.436	462.225	2	9	1.1.1.1485.6	1	31.054	705.794	31.3186
2	108.82	108.82	41.2	34.5	32.97	sp|P07589|FINC_BOVIN	Fibronectin OS=Bos taurus GN=FN1 PE=1 SV=4			2	99	ITGYIIK			-0.00239782	806.488	404.251	806.49	404.252	2	11	1.1.1.1430.3	1	29.1169	816.325	29.1056
2	108.82	108.82	41.2	34.5	32.97	sp|P07589|FINC_BOVIN	Fibronectin OS=Bos taurus GN=FN1 PE=1 SV=4			2	99	ITIMWTPPESPVTGYR			0.000958785	1846.93	924.472	1846.93	924.472	2	7	1.1.1.2288.18	1	59.4275	679.574	59.6477
2	108.82	108.82	41.2	34.5	32.97	sp|P07589|FINC_BOVIN	Fibronectin OS=Bos taurus GN=FN1 PE=1 SV=4			2	99	ITIMWTPPESPVTGYRVDVIPVNLPGEHGQR		missed R-V@16	0.00211018	3457.78	865.453	3457.78	865.453	4	9	1.1.1.2580.10	1	69.7399	253.124	69.6168
2	108.82	108.82	41.2	34.5	32.97	sp|P07589|FINC_BOVIN	Fibronectin OS=Bos taurus GN=FN1 PE=1 SV=4			2	99	ITYGETGGSSPVQEFTVPGSK			0.00553745	2140.04	1071.03	2140.03	1071.02	2	9	1.1.1.1846.13	1	43.8132	103.237	43.9596
2	108.82	108.82	41.2	34.5	32.97	sp|P07589|FINC_BOVIN	Fibronectin OS=Bos taurus GN=FN1 PE=1 SV=4			2	99	KVVTPLSPPTNLHLEANPDTGVLTVSWER		missed K-V@1	-0.00129086	3169.68	793.426	3169.68	793.427	4	14	1.1.1.2389.15	1	62.9821	2098.25	62.7826
2	108.82	108.82	41.2	34.5	32.97	sp|P07589|FINC_BOVIN	Fibronectin OS=Bos taurus GN=FN1 PE=1 SV=4			2	99	LSCQCLGFGSGHFR	Dehydro(C)@3; Dehydro(C)@5		-0.000721837	1508.66	503.896	1508.67	503.896	3	13	1.1.1.1798.5	1	42.1044	367.255	41.9825
2	108.82	108.82	41.2	34.5	32.97	sp|P07589|FINC_BOVIN	Fibronectin OS=Bos taurus GN=FN1 PE=1 SV=4			2	99	LTVGLTR			-0.00127385	758.464	380.239	758.465	380.24	2	9	1.1.1.1325.3	1	25.4215	207.912	25.5865
2	108.82	108.82	41.2	34.5	32.97	sp|P07589|FINC_BOVIN	Fibronectin OS=Bos taurus GN=FN1 PE=1 SV=4			2	99	NLQPGSEYAVSLVAVK			0.000308527	1673.9	837.957	1673.9	837.957	2	16	1.1.1.2012.19	1	49.6597	1690.33	49.6321
2	108.82	108.82	41.2	34.5	32.97	sp|P07589|FINC_BOVIN	Fibronectin OS=Bos taurus GN=FN1 PE=1 SV=4			2	99	NSITLTNLNPGTEYVVSIVALNSK			-0.00928756	2546.35	849.791	2546.36	849.794	3	17	1.1.1.2691.10	1	73.6753	333.268	73.5507
2	108.82	108.82	41.2	34.5	32.97	sp|P07589|FINC_BOVIN	Fibronectin OS=Bos taurus GN=FN1 PE=1 SV=4			2	99	NTFAEVTGLSPGVTYHFK			-2.96245e-05	1966.98	984.497	1966.98	984.497	2	13	1.1.1.2058.15	1	51.2944	219.531	51.1945
2	108.82	108.82	41.2	34.5	32.97	sp|P07589|FINC_BOVIN	Fibronectin OS=Bos taurus GN=FN1 PE=1 SV=4			2	99	PRPGVTEATITGLEPGTEYTIQVIALK		cleaved R-P@N-term	-0.00251087	2853.55	952.189	2853.55	952.19	3	16	1.1.1.2461.18	1	65.5267	346.168	65.392
2	108.82	108.82	41.2	34.5	32.97	sp|P07589|FINC_BOVIN	Fibronectin OS=Bos taurus GN=FN1 PE=1 SV=4			2	99	QKTALDSPSGIDFSDITANSFTVHWIAPR		missed K-T@2	0.00123633	3173.58	794.402	3173.58	794.402	4	13	1.1.1.2540.8	1	68.3145	90.515	68.2648
2	108.82	108.82	41.2	34.5	32.97	sp|P07589|FINC_BOVIN	Fibronectin OS=Bos taurus GN=FN1 PE=1 SV=4			2	99	QYNVGPAASQYPLR	Gln->pyro-Glu@N-term		0.00298158	1545.76	773.888	1545.76	773.886	2	14	1.1.1.1792.9	1	41.906	291.485	42.0535
2	108.82	108.82	41.2	34.5	32.97	sp|P07589|FINC_BOVIN	Fibronectin OS=Bos taurus GN=FN1 PE=1 SV=4			2	99	SLLVSWQPPR		cleaved N-S@N-term	0.000294488	1181.66	591.835	1181.66	591.835	2	11	1.1.1.2020.11	1	49.934	251.307	49.8093
2	108.82	108.82	41.2	34.5	32.97	sp|P07589|FINC_BOVIN	Fibronectin OS=Bos taurus GN=FN1 PE=1 SV=4			2	99	SSPVVIDASTAIDAPSNLR			0.00183182	1911.99	957.003	1911.99	957.002	2	16	1.1.1.1986.17	1	48.74	1709.63	48.9588
2	108.82	108.82	41.2	34.5	32.97	sp|P07589|FINC_BOVIN	Fibronectin OS=Bos taurus GN=FN1 PE=1 SV=4			2	99	STATISGLKPGVDYTITVYAVTGR			0.000393643	2469.31	824.111	2469.31	824.111	3	17	1.1.1.2222.13	1	57.0946	478.788	57.2448
2	108.82	108.82	41.2	34.5	32.97	sp|P07589|FINC_BOVIN	Fibronectin OS=Bos taurus GN=FN1 PE=1 SV=4			2	99	STTPDITGYR			-0.00201029	1109.53	555.774	1109.54	555.775	2	8	1.1.1.1274.7	1	23.6681	273.156	23.4708
2	108.82	108.82	41.2	34.5	32.97	sp|P07589|FINC_BOVIN	Fibronectin OS=Bos taurus GN=FN1 PE=1 SV=4			2	99	SYTITGLQPGTDYK			-4.28829e-05	1542.76	772.386	1542.76	772.386	2	16	1.1.1.1646.10	1	36.7365	512.357	36.709
2	108.82	108.82	41.2	34.5	32.97	sp|P07589|FINC_BOVIN	Fibronectin OS=Bos taurus GN=FN1 PE=1 SV=4			2	99	TALDSPSGIDFSDITANSFTVHWIAPR	Deamidated(N)@17		-0.000990239	2918.41	973.81	2918.41	973.81	3	10	1.1.1.2605.18	1	70.6376	657.362	70.5758
2	108.82	108.82	41.2	34.5	32.97	sp|P07589|FINC_BOVIN	Fibronectin OS=Bos taurus GN=FN1 PE=1 SV=4			2	99	TFYQIGDSWEK			-0.00234672	1372.63	687.321	1372.63	687.322	2	12	1.1.1.1800.12	1	42.1832	575.645	42.4097
2	108.82	108.82	41.2	34.5	32.97	sp|P07589|FINC_BOVIN	Fibronectin OS=Bos taurus GN=FN1 PE=1 SV=4			2	99	TKTETITGFQVDAIPANGQTPIQR	Deamidated(N)@17	missed K-T@2	0.000148671	2586.33	863.117	2586.33	863.117	3	18	1.1.1.1945.14	1	47.2943	640.903	47.4058
2	108.82	108.82	41.2	34.5	32.97	sp|P07589|FINC_BOVIN	Fibronectin OS=Bos taurus GN=FN1 PE=1 SV=4			2	99	TYLGSALVCTCYGGSR	Methylthio(C)@9; Methylthio(C)@11		0.00240443	1741.73	871.873	1741.73	871.872	2	15	1.1.1.2395.18	1	63.1983	248.398	63.206
2	108.82	108.82	41.2	34.5	32.97	sp|P07589|FINC_BOVIN	Fibronectin OS=Bos taurus GN=FN1 PE=1 SV=4			2	99	VDVIPVNLPGEHGQR			-0.00115683	1628.86	543.961	1628.86	543.962	3	14	1.1.1.1841.7	1	43.6185	1420.05	43.7476
2	108.82	108.82	41.2	34.5	32.97	sp|P07589|FINC_BOVIN	Fibronectin OS=Bos taurus GN=FN1 PE=1 SV=4			2	99	VPGTSASATLTGLTR			-0.00156801	1430.77	716.393	1430.77	716.394	2	22	1.1.1.1661.8	1	37.2697	1221.01	37.2398
2	108.82	108.82	41.2	34.5	32.97	sp|P07589|FINC_BOVIN	Fibronectin OS=Bos taurus GN=FN1 PE=1 SV=4			2	99	VTDATETTITISWR			-0.00135991	1592.8	797.409	1592.8	797.41	2	15	1.1.1.1930.18	1	46.7602	500.576	46.6981
2	108.82	108.82	41.2	34.5	32.97	sp|P07589|FINC_BOVIN	Fibronectin OS=Bos taurus GN=FN1 PE=1 SV=4			2	99	VTWAPPSSIELTNLLVR	Deamidated(N)@13		0.00250268	1896.04	949.026	1896.04	949.025	2	9	1.1.1.2577.13	1	69.6371	160.264	69.7589
2	108.82	108.82	41.2	34.5	32.97	sp|P07589|FINC_BOVIN	Fibronectin OS=Bos taurus GN=FN1 PE=1 SV=4			2	99	VVTPLSPPTNLHLEANPDTGVLTVSWER			0.00135435	3041.58	1014.87	3041.58	1014.87	3	17	1.1.1.2517.13	1	67.5097	1124.51	67.3394
2	108.82	108.82	41.2	34.5	32.97	sp|P07589|FINC_BOVIN	Fibronectin OS=Bos taurus GN=FN1 PE=1 SV=4			2	99	WLPSSSPVTGYR			0.000658311	1348.68	675.346	1348.68	675.346	2	13	1.1.1.1684.8	1	38.0782	1699.52	38.4057
2	108.82	108.82	41.2	34.5	32.97	sp|P07589|FINC_BOVIN	Fibronectin OS=Bos taurus GN=FN1 PE=1 SV=4			2	99	YEVSVYALK			-0.00186681	1070.56	536.289	1070.56	536.29	2	7	1.1.1.1690.7	1	38.2819	105.423	38.441
2	108.82	108.82	41.2	34.5	32.97	sp|P07589|FINC_BOVIN	Fibronectin OS=Bos taurus GN=FN1 PE=1 SV=4			2	99	YSFCTDHTVLVQTR	Methylthio(C)@4		0.00414835	1714.78	572.602	1714.78	572.601	3	11	1.1.1.1893.5	1	45.4514	140.108	45.4329
2	108.82	108.82	41.2	34.5	32.97	sp|P07589|FINC_BOVIN	Fibronectin OS=Bos taurus GN=FN1 PE=1 SV=4			2	99	YSPVKNEEDVAELSISPSDNAVVLTNLLPGTEYLVSVSSVYEQHESIPLR		missed K-N@5	-0.00377186	5486.76	1098.36	5486.76	1098.36	5	17	1.1.1.3019.7	1	85.2955	144.683	85.2302
2	108.82	108.82	41.2	34.5	32.97	sp|P07589|FINC_BOVIN	Fibronectin OS=Bos taurus GN=FN1 PE=1 SV=4			1.95861	99	YQCYCYGR	Methylthio(C)@3; Methylthio(C)@5		0.000194298	1146.38	574.195	1146.38	574.195	2	8	1.1.1.1661.5	1	37.2584	207.014	37.134
2	108.82	108.82	41.2	34.5	32.97	sp|P07589|FINC_BOVIN	Fibronectin OS=Bos taurus GN=FN1 PE=1 SV=4			1.18709	99	LGVRPSQGGEAPR			1.00165	1323.71	442.243	1322.71	441.909	3	10	1.1.1.971.4	1	13.2078	58.793	13.2231
2	108.82	108.82	41.2	34.5	32.97	sp|P07589|FINC_BOVIN	Fibronectin OS=Bos taurus GN=FN1 PE=1 SV=4			1.74473	98.59	GEWTCVAYSQLR	Methylthio(C)@5		0.00234281	1457.65	729.83	1457.64	729.829	2	9	1.1.1.2063.14	1	51.4693	164.899	51.3695
2	108.82	108.82	41.2	34.5	32.97	sp|P07589|FINC_BOVIN	Fibronectin OS=Bos taurus GN=FN1 PE=1 SV=4			1.67778	98.38	WCGTTQNYDADQK	Methylthio(C)@2		0.00134747	1574.61	788.314	1574.61	788.314	2	8	1.1.1.1343.9	1	26.0743	48.9753	26.0447
2	108.82	108.82	41.2	34.5	32.97	sp|P07589|FINC_BOVIN	Fibronectin OS=Bos taurus GN=FN1 PE=1 SV=4			1.4437	97.18	EATIPGHLNSYTIK			0.000272518	1542.8	515.275	1542.8	515.275	3	8	1.1.1.1571.6	1	34.0792	266.256	34.1721
3	87.16	87.16	51.71	39.14	30.46	sp|P02459|CO2A1_BOVIN	Collagen alpha-1(II) chain OS=Bos taurus GN=COL2A1 PE=1 SV=4			2	99	ALLIQGSNDVEIR	Ammonia-loss(N)@8		0.000778422	1409.75	705.883	1409.75	705.883	2	12	1.1.1.1973.8	1	48.2763	276.493	48.4258
3	87.16	87.16	51.71	39.14	30.46	sp|P02459|CO2A1_BOVIN	Collagen alpha-1(II) chain OS=Bos taurus GN=COL2A1 PE=1 SV=4			2	99	ALLIQGSNDVEIRAEGNSR		missed R-A@13	0.00254775	2041.06	681.36	2041.06	681.359	3	11	1.1.1.1688.11	1	38.2211	352.955	38.0872
3	87.16	87.16	51.71	39.14	30.46	sp|P02459|CO2A1_BOVIN	Collagen alpha-1(II) chain OS=Bos taurus GN=COL2A1 PE=1 SV=4			2	99	DAEVDATLK		cleaved H-D@N-term	-0.000524413	960.476	481.245	960.476	481.245	2	11	1.1.1.1161.3	1	19.6939	261.816	19.3549
3	87.16	87.16	51.71	39.14	30.46	sp|P02459|CO2A1_BOVIN	Collagen alpha-1(II) chain OS=Bos taurus GN=COL2A1 PE=1 SV=4			2	99	DEAAGNLR		cleaved A-D@N-term	-0.00109525	844.403	423.209	844.404	423.209	2	11	1.1.1.593.3	1	4.8766	76.2609	4.8818
3	87.16	87.16	51.71	39.14	30.46	sp|P02459|CO2A1_BOVIN	Collagen alpha-1(II) chain OS=Bos taurus GN=COL2A1 PE=1 SV=4			2	99	DGANGIPGPIGPPGPR	Deamidated(N)@4; Oxidation(P)@7; Oxidation(P)@15		-0.00219326	1503.73	752.872	1503.73	752.873	2	9	1.1.1.1361.11	1	26.7073	80.5948	27.03
3	87.16	87.16	51.71	39.14	30.46	sp|P02459|CO2A1_BOVIN	Collagen alpha-1(II) chain OS=Bos taurus GN=COL2A1 PE=1 SV=4			2	99	DLKLCHPEWK	Methylthio(C)@5	missed K-L@3	-0.00243888	1313.62	438.882	1313.63	438.883	3	11	1.1.1.1801.3	1	42.2063	394.08	42.3384
3	87.16	87.16	51.71	39.14	30.46	sp|P02459|CO2A1_BOVIN	Collagen alpha-1(II) chain OS=Bos taurus GN=COL2A1 PE=1 SV=4			2	99	GAQGPPGATGFPGAAGR	Oxidation(P)@6; Oxidation(P)@12		-0.00177897	1499.71	750.862	1499.71	750.863	2	11	1.1.1.1135.6	1	18.8237	37.9113	18.7585
3	87.16	87.16	51.71	39.14	30.46	sp|P02459|CO2A1_BOVIN	Collagen alpha-1(II) chain OS=Bos taurus GN=COL2A1 PE=1 SV=4			2	99	GEPGGAGPAGPPGER	Oxidation(P)@3; Oxidation(P)@12		0.00103677	1336.6	669.308	1336.6	669.308	2	16	1.1.1.624.2	1	5.6073	99.5829	5.445
3	87.16	87.16	51.71	39.14	30.46	sp|P02459|CO2A1_BOVIN	Collagen alpha-1(II) chain OS=Bos taurus GN=COL2A1 PE=1 SV=4			2	99	GFPGLPGPSGEPGK	Oxidation(P)@3; Oxidation(P)@6		0.00112444	1327.64	664.828	1327.64	664.828	2	12	1.1.1.1490.12	0	31.2403	327.823	31.2479
3	87.16	87.16	51.71	39.14	30.46	sp|P02459|CO2A1_BOVIN	Collagen alpha-1(II) chain OS=Bos taurus GN=COL2A1 PE=1 SV=4			2	99	GFPGQDGLAGPK	Oxidation(P)@3		5.65406e-05	1158.57	580.291	1158.57	580.291	2	9	1.1.1.1274.8	1	23.6719	95.6554	23.7159
3	87.16	87.16	51.71	39.14	30.46	sp|P02459|CO2A1_BOVIN	Collagen alpha-1(II) chain OS=Bos taurus GN=COL2A1 PE=1 SV=4			2	99	GFTGLQGLPGPPGP	Oxidation(P)@9; Oxidation(P)@12	cleaved P-S@C-term	0.00229823	1325.66	663.839	1325.66	663.838	2	14	1.1.1.1952.8	1	47.539	496.278	47.7962
3	87.16	87.16	51.71	39.14	30.46	sp|P02459|CO2A1_BOVIN	Collagen alpha-1(II) chain OS=Bos taurus GN=COL2A1 PE=1 SV=4			2	99	GFTGLQGLPGPPGPSGDQGASGPAGPSGPR	Oxidation(P)@9; Oxidation(P)@11; Oxidation(P)@12		0.00370395	2720.28	907.768	2720.28	907.767	3	19	1.1.1.1736.9	1	39.9225	334.517	39.9278
3	87.16	87.16	51.71	39.14	30.46	sp|P02459|CO2A1_BOVIN	Collagen alpha-1(II) chain OS=Bos taurus GN=COL2A1 PE=1 SV=4			2	99	GIVGLPGQR	Oxidation(P)@6		-0.000970981	911.518	456.766	911.519	456.767	2	11	1.1.1.1256.7	1	23.0261	1375.47	23.1191
3	87.16	87.16	51.71	39.14	30.46	sp|P02459|CO2A1_BOVIN	Collagen alpha-1(II) chain OS=Bos taurus GN=COL2A1 PE=1 SV=4			2	99	GLPGKDGETGAAGPPGPAGPAGER	Oxidation(P)@3; Oxidation(P)@15	missed K-D@5	0.00335126	2147.03	716.683	2147.02	716.682	3	17	1.1.1.1084.6	1	17.1227	239.264	17.1982
3	87.16	87.16	51.71	39.14	30.46	sp|P02459|CO2A1_BOVIN	Collagen alpha-1(II) chain OS=Bos taurus GN=COL2A1 PE=1 SV=4			2	99	GLTGRPGDAGP	Oxidation(P)@6	cleaved P-Q@C-term	-0.00128162	1012.49	507.253	1012.49	507.254	2	14	1.1.1.871.2	1	10.1264	54.1739	10.213
3	87.16	87.16	51.71	39.14	30.46	sp|P02459|CO2A1_BOVIN	Collagen alpha-1(II) chain OS=Bos taurus GN=COL2A1 PE=1 SV=4			2	99	GPEGAQGPR			-0.000645339	867.419	434.717	867.42	434.717	2	14	1.1.1.193.2	1	1.2606	144.709	1.2658
3	87.16	87.16	51.71	39.14	30.46	sp|P02459|CO2A1_BOVIN	Collagen alpha-1(II) chain OS=Bos taurus GN=COL2A1 PE=1 SV=4			2	99	GPPGPQGPAGEQGPR	Oxidation(P)@3		0.00153624	1416.68	709.345	1416.67	709.345	2	20	1.1.1.880.2	1	10.3833	191.371	10.6041
3	87.16	87.16	51.71	39.14	30.46	sp|P02459|CO2A1_BOVIN	Collagen alpha-1(II) chain OS=Bos taurus GN=COL2A1 PE=1 SV=4			2	99	GPPGPVGPSGK	Oxidation(P)@3		-0.000869522	964.497	483.256	964.498	483.256	2	13	1.1.1.712.3	1	6.8307	159.611	6.8359
3	87.16	87.16	51.71	39.14	30.46	sp|P02459|CO2A1_BOVIN	Collagen alpha-1(II) chain OS=Bos taurus GN=COL2A1 PE=1 SV=4			2	99	GPSGLAGPK			-0.000450503	782.428	392.221	782.429	392.222	2	10	1.1.1.836.2	1	9.3311	134.203	9.5293
3	87.16	87.16	51.71	39.14	30.46	sp|P02459|CO2A1_BOVIN	Collagen alpha-1(II) chain OS=Bos taurus GN=COL2A1 PE=1 SV=4			2	99	GSPGSQGLQGAR	Oxidation(P)@3		-0.00209484	1129.55	565.78	1129.55	565.781	2	12	1.1.1.626.2	1	5.6775	251.33	5.445
3	87.16	87.16	51.71	39.14	30.46	sp|P02459|CO2A1_BOVIN	Collagen alpha-1(II) chain OS=Bos taurus GN=COL2A1 PE=1 SV=4			2	99	HIWFGETIN		cleaved N-G@C-term	0.00276976	1115.54	558.779	1115.54	558.777	2	8	1.1.1.1906.9	1	45.9021	139.668	45.8173
3	87.16	87.16	51.71	39.14	30.46	sp|P02459|CO2A1_BOVIN	Collagen alpha-1(II) chain OS=Bos taurus GN=COL2A1 PE=1 SV=4			2	99	HIWFGETINGGFHFSYGDDNLAPNTANVQMTFLR	Deamidated(N)@9		-0.0142204	3869.78	968.451	3869.79	968.455	4	20	1.1.1.2752.12	1	75.8439	625.522	75.534
3	87.16	87.16	51.71	39.14	30.46	sp|P02459|CO2A1_BOVIN	Collagen alpha-1(II) chain OS=Bos taurus GN=COL2A1 PE=1 SV=4			2	99	IIDIAPMDIGGPEQEFGVDIGPVCFL	Methylthio(C)@24	cleaved P-I@N-term	0.000163007	2790.33	931.118	2790.33	931.118	3	13	1.1.1.3225.3	1	92.5078	144.149	92.49
3	87.16	87.16	51.71	39.14	30.46	sp|P02459|CO2A1_BOVIN	Collagen alpha-1(II) chain OS=Bos taurus GN=COL2A1 PE=1 SV=4			2	99	KALLIQGSNDVEIR		missed K-A@1	0.00110863	1554.87	519.299	1554.87	519.298	3	20	1.1.1.1628.6	1	36.0956	598.186	35.8664
3	87.16	87.16	51.71	39.14	30.46	sp|P02459|CO2A1_BOVIN	Collagen alpha-1(II) chain OS=Bos taurus GN=COL2A1 PE=1 SV=4			2	99	KNWWSSK		missed K-N@1	-0.000806758	934.465	468.24	934.466	468.24	2	10	1.1.1.1159.4	1	19.6224	636.421	19.6765
3	87.16	87.16	51.71	39.14	30.46	sp|P02459|CO2A1_BOVIN	Collagen alpha-1(II) chain OS=Bos taurus GN=COL2A1 PE=1 SV=4			2	99	LCHPEWK	Delta:H(2)C(2)@N-term; Methylthio(C)@2		-0.000485666	983.435	492.725	983.436	492.725	2	8	1.1.1.1878.4	1	44.9143	241.059	44.9407
3	87.16	87.16	51.71	39.14	30.46	sp|P02459|CO2A1_BOVIN	Collagen alpha-1(II) chain OS=Bos taurus GN=COL2A1 PE=1 SV=4			2	99	LPIIDIAPMDIGGPEQEFGVDIGPVCFL	Cys->Dha(C)@26		0.00432158	2920.5	974.506	2920.49	974.505	3	15	1.1.1.3240.3	1	93.0334	2023.02	92.917
3	87.16	87.16	51.71	39.14	30.46	sp|P02459|CO2A1_BOVIN	Collagen alpha-1(II) chain OS=Bos taurus GN=COL2A1 PE=1 SV=4			2	99	NSIAYLDEAAGNLK			-0.000992563	1477.74	739.877	1477.74	739.878	2	19	1.1.1.1864.20	1	44.4423	6165.57	44.5189
3	87.16	87.16	51.71	39.14	30.46	sp|P02459|CO2A1_BOVIN	Collagen alpha-1(II) chain OS=Bos taurus GN=COL2A1 PE=1 SV=4			2	99	NSIAYLDEAAGNLKK		missed K-K@14	-0.0011565	1605.83	536.286	1605.84	536.286	3	18	1.1.1.1737.7	1	39.9506	858.745	39.9278
3	87.16	87.16	51.71	39.14	30.46	sp|P02459|CO2A1_BOVIN	Collagen alpha-1(II) chain OS=Bos taurus GN=COL2A1 PE=1 SV=4			2	99	PNQGCTLDAMK	Methylthio(C)@5; Oxidation(M)@10	cleaved D-P@N-term	-0.000344564	1238.51	620.262	1238.51	620.262	2	11	1.1.1.1186.6	1	20.5845	69.1675	20.4844
3	87.16	87.16	51.71	39.14	30.46	sp|P02459|CO2A1_BOVIN	Collagen alpha-1(II) chain OS=Bos taurus GN=COL2A1 PE=1 SV=4			2	99	QHDAEVDATLK	Gln->pyro-Glu@N-term		-0.00216174	1208.57	605.29	1208.57	605.291	2	16	1.1.1.945.5	1	12.3951	72.5734	12.3653
3	87.16	87.16	51.71	39.14	30.46	sp|P02459|CO2A1_BOVIN	Collagen alpha-1(II) chain OS=Bos taurus GN=COL2A1 PE=1 SV=4			2	99	QMAGGFDEKAGGAQMGVMQGPMGPMGPR	Gln->pyro-Glu@N-term; Dioxidation(M)@15; Oxidation(M)@25	cleaved A-Q@N-term; missed K-A@9	0.000727431	2823.19	942.071	2823.19	942.071	3	13	1.1.1.2023.14	1	50.0508	222.11	49.9873
3	87.16	87.16	51.71	39.14	30.46	sp|P02459|CO2A1_BOVIN	Collagen alpha-1(II) chain OS=Bos taurus GN=COL2A1 PE=1 SV=4			2	99	SGDYWIDPNQGCTLDAMK	Cys->Dha(C)@12		-0.00305546	1978.87	990.442	1978.87	990.444	2	11	1.1.1.2033.16	1	50.4089	124.788	50.3788
3	87.16	87.16	51.71	39.14	30.46	sp|P02459|CO2A1_BOVIN	Collagen alpha-1(II) chain OS=Bos taurus GN=COL2A1 PE=1 SV=4			2	99	SIAYLDEAAGNLK		cleaved N-S@N-term	-0.00115238	1363.7	682.856	1363.7	682.856	2	14	1.1.1.1822.11	1	42.9629	217.63	42.8707
3	87.16	87.16	51.71	39.14	30.46	sp|P02459|CO2A1_BOVIN	Collagen alpha-1(II) chain OS=Bos taurus GN=COL2A1 PE=1 SV=4			2	99	SIAYLDEAAGNLKK		cleaved N-S@N-term; missed K-K@13	0.000989204	1491.79	498.272	1491.79	498.272	3	12	1.1.1.1672.7	1	37.6391	329.75	37.6973
3	87.16	87.16	51.71	39.14	30.46	sp|P02459|CO2A1_BOVIN	Collagen alpha-1(II) chain OS=Bos taurus GN=COL2A1 PE=1 SV=4			2	99	SLNNQIESLR			0.000263702	1172.62	587.315	1172.61	587.315	2	15	1.1.1.1463.9	1	30.2908	32281.1	30.6168
3	87.16	87.16	51.71	39.14	30.46	sp|P02459|CO2A1_BOVIN	Collagen alpha-1(II) chain OS=Bos taurus GN=COL2A1 PE=1 SV=4			2	99	TGPAGAAGAR			-0.000937282	827.424	414.719	827.425	414.72	2	15	1.1.1.317.2	1	2.1386	237.751	2.0685
3	87.16	87.16	51.71	39.14	30.46	sp|P02459|CO2A1_BOVIN	Collagen alpha-1(II) chain OS=Bos taurus GN=COL2A1 PE=1 SV=4			2	99	TSRLPIIDIAPMDIGGPEQEFGVDIGPVCFL	Cys->Dha(C)@29	missed R-L@3	-0.00462639	3264.67	1089.23	3264.67	1089.23	3	10	1.1.1.3157.7	1	90.1425	594.01	90.2564
3	87.16	87.16	51.71	39.14	30.46	sp|P02459|CO2A1_BOVIN	Collagen alpha-1(II) chain OS=Bos taurus GN=COL2A1 PE=1 SV=4			2	99	VFCNMETGETCVYPNPASVPK	Oxidation(M)@5; Didehydro(T)@10		-0.000407388	2299	767.339	2299	767.339	3	15	1.1.1.1854.13	1	44.0917	603.336	43.9596
3	87.16	87.16	51.71	39.14	30.46	sp|P02459|CO2A1_BOVIN	Collagen alpha-1(II) chain OS=Bos taurus GN=COL2A1 PE=1 SV=4			1.88606	99	FTYTVLKDGCTK	Methylthio(C)@10	missed K-D@7	-0.00016237	1420.67	474.565	1420.67	474.565	3	10	1.1.1.1691.4	1	38.3122	723.016	38.441
3	87.16	87.16	51.71	39.14	30.46	sp|P02459|CO2A1_BOVIN	Collagen alpha-1(II) chain OS=Bos taurus GN=COL2A1 PE=1 SV=4			0.568636	99	DEAAGNLRQHDAEVDATLK	Deamidated(N)@6	cleaved A-D@N-term; missed R-Q@8	0.00213955	2052.97	685.332	2052.97	685.331	3	10	1.1.1.1425.8	1	28.9517	111.732	28.9644
3	87.16	87.16	51.71	39.14	30.46	sp|P02459|CO2A1_BOVIN	Collagen alpha-1(II) chain OS=Bos taurus GN=COL2A1 PE=1 SV=4			0.0132283	99	GLPGAPGLR	Oxidation(P)@3; Oxidation(P)@6		-0.000607501	868.476	435.245	868.477	435.246	2	8	1.1.1.1183.3	1	20.4616	52.489	20.4844
3	87.16	87.16	51.71	39.14	30.46	sp|P02459|CO2A1_BOVIN	Collagen alpha-1(II) chain OS=Bos taurus GN=COL2A1 PE=1 SV=4			1.85387	98.92	SLNNQIESLRSPEGSR		missed R-S@10	-0.000298384	1785.9	596.306	1785.9	596.306	3	10	1.1.1.1449.8	1	29.7961	249.081	29.7738
3	87.16	87.16	51.71	39.14	30.46	sp|P02459|CO2A1_BOVIN	Collagen alpha-1(II) chain OS=Bos taurus GN=COL2A1 PE=1 SV=4			1.69897	98.46	FTYTVLK			0.000109696	870.485	436.25	870.485	436.25	2	9	1.1.1.1598.4	1	35.0334	1214.97	34.6651
3	87.16	87.16	51.71	39.14	30.46	sp|P02459|CO2A1_BOVIN	Collagen alpha-1(II) chain OS=Bos taurus GN=COL2A1 PE=1 SV=4			1.36653	96.72	NWWSSK			-0.00157052	806.369	404.192	806.371	404.193	2	7	1.1.1.1331.2	1	25.6305	156.515	25.7275
3	87.16	87.16	51.71	39.14	30.46	sp|P02459|CO2A1_BOVIN	Collagen alpha-1(II) chain OS=Bos taurus GN=COL2A1 PE=1 SV=4			0.568636	94.37	TMIEYR	Oxidation(M)@2		-0.000506893	827.384	414.699	827.385	414.7	2	8	1.1.1.735.3	1	7.1844	93.3639	7.1633
3	87.16	87.16	51.71	39.14	30.46	sp|P02459|CO2A1_BOVIN	Collagen alpha-1(II) chain OS=Bos taurus GN=COL2A1 PE=1 SV=4			1.07058	93.44	SQKTSRLPIIDIAPMDIGGPEQEFGVDIGPVCFL	Methylthio(C)@32	missed K-T@3; missed R-L@6	0.0126042	3687.85	1230.29	3687.83	1230.29	3	11	1.1.1.3121.6	1	88.8697	623.081	89.0172
3	87.16	87.16	51.71	39.14	30.46	sp|P02459|CO2A1_BOVIN	Collagen alpha-1(II) chain OS=Bos taurus GN=COL2A1 PE=1 SV=4			0.00656377	92.79	EKGPDPLQYMR	Oxidation(P)@4; Oxidation(M)@10	missed K-G@2	0.000395563	1364.64	455.887	1364.64	455.887	3	11	1.1.1.1172.4	1	20.0868	100.88	20.2738
4	82.39	82.39	70.46	68.83	68.83	sp|P21809|PGS1_BOVIN	Biglycan OS=Bos taurus GN=BGN PE=1 SV=3			2	99	AVPKEISPDTTLLDLQNNDISELR		missed K-E@4	-0.00137903	2680.39	894.471	2680.39	894.471	3	18	1.1.1.2281.19	1	59.1808	775.871	59.1886
4	82.39	82.39	70.46	68.83	68.83	sp|P21809|PGS1_BOVIN	Biglycan OS=Bos taurus GN=BGN PE=1 SV=3			2	99	AYYNGISLFNNPVPYWEVQPATFR	Ammonia-loss(N)@4		0.00479934	2828.36	943.795	2828.36	943.794	3	17	1.1.1.2880.5	1	80.3381	722.75	80.3546
4	82.39	82.39	70.46	68.83	68.83	sp|P21809|PGS1_BOVIN	Biglycan OS=Bos taurus GN=BGN PE=1 SV=3			2	99	CVTDRLAIQFGNY	Methylthio(C)@1	cleaved Y-K@C-term; missed R-L@5	-0.00215538	1544.71	773.362	1544.71	773.363	2	10	1.1.1.2189.17	1	55.9255	322.755	56.0066
4	82.39	82.39	70.46	68.83	68.83	sp|P21809|PGS1_BOVIN	Biglycan OS=Bos taurus GN=BGN PE=1 SV=3			2	99	DDFKGLQHLYALVLVNNK		missed K-G@4	-7.24713e-05	2086.12	696.381	2086.12	696.381	3	20	1.1.1.2462.4	1	65.5417	2850.98	65.3569
4	82.39	82.39	70.46	68.83	68.83	sp|P21809|PGS1_BOVIN	Biglycan OS=Bos taurus GN=BGN PE=1 SV=3			2	99	DLPETLNELHLDHNK			0.00225871	1786.89	447.729	1786.89	447.729	4	17	1.1.1.1865.5	1	44.4587	5702.16	44.4138
4	82.39	82.39	70.46	68.83	68.83	sp|P21809|PGS1_BOVIN	Biglycan OS=Bos taurus GN=BGN PE=1 SV=3			2	99	DLPETLNELHLDHNKIQAIELEDLLR		missed K-I@15	0.000745498	3080.62	1027.88	3080.61	1027.88	3	12	1.1.1.2617.15	1	71.0658	2059.53	71.3934
4	82.39	82.39	70.46	68.83	68.83	sp|P21809|PGS1_BOVIN	Biglycan OS=Bos taurus GN=BGN PE=1 SV=3			2	99	EISPDTTLLDLQNNDISELR			-0.00984405	2285.13	762.717	2285.14	762.72	3	11	1.1.1.2417.5	0	63.9584	475.026	63.9434
4	82.39	82.39	70.46	68.83	68.83	sp|P21809|PGS1_BOVIN	Biglycan OS=Bos taurus GN=BGN PE=1 SV=3			2	99	EISPDTTLLDLQNNDISELRK		missed R-K@20	0.00225763	2413.24	805.419	2413.23	805.419	3	17	1.1.1.2208.14	1	56.597	10402.4	56.2201
4	82.39	82.39	70.46	68.83	68.83	sp|P21809|PGS1_BOVIN	Biglycan OS=Bos taurus GN=BGN PE=1 SV=3			2	99	ELHLDNNK			-0.000241628	981.488	491.751	981.488	491.751	2	11	1.1.1.826.3	0	9.014	104.925	9.098
4	82.39	82.39	70.46	68.83	68.83	sp|P21809|PGS1_BOVIN	Biglycan OS=Bos taurus GN=BGN PE=1 SV=3			2	99	ELHLDNNKLSR	Deamidated(N)@7	missed K-L@8	-0.00116002	1338.69	447.237	1338.69	447.237	3	11	1.1.1.1223.4	1	21.874	46.8112	21.8893
4	82.39	82.39	70.46	68.83	68.83	sp|P21809|PGS1_BOVIN	Biglycan OS=Bos taurus GN=BGN PE=1 SV=3			2	99	GISLFNNPVPYWEVQPATFR		cleaved N-G@N-term	-0.00486869	2334.18	779.066	2334.18	779.067	3	14	1.1.1.2691.7	1	73.6703	671.316	73.5863
4	82.39	82.39	70.46	68.83	68.83	sp|P21809|PGS1_BOVIN	Biglycan OS=Bos taurus GN=BGN PE=1 SV=3			2	99	GLQHLYALVLVNNK			0.00025116	1580.9	791.459	1580.9	791.459	2	15	1.1.1.2168.16	1	55.1764	198.048	55.1169
4	82.39	82.39	70.46	68.83	68.83	sp|P21809|PGS1_BOVIN	Biglycan OS=Bos taurus GN=BGN PE=1 SV=3			2	99	GLQHLYALVLVNNKISK	Deamidated(N)@12	missed K-I@14	0.00415667	1910.1	637.708	1910.1	637.707	3	13	1.1.1.2136.6	1	54.0295	133.879	54.017
4	82.39	82.39	70.46	68.83	68.83	sp|P21809|PGS1_BOVIN	Biglycan OS=Bos taurus GN=BGN PE=1 SV=3			2	99	GVFSGLR			0.000615072	734.408	368.211	734.408	368.211	2	11	1.1.1.1446.2	1	29.6761	5385.72	29.3174
4	82.39	82.39	70.46	68.83	68.83	sp|P21809|PGS1_BOVIN	Biglycan OS=Bos taurus GN=BGN PE=1 SV=3			2	99	HLVEIPPNLPSSLVELR		cleaved N-H@N-term	0.00240578	1912.08	638.367	1912.08	638.367	3	13	1.1.1.2427.6	1	64.3094	216.636	64.2979
4	82.39	82.39	70.46	68.83	68.83	sp|P21809|PGS1_BOVIN	Biglycan OS=Bos taurus GN=BGN PE=1 SV=3			2	99	IQAIELEDLLR			4.44628e-05	1311.74	656.877	1311.74	656.877	2	14	1.1.1.2519.7	1	67.5659	1644	67.1971
4	82.39	82.39	70.46	68.83	68.83	sp|P21809|PGS1_BOVIN	Biglycan OS=Bos taurus GN=BGN PE=1 SV=3			2	99	KDDFKGLQHLYALVLVNNK		missed K-D@1; missed K-G@5	6.79868e-05	2214.22	554.561	2214.22	554.561	4	14	1.1.1.2322.3	1	60.5992	363.19	60.521
4	82.39	82.39	70.46	68.83	68.83	sp|P21809|PGS1_BOVIN	Biglycan OS=Bos taurus GN=BGN PE=1 SV=3			2	99	LAIQFGNY	Ammonia-loss(N)@7	cleaved Y-K@C-term	0.000841162	907.445	454.73	907.444	454.729	2	9	1.1.1.2061.5	1	51.3792	1672.96	51.3695
4	82.39	82.39	70.46	68.83	68.83	sp|P21809|PGS1_BOVIN	Biglycan OS=Bos taurus GN=BGN PE=1 SV=3			2	99	LAIQFGNYK			-9.97053e-05	1052.57	527.29	1052.57	527.29	2	10	1.1.1.1792.3	1	41.886	617.786	41.6268
4	82.39	82.39	70.46	68.83	68.83	sp|P21809|PGS1_BOVIN	Biglycan OS=Bos taurus GN=BGN PE=1 SV=3			2	99	LGLGHNQIR			-0.00331256	1006.56	504.289	1006.57	504.291	2	10	1.1.1.1047.4	1	15.8533	54.9749	15.8937
4	82.39	82.39	70.46	68.83	68.83	sp|P21809|PGS1_BOVIN	Biglycan OS=Bos taurus GN=BGN PE=1 SV=3			2	99	LLQVVYLHTNNITK	Deamidated(N)@10		-0.0036536	1655.92	552.981	1655.92	552.982	3	11	1.1.1.1942.6	1	47.1697	196.374	47.1938
4	82.39	82.39	70.46	68.83	68.83	sp|P21809|PGS1_BOVIN	Biglycan OS=Bos taurus GN=BGN PE=1 SV=3			2	99	LPSSLVELR		cleaved N-L@N-term	-0.00173563	1012.59	507.302	1012.59	507.303	2	13	1.1.1.1824.8	1	43.024	1357.18	42.9057
4	82.39	82.39	70.46	68.83	68.83	sp|P21809|PGS1_BOVIN	Biglycan OS=Bos taurus GN=BGN PE=1 SV=3			2	99	LSRVPAGLPDLK		missed R-V@3	0.000849059	1264.75	422.591	1264.75	422.591	3	15	1.1.1.1698.5	1	38.5569	551.574	38.5115
4	82.39	82.39	70.46	68.83	68.83	sp|P21809|PGS1_BOVIN	Biglycan OS=Bos taurus GN=BGN PE=1 SV=3			2	99	LTGIPKDLPETLNELHLDHNKIQAIELEDLLR		missed K-D@6; missed K-I@21	-0.00112426	3690	739.007	3690	739.007	5	18	1.1.1.2709.5	1	74.304	958.224	74.2563
4	82.39	82.39	70.46	68.83	68.83	sp|P21809|PGS1_BOVIN	Biglycan OS=Bos taurus GN=BGN PE=1 SV=3			2	99	MIENGSLSFLPTLR	Deamidated(N)@4		0.000257615	1577.81	789.914	1577.81	789.913	2	17	1.1.1.2406.10	1	63.5741	1524.3	63.6622
4	82.39	82.39	70.46	68.83	68.83	sp|P21809|PGS1_BOVIN	Biglycan OS=Bos taurus GN=BGN PE=1 SV=3			2	99	NHLVEIPPN		cleaved N-L@C-term	-0.00172003	1031.54	516.776	1031.54	516.777	2	7	1.1.1.1486.4	1	31.0841	41.4331	31.0365
4	82.39	82.39	70.46	68.83	68.83	sp|P21809|PGS1_BOVIN	Biglycan OS=Bos taurus GN=BGN PE=1 SV=3			2	99	NHLVEIPPNLPSSLVELR			-0.00505548	2026.12	676.379	2026.12	676.381	3	18	1.1.1.2547.6	1	68.561	202.48	68.585
4	82.39	82.39	70.46	68.83	68.83	sp|P21809|PGS1_BOVIN	Biglycan OS=Bos taurus GN=BGN PE=1 SV=3			2	99	NMNCIEMGGNPLENSGFEPGAFDGLK	Methylthio(C)@4		-0.000115788	2786.18	929.734	2786.18	929.734	3	14	1.1.1.2601.13	1	70.4898	3209.16	70.1142
4	82.39	82.39	70.46	68.83	68.83	sp|P21809|PGS1_BOVIN	Biglycan OS=Bos taurus GN=BGN PE=1 SV=3			2	99	NPVPYWEVQPATFR		cleaved N-N@N-term	0.00334852	1702.85	852.432	1702.85	852.431	2	9	1.1.1.2078.18	1	51.9915	602.506	51.9303
4	82.39	82.39	70.46	68.83	68.83	sp|P21809|PGS1_BOVIN	Biglycan OS=Bos taurus GN=BGN PE=1 SV=3			2	99	PETLNELHLDHNK		cleaved L-P@N-term	0.000673984	1558.77	520.599	1558.77	520.599	3	12	1.1.1.1862.3	1	44.351	692.074	44.3788
4	82.39	82.39	70.46	68.83	68.83	sp|P21809|PGS1_BOVIN	Biglycan OS=Bos taurus GN=BGN PE=1 SV=3			2	99	PLENSGFEPGAFDGLK		cleaved N-P@N-term	0.00407867	1676.81	839.412	1676.8	839.41	2	22	1.1.1.1994.16	1	49.0186	1177.63	48.9944
4	82.39	82.39	70.46	68.83	68.83	sp|P21809|PGS1_BOVIN	Biglycan OS=Bos taurus GN=BGN PE=1 SV=3			2	99	PVPYWEVQPATFR		cleaved N-P@N-term	-0.00159534	1588.8	530.608	1588.8	530.609	3	17	1.1.1.2079.5	1	52.0103	2697.63	52.1057
4	82.39	82.39	70.46	68.83	68.83	sp|P21809|PGS1_BOVIN	Biglycan OS=Bos taurus GN=BGN PE=1 SV=3			2	99	RAYYNGISLFNNPVPYWEVQPATFR	Deamidated(N)@5	missed R-A@1	-0.0023401	3002.47	1001.83	3002.47	1001.83	3	12	1.1.1.2609.15	1	70.7785	114.312	70.8243
4	82.39	82.39	70.46	68.83	68.83	sp|P21809|PGS1_BOVIN	Biglycan OS=Bos taurus GN=BGN PE=1 SV=3			2	99	SGFEPGAFDGLK		cleaved N-S@N-term	-0.00158022	1223.58	612.798	1223.58	612.798	2	13	1.1.1.1826.9	1	43.1051	993.788	42.9756
4	82.39	82.39	70.46	68.83	68.83	sp|P21809|PGS1_BOVIN	Biglycan OS=Bos taurus GN=BGN PE=1 SV=3			2	99	VGVNDFCPVGF	Methylthio(C)@7	cleaved F-G@C-term	-0.00203118	1198.51	600.264	1198.52	600.265	2	9	1.1.1.2688.3	1	73.561	256.091	73.4438
4	82.39	82.39	70.46	68.83	68.83	sp|P21809|PGS1_BOVIN	Biglycan OS=Bos taurus GN=BGN PE=1 SV=3			2	99	VGVNDFCPVGFGVK			0.0087689	1436.72	719.368	1436.71	719.363	2	10	1.1.1.2446.7	1	64.9867	119.4	65.0069
4	82.39	82.39	70.46	68.83	68.83	sp|P21809|PGS1_BOVIN	Biglycan OS=Bos taurus GN=BGN PE=1 SV=3			2	99	VGVNDFCPVGFGVKR	Deamidated(N)@4; Methylthio(C)@7	missed K-R@14	-0.000742019	1639.78	547.602	1639.79	547.602	3	12	1.1.1.2181.8	1	55.6294	1207.14	55.8646
4	82.39	82.39	70.46	68.83	68.83	sp|P21809|PGS1_BOVIN	Biglycan OS=Bos taurus GN=BGN PE=1 SV=3			2	99	VPAGLPDLK			-2.80172e-05	908.533	455.274	908.533	455.274	2	11	1.1.1.1664.5	1	37.3551	538.969	36.9922
4	82.39	82.39	70.46	68.83	68.83	sp|P21809|PGS1_BOVIN	Biglycan OS=Bos taurus GN=BGN PE=1 SV=3			2	99	VVQCSDLGLK	Methylthio(C)@4		0.000170383	1106.55	554.281	1106.55	554.28	2	17	1.1.1.1832.10	1	43.3059	65507.6	43.0106
4	82.39	82.39	70.46	68.83	68.83	sp|P21809|PGS1_BOVIN	Biglycan OS=Bos taurus GN=BGN PE=1 SV=3			1.92082	99	LLQVVYLHTN		cleaved N-N@C-term	-0.000664825	1198.67	600.342	1198.67	600.343	2	8	1.1.1.1949.15	1	47.4286	239.855	47.2642
4	82.39	82.39	70.46	68.83	68.83	sp|P21809|PGS1_BOVIN	Biglycan OS=Bos taurus GN=BGN PE=1 SV=3			0.634512	99	KIQAIELEDLLR		cleaved N-K@N-term; missed K-I@1	0.00340604	1439.84	480.953	1439.83	480.952	3	12	1.1.1.2279.4	1	59.0911	182.76	59.1176
4	82.39	82.39	70.46	68.83	68.83	sp|P21809|PGS1_BOVIN	Biglycan OS=Bos taurus GN=BGN PE=1 SV=3			1.5376	98.06	NMNCIEMGGNPLENSGFEPGAFDGLKLNYLR	Methylthio(C)@4	missed K-L@26	-0.019994	3445.54	1149.52	3445.56	1149.53	3	9	1.1.1.2750.12	1	75.7758	154.114	75.7811
4	82.39	82.39	70.46	68.83	68.83	sp|P21809|PGS1_BOVIN	Biglycan OS=Bos taurus GN=BGN PE=1 SV=3			0.173277	94.92	GLQHLYALVLVN		cleaved N-N@C-term	-0.000254117	1338.77	670.39	1338.77	670.39	2	9	1.1.1.2370.6	1	62.3011	165.005	62.2902
5	68.5	68.5	55.16	54.23	53.84	sp|P35445|COMP_BOVIN	Cartilage oligomeric matrix protein OS=Bos taurus GN=COMP PE=1 SV=2			2	99	ADCVLER	Methylthio(C)@3		-0.00146529	850.366	426.19	850.368	426.191	2	10	1.1.1.1258.2	1	23.0914	575.266	23.3653
5	68.5	68.5	55.16	54.23	53.84	sp|P35445|COMP_BOVIN	Cartilage oligomeric matrix protein OS=Bos taurus GN=COMP PE=1 SV=2			2	99	AEVTLTDFR		cleaved N-A@N-term	-0.0039842	1050.53	526.273	1050.53	526.275	2	7	1.1.1.1644.7	0	36.6584	87.3662	36.815
5	68.5	68.5	55.16	54.23	53.84	sp|P35445|COMP_BOVIN	Cartilage oligomeric matrix protein OS=Bos taurus GN=COMP PE=1 SV=2			2	99	AVAEPGIQLK			-0.000811473	1024.59	513.303	1024.59	513.303	2	14	1.1.1.1471.6	0	30.5642	3967.5	30.4417
5	68.5	68.5	55.16	54.23	53.84	sp|P35445|COMP_BOVIN	Cartilage oligomeric matrix protein OS=Bos taurus GN=COMP PE=1 SV=2			2	99	CEACPPGFSGPTHEGVGLAFAK			-2.01279	2171.98	725	2173.99	725.671	3	18	1.1.1.1986.12	1	48.7288	5233.97	48.852
5	68.5	68.5	55.16	54.23	53.84	sp|P35445|COMP_BOVIN	Cartilage oligomeric matrix protein OS=Bos taurus GN=COMP PE=1 SV=2			2	99	CINTSPGFR	Methylthio(C)@1		-0.000820652	1039.46	520.736	1039.46	520.736	2	12	1.1.1.1330.8	1	25.6127	295.337	25.6569
5	68.5	68.5	55.16	54.23	53.84	sp|P35445|COMP_BOVIN	Cartilage oligomeric matrix protein OS=Bos taurus GN=COMP PE=1 SV=2			2	99	DGVGDACQGDFDADKVVDKIDVCPENAEVTLTDFR	Methylthio(C)@7; Methylthio(C)@23	missed K-V@15; missed K-I@19	-0.0192378	3847.65	962.92	3847.67	962.924	4	11	1.1.1.2629.11	1	71.4807	285.051	71.3228
5	68.5	68.5	55.16	54.23	53.84	sp|P35445|COMP_BOVIN	Cartilage oligomeric matrix protein OS=Bos taurus GN=COMP PE=1 SV=2			2	99	DNCPLVR	Methylthio(C)@3		-0.00084055	861.383	431.699	861.384	431.699	2	7	1.1.1.1493.3	1	31.3288	174.42	31.4603
5	68.5	68.5	55.16	54.23	53.84	sp|P35445|COMP_BOVIN	Cartilage oligomeric matrix protein OS=Bos taurus GN=COMP PE=1 SV=2			2	99	DTDLDGFPDEK			-0.00306827	1250.53	626.271	1250.53	626.272	2	13	1.1.1.1410.5	1	28.4206	80.6958	28.3654
5	68.5	68.5	55.16	54.23	53.84	sp|P35445|COMP_BOVIN	Cartilage oligomeric matrix protein OS=Bos taurus GN=COMP PE=1 SV=2			2	99	DTDLDGFPDEKLR		missed K-L@11	-0.000488792	1519.71	507.579	1519.72	507.579	3	12	1.1.1.1598.6	1	35.0409	669.159	35.3719
5	68.5	68.5	55.16	54.23	53.84	sp|P35445|COMP_BOVIN	Cartilage oligomeric matrix protein OS=Bos taurus GN=COMP PE=1 SV=2			2	99	ELQETNAALQDVR			-0.00213397	1485.74	743.877	1485.74	743.878	2	14	1.1.1.1401.10	1	28.1137	173.222	28.0839
5	68.5	68.5	55.16	54.23	53.84	sp|P35445|COMP_BOVIN	Cartilage oligomeric matrix protein OS=Bos taurus GN=COMP PE=1 SV=2			2	99	ELQETNAALQDVRDLLR		missed R-D@13	0.00350342	1983.04	662.021	1983.04	662.02	3	8	1.1.1.2349.9	1	61.566	73.3759	61.5507
5	68.5	68.5	55.16	54.23	53.84	sp|P35445|COMP_BOVIN	Cartilage oligomeric matrix protein OS=Bos taurus GN=COMP PE=1 SV=2			2	99	FCPDGTPSPCHEK	Methylthio(C)@2; Methylthio(C)@10		0.000482915	1508.56	503.859	1508.56	503.859	3	12	1.1.1.1479.4	1	30.8385	590.791	31.1069
5	68.5	68.5	55.16	54.23	53.84	sp|P35445|COMP_BOVIN	Cartilage oligomeric matrix protein OS=Bos taurus GN=COMP PE=1 SV=2			2	99	FYEGPELVADSNVILDTTMR			0.00128779	2269.1	757.372	2269.09	757.372	3	9	1.1.1.2503.7	1	66.9964	1045.49	67.2682
5	68.5	68.5	55.16	54.23	53.84	sp|P35445|COMP_BOVIN	Cartilage oligomeric matrix protein OS=Bos taurus GN=COMP PE=1 SV=2			2	99	IDVCPENAEVTLTDFR	Methylthio(C)@4		0.000447202	1866.85	934.432	1866.85	934.432	2	17	1.1.1.2349.20	0	61.5797	1373.56	61.5507
5	68.5	68.5	55.16	54.23	53.84	sp|P35445|COMP_BOVIN	Cartilage oligomeric matrix protein OS=Bos taurus GN=COMP PE=1 SV=2			2	99	IRNPVDNCPK	Methylthio(C)@8	missed R-N@2	-0.0016932	1200.57	401.198	1200.57	401.199	3	12	1.1.1.1333.4	1	25.7048	505.773	25.6569
5	68.5	68.5	55.16	54.23	53.84	sp|P35445|COMP_BOVIN	Cartilage oligomeric matrix protein OS=Bos taurus GN=COMP PE=1 SV=2			2	99	KDNCVTVPNSGQEDVDQDGIGDACDPDADGDGVLNEKDNCPLVR	Methylthio(C)@4; Methylthio(C)@24; Methylthio(C)@40	missed K-D@1; missed K-D@37	-0.00779779	4738.94	1185.74	4738.95	1185.74	4	10	1.1.1.2293.21	1	59.6073	701.119	59.5773
5	68.5	68.5	55.16	54.23	53.84	sp|P35445|COMP_BOVIN	Cartilage oligomeric matrix protein OS=Bos taurus GN=COMP PE=1 SV=2			2	99	LGVFCFSQENIIWANLR	Cys->Dha(C)@5		-0.00226048	1975.03	988.522	1975.03	988.523	2	9	1.1.1.2908.8	1	81.3452	72.7332	81.3146
5	68.5	68.5	55.16	54.23	53.84	sp|P35445|COMP_BOVIN	Cartilage oligomeric matrix protein OS=Bos taurus GN=COMP PE=1 SV=2			2	99	LLWKDPR		missed K-D@4	-0.000930742	926.533	464.274	926.534	464.274	2	8	1.1.1.1372.4	1	27.0777	270.164	27.1357
5	68.5	68.5	55.16	54.23	53.84	sp|P35445|COMP_BOVIN	Cartilage oligomeric matrix protein OS=Bos taurus GN=COMP PE=1 SV=2			2	99	LTVRPLSQCSPGFCFPGVACTETANGAR	Dehydrated(S)@10; Oxidation(P)@11; Methylthio(C)@20; Deamidated(N)@25		0.00331452	2926.33	976.449	2926.32	976.448	3	21	1.1.1.2420.17	1	64.0771	3331.51	64.0494
5	68.5	68.5	55.16	54.23	53.84	sp|P35445|COMP_BOVIN	Cartilage oligomeric matrix protein OS=Bos taurus GN=COMP PE=1 SV=2			2	99	LVPNPGQEDMDRDGVGDACQGDFDADKVVDKIDVCPENAEVTLTDFR	Methylthio(C)@19; Methylthio(C)@35	missed R-D@12; missed K-V@27; missed K-I@31	0.00253433	5199.29	1040.87	5199.29	1040.86	5	9	1.1.1.2605.19	0	70.6389	295.821	70.5758
5	68.5	68.5	55.16	54.23	53.84	sp|P35445|COMP_BOVIN	Cartilage oligomeric matrix protein OS=Bos taurus GN=COMP PE=1 SV=2			2	99	LWKDPR		cleaved L-L@N-term; missed K-D@3	0.000477867	813.45	407.732	813.45	407.732	2	8	1.1.1.1373.4	1	27.1155	200.96	27.1357
5	68.5	68.5	55.16	54.23	53.84	sp|P35445|COMP_BOVIN	Cartilage oligomeric matrix protein OS=Bos taurus GN=COMP PE=1 SV=2			2	99	NALWHTGDTASQVR			-0.000688531	1554.75	519.258	1554.75	519.259	3	13	1.1.1.1260.4	1	23.1743	94.9581	23.1191
5	68.5	68.5	55.16	54.23	53.84	sp|P35445|COMP_BOVIN	Cartilage oligomeric matrix protein OS=Bos taurus GN=COMP PE=1 SV=2			2	99	NPVDNCPK	Methylthio(C)@6		-0.00108947	931.388	466.701	931.389	466.702	2	9	1.1.1.1126.4	1	18.5275	255.816	18.3323
5	68.5	68.5	55.16	54.23	53.84	sp|P35445|COMP_BOVIN	Cartilage oligomeric matrix protein OS=Bos taurus GN=COMP PE=1 SV=2			2	99	NTDGDKWGDACDNCR	Methylthio(C)@11; Methylthio(C)@14	missed K-W@6	-0.000126526	1760.6	587.874	1760.6	587.874	3	14	1.1.1.1609.9	1	35.4323	496.133	35.3012
5	68.5	68.5	55.16	54.23	53.84	sp|P35445|COMP_BOVIN	Cartilage oligomeric matrix protein OS=Bos taurus GN=COMP PE=1 SV=2			2	99	NTVMECDACGMQPAR	Oxidation(M)@4; Methylthio(C)@6; Methylthio(C)@9; Oxidation(M)@11		0.00397605	1748.62	875.315	1748.61	875.313	2	10	1.1.1.1765.15	1	40.9483	40.7239	40.8829
5	68.5	68.5	55.16	54.23	53.84	sp|P35445|COMP_BOVIN	Cartilage oligomeric matrix protein OS=Bos taurus GN=COMP PE=1 SV=2			2	99	PLSQCSPGFCFPGVACTETANGAR	Methylthio(C)@5; Methylthio(C)@10; Methylthio(C)@16; Deamidated(N)@21	cleaved R-P@N-term	-0.00723097	2551.01	851.343	2551.01	851.345	3	11	1.1.1.2681.9	1	73.3264	265.261	73.5151
5	68.5	68.5	55.16	54.23	53.84	sp|P35445|COMP_BOVIN	Cartilage oligomeric matrix protein OS=Bos taurus GN=COMP PE=1 SV=2			2	99	QGQMPLGGDLGPQMLR	Gln->pyro-Glu@N-term; Oxidation(M)@4	cleaved G-Q@N-term	-0.00121298	1695.81	848.91	1695.81	848.911	2	14	1.1.1.2191.16	1	55.9952	971.294	56.0066
5	68.5	68.5	55.16	54.23	53.84	sp|P35445|COMP_BOVIN	Cartilage oligomeric matrix protein OS=Bos taurus GN=COMP PE=1 SV=2			2	99	QMEQTYWQANPFR			-0.0013946	1697.76	849.888	1697.76	849.888	2	10	1.1.1.1916.12	1	46.2678	170.139	46.4157
5	68.5	68.5	55.16	54.23	53.84	sp|P35445|COMP_BOVIN	Cartilage oligomeric matrix protein OS=Bos taurus GN=COMP PE=1 SV=2			2	99	SCVCAVGWAGNGLICGR	Cys->Dha(C)@2; Dioxidation(C)@4; Deamidated(N)@11; Methylthio(C)@15		-0.0166555	1709.72	855.865	1709.73	855.873	2	21	1.1.1.2366.6	1	62.1731	1079.29	62.0811
5	68.5	68.5	55.16	54.23	53.84	sp|P35445|COMP_BOVIN	Cartilage oligomeric matrix protein OS=Bos taurus GN=COMP PE=1 SV=2			2	99	SSTGPGEQLR			-0.000609076	1030.5	516.259	1030.5	516.259	2	10	1.1.1.835.5	1	9.3086	220.101	9.3488
5	68.5	68.5	55.16	54.23	53.84	sp|P35445|COMP_BOVIN	Cartilage oligomeric matrix protein OS=Bos taurus GN=COMP PE=1 SV=2			2	99	VPNSDQKDTDGDGVGDACDNCPQK	Methylthio(C)@18; Methylthio(C)@21	missed K-D@7	-0.000879008	2568.98	857.335	2568.98	857.335	3	15	1.1.1.1458.17	1	30.1171	162.858	30.1954
5	68.5	68.5	55.16	54.23	53.84	sp|P35445|COMP_BOVIN	Cartilage oligomeric matrix protein OS=Bos taurus GN=COMP PE=1 SV=2			2	99	VVDKIDVCPENAEVTLTDFR	Methylthio(C)@8	missed K-I@4	-0.000939637	2308.11	770.376	2308.11	770.377	3	23	1.1.1.2296.15	1	59.7053	1979.36	59.6828
5	68.5	68.5	55.16	54.23	53.84	sp|P35445|COMP_BOVIN	Cartilage oligomeric matrix protein OS=Bos taurus GN=COMP PE=1 SV=2			2	99	WFLQHRPQVGYIR			0.0019984	1698.91	425.735	1698.91	425.735	4	15	1.1.1.1804.3	0	42.3107	1404.93	42.1959
5	68.5	68.5	55.16	54.23	53.84	sp|P35445|COMP_BOVIN	Cartilage oligomeric matrix protein OS=Bos taurus GN=COMP PE=1 SV=2			1.38722	97.69	WGDACDNCR	Methylthio(C)@5; Methylthio(C)@8		-0.00147328	1130.34	566.177	1130.34	566.177	2	8	1.1.1.1596.7	1	34.9652	129.054	34.9476
5	68.5	68.5	55.16	54.23	53.84	sp|P35445|COMP_BOVIN	Cartilage oligomeric matrix protein OS=Bos taurus GN=COMP PE=1 SV=2			0.692504	97.66	SQENIIWANLR		cleaved F-S@N-term	-0.000258691	1342.7	672.357	1342.7	672.357	2	8	1.1.1.1995.13	1	49.0529	89.9165	49.0657
5	68.5	68.5	55.16	54.23	53.84	sp|P35445|COMP_BOVIN	Cartilage oligomeric matrix protein OS=Bos taurus GN=COMP PE=1 SV=2			0.419075	95.37	EITFLK	Glu->pyro-Glu@N-term		-3.01085e-05	731.422	366.718	731.422	366.718	2	6	1.1.1.1619.3	1	35.7683	1893.65	35.5486
6	51.27	51.27	69.36	56.84	49.75	sp|P02769|ALBU_BOVIN	Serum albumin OS=Bos taurus GN=ALB PE=1 SV=4			2	99	AEFVEVTK			-0.000446146	921.48	461.747	921.481	461.748	2	7	1.1.1.1278.7	1	23.806	114.142	23.6458
6	51.27	51.27	69.36	56.84	49.75	sp|P02769|ALBU_BOVIN	Serum albumin OS=Bos taurus GN=ALB PE=1 SV=4			2	99	CCAADDKEACFAVEGPK	Methylthio(C)@1; Methylthio(C)@2; Methylthio(C)@10	missed K-E@7	0.000140948	1893.69	632.237	1893.69	632.237	3	14	1.1.1.1887.7	1	45.2394	156.173	45.2219
6	51.27	51.27	69.36	56.84	49.75	sp|P02769|ALBU_BOVIN	Serum albumin OS=Bos taurus GN=ALB PE=1 SV=4			2	99	CCTESLVNR	Methylthio(C)@1; Methylthio(C)@2		-5.21886e-06	1115.42	558.719	1115.42	558.719	2	10	1.1.1.1533.11	1	32.7559	254.06	32.6599
6	51.27	51.27	69.36	56.84	49.75	sp|P02769|ALBU_BOVIN	Serum albumin OS=Bos taurus GN=ALB PE=1 SV=4			2	99	DAFLGSFLYEYSR			-0.000443913	1566.74	784.375	1566.74	784.375	2	11	1.1.1.2492.11	1	66.6101	2865.86	66.2367
6	51.27	51.27	69.36	56.84	49.75	sp|P02769|ALBU_BOVIN	Serum albumin OS=Bos taurus GN=ALB PE=1 SV=4			2	99	DAIPENLPPLTADFAEDKDVCK	Methylthio(C)@21	missed K-D@18	0.00280727	2446.14	816.388	2446.14	816.387	3	12	1.1.1.2364.16	1	62.1084	146.715	62.0811
6	51.27	51.27	69.36	56.84	49.75	sp|P02769|ALBU_BOVIN	Serum albumin OS=Bos taurus GN=ALB PE=1 SV=4			2	99	ECCHGDLLECADDR	Methylthio(C)@2; Methylthio(C)@3; Methylthio(C)@10		0.00866565	1715.56	572.861	1715.55	572.859	3	9	1.1.1.1980.11	1	48.5141	35.9399	48.461
6	51.27	51.27	69.36	56.84	49.75	sp|P02769|ALBU_BOVIN	Serum albumin OS=Bos taurus GN=ALB PE=1 SV=4			2	99	EYEATLEECCAK	Methylthio(C)@9; Methylthio(C)@10		-0.00137171	1479.54	740.776	1479.54	740.777	2	8	1.1.1.2015.14	1	49.7598	165.243	49.7028
6	51.27	51.27	69.36	56.84	49.75	sp|P02769|ALBU_BOVIN	Serum albumin OS=Bos taurus GN=ALB PE=1 SV=4			2	99	GACLLPK	Methylthio(C)@3		-0.00176735	746.38	374.197	746.382	374.198	2	8	1.1.1.1562.4	1	33.7594	207.195	33.6809
6	51.27	51.27	69.36	56.84	49.75	sp|P02769|ALBU_BOVIN	Serum albumin OS=Bos taurus GN=ALB PE=1 SV=4			2	99	GLVLIAFSQYLQQCPFDEHVK	Methylthio(C)@14		-0.000929248	2480.22	827.748	2480.22	827.748	3	14	1.1.1.3023.5	1	85.4169	1427.78	85.3712
6	51.27	51.27	69.36	56.84	49.75	sp|P02769|ALBU_BOVIN	Serum albumin OS=Bos taurus GN=ALB PE=1 SV=4			2	99	HLVDEPQNLIK			-0.00354038	1304.71	653.36	1304.71	653.362	2	12	1.1.1.1564.9	1	33.8432	357.732	33.5762
6	51.27	51.27	69.36	56.84	49.75	sp|P02769|ALBU_BOVIN	Serum albumin OS=Bos taurus GN=ALB PE=1 SV=4			2	99	KQTALVELLK		missed K-Q@1	-1.03448	1140.67	381.231	1141.71	381.576	3	11	1.1.1.1789.2	1	41.7756	3401.88	41.6268
6	51.27	51.27	69.36	56.84	49.75	sp|P02769|ALBU_BOVIN	Serum albumin OS=Bos taurus GN=ALB PE=1 SV=4			2	99	KVPQVSTPTLVEVSR		missed K-V@1	0.00221322	1638.93	547.318	1638.93	547.317	3	16	1.1.1.1726.4	1	39.5537	532.145	39.4669
6	51.27	51.27	69.36	56.84	49.75	sp|P02769|ALBU_BOVIN	Serum albumin OS=Bos taurus GN=ALB PE=1 SV=4			2	99	LFTFHADICTLPDTEK	Methylthio(C)@9		0.00213906	1895.88	632.968	1895.88	632.967	3	14	1.1.1.2397.3	1	63.2484	5231.08	63.5919
6	51.27	51.27	69.36	56.84	49.75	sp|P02769|ALBU_BOVIN	Serum albumin OS=Bos taurus GN=ALB PE=1 SV=4			2	99	LGEYGFQNALIVR			0.00204007	1478.79	740.402	1478.79	740.401	2	17	1.1.1.2112.10	1	53.1815	2913.69	52.9868
6	51.27	51.27	69.36	56.84	49.75	sp|P02769|ALBU_BOVIN	Serum albumin OS=Bos taurus GN=ALB PE=1 SV=4			2	99	LVNELTEFAK			-0.000186375	1162.62	582.319	1162.62	582.319	2	12	1.1.1.1816.12	1	42.7487	3641.75	42.5518
6	51.27	51.27	69.36	56.84	49.75	sp|P02769|ALBU_BOVIN	Serum albumin OS=Bos taurus GN=ALB PE=1 SV=4			2	99	LVVSTQTALA			0.000393479	1001.58	501.795	1001.58	501.795	2	9	1.1.1.1704.6	1	38.7709	1311.46	39.0417
6	51.27	51.27	69.36	56.84	49.75	sp|P02769|ALBU_BOVIN	Serum albumin OS=Bos taurus GN=ALB PE=1 SV=4			2	99	MPCTEDYLSLILNR	Oxidation(M)@1; Methylthio(C)@3		-0.00781281	1728.78	577.268	1728.79	577.27	3	7	1.1.1.2603.5	1	70.5506	61.488	70.5758
6	51.27	51.27	69.36	56.84	49.75	sp|P02769|ALBU_BOVIN	Serum albumin OS=Bos taurus GN=ALB PE=1 SV=4			2	99	QTALVELLK	Gln->pyro-Glu@N-term		-0.000953888	996.585	499.3	996.586	499.3	2	11	1.1.1.2509.2	1	67.2037	702.505	67.0903
6	51.27	51.27	69.36	56.84	49.75	sp|P02769|ALBU_BOVIN	Serum albumin OS=Bos taurus GN=ALB PE=1 SV=4			2	99	RHPEYAVSVLLR		missed R-H@1	0.00108291	1438.81	480.609	1438.8	480.609	3	14	1.1.1.1764.5	1	40.898	133.289	40.9535
6	51.27	51.27	69.36	56.84	49.75	sp|P02769|ALBU_BOVIN	Serum albumin OS=Bos taurus GN=ALB PE=1 SV=4			2	99	RPCFSALTPDETYVPK	Methylthio(C)@3		0.00223393	1868.88	623.968	1868.88	623.967	3	15	1.1.1.1940.11	1	47.1056	2256.96	47.0528
6	51.27	51.27	69.36	56.84	49.75	sp|P02769|ALBU_BOVIN	Serum albumin OS=Bos taurus GN=ALB PE=1 SV=4			2	99	SHCIAEVEKDAIPENLPPLTADFAEDKDVCK	Methylthio(C)@3; Methylthio(C)@30	missed K-D@9; missed K-D@27	0.0066782	3488.6	873.158	3488.6	873.157	4	18	1.1.1.2400.16	1	63.3712	455.997	63.3814
6	51.27	51.27	69.36	56.84	49.75	sp|P02769|ALBU_BOVIN	Serum albumin OS=Bos taurus GN=ALB PE=1 SV=4			2	99	SLHTLFGDELCK	Methylthio(C)@11		-0.00174688	1407.65	470.224	1407.65	470.225	3	16	1.1.1.2127.2	1	53.7061	5841.74	53.9818
6	51.27	51.27	69.36	56.84	49.75	sp|P02769|ALBU_BOVIN	Serum albumin OS=Bos taurus GN=ALB PE=1 SV=4			2	99	TVMENFVAFVDK			-0.000513223	1398.68	700.35	1398.69	700.35	2	9	1.1.1.2310.9	1	60.1857	1555.44	59.8229
6	51.27	51.27	69.36	56.84	49.75	sp|P02769|ALBU_BOVIN	Serum albumin OS=Bos taurus GN=ALB PE=1 SV=4			2	99	YICDNQDTISSK	Methylthio(C)@3		0.00040141	1431.6	716.808	1431.6	716.808	2	11	1.1.1.1438.7	1	29.4178	208.746	29.2821
6	51.27	51.27	69.36	56.84	49.75	sp|P02769|ALBU_BOVIN	Serum albumin OS=Bos taurus GN=ALB PE=1 SV=4			2	99	YLYEIAR			-0.00128549	926.485	464.25	926.486	464.25	2	9	1.1.1.1481.7	1	30.911	611.181	30.8263
7	48.75	48.75	76.84	73.73	71.47	sp|P55252|HPLN1_BOVIN	Hyaluronan and proteoglycan link protein 1 OS=Bos taurus GN=HAPLN1 PE=2 SV=1			2	99	CDAGWLADGSVR	Methylthio(C)@1		-0.00143053	1294.54	648.278	1294.54	648.279	2	17	1.1.1.1818.16	1	42.8254	1565.98	42.6228
7	48.75	48.75	76.84	73.73	71.47	sp|P55252|HPLN1_BOVIN	Hyaluronan and proteoglycan link protein 1 OS=Bos taurus GN=HAPLN1 PE=2 SV=1			2	99	CEVIEGLEDDTAVVALDLQGVVFPYFPR	Methylthio(C)@1		-0.00364352	3139.52	1047.51	3139.52	1047.52	3	15	1.1.1.3211.7	1	92.0429	259.479	92.0581
7	48.75	48.75	76.84	73.73	71.47	sp|P55252|HPLN1_BOVIN	Hyaluronan and proteoglycan link protein 1 OS=Bos taurus GN=HAPLN1 PE=2 SV=1			2	99	CSPSEAAVR	Methylthio(C)@1		-0.000563863	964.41	483.212	964.411	483.213	2	11	1.1.1.1045.2	1	15.7831	380.753	15.6481
7	48.75	48.75	76.84	73.73	71.47	sp|P55252|HPLN1_BOVIN	Hyaluronan and proteoglycan link protein 1 OS=Bos taurus GN=HAPLN1 PE=2 SV=1			2	99	EPCGGQNTVPGVR	Methylthio(C)@3		-0.00079579	1358.61	680.31	1358.61	680.311	2	15	1.1.1.1392.10	1	27.7986	1325	27.6633
7	48.75	48.75	76.84	73.73	71.47	sp|P55252|HPLN1_BOVIN	Hyaluronan and proteoglycan link protein 1 OS=Bos taurus GN=HAPLN1 PE=2 SV=1			2	99	FVGFPDKK		missed K-K@7	-0.000592227	936.506	469.26	936.507	469.261	2	10	1.1.1.1274.4	1	23.6581	383.792	23.8269
7	48.75	48.75	76.84	73.73	71.47	sp|P55252|HPLN1_BOVIN	Hyaluronan and proteoglycan link protein 1 OS=Bos taurus GN=HAPLN1 PE=2 SV=1			2	99	FYYLIHPTK			0.00208252	1180.63	394.551	1180.63	394.55	3	10	1.1.1.1674.3	1	37.7088	501.075	38.0518
7	48.75	48.75	76.84	73.73	71.47	sp|P55252|HPLN1_BOVIN	Hyaluronan and proteoglycan link protein 1 OS=Bos taurus GN=HAPLN1 PE=2 SV=1			2	99	FYYLIHPTKLTYDEAVQACLNDGAQIAK	Methylthio(C)@19	missed K-L@9	-0.00502264	3230.57	808.65	3230.58	808.652	4	15	1.1.1.2634.5	1	71.6508	178.808	71.6734
7	48.75	48.75	76.84	73.73	71.47	sp|P55252|HPLN1_BOVIN	Hyaluronan and proteoglycan link protein 1 OS=Bos taurus GN=HAPLN1 PE=2 SV=1			2	99	GGSDNDASLVITDLTLEDYGR			-0.000561722	2210.03	737.685	2210.03	737.685	3	16	1.1.1.2361.12	1	61.9945	2171.19	61.9055
7	48.75	48.75	76.84	73.73	71.47	sp|P55252|HPLN1_BOVIN	Hyaluronan and proteoglycan link protein 1 OS=Bos taurus GN=HAPLN1 PE=2 SV=1			2	99	HKLYGVYCFR	Methylthio(C)@8	missed K-L@2	0.00182607	1330.63	444.552	1330.63	444.551	3	12	1.1.1.1760.3	1	40.7488	670.563	40.7053
7	48.75	48.75	76.84	73.73	71.47	sp|P55252|HPLN1_BOVIN	Hyaluronan and proteoglycan link protein 1 OS=Bos taurus GN=HAPLN1 PE=2 SV=1			2	99	LGRYNLNFHEAQQACLDQDAVIASFDQLYDAWR	Methylthio(C)@15	missed R-Y@3	0.00504533	3915.81	979.961	3915.81	979.96	4	24	1.1.1.2976.7	1	83.7646	552.696	83.738
7	48.75	48.75	76.84	73.73	71.47	sp|P55252|HPLN1_BOVIN	Hyaluronan and proteoglycan link protein 1 OS=Bos taurus GN=HAPLN1 PE=2 SV=1			2	99	LLVEAEQAK			-0.000558848	999.559	500.787	999.56	500.787	2	13	1.1.1.1094.4	1	17.438	571.996	17.5899
7	48.75	48.75	76.84	73.73	71.47	sp|P55252|HPLN1_BOVIN	Hyaluronan and proteoglycan link protein 1 OS=Bos taurus GN=HAPLN1 PE=2 SV=1			2	99	LTSDYLK			-0.00018967	838.443	420.229	838.444	420.229	2	8	1.1.1.1184.3	1	20.4967	270.355	20.5194
7	48.75	48.75	76.84	73.73	71.47	sp|P55252|HPLN1_BOVIN	Hyaluronan and proteoglycan link protein 1 OS=Bos taurus GN=HAPLN1 PE=2 SV=1			2	99	LTSDYLKEVDVFVSMGYHK		missed K-E@7	0.00210757	2230.1	558.532	2230.1	558.532	4	12	1.1.1.2409.8	1	63.6759	163.485	63.6622
7	48.75	48.75	76.84	73.73	71.47	sp|P55252|HPLN1_BOVIN	Hyaluronan and proteoglycan link protein 1 OS=Bos taurus GN=HAPLN1 PE=2 SV=1			2	99	LTYDEAVQACLNDGAQIAK	Methylthio(C)@10		0.00223932	2067.96	690.328	2067.96	690.327	3	17	1.1.1.2480.8	1	66.1795	1662.76	66.0943
7	48.75	48.75	76.84	73.73	71.47	sp|P55252|HPLN1_BOVIN	Hyaluronan and proteoglycan link protein 1 OS=Bos taurus GN=HAPLN1 PE=2 SV=1			2	99	LYGVYCFR	Cys->Dha(C)@6		0.000102869	985.502	493.758	985.502	493.758	2	11	1.1.1.1897.8	1	45.5861	560.898	45.3979
7	48.75	48.75	76.84	73.73	71.47	sp|P55252|HPLN1_BOVIN	Hyaluronan and proteoglycan link protein 1 OS=Bos taurus GN=HAPLN1 PE=2 SV=1			2	99	SGLDWCNAGWLSDGSVQYPITKPR	Methylthio(C)@6		0.00231159	2695.25	899.426	2695.25	899.425	3	12	1.1.1.2572.16	1	69.4632	2480.74	69.0831
7	48.75	48.75	76.84	73.73	71.47	sp|P55252|HPLN1_BOVIN	Hyaluronan and proteoglycan link protein 1 OS=Bos taurus GN=HAPLN1 PE=2 SV=1			2	99	SGLDWCNAGWLSDGSVQYPITKPREPCGGQNTVPGVR	Methylthio(C)@6; Methylthio(C)@27	missed R-E@24	0.000821828	4035.85	1009.97	4035.85	1009.97	4	13	1.1.1.2551.10	1	68.7096	145.196	68.7273
7	48.75	48.75	76.84	73.73	71.47	sp|P55252|HPLN1_BOVIN	Hyaluronan and proteoglycan link protein 1 OS=Bos taurus GN=HAPLN1 PE=2 SV=1			2	99	VFLKGGSDNDASLVITDLTLEDYGR		missed K-G@4	0.0136755	2697.36	900.128	2697.35	900.124	3	17	1.1.1.2437.17	1	64.6793	401.834	64.9019
7	48.75	48.75	76.84	73.73	71.47	sp|P55252|HPLN1_BOVIN	Hyaluronan and proteoglycan link protein 1 OS=Bos taurus GN=HAPLN1 PE=2 SV=1			2	99	VGQIFAAWK	Delta:H(4)C(2)(K)@9		0.00119997	1046.59	524.303	1046.59	524.303	2	8	1.1.1.2201.2	1	56.3333	86.8114	56.3623
7	48.75	48.75	76.84	73.73	71.47	sp|P55252|HPLN1_BOVIN	Hyaluronan and proteoglycan link protein 1 OS=Bos taurus GN=HAPLN1 PE=2 SV=1			2	99	VIHIQAENGPR	Deamidated(N)@8		-0.00249287	1233.64	412.222	1233.65	412.223	3	13	1.1.1.1084.2	1	17.1027	88.3696	17.2038
7	48.75	48.75	76.84	73.73	71.47	sp|P55252|HPLN1_BOVIN	Hyaluronan and proteoglycan link protein 1 OS=Bos taurus GN=HAPLN1 PE=2 SV=1			2	99	YDVFCFTSNFNGR	Methylthio(C)@5; Deamidated(N)@11		0.000600665	1615.64	808.829	1615.64	808.829	2	12	1.1.1.2382.18	1	62.7381	474.844	62.9595
7	48.75	48.75	76.84	73.73	71.47	sp|P55252|HPLN1_BOVIN	Hyaluronan and proteoglycan link protein 1 OS=Bos taurus GN=HAPLN1 PE=2 SV=1			2	99	YKCEVIEGLEDDTAVVALDLQGVVFPYFPR	Methylthio(C)@3	missed K-C@2	0.00418904	3430.69	1144.57	3430.68	1144.57	3	14	1.1.1.3166.9	1	90.4618	567.472	90.6078
7	48.75	48.75	76.84	73.73	71.47	sp|P55252|HPLN1_BOVIN	Hyaluronan and proteoglycan link protein 1 OS=Bos taurus GN=HAPLN1 PE=2 SV=1			2	99	YNLNFHEAQQACLDQDAVIASFDQLYDAWR	Methylthio(C)@12		0.000445812	3589.6	898.408	3589.6	898.408	4	18	1.1.1.3030.6	1	85.6733	3499.32	85.3007
7	48.75	48.75	76.84	73.73	71.47	sp|P55252|HPLN1_BOVIN	Hyaluronan and proteoglycan link protein 1 OS=Bos taurus GN=HAPLN1 PE=2 SV=1			1.85387	99	FVGFPDK			-0.00172164	808.41	405.212	808.412	405.213	2	7	1.1.1.1489.2	1	31.1849	393.261	31.0717
7	48.75	48.75	76.84	73.73	71.47	sp|P55252|HPLN1_BOVIN	Hyaluronan and proteoglycan link protein 1 OS=Bos taurus GN=HAPLN1 PE=2 SV=1			0.244125	99	DASLVITDLTLEDYGR		cleaved N-D@N-term	0.000671537	1779.89	890.952	1779.89	890.952	2	12	1.1.1.2390.15	1	63.02	70.2574	63.0302
8	48.23	48.23	51.51	44.15	44.15	sp|P19879|MIME_BOVIN	Mimecan OS=Bos taurus GN=OGN PE=1 SV=2			2	99	DFADIPNLR			-0.00103342	1059.53	530.774	1059.53	530.775	2	11	1.1.1.1890.8	1	45.3412	10361.7	44.9759
8	48.23	48.23	51.51	44.15	44.15	sp|P19879|MIME_BOVIN	Mimecan OS=Bos taurus GN=OGN PE=1 SV=2			2	99	DFADIPNLRR		missed R-R@9	-0.000914375	1215.64	406.219	1215.64	406.219	3	7	1.1.1.1685.2	1	38.0937	216.89	38.0872
8	48.23	48.23	51.51	44.15	44.15	sp|P19879|MIME_BOVIN	Mimecan OS=Bos taurus GN=OGN PE=1 SV=2			2	99	ESAYLYAR			-0.000562269	971.471	486.743	971.471	486.743	2	8	1.1.1.1157.4	1	19.5508	144.902	19.8522
8	48.23	48.23	51.51	44.15	44.15	sp|P19879|MIME_BOVIN	Mimecan OS=Bos taurus GN=OGN PE=1 SV=2			2	99	HPNSFICLK	Methylthio(C)@7		-5.92159e-06	1103.53	552.77	1103.53	552.77	2	15	1.1.1.1689.9	1	38.2441	4021.07	38.4763
8	48.23	48.23	51.51	44.15	44.15	sp|P19879|MIME_BOVIN	Mimecan OS=Bos taurus GN=OGN PE=1 SV=2			2	99	IEEIRLEGNPVILGK		missed R-L@5	0.00043154	1678.96	560.661	1678.96	560.661	3	20	1.1.1.1996.10	1	49.0823	2033.86	49.0301
8	48.23	48.23	51.51	44.15	44.15	sp|P19879|MIME_BOVIN	Mimecan OS=Bos taurus GN=OGN PE=1 SV=2			2	99	IEEIRLEGNPVILGKHPNSFICLK	Methylthio(C)@22	missed R-L@5; missed K-H@15	0.0127583	2764.49	553.905	2764.48	553.903	5	10	1.1.1.2309.5	1	60.1508	126.128	60.3107
8	48.23	48.23	51.51	44.15	44.15	sp|P19879|MIME_BOVIN	Mimecan OS=Bos taurus GN=OGN PE=1 SV=2			2	99	KLHNLSFLYLDHNALESVPLNLPESLR		missed K-L@1	-0.00764657	3131.67	783.925	3131.68	783.926	4	20	1.1.1.2643.8	1	71.9705	2365.4	72.236
8	48.23	48.23	51.51	44.15	44.15	sp|P19879|MIME_BOVIN	Mimecan OS=Bos taurus GN=OGN PE=1 SV=2			2	99	KLTAKDFADIPNLR		missed K-L@1; missed K-D@5	-0.000316967	1600.89	534.638	1600.89	534.638	3	13	1.1.1.1810.8	1	42.5302	284.704	42.4452
8	48.23	48.23	51.51	44.15	44.15	sp|P19879|MIME_BOVIN	Mimecan OS=Bos taurus GN=OGN PE=1 SV=2			2	99	LDFTGNLIEDIEDGTFSK			-0.00699961	2012.95	1007.48	2012.96	1007.49	2	17	1.1.1.2789.11	1	77.1361	5314.27	77.4681
8	48.23	48.23	51.51	44.15	44.15	sp|P19879|MIME_BOVIN	Mimecan OS=Bos taurus GN=OGN PE=1 SV=2			2	99	LEGNPVILGK			2.29819e-05	1038.61	520.311	1038.61	520.311	2	15	1.1.1.1527.10	1	32.5345	4066.62	32.6599
8	48.23	48.23	51.51	44.15	44.15	sp|P19879|MIME_BOVIN	Mimecan OS=Bos taurus GN=OGN PE=1 SV=2			2	99	LEGNPVILGKHPNSFICLK	Methylthio(C)@17	missed K-H@10	0.00101485	2124.12	532.038	2124.12	532.038	4	18	1.1.1.2136.3	1	54.0245	2576.23	53.8058
8	48.23	48.23	51.51	44.15	44.15	sp|P19879|MIME_BOVIN	Mimecan OS=Bos taurus GN=OGN PE=1 SV=2			2	99	LHNLSFLYLDHNALESVPLNLPESLR			-0.0116491	3003.57	1002.2	3003.58	1002.2	3	17	1.1.1.2730.8	1	75.0577	1025.68	74.8242
8	48.23	48.23	51.51	44.15	44.15	sp|P19879|MIME_BOVIN	Mimecan OS=Bos taurus GN=OGN PE=1 SV=2			2	99	LPVLPPK			-0.00100953	762.499	382.257	762.5	382.257	2	10	1.1.1.1466.3	1	30.3788	1331.6	30.7216
8	48.23	48.23	51.51	44.15	44.15	sp|P19879|MIME_BOVIN	Mimecan OS=Bos taurus GN=OGN PE=1 SV=2			2	99	LPVLPPKLTLFNAK		missed K-L@7	-0.000877086	1549.96	517.66	1549.96	517.66	3	15	1.1.1.2337.2	1	61.1308	3112.87	61.4796
8	48.23	48.23	51.51	44.15	44.15	sp|P19879|MIME_BOVIN	Mimecan OS=Bos taurus GN=OGN PE=1 SV=2			2	99	LSFLYLDHNALESVPLNLPESLR		cleaved N-L@N-term	8.01237e-05	2639.4	880.806	2639.4	880.806	3	9	1.1.1.2810.10	1	77.87	160.225	77.854
8	48.23	48.23	51.51	44.15	44.15	sp|P19879|MIME_BOVIN	Mimecan OS=Bos taurus GN=OGN PE=1 SV=2			2	99	LSLLEELTLAENQLLK			-0.00812673	1826.03	609.685	1826.04	609.687	3	12	1.1.1.3189.2	1	91.2562	132.311	91.284
8	48.23	48.23	51.51	44.15	44.15	sp|P19879|MIME_BOVIN	Mimecan OS=Bos taurus GN=OGN PE=1 SV=2			2	99	LSLLEELTLAENQLLKLPV	Deamidated(N)@12	cleaved V-L@C-term; missed K-L@16	0.00310767	2136.23	713.085	2136.23	713.084	3	11	1.1.1.3099.2	1	88.0699	75.019	88.0615
8	48.23	48.23	51.51	44.15	44.15	sp|P19879|MIME_BOVIN	Mimecan OS=Bos taurus GN=OGN PE=1 SV=2			2	99	LSLLEELTLAENQLLKLPVLPPK		missed K-L@16	-0.000151577	2570.53	857.851	2570.53	857.851	3	21	1.1.1.3227.4	1	92.5778	430.01	92.5256
8	48.23	48.23	51.51	44.15	44.15	sp|P19879|MIME_BOVIN	Mimecan OS=Bos taurus GN=OGN PE=1 SV=2			2	99	LSLLEELTLAENQLLKLPVLPPKLTLFNAK		missed K-L@16; missed K-L@23	0.00643736	3358	840.506	3357.99	840.505	4	20	1.1.1.3230.4	1	92.6844	4704.14	92.7392
8	48.23	48.23	51.51	44.15	44.15	sp|P19879|MIME_BOVIN	Mimecan OS=Bos taurus GN=OGN PE=1 SV=2			2	99	LTAKDFADIPNLR		missed K-D@4	0.000962147	1472.8	491.94	1472.8	491.94	3	17	1.1.1.1940.4	1	47.0968	1461.15	47.1233
8	48.23	48.23	51.51	44.15	44.15	sp|P19879|MIME_BOVIN	Mimecan OS=Bos taurus GN=OGN PE=1 SV=2			2	99	RLDFTGNLIEDIEDGTFSK		missed R-L@1	0.0047285	2169.06	724.029	2169.06	724.027	3	16	1.1.1.2365.10	1	62.1321	108.659	62.0811
8	48.23	48.23	51.51	44.15	44.15	sp|P19879|MIME_BOVIN	Mimecan OS=Bos taurus GN=OGN PE=1 SV=2			2	99	RLPIGSYI		missed R-L@1	0.000569662	917.534	459.774	917.533	459.774	2	9	1.1.1.1986.4	1	48.7188	525.394	48.5674
8	48.23	48.23	51.51	44.15	44.15	sp|P19879|MIME_BOVIN	Mimecan OS=Bos taurus GN=OGN PE=1 SV=2			1.72125	99	DRIEEIRLEGNPVILGK		missed R-I@2; missed R-L@7	0.00787296	1950.1	488.532	1950.09	488.53	4	10	1.1.1.1944.4	1	47.2389	253.105	47.1938
8	48.23	48.23	51.51	44.15	44.15	sp|P19879|MIME_BOVIN	Mimecan OS=Bos taurus GN=OGN PE=1 SV=2			1.49485	99	LTLFNAK	Deamidated(N)@5		0.001578	806.455	404.235	806.454	404.234	2	8	1.1.1.1666.3	1	37.4253	396.767	37.0632
8	48.23	48.23	51.51	44.15	44.15	sp|P19879|MIME_BOVIN	Mimecan OS=Bos taurus GN=OGN PE=1 SV=2			0.420216	96.91	SFICLK	Methylthio(C)@4	cleaved N-S@N-term	-0.000685144	755.37	378.692	755.371	378.693	2	7	1.1.1.1860.2	1	44.2811	842.885	44.4488
9	47.62	47.63	15	9.494	8.222	sp|P81282|CSPG2_BOVIN	Versican core protein OS=Bos taurus GN=VCAN PE=1 SV=2			2	99	AATSRYTLNFEMAQK		missed R-Y@5	9.59336e-05	1729.85	577.623	1729.85	577.622	3	15	1.1.1.1649.13	1	36.8376	321.96	36.9212
9	47.62	47.63	15	9.494	8.222	sp|P81282|CSPG2_BOVIN	Versican core protein OS=Bos taurus GN=VCAN PE=1 SV=2			2	99	ACVDIGAVIATPEQLHAAYEDGFEQCDAGWLSDQTVR	Methylthio(C)@2; Methylthio(C)@26		0.00301541	4069.8	814.967	4069.8	814.966	5	19	1.1.1.2895.5	1	80.8677	1180.68	80.7462
9	47.62	47.63	15	9.494	8.222	sp|P81282|CSPG2_BOVIN	Versican core protein OS=Bos taurus GN=VCAN PE=1 SV=2			2	99	APHETYDVYCYVDHLDGDVFHITAPNK	Methylthio(C)@10		0.006542	3164.41	792.109	3164.4	792.107	4	12	1.1.1.2421.17	1	64.1101	708.998	63.9434
9	47.62	47.63	15	9.494	8.222	sp|P81282|CSPG2_BOVIN	Versican core protein OS=Bos taurus GN=VCAN PE=1 SV=2			2	99	APHETYDVYCYVDHLDGDVFHITAPNKFTFEEAGEECK	Methylthio(C)@10; Methylthio(C)@37	missed K-F@27	-0.000358166	4480.91	897.188	4480.91	897.188	5	17	1.1.1.2585.15	1	69.9239	2048.57	70.1498
9	47.62	47.63	15	9.494	8.222	sp|P81282|CSPG2_BOVIN	Versican core protein OS=Bos taurus GN=VCAN PE=1 SV=2			2	99	APHETYDVYCYVDHLDGDVFHITAPNKFTFEEAGEECKTQDAR	Methylthio(C)@10; Methylthio(C)@37	missed K-F@27; missed K-T@38	0.0039047	5052.18	843.038	5052.18	843.037	6	11	1.1.1.2525.14	1	67.7894	388.619	68.0155
9	47.62	47.63	15	9.494	8.222	sp|P81282|CSPG2_BOVIN	Versican core protein OS=Bos taurus GN=VCAN PE=1 SV=2			2	99	AQCGGGLLGVR	Cys->Dha(C)@3		-0.00234731	995.549	498.782	995.551	498.783	2	11	1.1.1.1454.5	1	29.974	292.995	30.301
9	47.62	47.63	15	9.494	8.222	sp|P81282|CSPG2_BOVIN	Versican core protein OS=Bos taurus GN=VCAN PE=1 SV=2			2	99	CDVMYGIEDTQDTVSLTVEGVVFHYR	Methylthio(C)@1		0.00257064	3021.36	1008.13	3021.36	1008.13	3	18	1.1.1.2931.4	1	82.1587	1020.87	81.992
9	47.62	47.63	15	9.494	8.222	sp|P81282|CSPG2_BOVIN	Versican core protein OS=Bos taurus GN=VCAN PE=1 SV=2			2	99	CDYGWLLDASVR	Methylthio(C)@1		-0.00211966	1442.63	722.322	1442.63	722.323	2	11	1.1.1.2509.7	1	67.2099	275.695	67.375
9	47.62	47.63	15	9.494	8.222	sp|P81282|CSPG2_BOVIN	Versican core protein OS=Bos taurus GN=VCAN PE=1 SV=2			2	99	DLKETTVLVAQNGNIK	Deamidated(N)@12	missed K-E@3	0.00305646	1742.94	581.989	1742.94	581.988	3	15	1.1.1.1642.9	1	36.5878	264.837	36.6383
9	47.62	47.63	15	9.494	8.222	sp|P81282|CSPG2_BOVIN	Versican core protein OS=Bos taurus GN=VCAN PE=1 SV=2			2	99	EGCYGDMMGK	Methylthio(C)@3; Oxidation(M)@7		-0.000596784	1151.38	576.695	1151.38	576.695	2	10	1.1.1.1327.5	1	25.5107	57.1436	25.5865
9	47.62	47.63	15	9.494	8.222	sp|P81282|CSPG2_BOVIN	Versican core protein OS=Bos taurus GN=VCAN PE=1 SV=2			2	99	ETTVLVAQNGNIK	Deamidated(N)@9		0.000363396	1386.74	694.375	1386.74	694.375	2	15	1.1.1.1433.9	1	29.2379	437.394	29.2116
9	47.62	47.63	15	9.494	8.222	sp|P81282|CSPG2_BOVIN	Versican core protein OS=Bos taurus GN=VCAN PE=1 SV=2			2	99	FDAYCFKPK	Methylthio(C)@5		-0.00023495	1163.51	582.764	1163.51	582.764	2	10	1.1.1.1658.6	1	37.1491	467.106	37.4154
9	47.62	47.63	15	9.494	8.222	sp|P81282|CSPG2_BOVIN	Versican core protein OS=Bos taurus GN=VCAN PE=1 SV=2			2	99	FHPDINVYIIEVR			-0.00625299	1613.85	538.957	1613.86	538.959	3	9	1.1.1.2274.2	1	58.9112	58.2521	58.8693
9	47.62	47.63	15	9.494	8.222	sp|P81282|CSPG2_BOVIN	Versican core protein OS=Bos taurus GN=VCAN PE=1 SV=2			2	99	FTFEEAGEECK	Methylthio(C)@10		0.00106535	1334.52	668.266	1334.52	668.265	2	12	1.1.1.1738.10	1	39.9937	262.061	39.7857
9	47.62	47.63	15	9.494	8.222	sp|P81282|CSPG2_BOVIN	Versican core protein OS=Bos taurus GN=VCAN PE=1 SV=2			2	99	FTFEEAGEECKTQDAR	Methylthio(C)@10	missed K-T@11	0.000754373	1905.79	636.27	1905.79	636.27	3	14	1.1.1.1650.8	1	36.8768	43.7334	36.8503
9	47.62	47.63	15	9.494	8.222	sp|P81282|CSPG2_BOVIN	Versican core protein OS=Bos taurus GN=VCAN PE=1 SV=2			2	99	IELDKTGKDLKETTVLVAQNGNIK	Deamidated(N)@20	missed K-T@5; missed K-D@8; missed K-E@11	0.00297578	2627.44	657.868	2627.44	657.867	4	13	1.1.1.1761.6	1	40.8018	85.3324	40.812
9	47.62	47.63	15	9.494	8.222	sp|P81282|CSPG2_BOVIN	Versican core protein OS=Bos taurus GN=VCAN PE=1 SV=2			2	99	ITCLNPSAYQR	Methylthio(C)@3		-0.000543646	1310.61	656.313	1310.61	656.313	2	16	1.1.1.1717.10	1	39.2465	2225.64	39.2542
9	47.62	47.63	15	9.494	8.222	sp|P81282|CSPG2_BOVIN	Versican core protein OS=Bos taurus GN=VCAN PE=1 SV=2			2	99	LATVGELQAAWR			-0.00158281	1313.71	657.861	1313.71	657.862	2	21	1.1.1.1963.5	1	47.926	26680.9	48.0406
9	47.62	47.63	15	9.494	8.222	sp|P81282|CSPG2_BOVIN	Versican core protein OS=Bos taurus GN=VCAN PE=1 SV=2			2	99	LLASDAGR			-0.000877164	801.434	401.724	801.434	401.725	2	11	1.1.1.890.2	1	10.6744	232.549	10.6796
9	47.62	47.63	15	9.494	8.222	sp|P81282|CSPG2_BOVIN	Versican core protein OS=Bos taurus GN=VCAN PE=1 SV=2			2	99	VSVPTHPEDVGDASLTMVK			0.0013478	1980.98	661.335	1980.98	661.335	3	23	1.1.1.1792.5	1	41.891	2334.85	41.9825
9	47.62	47.63	15	9.494	8.222	sp|P81282|CSPG2_BOVIN	Versican core protein OS=Bos taurus GN=VCAN PE=1 SV=2			2	99	YEINSLIR			0.000172295	1006.54	504.28	1006.54	504.28	2	13	1.1.1.1732.3	1	39.7605	3276.99	39.9633
9	47.62	47.63	15	9.494	8.222	sp|P81282|CSPG2_BOVIN	Versican core protein OS=Bos taurus GN=VCAN PE=1 SV=2			2	99	YTLNFEMAQK			0.000708134	1243.59	622.803	1243.59	622.803	2	10	1.1.1.1771.6	1	41.1483	70.9266	41.0949
9	47.62	47.63	15	9.494	8.222	sp|P81282|CSPG2_BOVIN	Versican core protein OS=Bos taurus GN=VCAN PE=1 SV=2			1.67778	99	FDAYCFK	Methylthio(C)@5	cleaved K-P@C-term	-0.000881907	938.366	470.19	938.367	470.191	2	9	1.1.1.1834.4	1	43.3722	387.203	43.2898
9	47.62	47.63	15	9.494	8.222	sp|P81282|CSPG2_BOVIN	Versican core protein OS=Bos taurus GN=VCAN PE=1 SV=2			0.551294	99	LQGAHLTSILSHEEQMFVNR			-0.00131039	2309.16	578.297	2309.16	578.297	4	11	1.1.1.2181.9	1	55.6306	214.491	55.473
10	45.34	45.34	67.04	65.65	62.33	sp|Q27972|CHAD_BOVIN	Chondroadherin OS=Bos taurus GN=CHAD PE=1 SV=1			2	99	AGAFDDLTELTYLYLDHNK			-0.00513871	2198.05	733.69	2198.05	733.692	3	22	1.1.1.2709.4	1	74.3015	7495.31	74.186
10	45.34	45.34	67.04	65.65	62.33	sp|Q27972|CHAD_BOVIN	Chondroadherin OS=Bos taurus GN=CHAD PE=1 SV=1			2	99	AGAFDDLTELTYLYLDHNKVTELPR		missed K-V@19	-0.0100917	2893.44	724.367	2893.45	724.37	4	16	1.1.1.2769.3	1	76.4202	2751.83	76.0624
10	45.34	45.34	67.04	65.65	62.33	sp|Q27972|CHAD_BOVIN	Chondroadherin OS=Bos taurus GN=CHAD PE=1 SV=1			2	99	AMPNLVSLHLQHCQIR	Methylthio(C)@13		-0.00088992	1904.95	477.245	1904.95	477.246	4	13	1.1.1.2157.3	1	54.7692	607.963	54.7259
10	45.34	45.34	67.04	65.65	62.33	sp|Q27972|CHAD_BOVIN	Chondroadherin OS=Bos taurus GN=CHAD PE=1 SV=1			2	99	CTCQLR	Methylthio(C)@1; Methylthio(C)@3		-0.00142785	814.294	408.154	814.296	408.155	2	7	1.1.1.1447.2	1	29.7098	322.606	30.0194
10	45.34	45.34	67.04	65.65	62.33	sp|Q27972|CHAD_BOVIN	Chondroadherin OS=Bos taurus GN=CHAD PE=1 SV=1			2	99	FPFDSLETLTLTNNPWK		cleaved N-F@N-term	9.11312e-05	2022.01	1012.01	2022.01	1012.01	2	9	1.1.1.2756.11	1	75.977	117.843	75.9571
10	45.34	45.34	67.04	65.65	62.33	sp|Q27972|CHAD_BOVIN	Chondroadherin OS=Bos taurus GN=CHAD PE=1 SV=1			2	99	FSDGAFLGVTTLK			-0.00139752	1354.71	678.363	1354.71	678.364	2	16	1.1.1.2163.11	1	54.9949	936.049	54.6193
10	45.34	45.34	67.04	65.65	62.33	sp|Q27972|CHAD_BOVIN	Chondroadherin OS=Bos taurus GN=CHAD PE=1 SV=1			2	99	FYLDRNQLSSYPSAALSK		missed R-N@5	-0.00360984	2059.03	687.352	2059.04	687.353	3	14	1.1.1.1915.9	1	46.2299	1165.37	45.8523
10	45.34	45.34	67.04	65.65	62.33	sp|Q27972|CHAD_BOVIN	Chondroadherin OS=Bos taurus GN=CHAD PE=1 SV=1			2	99	GLLSPLVNLF		cleaved F-I@C-term	-0.00131364	1071.63	536.823	1071.63	536.824	2	9	1.1.1.3080.2	1	87.4045	62.0036	87.4285
10	45.34	45.34	67.04	65.65	62.33	sp|Q27972|CHAD_BOVIN	Chondroadherin OS=Bos taurus GN=CHAD PE=1 SV=1			2	99	GLLSPLVNLFILQLNNNK			0.000863127	2009.17	1005.59	2009.17	1005.59	2	22	1.1.1.3159.9	1	90.2063	8853.44	90.3619
10	45.34	45.34	67.04	65.65	62.33	sp|Q27972|CHAD_BOVIN	Chondroadherin OS=Bos taurus GN=CHAD PE=1 SV=1			2	99	GLLSPLVNLFILQLNNNKIR		missed K-I@18	-0.00486396	2278.35	760.457	2278.35	760.458	3	14	1.1.1.3171.3	1	90.6179	292.085	90.2564
10	45.34	45.34	67.04	65.65	62.33	sp|Q27972|CHAD_BOVIN	Chondroadherin OS=Bos taurus GN=CHAD PE=1 SV=1			2	99	LHQLPSNFPFDSLETLTLTNNPWK			-0.0118304	2811.41	938.144	2811.42	938.148	3	14	1.1.1.2890.5	1	80.7004	123.092	80.7105
10	45.34	45.34	67.04	65.65	62.33	sp|Q27972|CHAD_BOVIN	Chondroadherin OS=Bos taurus GN=CHAD PE=1 SV=1			2	99	LLNLQR			-2.40714e-05	755.465	378.74	755.465	378.74	2	9	1.1.1.1356.2	1	26.5086	4689.45	26.2194
10	45.34	45.34	67.04	65.65	62.33	sp|Q27972|CHAD_BOVIN	Chondroadherin OS=Bos taurus GN=CHAD PE=1 SV=1			2	99	NNFPVLATNSFR	Didehydro(T)@8		0.00161276	1376.69	689.35	1376.68	689.349	2	10	1.1.1.2072.14	1	51.776	247.213	51.6849
10	45.34	45.34	67.04	65.65	62.33	sp|Q27972|CHAD_BOVIN	Chondroadherin OS=Bos taurus GN=CHAD PE=1 SV=1			2	99	NQLSSYPSAALSK			-0.00122672	1364.69	683.354	1364.69	683.354	2	10	1.1.1.1399.10	1	28.0411	324.824	27.874
10	45.34	45.34	67.04	65.65	62.33	sp|Q27972|CHAD_BOVIN	Chondroadherin OS=Bos taurus GN=CHAD PE=1 SV=1			2	99	QLIYLYLSHNDIR	Gln->pyro-Glu@N-term		-0.00186027	1629.85	815.932	1629.85	815.933	2	15	1.1.1.2568.12	1	69.3158	687.897	69.3323
10	45.34	45.34	67.04	65.65	62.33	sp|Q27972|CHAD_BOVIN	Chondroadherin OS=Bos taurus GN=CHAD PE=1 SV=1			2	99	SGAFQGAK			-0.000147104	764.382	383.198	764.382	383.198	2	12	1.1.1.534.2	1	4.1107	153.338	4.1159
10	45.34	45.34	67.04	65.65	62.33	sp|Q27972|CHAD_BOVIN	Chondroadherin OS=Bos taurus GN=CHAD PE=1 SV=1			2	99	SIPDNAFQSFGR			0.000413669	1337.64	669.826	1337.64	669.826	2	13	1.1.1.1784.9	1	41.6116	10504.7	41.45
10	45.34	45.34	67.04	65.65	62.33	sp|Q27972|CHAD_BOVIN	Chondroadherin OS=Bos taurus GN=CHAD PE=1 SV=1			2	99	SLSSLQPGALDDVENLAK		cleaved N-S@N-term	-0.00164189	1855.95	928.983	1855.95	928.984	2	16	1.1.1.2192.19	1	56.0344	660.806	55.9357
10	45.34	45.34	67.04	65.65	62.33	sp|Q27972|CHAD_BOVIN	Chondroadherin OS=Bos taurus GN=CHAD PE=1 SV=1			2	99	TSRPDATCASPAK	Methylthio(C)@8		-0.000258151	1349.61	450.876	1349.61	450.876	3	12	1.1.1.963.4	1	12.957	254.843	13.2231
10	45.34	45.34	67.04	65.65	62.33	sp|Q27972|CHAD_BOVIN	Chondroadherin OS=Bos taurus GN=CHAD PE=1 SV=1			2	99	WLYLSENSLSSLQPGALDDVENLAK			-0.0120437	2761.37	921.464	2761.38	921.468	3	23	1.1.1.2736.8	1	75.2659	13070.3	75.3924
10	45.34	45.34	67.04	65.65	62.33	sp|Q27972|CHAD_BOVIN	Chondroadherin OS=Bos taurus GN=CHAD PE=1 SV=1			2	99	YLETLWLDNTNLEK			-0.00750864	1750.87	876.442	1750.88	876.446	2	16	1.1.1.2310.16	1	60.1957	723.122	60.1014
10	45.34	45.34	67.04	65.65	62.33	sp|Q27972|CHAD_BOVIN	Chondroadherin OS=Bos taurus GN=CHAD PE=1 SV=1			2	99	YLETLWLDNTNLEKFSDGAFLGVTTLK		missed K-F@14	0.00232782	3087.58	1030.2	3087.58	1030.2	3	17	1.1.1.2936.3	1	82.3432	426.656	82.6335
10	45.34	45.34	67.04	65.65	62.33	sp|Q27972|CHAD_BOVIN	Chondroadherin OS=Bos taurus GN=CHAD PE=1 SV=1			0.826814	93.79	DTDAFR			-0.00103365	723.318	362.666	723.319	362.667	2	9	1.1.1.750.2	1	7.6298	143.174	7.716
11	43.98	43.98	74.02	70.08	55.91	sp|Q9GKN8|PRELP_BOVIN	Prolargin OS=Bos taurus GN=PRELP PE=2 SV=1			2	99	ECYCPPDFPSALYCDSR	Cys->Dha(C)@2; Dioxidation(C)@4; Methylthio(C)@14		-0.0186913	2008.75	1005.38	2008.76	1005.39	2	20	1.1.1.2306.7	1	60.0613	3240.47	59.9274
11	43.98	43.98	74.02	70.08	55.91	sp|Q9GKN8|PRELP_BOVIN	Prolargin OS=Bos taurus GN=PRELP PE=2 SV=1			2	99	GFPNLAFIR			-0.00386526	1033.57	517.791	1033.57	517.793	2	8	1.1.1.2301.4	1	59.8699	533.028	59.718
11	43.98	43.98	74.02	70.08	55.91	sp|Q9GKN8|PRELP_BOVIN	Prolargin OS=Bos taurus GN=PRELP PE=2 SV=1			2	99	GNYLKPPIPLDLMMCFR	Methylthio(C)@15	cleaved D-G@N-term	0.00410865	2053.01	685.343	2053	685.341	3	14	1.1.1.3014.6	1	85.1034	104.251	85.1591
11	43.98	43.98	74.02	70.08	55.91	sp|Q9GKN8|PRELP_BOVIN	Prolargin OS=Bos taurus GN=PRELP PE=2 SV=1			2	99	IEAIPSGYFK			0.000406268	1123.59	562.803	1123.59	562.803	2	12	1.1.1.1795.4	1	41.999	2928.83	41.6268
11	43.98	43.98	74.02	70.08	55.91	sp|Q9GKN8|PRELP_BOVIN	Prolargin OS=Bos taurus GN=PRELP PE=2 SV=1			2	99	IHYLYLQNNFITELPVESFK			-0.0173912	2467.26	823.428	2467.28	823.434	3	14	1.1.1.2722.8	1	74.7759	59.4976	74.7531
11	43.98	43.98	74.02	70.08	55.91	sp|Q9GKN8|PRELP_BOVIN	Prolargin OS=Bos taurus GN=PRELP PE=2 SV=1			2	99	ISSVPAISSR			-0.00126836	1015.56	508.79	1015.57	508.79	2	11	1.1.1.1254.6	1	22.9683	251.607	22.9434
11	43.98	43.98	74.02	70.08	55.91	sp|Q9GKN8|PRELP_BOVIN	Prolargin OS=Bos taurus GN=PRELP PE=2 SV=1			2	99	LDGNYLKPPIPLDLMMCFR	Cys->Dha(C)@17		-0.00384223	2201.13	734.719	2201.14	734.72	3	16	1.1.1.2948.2	1	82.7488	107.027	82.7409
11	43.98	43.98	74.02	70.08	55.91	sp|Q9GKN8|PRELP_BOVIN	Prolargin OS=Bos taurus GN=PRELP PE=2 SV=1			2	99	LEHLYLNNNSIEK			8.87257e-05	1585.81	529.611	1585.81	529.611	3	14	1.1.1.1501.7	1	31.6216	292.434	31.6368
11	43.98	43.98	74.02	70.08	55.91	sp|Q9GKN8|PRELP_BOVIN	Prolargin OS=Bos taurus GN=PRELP PE=2 SV=1			2	99	LENLLLLDLQHNK			-0.00397092	1561.88	521.634	1561.88	521.635	3	17	1.1.1.2318.3	1	60.4581	260.959	60.4508
11	43.98	43.98	74.02	70.08	55.91	sp|Q9GKN8|PRELP_BOVIN	Prolargin OS=Bos taurus GN=PRELP PE=2 SV=1			2	99	LENLLLLDLQHNKLSDGVFKPDTFQGLK		missed K-L@13	0.00250013	3194.74	639.955	3194.73	639.954	5	15	1.1.1.2589.3	1	70.051	1956.07	69.83
11	43.98	43.98	74.02	70.08	55.91	sp|Q9GKN8|PRELP_BOVIN	Prolargin OS=Bos taurus GN=PRELP PE=2 SV=1			2	99	LNYNQLSDR			-0.000545634	1121.55	561.78	1121.55	561.781	2	12	1.1.1.1244.3	1	22.6131	618.324	22.9434
11	43.98	43.98	74.02	70.08	55.91	sp|Q9GKN8|PRELP_BOVIN	Prolargin OS=Bos taurus GN=PRELP PE=2 SV=1			2	99	LPSLVFLYLEK	Methylthio(K)@11		-0.00220608	1366.75	684.385	1366.76	684.386	2	10	1.1.1.2770.3	1	76.4579	213.026	76.3777
11	43.98	43.98	74.02	70.08	55.91	sp|Q9GKN8|PRELP_BOVIN	Prolargin OS=Bos taurus GN=PRELP PE=2 SV=1			2	99	LSDGVFKPDTFQGLK			0.00100568	1650.86	551.295	1650.86	551.294	3	19	1.1.1.1898.7	1	45.6335	889.54	45.2571
11	43.98	43.98	74.02	70.08	55.91	sp|Q9GKN8|PRELP_BOVIN	Prolargin OS=Bos taurus GN=PRELP PE=2 SV=1			2	99	LSQNQISR			-0.00104595	944.503	473.259	944.504	473.259	2	10	1.1.1.797.3	1	8.3818	244.476	8.5526
11	43.98	43.98	74.02	70.08	55.91	sp|Q9GKN8|PRELP_BOVIN	Prolargin OS=Bos taurus GN=PRELP PE=2 SV=1			2	99	NLMQLNLAHNTLR	Oxidation(M)@3		-0.000451012	1552.81	518.612	1552.81	518.612	3	10	1.1.1.1652.13	1	36.9415	170.347	36.9922
11	43.98	43.98	74.02	70.08	55.91	sp|Q9GKN8|PRELP_BOVIN	Prolargin OS=Bos taurus GN=PRELP PE=2 SV=1			2	99	NQLEEVPAALPR			-7.77605e-05	1335.71	668.865	1335.71	668.865	2	15	1.1.1.1725.6	1	39.5322	2721.9	39.1476
11	43.98	43.98	74.02	70.08	55.91	sp|Q9GKN8|PRELP_BOVIN	Prolargin OS=Bos taurus GN=PRELP PE=2 SV=1			2	99	VLEKLPSLVFLYLEK	Methylthio(K)@15	missed K-L@4	-0.000113199	1836.05	613.023	1836.05	613.023	3	9	1.1.1.2789.2	1	77.1198	270.915	77.2905
11	43.98	43.98	74.02	70.08	55.91	sp|Q9GKN8|PRELP_BOVIN	Prolargin OS=Bos taurus GN=PRELP PE=2 SV=1			2	99	VPSAIHQLYLDSNR			0.000923128	1611.84	538.287	1611.84	538.286	3	12	1.1.1.1652.16	1	36.9452	699.784	37.0632
11	43.98	43.98	74.02	70.08	55.91	sp|Q9GKN8|PRELP_BOVIN	Prolargin OS=Bos taurus GN=PRELP PE=2 SV=1			2	99	WINLDNNR	Deamidated(N)@6		0.00011437	1044.5	523.257	1044.5	523.257	2	10	1.1.1.1530.5	1	32.6347	416.994	32.6599
11	43.98	43.98	74.02	70.08	55.91	sp|Q9GKN8|PRELP_BOVIN	Prolargin OS=Bos taurus GN=PRELP PE=2 SV=1			2	99	YLKPPIPLDLMMCFR	Methylthio(C)@13	cleaved N-Y@N-term	-0.00182336	1881.94	628.319	1881.94	628.32	3	17	1.1.1.3024.3	1	85.4524	159.928	85.5488
11	43.98	43.98	74.02	70.08	55.91	sp|Q9GKN8|PRELP_BOVIN	Prolargin OS=Bos taurus GN=PRELP PE=2 SV=1			0.50724	99	PNLAFIR		cleaved F-P@N-term	-0.00238826	829.479	415.747	829.481	415.748	2	8	1.1.1.2252.2	1	58.1361	1388.88	58.2001
11	43.98	43.98	74.02	70.08	55.91	sp|Q9GKN8|PRELP_BOVIN	Prolargin OS=Bos taurus GN=PRELP PE=2 SV=1			1.46852	98.82	IPPGVFSKLENLLLLDLQHNK		missed K-L@8	0.00208764	2387.36	597.847	2387.36	597.847	4	12	1.1.1.2975.2	1	83.7115	281.77	83.56
11	43.98	43.98	74.02	70.08	55.91	sp|Q9GKN8|PRELP_BOVIN	Prolargin OS=Bos taurus GN=PRELP PE=2 SV=1			0.025028	97.33	LENLLLLDLQHN		cleaved N-K@C-term	-0.000294145	1433.79	717.901	1433.79	717.901	2	9	1.1.1.2437.7	1	64.6668	134.91	64.6896
11	43.98	43.98	74.02	70.08	55.91	sp|Q9GKN8|PRELP_BOVIN	Prolargin OS=Bos taurus GN=PRELP PE=2 SV=1			0.0772745	94.37	INGTQICPNNIVAFHDFSSDLEHVPHLR	Deamidated(N)@2; Methylthio(C)@7; Deamidated(N)@10		0.00384796	3220.51	645.109	3220.51	645.109	5	11	1.1.1.2513.4	1	67.3522	119.802	67.375
11	43.98	43.98	74.02	70.08	55.91	sp|Q9GKN8|PRELP_BOVIN	Prolargin OS=Bos taurus GN=PRELP PE=2 SV=1			0.737549	92.84	NLEQLR			-0.000713982	771.423	386.719	771.424	386.719	2	7	1.1.1.970.3	1	13.1703	70.8805	13.2231
12	38.75	38.75	52.66	51.33	48.94	sp|P13605|FMOD_BOVIN	Fibromodulin OS=Bos taurus GN=FMOD PE=1 SV=2			2	99	AQYEEDSHWWFQFLR		cleaved W-A@N-term	-6.00906	2034.9	1018.46	2040.91	1021.46	2	9	1.1.1.2886.9	1	80.5592	8446.13	80.7462
12	38.75	38.75	52.66	51.33	48.94	sp|P13605|FMOD_BOVIN	Fibromodulin OS=Bos taurus GN=FMOD PE=1 SV=2			2	99	DCPQECDCPPNFPTAMYCDNR	Methylthio(C)@2; Dehydro(C)@6; Dehydro(C)@8; Methylthio(C)@18		0.00221275	2507.85	836.956	2507.84	836.955	3	12	1.1.1.2186.16	1	55.8174	377.863	55.8289
12	38.75	38.75	52.66	51.33	48.94	sp|P13605|FMOD_BOVIN	Fibromodulin OS=Bos taurus GN=FMOD PE=1 SV=2			2	99	ELHLDHNQISR			0.000462185	1360.69	454.569	1360.68	454.569	3	15	1.1.1.1166.4	1	19.8721	463.19	19.817
12	38.75	38.75	52.66	51.33	48.94	sp|P13605|FMOD_BOVIN	Fibromodulin OS=Bos taurus GN=FMOD PE=1 SV=2			2	99	INEFSISSFCTVVDVMNFSK	Cys->Dha(C)@10		-0.00172771	2232.08	1117.05	2232.08	1117.05	2	13	1.1.1.2947.7	1	82.7356	99.9614	82.7766
12	38.75	38.75	52.66	51.33	48.94	sp|P13605|FMOD_BOVIN	Fibromodulin OS=Bos taurus GN=FMOD PE=1 SV=2			2	99	IPPVSTNLENLYLQGNR			-0.0069755	1927.01	643.344	1927.02	643.346	3	14	1.1.1.2203.9	1	56.4131	103.137	56.3623
12	38.75	38.75	52.66	51.33	48.94	sp|P13605|FMOD_BOVIN	Fibromodulin OS=Bos taurus GN=FMOD PE=1 SV=2			2	99	IPSPLPR			0.000677725	778.471	390.243	778.47	390.242	2	11	1.1.1.1377.4	1	27.2515	13346.3	27.3822
12	38.75	38.75	52.66	51.33	48.94	sp|P13605|FMOD_BOVIN	Fibromodulin OS=Bos taurus GN=FMOD PE=1 SV=2			2	99	KVPDGLPSALEQLYLEHNNVFSVPDSYFR		missed K-V@1	-0.0522108	3333.61	834.411	3333.67	834.424	4	13	1.1.1.2902.3	0	81.1227	90.1867	81.0656
12	38.75	38.75	52.66	51.33	48.94	sp|P13605|FMOD_BOVIN	Fibromodulin OS=Bos taurus GN=FMOD PE=1 SV=2			2	99	LASLIEI			-0.000852585	757.458	379.736	757.459	379.737	2	8	1.1.1.2294.2	1	59.6187	3097.48	59.8578
12	38.75	38.75	52.66	51.33	48.94	sp|P13605|FMOD_BOVIN	Fibromodulin OS=Bos taurus GN=FMOD PE=1 SV=2			2	99	LDGNEIKR		missed K-R@7	-0.00103674	943.508	472.761	943.509	472.762	2	10	1.1.1.741.3	1	7.3738	54.7093	7.3846
12	38.75	38.75	52.66	51.33	48.94	sp|P13605|FMOD_BOVIN	Fibromodulin OS=Bos taurus GN=FMOD PE=1 SV=2			2	99	NVFSVPDSYFR		cleaved N-N@N-term	-0.000796143	1329.63	665.824	1329.64	665.825	2	10	1.1.1.2079.15	1	52.0228	537.154	52.0004
12	38.75	38.75	52.66	51.33	48.94	sp|P13605|FMOD_BOVIN	Fibromodulin OS=Bos taurus GN=FMOD PE=1 SV=2			2	99	PFVPSR		cleaved L-P@N-term	-0.00107798	701.385	351.7	701.386	351.7	2	7	1.1.1.1824.2	1	43.0165	1856.2	43.0106
12	38.75	38.75	52.66	51.33	48.94	sp|P13605|FMOD_BOVIN	Fibromodulin OS=Bos taurus GN=FMOD PE=1 SV=2			2	99	QYEEDSHWWFQFLR	Gln->pyro-Glu@N-term	cleaved A-Q@N-term	-0.0105595	1952.84	977.426	1952.85	977.431	2	8	1.1.1.2737.16	1	75.31	1525.18	75.64
12	38.75	38.75	52.66	51.33	48.94	sp|P13605|FMOD_BOVIN	Fibromodulin OS=Bos taurus GN=FMOD PE=1 SV=2			2	99	RSAMPADAPLCLR	Oxidation(M)@4; Methylthio(C)@11	missed R-S@1	-0.00216681	1461.69	488.236	1461.69	488.237	3	11	1.1.1.1726.3	1	39.55	91.8935	39.5022
12	38.75	38.75	52.66	51.33	48.94	sp|P13605|FMOD_BOVIN	Fibromodulin OS=Bos taurus GN=FMOD PE=1 SV=2			2	99	SAMPADAPLCLR	Oxidation(M)@3; Methylthio(C)@10		-0.000192413	1305.59	653.801	1305.59	653.801	2	15	1.1.1.1788.10	1	41.7588	1962.58	41.8756
12	38.75	38.75	52.66	51.33	48.94	sp|P13605|FMOD_BOVIN	Fibromodulin OS=Bos taurus GN=FMOD PE=1 SV=2			2	99	SLILLDLSYNHLR			-0.00458022	1555.87	778.941	1555.87	778.943	2	8	1.1.1.2489.17	1	66.5108	85.306	66.5565
12	38.75	38.75	52.66	51.33	48.94	sp|P13605|FMOD_BOVIN	Fibromodulin OS=Bos taurus GN=FMOD PE=1 SV=2			2	99	SSSLLELDLSYNQLQK		cleaved N-S@N-term	-0.00272621	1836.94	919.479	1836.95	919.481	2	16	1.1.1.2255.11	1	58.2577	412.863	58.3406
12	38.75	38.75	52.66	51.33	48.94	sp|P13605|FMOD_BOVIN	Fibromodulin OS=Bos taurus GN=FMOD PE=1 SV=2			2	99	VFSVPDSYFR		cleaved N-V@N-term	-0.00196237	1215.59	608.803	1215.59	608.803	2	10	1.1.1.1965.6	1	47.9881	418.237	47.9015
12	38.75	38.75	52.66	51.33	48.94	sp|P13605|FMOD_BOVIN	Fibromodulin OS=Bos taurus GN=FMOD PE=1 SV=2			2	99	VPDGLPSALEQLYLEHNNVFSVPDSYFR			0.000288667	3205.57	1069.53	3205.57	1069.53	3	11	1.1.1.2885.11	1	80.5273	1049.04	80.2122
12	38.75	38.75	52.66	51.33	48.94	sp|P13605|FMOD_BOVIN	Fibromodulin OS=Bos taurus GN=FMOD PE=1 SV=2			2	99	YLPFVPSR			-0.00157684	977.532	489.773	977.533	489.774	2	10	1.1.1.1872.6	1	44.7057	2031.13	44.3438
12	38.75	38.75	52.66	51.33	48.94	sp|P13605|FMOD_BOVIN	Fibromodulin OS=Bos taurus GN=FMOD PE=1 SV=2			0.264401	99	LLDLSYNHLR		cleaved I-L@N-term	-0.00069742	1242.67	622.343	1242.67	622.343	2	12	1.1.1.2359.6	1	61.923	453.492	61.9759
12	38.75	38.75	52.66	51.33	48.94	sp|P13605|FMOD_BOVIN	Fibromodulin OS=Bos taurus GN=FMOD PE=1 SV=2			0.268411	98.47	ILLDLSYNHLR		cleaved L-I@N-term	-0.00466951	1355.75	678.883	1355.76	678.885	2	11	1.1.1.2356.13	1	61.82	1169.99	62.0811
12	38.75	38.75	52.66	51.33	48.94	sp|P13605|FMOD_BOVIN	Fibromodulin OS=Bos taurus GN=FMOD PE=1 SV=2			0.115205	98.12	DSHWWFQFLR		cleaved E-D@N-term	0.00093336	1420.67	474.563	1420.67	474.563	3	9	1.1.1.2557.2	1	68.9121	324.128	69.012
12	38.75	38.75	52.66	51.33	48.94	sp|P13605|FMOD_BOVIN	Fibromodulin OS=Bos taurus GN=FMOD PE=1 SV=2			0.0136762	95.95	SHWWFQFLR		cleaved D-S@N-term	0.00413537	1305.64	436.222	1305.64	436.221	3	8	1.1.1.2438.2	1	64.6963	105.684	64.6896
12	38.75	38.75	52.66	51.33	48.94	sp|P13605|FMOD_BOVIN	Fibromodulin OS=Bos taurus GN=FMOD PE=1 SV=2			0.0510982	92.6	SLILLDLSYN		cleaved N-H@C-term	-0.00329877	1149.62	575.82	1149.63	575.821	2	7	1.1.1.2595.3	1	70.2645	102.66	70.2566
13	38.48	38.48	47.42	40.34	38.2	sp|P48616|VIME_BOVIN	Vimentin OS=Bos taurus GN=VIM PE=1 SV=3			2	99	EEAESTLQSFR			-0.000982985	1295.6	648.807	1295.6	648.807	2	10	1.1.1.1394.9	1	27.865	109.82	28.0488
13	38.48	38.48	47.42	40.34	38.2	sp|P48616|VIME_BOVIN	Vimentin OS=Bos taurus GN=VIM PE=1 SV=3			2	99	ETNLDSLPLVDTHSK			0.969719	1668.81	557.276	1667.84	556.953	3	13	1.1.1.1791.10	1	41.8604	325.672	41.8756
13	38.48	38.48	47.42	40.34	38.2	sp|P48616|VIME_BOVIN	Vimentin OS=Bos taurus GN=VIM PE=1 SV=3			2	99	EYQDLLNVK			-0.000541752	1120.58	561.295	1120.58	561.295	2	9	1.1.1.1640.14	1	36.5186	485.127	36.6383
13	38.48	38.48	47.42	40.34	38.2	sp|P48616|VIME_BOVIN	Vimentin OS=Bos taurus GN=VIM PE=1 SV=3			2	99	FADLSEAANR			-0.00159142	1092.52	547.266	1092.52	547.267	2	10	1.1.1.1280.6	1	23.8566	91.9897	24.0026
13	38.48	38.48	47.42	40.34	38.2	sp|P48616|VIME_BOVIN	Vimentin OS=Bos taurus GN=VIM PE=1 SV=3			2	99	FANYIDKVR		missed K-V@7	-0.00258127	1124.6	375.872	1124.6	375.873	3	9	1.1.1.1366.2	1	26.8623	192.617	26.9594
13	38.48	38.48	47.42	40.34	38.2	sp|P48616|VIME_BOVIN	Vimentin OS=Bos taurus GN=VIM PE=1 SV=3			2	99	ILLAELEQLK			-0.0029973	1168.7	585.359	1168.71	585.361	2	13	1.1.1.2252.6	1	58.1411	2567.78	58.3055
13	38.48	38.48	47.42	40.34	38.2	sp|P48616|VIME_BOVIN	Vimentin OS=Bos taurus GN=VIM PE=1 SV=3			2	99	ILLAELEQLKGQGK		missed K-G@10	0.00162625	1538.9	513.976	1538.9	513.975	3	15	1.1.1.2004.7	1	49.3628	1798.4	49.3147
13	38.48	38.48	47.42	40.34	38.2	sp|P48616|VIME_BOVIN	Vimentin OS=Bos taurus GN=VIM PE=1 SV=3			2	99	ISLPLPNF		cleaved F-S@C-term	0.000161728	899.512	450.763	899.512	450.763	2	9	1.1.1.2606.2	1	70.6531	2309.66	70.2922
13	38.48	38.48	47.42	40.34	38.2	sp|P48616|VIME_BOVIN	Vimentin OS=Bos taurus GN=VIM PE=1 SV=3			2	99	ISLPLPNFSSLNL	Deamidated(N)@7	cleaved L-R@C-term	-0.00473185	1414.77	708.39	1414.77	708.393	2	8	1.1.1.3000.3	1	84.6028	144.743	84.7321
13	38.48	38.48	47.42	40.34	38.2	sp|P48616|VIME_BOVIN	Vimentin OS=Bos taurus GN=VIM PE=1 SV=3			2	99	ISLPLPNFSSLNLR	Deamidated(N)@7		-0.00529687	1570.87	786.441	1570.87	786.443	2	12	1.1.1.2709.6	1	74.3065	673.989	74.2211
13	38.48	38.48	47.42	40.34	38.2	sp|P48616|VIME_BOVIN	Vimentin OS=Bos taurus GN=VIM PE=1 SV=3			2	99	KVESLQEEIAFLK		missed K-V@1	-0.00105805	1532.84	511.955	1532.84	511.956	3	14	1.1.1.2062.7	1	51.4217	2266.93	51.755
13	38.48	38.48	47.42	40.34	38.2	sp|P48616|VIME_BOVIN	Vimentin OS=Bos taurus GN=VIM PE=1 SV=3			2	99	LGDLYEEEMR	Oxidation(M)@9		-0.00114103	1269.55	635.784	1269.55	635.785	2	12	1.1.1.1207.4	1	21.3223	88.9037	21.5032
13	38.48	38.48	47.42	40.34	38.2	sp|P48616|VIME_BOVIN	Vimentin OS=Bos taurus GN=VIM PE=1 SV=3			2	99	LLQDSVDFSLADAINTEFK			0.00181981	2125.06	1063.54	2125.06	1063.54	2	12	1.1.1.2611.12	1	70.8547	223.692	71.0022
13	38.48	38.48	47.42	40.34	38.2	sp|P48616|VIME_BOVIN	Vimentin OS=Bos taurus GN=VIM PE=1 SV=3			2	99	LQEEMLQREEAESTLQSFR		missed R-E@8	-0.00466065	2323.11	775.376	2323.11	775.378	3	15	1.1.1.1861.6	1	44.3336	179.91	44.3788
13	38.48	38.48	47.42	40.34	38.2	sp|P48616|VIME_BOVIN	Vimentin OS=Bos taurus GN=VIM PE=1 SV=3			2	99	MALDIEIATYR			-0.00212231	1294.66	648.336	1294.66	648.337	2	13	1.1.1.2117.8	1	53.3574	809.196	53.5929
13	38.48	38.48	47.42	40.34	38.2	sp|P48616|VIME_BOVIN	Vimentin OS=Bos taurus GN=VIM PE=1 SV=3			2	99	QVQTLTCEVDALK	Gln->pyro-Glu@N-term; Methylthio(C)@7		-0.000593596	1475.7	738.857	1475.7	738.857	2	12	1.1.1.2372.14	1	62.381	483.876	62.465
13	38.48	38.48	47.42	40.34	38.2	sp|P48616|VIME_BOVIN	Vimentin OS=Bos taurus GN=VIM PE=1 SV=3			2	99	QVQTLTCEVDALKGTNESLER	Gln->pyro-Glu@N-term; Methylthio(C)@7	missed K-G@13	0.00200192	2362.12	1182.07	2362.11	1182.06	2	13	1.1.1.2346.21	1	61.4744	61.5957	61.4441
13	38.48	38.48	47.42	40.34	38.2	sp|P48616|VIME_BOVIN	Vimentin OS=Bos taurus GN=VIM PE=1 SV=3			2	99	VEVERDNLAEDIMR		missed R-D@5	0.000456914	1687.82	563.614	1687.82	563.614	3	15	1.1.1.1740.5	1	40.0531	183.238	40.1047
13	38.48	38.48	47.42	40.34	38.2	sp|P48616|VIME_BOVIN	Vimentin OS=Bos taurus GN=VIM PE=1 SV=3			1.52288	99	DNLAEDIMR	Oxidation(M)@8		0.00604208	1091.5	546.756	1091.49	546.753	2	8	1.1.1.1598.7	1	35.0447	51.7508	34.9829
13	38.48	38.48	47.42	40.34	38.2	sp|P48616|VIME_BOVIN	Vimentin OS=Bos taurus GN=VIM PE=1 SV=3			0.754487	95.13	FANYIDK			-0.000904701	869.427	435.721	869.428	435.721	2	6	1.1.1.1213.2	1	21.5105	59.3979	21.5382
14	35.67	35.67	24.5	17.7	16.13	sp|Q2UVX4|CO3_BOVIN	Complement C3 OS=Bos taurus GN=C3 PE=1 SV=2			2	99	AFLDCCEYITQLR	Methylthio(C)@5; Methylthio(C)@6		0.0010759	1665.7	833.859	1665.7	833.858	2	13	1.1.1.2975.5	1	83.7228	839.834	83.9516
14	35.67	35.67	24.5	17.7	16.13	sp|Q2UVX4|CO3_BOVIN	Complement C3 OS=Bos taurus GN=C3 PE=1 SV=2			2	99	DPLTITVR			-0.000198508	913.523	457.769	913.523	457.769	2	9	1.1.1.1612.5	1	35.5234	79.8345	35.5486
14	35.67	35.67	24.5	17.7	16.13	sp|Q2UVX4|CO3_BOVIN	Complement C3 OS=Bos taurus GN=C3 PE=1 SV=2			2	99	EPGQDLVVLPLTITSDFIPSFR			-0.00613983	2443.29	815.438	2443.3	815.441	3	19	1.1.1.3108.3	1	88.4067	60.6926	88.3766
14	35.67	35.67	24.5	17.7	16.13	sp|Q2UVX4|CO3_BOVIN	Complement C3 OS=Bos taurus GN=C3 PE=1 SV=2			2	99	EYVLPSFEVQLEPEEK			0.0050481	1934.96	968.486	1934.95	968.483	2	11	1.1.1.2317.10	1	60.4431	177.948	60.521
14	35.67	35.67	24.5	17.7	16.13	sp|Q2UVX4|CO3_BOVIN	Complement C3 OS=Bos taurus GN=C3 PE=1 SV=2			2	99	FFKPAMPFDLMVYVTNPDGSPAR			-0.00873396	2599.25	867.424	2599.26	867.427	3	16	1.1.1.2773.6	1	76.5718	111.847	76.5534
14	35.67	35.67	24.5	17.7	16.13	sp|Q2UVX4|CO3_BOVIN	Complement C3 OS=Bos taurus GN=C3 PE=1 SV=2			2	99	FYYIDDPDGLKVNIIAR		missed K-V@11	-0.00278048	2011.04	671.354	2011.04	671.354	3	10	1.1.1.2243.12	1	57.8303	49.3543	57.7756
14	35.67	35.67	24.5	17.7	16.13	sp|Q2UVX4|CO3_BOVIN	Complement C3 OS=Bos taurus GN=C3 PE=1 SV=2			2	99	ILLQGTPVAQMTEDAIDGER			0.00235282	2156.08	719.701	2156.08	719.7	3	15	1.1.1.2378.9	1	62.5853	512.184	62.43
14	35.67	35.67	24.5	17.7	16.13	sp|Q2UVX4|CO3_BOVIN	Complement C3 OS=Bos taurus GN=C3 PE=1 SV=2			2	99	KLEDDFDEYIMVIENIIK		missed K-L@1	0.00308019	2226.12	743.046	2226.11	743.045	3	17	1.1.1.3116.3	1	88.6787	181.518	88.8392
14	35.67	35.67	24.5	17.7	16.13	sp|Q2UVX4|CO3_BOVIN	Complement C3 OS=Bos taurus GN=C3 PE=1 SV=2			2	99	LYNVEATSYALLALLAR			-0.00146471	1880.04	941.027	1880.04	941.028	2	17	1.1.1.3066.3	1	86.9133	286.39	87.0736
14	35.67	35.67	24.5	17.7	16.13	sp|Q2UVX4|CO3_BOVIN	Complement C3 OS=Bos taurus GN=C3 PE=1 SV=2			2	99	NYAGVFTDAGLTLK			-0.00135809	1468.75	735.385	1468.76	735.385	2	11	1.1.1.2119.18	1	53.4413	535.461	53.3431
14	35.67	35.67	24.5	17.7	16.13	sp|Q2UVX4|CO3_BOVIN	Complement C3 OS=Bos taurus GN=C3 PE=1 SV=2			2	99	QYREPGQDLVVLPLTITSDFIPSFR	Gln->pyro-Glu@N-term	missed R-E@3	0.00404859	2873.5	958.841	2873.5	958.839	3	16	1.1.1.3110.8	1	88.4699	315.56	88.5538
14	35.67	35.67	24.5	17.7	16.13	sp|Q2UVX4|CO3_BOVIN	Complement C3 OS=Bos taurus GN=C3 PE=1 SV=2			2	99	RPYTVAIAAYALALLGK			0.00581389	1790.05	597.691	1790.05	597.689	3	17	1.1.1.2966.2	1	83.391	112.213	83.3819
14	35.67	35.67	24.5	17.7	16.13	sp|Q2UVX4|CO3_BOVIN	Complement C3 OS=Bos taurus GN=C3 PE=1 SV=2			2	99	SDLDDDIIPEEDIISR			0.000987708	1843.87	922.942	1843.87	922.942	2	13	1.1.1.2126.18	1	53.6944	351.542	53.5929
14	35.67	35.67	24.5	17.7	16.13	sp|Q2UVX4|CO3_BOVIN	Complement C3 OS=Bos taurus GN=C3 PE=1 SV=2			2	99	SSVAVPYVIVPLK			-0.00443116	1370.81	686.414	1370.82	686.416	2	11	1.1.1.2305.7	1	60.0165	654.345	59.7531
14	35.67	35.67	24.5	17.7	16.13	sp|Q2UVX4|CO3_BOVIN	Complement C3 OS=Bos taurus GN=C3 PE=1 SV=2			2	99	TGIPIVTSPYQIHFTK			-0.00139385	1800.98	601.333	1800.98	601.333	3	12	1.1.1.2155.12	1	54.7094	843.73	54.5484
14	35.67	35.67	24.5	17.7	16.13	sp|Q2UVX4|CO3_BOVIN	Complement C3 OS=Bos taurus GN=C3 PE=1 SV=2			1.61979	99	RAQFILQGDACVK	Methylthio(C)@11	missed R-A@1	0.00246312	1493.75	498.924	1493.75	498.923	3	8	1.1.1.1797.5	1	42.0663	58.8756	42.0179
14	35.67	35.67	24.5	17.7	16.13	sp|Q2UVX4|CO3_BOVIN	Complement C3 OS=Bos taurus GN=C3 PE=1 SV=2			1.60206	99	LVAYYTLINAK			0.000858675	1267.72	634.866	1267.72	634.866	2	9	1.1.1.1989.11	1	48.8343	376.566	48.9944
14	35.67	35.67	24.5	17.7	16.13	sp|Q2UVX4|CO3_BOVIN	Complement C3 OS=Bos taurus GN=C3 PE=1 SV=2			1.40894	99	ACEPGVDYVYK	Methylthio(C)@2		-0.00225184	1288.54	645.279	1288.55	645.281	2	7	1.1.1.1594.11	1	34.9071	55.4494	34.877
14	35.67	35.67	24.5	17.7	16.13	sp|Q2UVX4|CO3_BOVIN	Complement C3 OS=Bos taurus GN=C3 PE=1 SV=2			0.669586	94.17	SQFPESWLWTVIEDLK			0.000873182	1976.99	989.502	1976.99	989.501	2	8	1.1.1.3171.8	1	90.6305	40.4722	90.6078
15	35.39	35.39	19.3	14.75	14.23	sp|Q32S24|COBA2_BOVIN	Collagen alpha-2(XI) chain OS=Bos taurus GN=COL11A2 PE=3 SV=1			2	99	ALRFPALPDGVR		missed R-F@3	0.00222267	1310.75	437.923	1310.75	437.923	3	12	1.1.1.1987.4	1	48.7544	1006.37	48.852
15	35.39	35.39	19.3	14.75	14.23	sp|Q32S24|COBA2_BOVIN	Collagen alpha-2(XI) chain OS=Bos taurus GN=COL11A2 PE=3 SV=1			2	99	ARPGLQAPLLTLYSAQGVR			0.00190127	2010.14	671.054	2010.14	671.053	3	18	1.1.1.2211.9	1	56.6974	1821.31	57.0352
15	35.39	35.39	19.3	14.75	14.23	sp|Q32S24|COBA2_BOVIN	Collagen alpha-2(XI) chain OS=Bos taurus GN=COL11A2 PE=3 SV=1			2	99	DDVTQFSYVDSEGAPVGVVQLTFLR			-0.00866739	2741.35	914.789	2741.35	914.792	3	15	1.1.1.2745.14	1	75.5907	448.013	75.534
15	35.39	35.39	19.3	14.75	14.23	sp|Q32S24|COBA2_BOVIN	Collagen alpha-2(XI) chain OS=Bos taurus GN=COL11A2 PE=3 SV=1			2	99	DFSLLTAVR			-0.0016436	1020.56	511.287	1020.56	511.287	2	10	1.1.1.2186.3	1	55.8011	145.948	55.7576
15	35.39	35.39	19.3	14.75	14.23	sp|Q32S24|COBA2_BOVIN	Collagen alpha-2(XI) chain OS=Bos taurus GN=COL11A2 PE=3 SV=1			2	99	FPALPDGVR			0.00065623	970.524	486.269	970.524	486.269	2	11	1.1.1.1763.4	1	40.8564	2051.28	40.7408
15	35.39	35.39	19.3	14.75	14.23	sp|Q32S24|COBA2_BOVIN	Collagen alpha-2(XI) chain OS=Bos taurus GN=COL11A2 PE=3 SV=1			2	99	GANEDELSPETSPYIK			0.00398323	1748.81	875.414	1748.81	875.413	2	9	1.1.1.1571.12	1	34.0942	44.1423	34.2422
15	35.39	35.39	19.3	14.75	14.23	sp|Q32S24|COBA2_BOVIN	Collagen alpha-2(XI) chain OS=Bos taurus GN=COL11A2 PE=3 SV=1			2	99	GICPADVAYR	Methylthio(C)@3		-6.25583e-05	1109.5	555.757	1109.5	555.757	2	13	1.1.1.1732.6	1	39.7692	1873.81	39.9989
15	35.39	35.39	19.3	14.75	14.23	sp|Q32S24|COBA2_BOVIN	Collagen alpha-2(XI) chain OS=Bos taurus GN=COL11A2 PE=3 SV=1			2	99	GVIIFGAR			-0.000865266	831.496	416.755	831.497	416.756	2	10	1.1.1.1739.4	1	40.009	1044.63	39.7857
15	35.39	35.39	19.3	14.75	14.23	sp|Q32S24|COBA2_BOVIN	Collagen alpha-2(XI) chain OS=Bos taurus GN=COL11A2 PE=3 SV=1			2	99	ILDEEVFEGDIQELSIIPGVQAAYESCDQK	Methylthio(C)@27		-6.70222e-05	3383.58	1128.87	3383.58	1128.87	3	23	1.1.1.2965.4	1	83.3767	654.476	83.2396
15	35.39	35.39	19.3	14.75	14.23	sp|Q32S24|COBA2_BOVIN	Collagen alpha-2(XI) chain OS=Bos taurus GN=COL11A2 PE=3 SV=1			2	99	LCHPELPDGEYWVDPNQGCAR	Methylthio(C)@2; Methylthio(C)@19		0.00391252	2490.03	831.016	2490.02	831.015	3	15	1.1.1.2182.14	1	55.6738	155.354	55.6865
15	35.39	35.39	19.3	14.75	14.23	sp|Q32S24|COBA2_BOVIN	Collagen alpha-2(XI) chain OS=Bos taurus GN=COL11A2 PE=3 SV=1			2	99	QLFPGGFPK	Gln->pyro-Glu@N-term		-0.00204001	972.505	487.26	972.507	487.261	2	11	1.1.1.2254.2	1	58.2063	717.162	58.2353
15	35.39	35.39	19.3	14.75	14.23	sp|Q32S24|COBA2_BOVIN	Collagen alpha-2(XI) chain OS=Bos taurus GN=COL11A2 PE=3 SV=1			2	99	QLGLELGRPVR			0.00237092	1236.73	413.252	1236.73	413.251	3	9	1.1.1.1648.2	1	36.786	575.985	36.815
15	35.39	35.39	19.3	14.75	14.23	sp|Q32S24|COBA2_BOVIN	Collagen alpha-2(XI) chain OS=Bos taurus GN=COL11A2 PE=3 SV=1			2	99	RGGVLLGPVCFMG	Methylthio(C)@10; Oxidation(M)@12	missed R-G@1	-0.00136421	1366.65	684.335	1366.66	684.335	2	8	1.1.1.2534.6	1	68.0984	67.3313	68.0867
15	35.39	35.39	19.3	14.75	14.23	sp|Q32S24|COBA2_BOVIN	Collagen alpha-2(XI) chain OS=Bos taurus GN=COL11A2 PE=3 SV=1			2	99	TPVLEQLPVLDASFSELGAPPR			-0.00498213	2335.24	779.42	2335.24	779.421	3	19	1.1.1.2760.5	1	76.1072	934.625	76.2726
15	35.39	35.39	19.3	14.75	14.23	sp|Q32S24|COBA2_BOVIN	Collagen alpha-2(XI) chain OS=Bos taurus GN=COL11A2 PE=3 SV=1			2	99	VSRPAQLSAPTR			0.00047966	1281.72	428.246	1281.72	428.246	3	9	1.1.1.1093.3	1	17.3916	45.0129	17.4144
15	35.39	35.39	19.3	14.75	14.23	sp|Q32S24|COBA2_BOVIN	Collagen alpha-2(XI) chain OS=Bos taurus GN=COL11A2 PE=3 SV=1			1.79588	99	GQSVTLIIDCK	Methylthio(C)@10		-0.000243049	1221.61	611.812	1221.61	611.812	2	8	1.1.1.2110.9	1	53.109	154.925	53.1648
15	35.39	35.39	19.3	14.75	14.23	sp|Q32S24|COBA2_BOVIN	Collagen alpha-2(XI) chain OS=Bos taurus GN=COL11A2 PE=3 SV=1			1.76955	99	FLYEDQTGRPQPPAQPVFR			-0.00192927	2245.13	749.383	2245.13	749.383	3	12	1.1.1.1807.13	1	42.4375	502.274	42.3741
15	35.39	35.39	19.3	14.75	14.23	sp|Q32S24|COBA2_BOVIN	Collagen alpha-2(XI) chain OS=Bos taurus GN=COL11A2 PE=3 SV=1			1.49485	99	TPVLEQLPVLDASFSELGAPPRR		missed R-R@22	-0.00866525	2491.33	831.452	2491.34	831.455	3	10	1.1.1.2620.9	1	71.1603	93.1368	71.0735
16	33.2	33.2	39.91	30.11	30.11	sp|Q29443|TRFE_BOVIN	Serotransferrin OS=Bos taurus GN=TF PE=2 SV=1			2	99	AAANFFSASCVPCADQSSFPK	Methylthio(C)@10; Methylthio(C)@13		0.00123995	2238.92	747.315	2238.92	747.314	3	12	1.1.1.2527.14	1	67.8593	463.403	67.7666
16	33.2	33.2	39.91	30.11	30.11	sp|Q29443|TRFE_BOVIN	Serotransferrin OS=Bos taurus GN=TF PE=2 SV=1			2	99	CGLVPVLAENYK	Methylthio(C)@1		0.00109008	1350.67	676.342	1350.67	676.341	2	12	1.1.1.2196.12	1	56.168	899.215	56.0066
16	33.2	33.2	39.91	30.11	30.11	sp|Q29443|TRFE_BOVIN	Serotransferrin OS=Bos taurus GN=TF PE=2 SV=1			2	99	DLLFKDSADGFLK		missed K-D@5	-0.00488388	1467.76	490.259	1467.76	490.261	3	10	1.1.1.2141.5	1	54.2036	233.484	54.017
16	33.2	33.2	39.91	30.11	30.11	sp|Q29443|TRFE_BOVIN	Serotransferrin OS=Bos taurus GN=TF PE=2 SV=1			2	99	ENFEVLCK	Methylthio(C)@7		-0.0014657	1026.45	514.232	1026.45	514.233	2	10	1.1.1.1872.9	1	44.7094	844.341	44.7649
16	33.2	33.2	39.91	30.11	30.11	sp|Q29443|TRFE_BOVIN	Serotransferrin OS=Bos taurus GN=TF PE=2 SV=1			2	99	FDEFFSAGCAPGSPR	Methylthio(C)@9		0.00385192	1632.67	817.344	1632.67	817.342	2	12	1.1.1.2076.15	1	51.9226	352.815	51.8251
16	33.2	33.2	39.91	30.11	30.11	sp|Q29443|TRFE_BOVIN	Serotransferrin OS=Bos taurus GN=TF PE=2 SV=1			2	99	HSTVFDNLPNPEDR			-0.00110779	1639.76	547.593	1639.76	547.594	3	9	1.1.1.1652.17	1	36.9465	67.3971	36.9567
16	33.2	33.2	39.91	30.11	30.11	sp|Q29443|TRFE_BOVIN	Serotransferrin OS=Bos taurus GN=TF PE=2 SV=1			2	99	ILESGPFVSCVK	Methylthio(C)@10		0.000476206	1323.66	662.836	1323.66	662.836	2	17	1.1.1.2114.5	1	53.2553	1242.22	53.3074
16	33.2	33.2	39.91	30.11	30.11	sp|Q29443|TRFE_BOVIN	Serotransferrin OS=Bos taurus GN=TF PE=2 SV=1			2	99	INNCKFDEFFSAGCAPGSPR	Deamidated(N)@3; Methylthio(C)@4; Methylthio(C)@14	missed K-F@5	0.013729	2251.93	751.65	2251.92	751.646	3	9	1.1.1.2294.10	1	59.6287	84.2676	59.6477
16	33.2	33.2	39.91	30.11	30.11	sp|Q29443|TRFE_BOVIN	Serotransferrin OS=Bos taurus GN=TF PE=2 SV=1			2	99	IPSKMDFELYLGYEYVTALQNLR		missed K-M@4	0.0109969	2762.41	921.811	2762.4	921.807	3	14	1.1.1.2971.6	1	83.5828	221.346	83.5955
16	33.2	33.2	39.91	30.11	30.11	sp|Q29443|TRFE_BOVIN	Serotransferrin OS=Bos taurus GN=TF PE=2 SV=1			2	99	LYKELPDPQESIQR		missed K-E@3	0.00152594	1714.89	572.638	1714.89	572.637	3	11	1.1.1.1526.9	1	32.5128	130.423	32.518
16	33.2	33.2	39.91	30.11	30.11	sp|Q29443|TRFE_BOVIN	Serotransferrin OS=Bos taurus GN=TF PE=2 SV=1			2	99	NYELLCGDNTR	Methylthio(C)@6		-0.00184027	1342.56	672.289	1342.56	672.29	2	11	1.1.1.1779.10	1	41.4347	141.851	41.4146
16	33.2	33.2	39.91	30.11	30.11	sp|Q29443|TRFE_BOVIN	Serotransferrin OS=Bos taurus GN=TF PE=2 SV=1			2	99	TAGWNIPMGLLYSK			0.00108484	1549.8	775.906	1549.8	775.905	2	16	1.1.1.2488.11	1	66.4677	1114.16	66.4499
16	33.2	33.2	39.91	30.11	30.11	sp|Q29443|TRFE_BOVIN	Serotransferrin OS=Bos taurus GN=TF PE=2 SV=1			1.88606	99	KENFEVLCK	Methylthio(C)@8	missed K-E@1	0.00173851	1154.55	385.857	1154.55	385.856	3	7	1.1.1.1652.3	1	36.929	82.9727	36.8858
16	33.2	33.2	39.91	30.11	30.11	sp|Q29443|TRFE_BOVIN	Serotransferrin OS=Bos taurus GN=TF PE=2 SV=1			1.85387	99	GYLAVAVVK			-0.000799247	918.553	460.284	918.554	460.284	2	10	1.1.1.1691.3	1	38.3097	655.767	38.1227
16	33.2	33.2	39.91	30.11	30.11	sp|Q29443|TRFE_BOVIN	Serotransferrin OS=Bos taurus GN=TF PE=2 SV=1			1.63827	99	LLEACTFHKP	Methylthio(C)@5		-0.000517532	1203.58	402.2	1203.58	402.2	3	10	1.1.1.1809.3	1	42.4885	717.647	42.4808
16	33.2	33.2	39.91	30.11	30.11	sp|Q29443|TRFE_BOVIN	Serotransferrin OS=Bos taurus GN=TF PE=2 SV=1			1.52288	99	YYGYTGAFR			-0.00100483	1096.5	549.256	1096.5	549.256	2	8	1.1.1.1454.6	1	29.979	221.815	30.2306
16	33.2	33.2	39.91	30.11	30.11	sp|Q29443|TRFE_BOVIN	Serotransferrin OS=Bos taurus GN=TF PE=2 SV=1			1.38722	99	LCQLCAGK	Methylthio(C)@2; Methylthio(C)@5		0.00137156	926.386	464.2	926.385	464.2	2	8	1.1.1.1845.3	1	43.7578	354.893	44.0296
16	33.2	33.2	39.91	30.11	30.11	sp|Q29443|TRFE_BOVIN	Serotransferrin OS=Bos taurus GN=TF PE=2 SV=1			0.492144	97.96	CLMEGAGDVAFVK	Methylthio(C)@1; Oxidation(M)@3		-0.00171449	1400.61	701.313	1400.61	701.314	2	9	1.1.1.1981.13	1	48.5547	66.3888	48.5319
16	33.2	33.2	39.91	30.11	30.11	sp|Q29443|TRFE_BOVIN	Serotransferrin OS=Bos taurus GN=TF PE=2 SV=1			0.0222764	96.56	IPMGLLYSKINNCK	Deamidated(N)@12	cleaved N-I@N-term; missed K-I@9	-0.000853184	1593.83	797.92	1593.83	797.92	2	8	1.1.1.2653.10	1	72.3236	380.685	72.1308
17	30.96	31.28	68.89	50.56	44.72	sp|P21793|PGS2_BOVIN	Decorin OS=Bos taurus GN=DCN PE=1 SV=2			2	99	ASYSGVSLFSNPVQYWEIQPSTFR			0.0217069	2762.36	921.793	2762.33	921.785	3	11	1.1.1.2712.11	1	74.4155	3494.51	74.7531
17	30.96	31.28	68.89	50.56	44.72	sp|P21793|PGS2_BOVIN	Decorin OS=Bos taurus GN=DCN PE=1 SV=2			2	99	DLPPDTALLDLQNNK			0.000792752	1665.86	833.936	1665.86	833.936	2	17	1.1.1.2080.15	1	52.0654	1410.15	52.0004
17	30.96	31.28	68.89	50.56	44.72	sp|P21793|PGS2_BOVIN	Decorin OS=Bos taurus GN=DCN PE=1 SV=2			2	99	DLPPDTALLDLQNNKITEIK		missed K-I@15	-0.003927	2250.21	751.076	2250.21	751.078	3	8	1.1.1.2274.12	1	58.9238	265.554	58.9402
17	30.96	31.28	68.89	50.56	44.72	sp|P21793|PGS2_BOVIN	Decorin OS=Bos taurus GN=DCN PE=1 SV=2			2	99	DLPPDTALLDLQNNKITEIKDGDFK		missed K-I@15; missed K-D@20	-0.000787058	2812.45	704.119	2812.45	704.12	4	19	1.1.1.2278.8	1	59.0619	1206.35	59.0112
17	30.96	31.28	68.89	50.56	44.72	sp|P21793|PGS2_BOVIN	Decorin OS=Bos taurus GN=DCN PE=1 SV=2			2	99	ISPGAFAPLVK			2.95613e-05	1098.64	550.329	1098.64	550.329	2	14	1.1.1.1973.2	1	48.2575	11079.7	47.9015
17	30.96	31.28	68.89	50.56	44.72	sp|P21793|PGS2_BOVIN	Decorin OS=Bos taurus GN=DCN PE=1 SV=2			2	99	ISPGAFAPLVKLER		missed K-L@11	0.00256744	1496.87	499.965	1496.87	499.964	3	13	1.1.1.2140.3	1	54.1657	242.415	54.1581
17	30.96	31.28	68.89	50.56	44.72	sp|P21793|PGS2_BOVIN	Decorin OS=Bos taurus GN=DCN PE=1 SV=2			2	99	KASYSGVSLFSNPVQYWEIQPSTFR		missed K-A@1	-0.00186381	2890.43	964.483	2890.43	964.484	3	11	1.1.1.2599.14	1	70.4264	1432.07	70.0432
17	30.96	31.28	68.89	50.56	44.72	sp|P21793|PGS2_BOVIN	Decorin OS=Bos taurus GN=DCN PE=1 SV=2			2	99	KSVFNGLNQMIVVELGTNPLK	Deamidated(N)@5	missed K-S@1	-0.0032606	2301.24	768.086	2301.24	768.087	3	21	1.1.1.2633.10	1	71.6195	1981.84	71.4633
17	30.96	31.28	68.89	50.56	44.72	sp|P21793|PGS2_BOVIN	Decorin OS=Bos taurus GN=DCN PE=1 SV=2			2	99	LGLSFNSISAVDNGSLANTPHLR	Deamidated(N)@13		-0.00282716	2383.21	795.411	2383.21	795.412	3	10	1.1.1.2299.7	1	59.8051	285.234	59.5773
17	30.96	31.28	68.89	50.56	44.72	sp|P21793|PGS2_BOVIN	Decorin OS=Bos taurus GN=DCN PE=1 SV=2			2	99	NLHTLILINNK			0.00196228	1291.76	431.595	1291.76	431.594	3	12	1.1.1.1765.5	1	40.9283	1898.8	41.2016
17	30.96	31.28	68.89	50.56	44.72	sp|P21793|PGS2_BOVIN	Decorin OS=Bos taurus GN=DCN PE=1 SV=2			2	99	SVFNGLNQMIVVELGTNPLK	Deamidated(N)@4		-0.00257056	2173.14	725.388	2173.15	725.389	3	16	1.1.1.2817.5	1	78.1095	552.761	77.9941
17	30.96	31.28	68.89	50.56	44.72	sp|P21793|PGS2_BOVIN	Decorin OS=Bos taurus GN=DCN PE=1 SV=2			2	99	VVQCSDLGLEK	Methylthio(C)@4		0.00120149	1235.59	618.802	1235.59	618.802	2	14	1.1.1.1790.12	1	41.8237	4527.59	41.6979
17	30.96	31.28	68.89	50.56	44.72	sp|P21793|PGS2_BOVIN	Decorin OS=Bos taurus GN=DCN PE=1 SV=2			2	99	VVQCSDLGLEKVPK	Methylthio(C)@4	missed K-V@11	0.00185459	1559.81	520.943	1559.81	520.942	3	17	1.1.1.1846.6	1	43.7957	1997.38	43.7476
17	30.96	31.28	68.89	50.56	44.72	sp|P21793|PGS2_BOVIN	Decorin OS=Bos taurus GN=DCN PE=1 SV=2			1.74473	99	GLNNLAK			-0.000373043	728.418	365.216	728.418	365.216	2	9	1.1.1.984.2	1	13.6562	97.6567	13.6088
17	30.96	31.28	68.89	50.56	44.72	sp|P21793|PGS2_BOVIN	Decorin OS=Bos taurus GN=DCN PE=1 SV=2			1.3279	99	SSGIENGAFQGMK	Deamidated(N)@6; Oxidation(M)@12		0.00445882	1341.59	671.803	1341.59	671.801	2	8	1.1.1.1134.7	1	18.7886	37.3836	18.7235
17	30.96	31.28	68.89	50.56	44.72	sp|P21793|PGS2_BOVIN	Decorin OS=Bos taurus GN=DCN PE=1 SV=2			0.600326	93.49	VDAASLK			0.000665528	702.392	352.203	702.391	352.203	2	6	1.1.1.904.2	1	11.0872	108.56	11.2918
17	30.96	31.28	68.89	50.56	44.72	sp|P21793|PGS2_BOVIN	Decorin OS=Bos taurus GN=DCN PE=1 SV=2			0.58336	93.17	TLQELR			-0.000716016	758.428	380.221	758.429	380.222	2	7	1.1.1.1024.2	1	15.0277	178.435	15.1568
18	28.74	28.74	58.88	58.88	58.88	sp|Q28008|CLC3A_BOVIN	C-type lectin domain family 3 member A OS=Bos taurus GN=CLEC3A PE=2 SV=1			2	99	CYLAAEGLK	Methylthio(C)@1		-6.8999e-05	1012.47	507.243	1012.47	507.243	2	11	1.1.1.1664.10	1	37.3626	1090.32	37.6973
18	28.74	28.74	58.88	58.88	58.88	sp|Q28008|CLC3A_BOVIN	C-type lectin domain family 3 member A OS=Bos taurus GN=CLEC3A PE=2 SV=1			2	99	EMQALQTVCLR	Oxidation(M)@2; Methylthio(C)@9		-0.000466692	1352.62	677.32	1352.63	677.32	2	10	1.1.1.1902.13	1	45.7671	245.81	45.7473
18	28.74	28.74	58.88	58.88	58.88	sp|Q28008|CLC3A_BOVIN	C-type lectin domain family 3 member A OS=Bos taurus GN=CLEC3A PE=2 SV=1			2	99	ENCALFSQSAQGK	Methylthio(C)@3		-0.000535908	1427.62	714.816	1427.62	714.816	2	13	1.1.1.1671.8	1	37.6138	1160.99	37.3453
18	28.74	28.74	58.88	58.88	58.88	sp|Q28008|CLC3A_BOVIN	C-type lectin domain family 3 member A OS=Bos taurus GN=CLEC3A PE=2 SV=1			2	99	EVNALKEMQALQTVCLR	Methylthio(C)@15	missed K-E@6	0.00134991	1991	664.674	1991	664.674	3	15	1.1.1.2616.5	1	71.0126	2661.72	71.2874
18	28.74	28.74	58.88	58.88	58.88	sp|Q28008|CLC3A_BOVIN	C-type lectin domain family 3 member A OS=Bos taurus GN=CLEC3A PE=2 SV=1			2	99	FVDINGLAISFLNWDQAQPNGGK	Deamidated(N)@20		0.00191572	2504.24	835.752	2504.23	835.752	3	18	1.1.1.2941.4	1	82.515	434.274	82.4196
18	28.74	28.74	58.88	58.88	58.88	sp|Q28008|CLC3A_BOVIN	C-type lectin domain family 3 member A OS=Bos taurus GN=CLEC3A PE=2 SV=1			2	99	FVDINGLAISFLNWDQAQPNGGKR	Deamidated(N)@5; Deamidated(N)@20	missed K-R@23	-0.0120998	2661.31	888.11	2661.32	888.114	3	13	1.1.1.2758.13	1	76.0497	111.596	76.0624
18	28.74	28.74	58.88	58.88	58.88	sp|Q28008|CLC3A_BOVIN	C-type lectin domain family 3 member A OS=Bos taurus GN=CLEC3A PE=2 SV=1			2	99	GGTLVVPR			-0.00133567	797.475	399.745	797.476	399.745	2	10	1.1.1.1256.5	1	23.0236	515.646	23.3653
18	28.74	28.74	58.88	58.88	58.88	sp|Q28008|CLC3A_BOVIN	C-type lectin domain family 3 member A OS=Bos taurus GN=CLEC3A PE=2 SV=1			2	99	KCYLAAEGLK	Methylthio(C)@2	missed K-C@1	-0.000756766	1140.57	571.29	1140.57	571.291	2	11	1.1.1.1534.13	1	32.7939	330.683	32.9077
18	28.74	28.74	58.88	58.88	58.88	sp|Q28008|CLC3A_BOVIN	C-type lectin domain family 3 member A OS=Bos taurus GN=CLEC3A PE=2 SV=1			2	99	RENCALFSQSAQGK	Methylthio(C)@4	missed R-E@1	0.000598999	1583.72	528.914	1583.72	528.913	3	12	1.1.1.1494.7	1	31.3742	117.594	31.3895
18	28.74	28.74	58.88	58.88	58.88	sp|Q28008|CLC3A_BOVIN	C-type lectin domain family 3 member A OS=Bos taurus GN=CLEC3A PE=2 SV=1			2	99	RSLPGVNDFWLGINDMVAEGK		missed R-S@1	0.0344422	2317.19	773.403	2317.15	773.391	3	11	1.1.1.2588.8	1	70.0217	185.935	70.0432
18	28.74	28.74	58.88	58.88	58.88	sp|Q28008|CLC3A_BOVIN	C-type lectin domain family 3 member A OS=Bos taurus GN=CLEC3A PE=2 SV=1			2	99	RYICEFTIPQ	Methylthio(C)@4	missed R-Y@1	-0.00181075	1314.61	658.311	1314.61	658.312	2	10	1.1.1.2279.12	1	59.1011	4784.24	59.2595
18	28.74	28.74	58.88	58.88	58.88	sp|Q28008|CLC3A_BOVIN	C-type lectin domain family 3 member A OS=Bos taurus GN=CLEC3A PE=2 SV=1			2	99	SADEINALR			-0.00439499	987.494	494.754	987.499	494.757	2	9	1.1.1.1125.6	1	18.495	66.9789	18.4727
18	28.74	28.74	58.88	58.88	58.88	sp|Q28008|CLC3A_BOVIN	C-type lectin domain family 3 member A OS=Bos taurus GN=CLEC3A PE=2 SV=1			2	99	SLPGVNDFWLGINDMVAEGK	Oxidation(M)@15		0.000384723	2177.05	1089.53	2177.05	1089.53	2	9	1.1.1.2613.16	1	70.9233	186.648	70.8955
18	28.74	28.74	58.88	58.88	58.88	sp|Q28008|CLC3A_BOVIN	C-type lectin domain family 3 member A OS=Bos taurus GN=CLEC3A PE=2 SV=1			2	99	YICEFTIPQ	Methylthio(C)@3		-0.000487963	1158.51	580.261	1158.51	580.262	2	7	1.1.1.2475.2	1	65.9943	10912.4	65.6369
18	28.74	28.74	58.88	58.88	58.88	sp|Q28008|CLC3A_BOVIN	C-type lectin domain family 3 member A OS=Bos taurus GN=CLEC3A PE=2 SV=1			0.737549	95.8	SADEINALRDYGK		missed R-D@9	9.88938e-05	1450.71	484.576	1450.71	484.576	3	8	1.1.1.1432.5	1	29.1913	205.911	29.2469
19	27.08	27.08	40.36	32.15	32.15	sp|Q3SX14|GELS_BOVIN	Gelsolin OS=Bos taurus GN=GSN PE=2 SV=1			2	99	AGALNSNDAFVLK			0.000104878	1318.69	660.351	1318.69	660.351	2	15	1.1.1.1760.11	1	40.7663	735.394	40.5988
19	27.08	27.08	40.36	32.15	32.15	sp|Q3SX14|GELS_BOVIN	Gelsolin OS=Bos taurus GN=GSN PE=2 SV=1			2	99	AGKEPGLQIWR		missed K-E@3	0.000240715	1253.69	418.903	1253.69	418.903	3	12	1.1.1.1601.7	1	35.1446	294.004	35.4779
19	27.08	27.08	40.36	32.15	32.15	sp|Q3SX14|GELS_BOVIN	Gelsolin OS=Bos taurus GN=GSN PE=2 SV=1			2	99	EVQGFESATFLGYFK			0.000553861	1721.83	861.923	1721.83	861.922	2	10	1.1.1.2421.20	1	64.1138	652.798	64.2623
19	27.08	27.08	40.36	32.15	32.15	sp|Q3SX14|GELS_BOVIN	Gelsolin OS=Bos taurus GN=GSN PE=2 SV=1			2	99	FDLVPVPPNLYGDFFTGDAYVILK			0.00220814	2699.39	900.804	2699.39	900.804	3	16	1.1.1.3086.5	1	87.6187	781.784	87.7465
19	27.08	27.08	40.36	32.15	32.15	sp|Q3SX14|GELS_BOVIN	Gelsolin OS=Bos taurus GN=GSN PE=2 SV=1			2	99	IEGSDKVPVDPATYGQFYGGDSYIILYNYR		missed K-V@6	0.001316	3399.63	1134.22	3399.63	1134.22	3	11	1.1.1.2418.19	1	64.0062	245.903	63.9434
19	27.08	27.08	40.36	32.15	32.15	sp|Q3SX14|GELS_BOVIN	Gelsolin OS=Bos taurus GN=GSN PE=2 SV=1			2	99	NWRDPDQTDGPGLSYLSSHIANVER		missed R-D@3	1.0048	2827.34	707.841	2826.33	707.59	4	13	1.1.1.2032.10	1	50.3686	110.425	50.4848
19	27.08	27.08	40.36	32.15	32.15	sp|Q3SX14|GELS_BOVIN	Gelsolin OS=Bos taurus GN=GSN PE=2 SV=1			2	99	QGFEPPSFVGWFLGWDDNYWSVDPLDR			0.00498882	3228.47	1077.16	3228.46	1077.16	3	20	1.1.1.3189.7	1	91.275	600.562	91.2126
19	27.08	27.08	40.36	32.15	32.15	sp|Q3SX14|GELS_BOVIN	Gelsolin OS=Bos taurus GN=GSN PE=2 SV=1			2	99	QTQVSVLPEGGETPLFK			0.0013059	1828.96	915.486	1828.96	915.486	2	15	1.1.1.2109.19	1	53.086	1120.53	53.0224
19	27.08	27.08	40.36	32.15	32.15	sp|Q3SX14|GELS_BOVIN	Gelsolin OS=Bos taurus GN=GSN PE=2 SV=1			2	99	SEDCFILDHGK	Methylthio(C)@4		0.000614099	1308.55	437.19	1308.55	437.19	3	13	1.1.1.1794.2	1	41.9547	345.689	41.9825
19	27.08	27.08	40.36	32.15	32.15	sp|Q3SX14|GELS_BOVIN	Gelsolin OS=Bos taurus GN=GSN PE=2 SV=1			2	99	TGALELLR			-9.65898e-05	871.513	436.764	871.513	436.764	2	12	1.1.1.1762.2	1	40.8185	2135.34	40.8829
19	27.08	27.08	40.36	32.15	32.15	sp|Q3SX14|GELS_BOVIN	Gelsolin OS=Bos taurus GN=GSN PE=2 SV=1			2	99	TPSAAYLWVGAGASEAEK			0.000782238	1806.88	904.447	1806.88	904.447	2	14	1.1.1.1936.15	1	46.9718	472.13	47.1938
19	27.08	27.08	40.36	32.15	32.15	sp|Q3SX14|GELS_BOVIN	Gelsolin OS=Bos taurus GN=GSN PE=2 SV=1			2	99	VEKFDLVPVPPNLYGDFFTGDAYVILK		missed K-F@3	0.00302595	3055.6	1019.54	3055.59	1019.54	3	15	1.1.1.3002.8	1	84.6839	839.415	84.5545
19	27.08	27.08	40.36	32.15	32.15	sp|Q3SX14|GELS_BOVIN	Gelsolin OS=Bos taurus GN=GSN PE=2 SV=1			2	99	VSNGAGTMSVSLVADENPFAQGALR	Deamidated(N)@3		-0.00275601	2491.2	831.407	2491.2	831.408	3	16	1.1.1.2384.12	1	62.8078	403.095	62.6408
19	27.08	27.08	40.36	32.15	32.15	sp|Q3SX14|GELS_BOVIN	Gelsolin OS=Bos taurus GN=GSN PE=2 SV=1			0.987163	98.11	TASDFISK			-0.000342846	867.433	434.724	867.434	434.724	2	7	1.1.1.1086.3	1	17.1779	61.9705	17.1982
20	21.35	21.35	57.83	50.46	35.71	sp|Q9XSJ4|ENOA_BOVIN	Alpha-enolase OS=Bos taurus GN=ENO1 PE=1 SV=4			2	99	AAVPSGASTGIYEALELR			-0.00139185	1803.94	902.975	1803.94	902.976	2	21	1.1.1.2199.13	1	56.281	1297.26	56.2557
20	21.35	21.35	57.83	50.46	35.71	sp|Q9XSJ4|ENOA_BOVIN	Alpha-enolase OS=Bos taurus GN=ENO1 PE=1 SV=4			2	99	FGANAILGVSLAVCK	Methylthio(C)@14		-0.0107405	1507.78	754.896	1507.79	754.902	2	11	1.1.1.2750.6	1	75.7608	113.9	75.7811
20	21.35	21.35	57.83	50.46	35.71	sp|Q9XSJ4|ENOA_BOVIN	Alpha-enolase OS=Bos taurus GN=ENO1 PE=1 SV=4			2	99	GNPTVEVDLFTAK			-0.000893704	1389.71	695.864	1389.71	695.864	2	15	1.1.1.1986.11	1	48.7275	2038.47	48.7453
20	21.35	21.35	57.83	50.46	35.71	sp|Q9XSJ4|ENOA_BOVIN	Alpha-enolase OS=Bos taurus GN=ENO1 PE=1 SV=4			2	99	HIADLAGNAEVILPVPAFNVINGGSHAGNK	Deamidated(N)@22		0.00397792	2995.56	749.896	2995.55	749.895	4	14	1.1.1.2516.7	1	67.4589	214.046	67.5531
20	21.35	21.35	57.83	50.46	35.71	sp|Q9XSJ4|ENOA_BOVIN	Alpha-enolase OS=Bos taurus GN=ENO1 PE=1 SV=4			2	99	LAMQEFMILPVGAENFR	Oxidation(M)@7		0.00132536	1980.98	991.498	1980.98	991.497	2	8	1.1.1.2608.13	1	70.7479	34.5766	70.7176
20	21.35	21.35	57.83	50.46	35.71	sp|Q9XSJ4|ENOA_BOVIN	Alpha-enolase OS=Bos taurus GN=ENO1 PE=1 SV=4			2	99	SGETEDTFIADLVVGLCTGQIK	Methylthio(C)@17		-0.00160048	2341.12	1171.57	2341.12	1171.57	2	21	1.1.1.3231.7	1	92.7303	530.542	92.8106
20	21.35	21.35	57.83	50.46	35.71	sp|Q9XSJ4|ENOA_BOVIN	Alpha-enolase OS=Bos taurus GN=ENO1 PE=1 SV=4			2	99	TIAPALVSK			-0.00109658	898.548	450.281	898.549	450.282	2	8	1.1.1.1403.6	1	28.1766	205.774	28.3302
20	21.35	21.35	57.83	50.46	35.71	sp|Q9XSJ4|ENOA_BOVIN	Alpha-enolase OS=Bos taurus GN=ENO1 PE=1 SV=4			2	99	VNQIGSVTESLQACK	Methylthio(C)@14		-0.000675283	1621.78	811.897	1621.78	811.897	2	12	1.1.1.1972.19	1	48.2425	288.292	48.3555
20	21.35	21.35	57.83	50.46	35.71	sp|Q9XSJ4|ENOA_BOVIN	Alpha-enolase OS=Bos taurus GN=ENO1 PE=1 SV=4			2	99	YITPDELANLYK			-0.000579222	1438.73	720.374	1438.73	720.374	2	15	1.1.1.2123.15	1	53.5801	3034.35	53.5573
20	21.35	21.35	57.83	50.46	35.71	sp|Q9XSJ4|ENOA_BOVIN	Alpha-enolase OS=Bos taurus GN=ENO1 PE=1 SV=4			0.876148	99	PTVEVDLFTAK		cleaved N-P@N-term	-0.000191714	1218.65	610.332	1218.65	610.332	2	8	1.1.1.1991.8	1	48.9016	191.195	48.8876
20	21.35	21.35	57.83	50.46	35.71	sp|Q9XSJ4|ENOA_BOVIN	Alpha-enolase OS=Bos taurus GN=ENO1 PE=1 SV=4			1.22185	98.97	AAVPSGASTGIYEALELRDNDK		missed R-D@18	0.00825469	2276.14	759.72	2276.13	759.717	3	10	1.1.1.1991.12	1	48.9079	54.4865	48.8876
20	21.35	21.35	57.83	50.46	35.71	sp|Q9XSJ4|ENOA_BOVIN	Alpha-enolase OS=Bos taurus GN=ENO1 PE=1 SV=4			0.5867	94.63	IGAEVYHNLK			-0.000861163	1142.61	381.877	1142.61	381.877	3	7	1.1.1.1232.3	1	22.1803	130.193	22.2406
21	19.33	19.33	46.63	39.9	37.74	sp|Q95121|PEDF_BOVIN	Pigment epithelium-derived factor OS=Bos taurus GN=SERPINF1 PE=1 SV=1			2	99	DTDTGALLFIGK			-0.00182302	1249.65	625.834	1249.66	625.835	2	14	1.1.1.2102.11	1	52.8267	492.585	52.7734
21	19.33	19.33	46.63	39.9	37.74	sp|Q95121|PEDF_BOVIN	Pigment epithelium-derived factor OS=Bos taurus GN=SERPINF1 PE=1 SV=1			2	99	IAQLPLTGSTSIIFFLPQK			0.00136904	2073.19	692.07	2073.19	692.07	3	17	1.1.1.2866.3	1	79.8338	235.46	79.9278
21	19.33	19.33	46.63	39.9	37.74	sp|Q95121|PEDF_BOVIN	Pigment epithelium-derived factor OS=Bos taurus GN=SERPINF1 PE=1 SV=1			2	99	LAAAVSNFGYDLYR			0.000586771	1558.78	780.396	1558.78	780.396	2	17	1.1.1.2041.16	1	50.6886	842.623	50.4848
21	19.33	19.33	46.63	39.9	37.74	sp|Q95121|PEDF_BOVIN	Pigment epithelium-derived factor OS=Bos taurus GN=SERPINF1 PE=1 SV=1			2	99	LTFPLDYHLNQPFIFVLR			0.000555521	2232.21	745.077	2232.21	745.077	3	16	1.1.1.2957.2	1	83.0707	1825.47	83.1328
21	19.33	19.33	46.63	39.9	37.74	sp|Q95121|PEDF_BOVIN	Pigment epithelium-derived factor OS=Bos taurus GN=SERPINF1 PE=1 SV=1			2	99	SGESPTANVLLSPLSVATALSALSLGAEQR			-0.000308437	2938.56	980.528	2938.56	980.528	3	21	1.1.1.3162.5	1	90.3215	1107.29	90.2215
21	19.33	19.33	46.63	39.9	37.74	sp|Q95121|PEDF_BOVIN	Pigment epithelium-derived factor OS=Bos taurus GN=SERPINF1 PE=1 SV=1			2	99	TVQAVLTIPK			-0.000164573	1068.65	535.334	1068.65	535.334	2	9	1.1.1.1779.5	1	41.4247	341.674	41.3794
21	19.33	19.33	46.63	39.9	37.74	sp|Q95121|PEDF_BOVIN	Pigment epithelium-derived factor OS=Bos taurus GN=SERPINF1 PE=1 SV=1			2	99	VDLQEINNWVQAQMK			0.00539739	1814.9	908.459	1814.9	908.457	2	9	1.1.1.2497.11	1	66.7956	60.7588	66.8058
21	19.33	19.33	46.63	39.9	37.74	sp|Q95121|PEDF_BOVIN	Pigment epithelium-derived factor OS=Bos taurus GN=SERPINF1 PE=1 SV=1			2	99	YGLDSDLNCK	Methylthio(C)@9		0.000769555	1172.49	587.25	1172.48	587.249	2	10	1.1.1.1668.8	1	37.508	154.689	37.3803
21	19.33	19.33	46.63	39.9	37.74	sp|Q95121|PEDF_BOVIN	Pigment epithelium-derived factor OS=Bos taurus GN=SERPINF1 PE=1 SV=1			1.67778	99	EMPSEISIFLLGVAYFK			0.00580558	1943.02	972.516	1943.01	972.513	2	11	1.1.1.3112.5	1	88.5486	48.3949	88.5538
21	19.33	19.33	46.63	39.9	37.74	sp|Q95121|PEDF_BOVIN	Pigment epithelium-derived factor OS=Bos taurus GN=SERPINF1 PE=1 SV=1			1.05552	98.52	LQSLFDAPDFSK			-0.00228104	1366.67	684.345	1366.68	684.346	2	9	1.1.1.2064.14	1	51.4955	584.806	51.4745
21	19.33	19.33	46.63	39.9	37.74	sp|Q95121|PEDF_BOVIN	Pigment epithelium-derived factor OS=Bos taurus GN=SERPINF1 PE=1 SV=1			0.59176	94.89	ASFIPPLEK			-1.32601e-05	1000.56	501.287	1000.56	501.287	2	7	1.1.1.1787.4	1	41.7107	282.873	41.6268
22	16.75	16.75	50.99	37.13	37.13	sp|Q2KIS7|TETN_BOVIN	Tetranectin OS=Bos taurus GN=CLEC3B PE=2 SV=1			2	99	CFLAFVQAK	Methylthio(C)@1		-0.00553294	1071.52	536.767	1071.52	536.77	2	8	1.1.1.2259.4	1	58.3881	271.712	58.3757
22	16.75	16.75	50.99	37.13	37.13	sp|Q2KIS7|TETN_BOVIN	Tetranectin OS=Bos taurus GN=CLEC3B PE=2 SV=1			2	99	DKLPYVCQFAIV	Methylthio(C)@7	missed K-L@2	-0.00302347	1440.71	721.363	1440.71	721.365	2	14	1.1.1.2773.3	1	76.563	3328.14	76.3777
22	16.75	16.75	50.99	37.13	37.13	sp|Q2KIS7|TETN_BOVIN	Tetranectin OS=Bos taurus GN=CLEC3B PE=2 SV=1			2	99	GGTLGTPQTGSENDALYEYLR			-0.000769195	2241.05	748.025	2241.05	748.026	3	13	1.1.1.2075.18	1	51.8862	613.728	51.79
22	16.75	16.75	50.99	37.13	37.13	sp|Q2KIS7|TETN_BOVIN	Tetranectin OS=Bos taurus GN=CLEC3B PE=2 SV=1			2	99	MLEELKTQLDSLAQEVALLK		missed K-T@6	-0.00053379	2271.24	758.087	2271.24	758.087	3	17	1.1.1.2978.3	1	83.8246	53.9441	83.8092
22	16.75	16.75	50.99	37.13	37.13	sp|Q2KIS7|TETN_BOVIN	Tetranectin OS=Bos taurus GN=CLEC3B PE=2 SV=1			2	99	MLEELKTQLDSLAQEVALLKEQQALQTVCLK	Methylthio(C)@29	missed K-T@6; missed K-E@20	0.012897	3558.88	890.728	3558.87	890.725	4	13	1.1.1.3039.4	1	85.9889	114.737	86.0116
22	16.75	16.75	50.99	37.13	37.13	sp|Q2KIS7|TETN_BOVIN	Tetranectin OS=Bos taurus GN=CLEC3B PE=2 SV=1			2	99	TQLDSLAQEVALLK			-0.000591263	1527.85	764.932	1527.85	764.933	2	12	1.1.1.2392.11	1	63.0856	158.135	63.0656
22	16.75	16.75	50.99	37.13	37.13	sp|Q2KIS7|TETN_BOVIN	Tetranectin OS=Bos taurus GN=CLEC3B PE=2 SV=1			1.88606	99	EQQALQTVCLK	Methylthio(C)@9		0.000839319	1305.64	653.829	1305.64	653.828	2	9	1.1.1.1761.5	1	40.7968	135.851	40.9535
22	16.75	16.75	50.99	37.13	37.13	sp|Q2KIS7|TETN_BOVIN	Tetranectin OS=Bos taurus GN=CLEC3B PE=2 SV=1			1.56864	99	LPYVCQFAIV	Methylthio(C)@5		-0.00202731	1197.59	599.803	1197.59	599.804	2	10	1.1.1.2967.3	1	83.4278	570.07	83.4531
22	16.75	16.75	50.99	37.13	37.13	sp|Q2KIS7|TETN_BOVIN	Tetranectin OS=Bos taurus GN=CLEC3B PE=2 SV=1			1.29243	99	CRDKLPYVCQFAIV	Methylthio(C)@1; Methylthio(C)@9	missed R-D@2; missed K-L@4	-0.00398044	1745.81	582.943	1745.81	582.945	3	10	1.1.1.2635.2	1	71.6795	425.635	71.7437
23	15.94	15.94	37.73	25.31	22.24	sp|Q95LI2|VITRN_BOVIN	Vitrin OS=Bos taurus GN=VIT PE=2 SV=2			2	99	DHAFFVDEFDNLYK			-0.000538603	1758.79	587.27	1758.79	587.27	3	14	1.1.1.2293.7	1	59.5898	387.536	59.6477
23	15.94	15.94	37.73	25.31	22.24	sp|Q95LI2|VITRN_BOVIN	Vitrin OS=Bos taurus GN=VIT PE=2 SV=2			2	99	QFLTDVAQTLDIGPAGPLMGVVQYGDNPATQFNLK	Gln->pyro-Glu@N-term		-0.00297904	3700.84	1234.62	3700.84	1234.62	3	18	1.1.1.3138.5	1	89.4723	575.071	89.5477
23	15.94	15.94	37.73	25.31	22.24	sp|Q95LI2|VITRN_BOVIN	Vitrin OS=Bos taurus GN=VIT PE=2 SV=2			2	99	TNGFYSLTVQNWFSLHK	Deamidated(N)@2		0.00108501	2041.99	681.671	2041.99	681.671	3	11	1.1.1.2505.7	1	67.0676	152.919	67.0903
23	15.94	15.94	37.73	25.31	22.24	sp|Q95LI2|VITRN_BOVIN	Vitrin OS=Bos taurus GN=VIT PE=2 SV=2			2	99	VDLSFLIDGSSSIGK			0.0017195	1536.81	769.41	1536.8	769.409	2	14	1.1.1.2424.17	1	64.2165	567.685	64.0139
23	15.94	15.94	37.73	25.31	22.24	sp|Q95LI2|VITRN_BOVIN	Vitrin OS=Bos taurus GN=VIT PE=2 SV=2			2	99	VDLSFLIDGSSSIGKR		missed K-R@15	0.00163727	1692.91	565.309	1692.9	565.309	3	11	1.1.1.2283.6	1	59.2356	104.959	59.2595
23	15.94	15.94	37.73	25.31	22.24	sp|Q95LI2|VITRN_BOVIN	Vitrin OS=Bos taurus GN=VIT PE=2 SV=2			2	99	VGYWSGGTSTGAAIHYALEQLFK			-0.00365751	2455.21	819.412	2455.22	819.413	3	16	1.1.1.2922.2	1	81.8253	459.883	81.9206
23	15.94	15.94	37.73	25.31	22.24	sp|Q95LI2|VITRN_BOVIN	Vitrin OS=Bos taurus GN=VIT PE=2 SV=2			2	99	VIQNICTEFNSQPR	Methylthio(C)@6; Deamidated(Q)@12		0.023223	1694.8	848.407	1694.78	848.395	2	11	1.1.1.2084.16	1	52.2034	211.208	52.0706
23	15.94	15.94	37.73	25.31	22.24	sp|Q95LI2|VITRN_BOVIN	Vitrin OS=Bos taurus GN=VIT PE=2 SV=2			1.23657	99	GVITYAIGVAWAAQDELDIIATHPAR			0.0169066	2750.46	917.826	2750.44	917.82	3	10	1.1.1.3103.7	1	88.2212	70.3165	88.2365
24	15.84	15.84	36.13	31.61	26.88	sp|Q5EA25|SRPX2_BOVIN	Sushi repeat-containing protein SRPX2 OS=Bos taurus GN=SRPX2 PE=2 SV=1			2	99	CHALPFITSGTYTCTNGVLLDSR	Methylthio(C)@1; Methylthio(C)@14; Deamidated(N)@16		0.00177166	2561.14	854.722	2561.14	854.721	3	12	1.1.1.2526.13	1	67.8225	113.427	67.8377
24	15.84	15.84	36.13	31.61	26.88	sp|Q5EA25|SRPX2_BOVIN	Sushi repeat-containing protein SRPX2 OS=Bos taurus GN=SRPX2 PE=2 SV=1			2	99	EHQLSANIIEELR			0.00119273	1550.81	517.943	1550.81	517.942	3	13	1.1.1.1938.9	1	47.0326	195.311	47.0528
24	15.84	15.84	36.13	31.61	26.88	sp|Q5EA25|SRPX2_BOVIN	Sushi repeat-containing protein SRPX2 OS=Bos taurus GN=SRPX2 PE=2 SV=1			2	99	INVNVNSAAGLLDQFYEK			-1.03331e-05	1994.01	665.678	1994.01	665.678	3	11	1.1.1.2506.6	1	67.1082	102.465	67.0903
24	15.84	15.84	36.13	31.61	26.88	sp|Q5EA25|SRPX2_BOVIN	Sushi repeat-containing protein SRPX2 OS=Bos taurus GN=SRPX2 PE=2 SV=1			2	99	VYWDPPVVK			-0.00108885	1101.58	551.8	1101.59	551.8	2	12	1.1.1.1799.7	1	42.1425	897.231	42.1603
24	15.84	15.84	36.13	31.61	26.88	sp|Q5EA25|SRPX2_BOVIN	Sushi repeat-containing protein SRPX2 OS=Bos taurus GN=SRPX2 PE=2 SV=1			2	99	WCYTLNIQDGEATCYSPR	Methylthio(C)@2; Methylthio(C)@14		0.00159024	2210.89	1106.45	2210.89	1106.45	2	9	1.1.1.2338.18	1	61.19	89.0339	61.1952
24	15.84	15.84	36.13	31.61	26.88	sp|Q5EA25|SRPX2_BOVIN	Sushi repeat-containing protein SRPX2 OS=Bos taurus GN=SRPX2 PE=2 SV=1			2	99	WSGGEPVCVDIDPPK	Methylthio(C)@8		-0.00315549	1643.73	822.872	1643.73	822.873	2	13	1.1.1.2081.17	1	52.0955	467.63	52.3166
24	15.84	15.84	36.13	31.61	26.88	sp|Q5EA25|SRPX2_BOVIN	Sushi repeat-containing protein SRPX2 OS=Bos taurus GN=SRPX2 PE=2 SV=1			2	99	YMEPVTPEEIFTFIDDYLLSNEELIQR			-0.00182579	3303.59	1102.2	3303.59	1102.2	3	22	1.1.1.3249.6	1	93.3691	1174.35	93.4443
24	15.84	15.84	36.13	31.61	26.88	sp|Q5EA25|SRPX2_BOVIN	Sushi repeat-containing protein SRPX2 OS=Bos taurus GN=SRPX2 PE=2 SV=1			1.30103	99	WSGGEPVCVDIDPPKIR	Methylthio(C)@8	missed K-I@15	0.000239001	1912.92	638.646	1912.92	638.646	3	10	1.1.1.2157.11	1	54.7792	371.97	54.7259
25	14.64	14.64	40.24	40.24	35.14	sp|P10096|G3P_BOVIN	Glyceraldehyde-3-phosphate dehydrogenase OS=Bos taurus GN=GAPDH PE=1 SV=4			2	99	AITIFQERDPANIK		missed R-D@8	0.00204326	1614.88	539.299	1614.87	539.298	3	13	1.1.1.1760.6	1	40.7538	651.511	40.8829
25	14.64	14.64	40.24	40.24	35.14	sp|P10096|G3P_BOVIN	Glyceraldehyde-3-phosphate dehydrogenase OS=Bos taurus GN=GAPDH PE=1 SV=4			2	99	GAAQNIIPASTGAAK			6.2647e-05	1368.74	685.375	1368.74	685.375	2	11	1.1.1.1368.10	1	26.9517	192.302	26.8535
25	14.64	14.64	40.24	40.24	35.14	sp|P10096|G3P_BOVIN	Glyceraldehyde-3-phosphate dehydrogenase OS=Bos taurus GN=GAPDH PE=1 SV=4			2	99	LISWYDNEFGYSNR			-0.00162691	1762.79	882.404	1762.8	882.405	2	13	1.1.1.2060.12	1	51.3618	980.522	51.4045
25	14.64	14.64	40.24	40.24	35.14	sp|P10096|G3P_BOVIN	Glyceraldehyde-3-phosphate dehydrogenase OS=Bos taurus GN=GAPDH PE=1 SV=4			2	99	VIHDHFGIVEGLMTTVHAITATQK			1.98821	2619.36	655.846	2617.37	655.349	4	15	1.1.1.2681.4	1	73.3139	269.264	73.2296
25	14.64	14.64	40.24	40.24	35.14	sp|P10096|G3P_BOVIN	Glyceraldehyde-3-phosphate dehydrogenase OS=Bos taurus GN=GAPDH PE=1 SV=4			2	99	VIPELNGKLTGMAFR	Deamidated(N)@6	missed K-L@8	-4.54914e-05	1645.89	549.636	1645.89	549.636	3	13	1.1.1.2116.3	1	53.3179	534.612	53.486
25	14.64	14.64	40.24	40.24	35.14	sp|P10096|G3P_BOVIN	Glyceraldehyde-3-phosphate dehydrogenase OS=Bos taurus GN=GAPDH PE=1 SV=4			2	99	VPTPNVSVVDLTCR	Methylthio(C)@13		0.000510203	1544.77	773.392	1544.77	773.392	2	18	1.1.1.2206.16	1	56.5283	4583.37	56.6109
25	14.64	14.64	40.24	40.24	35.14	sp|P10096|G3P_BOVIN	Glyceraldehyde-3-phosphate dehydrogenase OS=Bos taurus GN=GAPDH PE=1 SV=4			2	99	WGDAGAEYVVESTGVFTTMEK			0.00497831	2276.04	759.686	2276.03	759.684	3	11	1.1.1.2370.11	1	62.3074	186.218	62.2902
25	14.64	14.64	40.24	40.24	35.14	sp|P10096|G3P_BOVIN	Glyceraldehyde-3-phosphate dehydrogenase OS=Bos taurus GN=GAPDH PE=1 SV=4			0.37366	97.57	VIPELNGK	Deamidated(N)@6		-0.000192	869.486	435.75	869.486	435.75	2	7	1.1.1.1359.5	1	26.6268	34.9823	26.642
26	13.9	13.9	27.33	22.1	13.67	sp|P17697|CLUS_BOVIN	Clusterin OS=Bos taurus GN=CLU PE=1 SV=1			2	99	ASSIMDELFQDR			-0.00143085	1410.64	706.329	1410.64	706.33	2	12	1.1.1.2231.16	1	57.4092	1529.76	57.1398
26	13.9	13.9	27.33	22.1	13.67	sp|P17697|CLUS_BOVIN	Clusterin OS=Bos taurus GN=CLU PE=1 SV=1			2	99	KLLLSSLEEAK		missed K-L@1	0.00243657	1229.73	410.916	1229.72	410.915	3	15	1.1.1.1711.4	1	39.019	946.239	38.9712
26	13.9	13.9	27.33	22.1	13.67	sp|P17697|CLUS_BOVIN	Clusterin OS=Bos taurus GN=CLU PE=1 SV=1			2	99	KLLLSSLEEAKK		missed K-L@1; missed K-K@11	-0.00174154	1357.82	453.613	1357.82	453.613	3	15	1.1.1.1540.3	1	32.9893	134.89	32.9781
26	13.9	13.9	27.33	22.1	13.67	sp|P17697|CLUS_BOVIN	Clusterin OS=Bos taurus GN=CLU PE=1 SV=1			2	99	LYDQLLQSYQQK			0.00232908	1525.78	763.897	1525.78	763.896	2	15	1.1.1.1764.10	1	40.913	114.304	40.9182
26	13.9	13.9	27.33	22.1	13.67	sp|P17697|CLUS_BOVIN	Clusterin OS=Bos taurus GN=CLU PE=1 SV=1			2	99	RPQDTQYYSPFSSFPR			-0.00605496	1974.92	659.313	1974.92	659.315	3	14	1.1.1.1883.10	1	45.1038	313.481	44.9407
26	13.9	13.9	27.33	22.1	13.67	sp|P17697|CLUS_BOVIN	Clusterin OS=Bos taurus GN=CLU PE=1 SV=1			1.5376	99	LLLSSLEEAK			-0.000989299	1101.63	551.821	1101.63	551.821	2	11	1.1.1.1857.6	1	44.1914	509.145	44.3788
26	13.9	13.9	27.33	22.1	13.67	sp|P17697|CLUS_BOVIN	Clusterin OS=Bos taurus GN=CLU PE=1 SV=1			1.25181	99	GSLFFNPK			-0.000557609	908.475	455.245	908.476	455.245	2	8	1.1.1.1697.2	1	38.5179	622.134	38.4763
26	13.9	13.9	27.33	22.1	13.67	sp|P17697|CLUS_BOVIN	Clusterin OS=Bos taurus GN=CLU PE=1 SV=1			0.958607	98.3	LLLSSLEEAKK		missed K-K@10	-0.000859327	1229.72	410.915	1229.72	410.915	3	7	1.1.1.1663.5	1	37.325	57.9228	37.2398
27	13.72	13.72	26.49	23	21.56	sp|F1N152|HTRA1_BOVIN	Serine protease HTRA1 OS=Bos taurus GN=HTRA1 PE=2 SV=1			2	99	LHQPPVIVLQR			0.00235106	1298.78	433.935	1298.78	433.935	3	13	1.1.1.1644.2	1	36.6459	247.611	36.815
27	13.72	13.72	26.49	23	21.56	sp|F1N152|HTRA1_BOVIN	Serine protease HTRA1 OS=Bos taurus GN=HTRA1 PE=2 SV=1			2	99	LPVLLLGR			-0.00172481	879.589	440.802	879.591	440.803	2	10	1.1.1.2166.2	1	55.0879	344.567	55.0458
27	13.72	13.72	26.49	23	21.56	sp|F1N152|HTRA1_BOVIN	Serine protease HTRA1 OS=Bos taurus GN=HTRA1 PE=2 SV=1			2	99	SSELRPGEFVVAIGSPFSLQNTVTTGIVSTTQR			-0.0131757	3477.8	1160.27	3477.81	1160.28	3	17	1.1.1.2691.15	1	73.6878	162.133	73.6218
27	13.72	13.72	26.49	23	21.56	sp|F1N152|HTRA1_BOVIN	Serine protease HTRA1 OS=Bos taurus GN=HTRA1 PE=2 SV=1			2	99	TYTNLCQLR	Methylthio(C)@6		-0.00034955	1156.54	579.276	1156.54	579.276	2	10	1.1.1.1897.11	1	45.5924	670.661	45.3627
27	13.72	13.72	26.49	23	21.56	sp|F1N152|HTRA1_BOVIN	Serine protease HTRA1 OS=Bos taurus GN=HTRA1 PE=2 SV=1			2	99	VTAGISFAIPSDKIK		missed K-I@13	-0.000650201	1545.88	516.299	1545.88	516.299	3	12	1.1.1.1946.9	1	47.3146	144.561	47.3349
27	13.72	13.72	26.49	23	21.56	sp|F1N152|HTRA1_BOVIN	Serine protease HTRA1 OS=Bos taurus GN=HTRA1 PE=2 SV=1			1.76955	99	RGNEDIMITVIPEEIDP		missed R-G@1	-0.00402449	1939.95	970.983	1939.96	970.985	2	8	1.1.1.2413.16	1	63.8329	51.5439	63.7678
27	13.72	13.72	26.49	23	21.56	sp|F1N152|HTRA1_BOVIN	Serine protease HTRA1 OS=Bos taurus GN=HTRA1 PE=2 SV=1			1.67778	99	IAPAVVHIELFR			-0.000269899	1363.8	455.606	1363.8	455.606	3	11	1.1.1.2178.3	1	55.5164	1939.08	55.5085
28	13.66	13.66	41.91	27.46	27.46	sp|P46193|ANXA1_BOVIN	Annexin A1 OS=Bos taurus GN=ANXA1 PE=2 SV=2			2	99	ALLGHLEEVVLALLK			0.00189861	1616.99	540.003	1616.99	540.003	3	23	1.1.1.3218.2	1	92.2535	1032.36	92.1695
28	13.66	13.66	41.91	27.46	27.46	sp|P46193|ANXA1_BOVIN	Annexin A1 OS=Bos taurus GN=ANXA1 PE=2 SV=2			2	99	ALLSLAK			-0.000864688	714.463	358.239	714.464	358.239	2	8	1.1.1.1583.2	1	34.4959	249.87	34.6297
28	13.66	13.66	41.91	27.46	27.46	sp|P46193|ANXA1_BOVIN	Annexin A1 OS=Bos taurus GN=ANXA1 PE=2 SV=2			2	99	GGPGSAVSPYPTFNPSSDVEALHK			-0.00570671	2413.15	805.39	2413.16	805.392	3	12	1.1.1.1908.15	1	45.9848	162.661	46.0982
28	13.66	13.66	41.91	27.46	27.46	sp|P46193|ANXA1_BOVIN	Annexin A1 OS=Bos taurus GN=ANXA1 PE=2 SV=2			2	99	GLGTDEDTLNEILASR			-0.000940398	1702.84	852.426	1702.84	852.426	2	17	1.1.1.2178.16	1	55.5326	1111.38	55.7221
28	13.66	13.66	41.91	27.46	27.46	sp|P46193|ANXA1_BOVIN	Annexin A1 OS=Bos taurus GN=ANXA1 PE=2 SV=2			2	99	GVDEATIIEILTK			-0.00392381	1400.77	701.393	1400.78	701.395	2	17	1.1.1.2595.7	1	70.2695	1135.9	70.1853
28	13.66	13.66	41.91	27.46	27.46	sp|P46193|ANXA1_BOVIN	Annexin A1 OS=Bos taurus GN=ANXA1 PE=2 SV=2			2	99	TPAQFDAEELR			-0.000533741	1275.61	638.812	1275.61	638.812	2	12	1.1.1.1490.10	1	31.2353	90.3528	31.0717
28	13.66	13.66	41.91	27.46	27.46	sp|P46193|ANXA1_BOVIN	Annexin A1 OS=Bos taurus GN=ANXA1 PE=2 SV=2			1.60206	99	ILVALCGRD	Methylthio(C)@6	missed R-D@8	0.00129695	1004.52	503.265	1004.51	503.265	2	7	1.1.1.2066.5	1	51.5544	124.615	51.72
29	13.29	13.29	76.55	60	60	sp|P02070|HBB_BOVIN	Hemoglobin subunit beta OS=Bos taurus GN=HBB PE=1 SV=1			2	99	AAVTAFWGK			0.000564401	949.503	475.759	949.502	475.758	2	11	1.1.1.1696.3	1	38.4838	306.486	38.441
29	13.29	13.29	76.55	60	60	sp|P02070|HBB_BOVIN	Hemoglobin subunit beta OS=Bos taurus GN=HBB PE=1 SV=1			2	99	FFESFGDLSTADAVMNNPK			-0.00908252	2088.94	1045.48	2088.95	1045.48	2	15	1.1.1.2257.12	1	58.3354	175.601	58.3055
29	13.29	13.29	76.55	60	60	sp|P02070|HBB_BOVIN	Hemoglobin subunit beta OS=Bos taurus GN=HBB PE=1 SV=1			2	99	LLGNVLVVVLAR			-0.00395902	1264.82	633.417	1264.82	633.419	2	12	1.1.1.2753.3	1	75.859	1246.17	75.5693
29	13.29	13.29	76.55	60	60	sp|P02070|HBB_BOVIN	Hemoglobin subunit beta OS=Bos taurus GN=HBB PE=1 SV=1			2	99	LLVVYPWTQR			-0.00618629	1273.71	637.863	1273.72	637.866	2	6	1.1.1.2241.4	1	57.7491	82.763	57.7045
29	13.29	13.29	76.55	60	60	sp|P02070|HBB_BOVIN	Hemoglobin subunit beta OS=Bos taurus GN=HBB PE=1 SV=1			2	99	VKVDEVGGEALGR		missed K-V@2	-0.0570599	1327.65	443.558	1327.71	443.577	3	13	1.1.1.1324.4	1	25.395	325.426	25.5512
29	13.29	13.29	76.55	60	60	sp|P02070|HBB_BOVIN	Hemoglobin subunit beta OS=Bos taurus GN=HBB PE=1 SV=1			2	99	VVAGVANALAHR			-0.00104524	1176.67	393.231	1176.67	393.232	3	12	1.1.1.1378.3	1	27.2867	135.902	27.4524
29	13.29	13.29	76.55	60	60	sp|P02070|HBB_BOVIN	Hemoglobin subunit beta OS=Bos taurus GN=HBB PE=1 SV=1			1.29243	99	EFTPVLQADFQK			-0.00180963	1421.72	711.866	1421.72	711.867	2	8	1.1.1.1926.10	1	46.608	323.987	46.8404
30	13.25	13.25	35.41	26.32	26.32	sp|Q2KJH6|SERPH_BOVIN	Serpin H1 OS=Bos taurus GN=SERPINH1 PE=2 SV=1			2	99	AVLSAEQLRDDEVHAGLGELLR		missed R-D@9	-0.00060137	2390.25	797.759	2390.26	797.759	3	11	1.1.1.2205.19	1	56.4965	202.71	56.5043
30	13.25	13.25	35.41	26.32	26.32	sp|Q2KJH6|SERPH_BOVIN	Serpin H1 OS=Bos taurus GN=SERPINH1 PE=2 SV=1			2	99	DQAVENILLSPVVVASSLGLVSLGGK			-0.000230413	2564.44	855.821	2564.44	855.821	3	25	1.1.1.3183.3	1	91.0497	2233.36	91.1769
30	13.25	13.25	35.41	26.32	26.32	sp|Q2KJH6|SERPH_BOVIN	Serpin H1 OS=Bos taurus GN=SERPINH1 PE=2 SV=1			2	99	DTQSGSLLFIGR			-0.00203045	1292.67	647.342	1292.67	647.344	2	12	1.1.1.1984.7	1	48.6513	507.983	48.6385
30	13.25	13.25	35.41	26.32	26.32	sp|Q2KJH6|SERPH_BOVIN	Serpin H1 OS=Bos taurus GN=SERPINH1 PE=2 SV=1			2	99	LFYADHPFIFLVR			-0.00286879	1636.87	546.632	1636.88	546.633	3	8	1.1.1.2586.4	1	69.9456	158.191	69.83
30	13.25	13.25	35.41	26.32	26.32	sp|Q2KJH6|SERPH_BOVIN	Serpin H1 OS=Bos taurus GN=SERPINH1 PE=2 SV=1			2	99	LYGPSSVSFAEDFVR			-0.000352609	1672.81	837.412	1672.81	837.412	2	19	1.1.1.2224.11	1	57.1645	1726.18	57.2448
30	13.25	13.25	35.41	26.32	26.32	sp|Q2KJH6|SERPH_BOVIN	Serpin H1 OS=Bos taurus GN=SERPINH1 PE=2 SV=1			2	99	SAGLAFSLYQAMAK			-0.00193335	1456.74	729.375	1456.74	729.376	2	9	1.1.1.2336.11	1	61.1065	216.644	61.1242
30	13.25	13.25	35.41	26.32	26.32	sp|Q2KJH6|SERPH_BOVIN	Serpin H1 OS=Bos taurus GN=SERPINH1 PE=2 SV=1			1.25181	99	AVAISLPK			-0.00152438	797.499	399.757	797.501	399.758	2	6	1.1.1.1619.6	1	35.7721	97.6973	35.7961
31	13.07	13.07	38.01	26.48	23.99	sp|P81287|ANXA5_BOVIN	Annexin A5 OS=Bos taurus GN=ANXA5 PE=1 SV=3			2	99	ALLLLCGGEDD	Methylthio(C)@6		-0.000208798	1163.52	582.767	1163.52	582.767	2	9	1.1.1.2560.2	1	69.0186	112.142	69.012
31	13.07	13.07	38.01	26.48	23.99	sp|P81287|ANXA5_BOVIN	Annexin A5 OS=Bos taurus GN=ANXA5 PE=1 SV=3			2	99	GLGTDEETILTLLTSR			-0.00449939	1717.91	859.96	1717.91	859.962	2	17	1.1.1.2766.8	1	76.33	671.546	76.3427
31	13.07	13.07	38.01	26.48	23.99	sp|P81287|ANXA5_BOVIN	Annexin A5 OS=Bos taurus GN=ANXA5 PE=1 SV=3			2	99	GTVADFPGFDER			0.00071194	1309.59	655.805	1309.59	655.804	2	14	1.1.1.1792.4	1	41.8885	780.585	41.8045
31	13.07	13.07	38.01	26.48	23.99	sp|P81287|ANXA5_BOVIN	Annexin A5 OS=Bos taurus GN=ANXA5 PE=1 SV=3			2	99	IDEAQVEQDAQALFQAGELK			-0.00731059	2202.07	1102.04	2202.08	1102.05	2	9	1.1.1.2505.14	1	67.0826	57.6652	67.0191
31	13.07	13.07	38.01	26.48	23.99	sp|P81287|ANXA5_BOVIN	Annexin A5 OS=Bos taurus GN=ANXA5 PE=1 SV=3			2	99	LGTDEETILTLLTSR	Carbamyl@N-term	cleaved G-L@N-term	-0.00451195	1703.89	568.971	1703.89	568.972	3	9	1.1.1.2692.4	1	73.7021	350.887	73.9051
31	13.07	13.07	38.01	26.48	23.99	sp|P81287|ANXA5_BOVIN	Annexin A5 OS=Bos taurus GN=ANXA5 PE=1 SV=3			2	99	VLTEIIASR			-0.00137016	1000.59	501.302	1000.59	501.303	2	10	1.1.1.1624.9	1	35.9517	344.581	35.9016
31	13.07	13.07	38.01	26.48	23.99	sp|P81287|ANXA5_BOVIN	Annexin A5 OS=Bos taurus GN=ANXA5 PE=1 SV=3			0.832683	97.91	SEIDLYNIR			0.000913592	1121.57	561.794	1121.57	561.793	2	7	1.1.1.1762.7	1	40.8273	123.037	40.7408
32	13.02	13.02	30.2	18.82	18.82	sp|P05307|PDIA1_BOVIN	Protein disulfide-isomerase OS=Bos taurus GN=P4HB PE=1 SV=1			2	99	ILEFFGLK			-0.00390705	965.555	483.785	965.559	483.787	2	6	1.1.1.2350.3	1	61.594	218.961	61.5152
32	13.02	13.02	30.2	18.82	18.82	sp|P05307|PDIA1_BOVIN	Protein disulfide-isomerase OS=Bos taurus GN=P4HB PE=1 SV=1			2	99	ILFIFIDSDHTDNQR			0.000859702	1832.91	611.976	1832.91	611.976	3	9	1.1.1.2284.11	1	59.2772	142.685	59.3304
32	13.02	13.02	30.2	18.82	18.82	sp|P05307|PDIA1_BOVIN	Protein disulfide-isomerase OS=Bos taurus GN=P4HB PE=1 SV=1			2	99	TGPAASTLSDGAAAEALVESSEVAVIGFFK			0.00193432	2894.46	965.826	2894.45	965.826	3	27	1.1.1.3104.4	1	88.2662	729.277	88.3416
32	13.02	13.02	30.2	18.82	18.82	sp|P05307|PDIA1_BOVIN	Protein disulfide-isomerase OS=Bos taurus GN=P4HB PE=1 SV=1			2	99	THILLFLPK			-0.00377208	1080.67	541.34	1080.67	541.342	2	12	1.1.1.2092.2	1	52.4642	158.527	52.3517
32	13.02	13.02	30.2	18.82	18.82	sp|P05307|PDIA1_BOVIN	Protein disulfide-isomerase OS=Bos taurus GN=P4HB PE=1 SV=1			1.79588	99	EADDIVNWLK			-0.00227478	1201.6	601.805	1201.6	601.806	2	9	1.1.1.2115.8	1	53.2859	944.969	53.5216
32	13.02	13.02	30.2	18.82	18.82	sp|P05307|PDIA1_BOVIN	Protein disulfide-isomerase OS=Bos taurus GN=P4HB PE=1 SV=1			1.25181	99	LITLEEEMTK			-0.000385315	1205.62	603.818	1205.62	603.818	2	7	1.1.1.1753.8	1	40.515	70.1161	40.5633
32	13.02	13.02	30.2	18.82	18.82	sp|P05307|PDIA1_BOVIN	Protein disulfide-isomerase OS=Bos taurus GN=P4HB PE=1 SV=1			1.24413	99	LLDFIK			0.000627498	747.454	374.734	747.453	374.734	2	8	1.1.1.1919.2	0	46.353	672.76	46.3807
32	13.02	13.02	30.2	18.82	18.82	sp|P05307|PDIA1_BOVIN	Protein disulfide-isomerase OS=Bos taurus GN=P4HB PE=1 SV=1			0.725842	98.38	QLAPIWDK	Gln->pyro-Glu@N-term		-0.000281346	952.502	477.258	952.502	477.258	2	6	1.1.1.2106.2	1	52.9591	49.8523	52.9512
33	12.63	12.63	32.13	27.58	23.02	sp|Q3T0P6|PGK1_BOVIN	Phosphoglycerate kinase 1 OS=Bos taurus GN=PGK1 PE=2 SV=3			2	99	ACADPAAGSVILLENLR	Methylthio(C)@2		0.0179867	1757.9	879.957	1757.88	879.948	2	20	1.1.1.2502.15	1	66.9707	4624.81	66.5923
33	12.63	12.63	32.13	27.58	23.02	sp|Q3T0P6|PGK1_BOVIN	Phosphoglycerate kinase 1 OS=Bos taurus GN=PGK1 PE=2 SV=3			2	99	ALESPERPFLAILGGAK			-0.0032973	1767.98	590.336	1767.99	590.337	3	14	1.1.1.2327.6	1	60.7805	203.97	60.8045
33	12.63	12.63	32.13	27.58	23.02	sp|Q3T0P6|PGK1_BOVIN	Phosphoglycerate kinase 1 OS=Bos taurus GN=PGK1 PE=2 SV=3			2	99	ITLPVDFVTADKFDENAK		missed K-F@12	3.60131e-05	2022.03	675.018	2022.03	675.018	3	16	1.1.1.2277.9	1	59.0265	832.539	59.0112
33	12.63	12.63	32.13	27.58	23.02	sp|Q3T0P6|PGK1_BOVIN	Phosphoglycerate kinase 1 OS=Bos taurus GN=PGK1 PE=2 SV=3			2	99	LGDVYVNDAFGTAHR			-0.000196798	1633.78	545.602	1633.78	545.602	3	12	1.1.1.1665.9	1	37.3977	106.018	37.4505
33	12.63	12.63	32.13	27.58	23.02	sp|Q3T0P6|PGK1_BOVIN	Phosphoglycerate kinase 1 OS=Bos taurus GN=PGK1 PE=2 SV=3			2	99	QIVWNGPVGVFEWEAFAR	Gln->pyro-Glu@N-term		-0.00632308	2087.02	1044.52	2087.03	1044.52	2	14	1.1.1.3077.7	1	87.3164	56.1208	87.3929
33	12.63	12.63	32.13	27.58	23.02	sp|Q3T0P6|PGK1_BOVIN	Phosphoglycerate kinase 1 OS=Bos taurus GN=PGK1 PE=2 SV=3			2	99	SLLGKDVLFLK		missed K-D@5	-0.0020106	1231.75	411.591	1231.75	411.592	3	12	1.1.1.2155.2	1	54.6969	531.725	54.7969
33	12.63	12.63	32.13	27.58	23.02	sp|Q3T0P6|PGK1_BOVIN	Phosphoglycerate kinase 1 OS=Bos taurus GN=PGK1 PE=2 SV=3			0.393619	92.51	VLPGVDALSSV			-0.000754634	1055.59	528.8	1055.59	528.8	2	11	1.1.1.2174.2	1	55.3728	1192.21	55.473
34	12.2	14.23	15.65	6.63	6.63	sp|P02453|CO1A1_BOVIN	Collagen alpha-1(I) chain OS=Bos taurus GN=COL1A1 PE=1 SV=3			2	99	ALLLQGSNEIEIR			-0.000210942	1454.81	728.412	1454.81	728.412	2	14	1.1.1.2025.15	1	50.117	272.142	50.0942
34	12.2	14.23	15.65	6.63	6.63	sp|P02453|CO1A1_BOVIN	Collagen alpha-1(I) chain OS=Bos taurus GN=COL1A1 PE=1 SV=3			2	99	DRDLEVDTTLK		missed R-D@2	-0.0012054	1303.66	652.838	1303.66	652.838	2	11	1.1.1.1368.8	1	26.9467	242.362	27.1709
34	12.2	14.23	15.65	6.63	6.63	sp|P02453|CO1A1_BOVIN	Collagen alpha-1(I) chain OS=Bos taurus GN=COL1A1 PE=1 SV=3			2	99	LPIIDVAPLDVGAPDQEFGFDVGPACFL	Oxidation(P)@14; Deamidated(Q)@16; Methylthio(C)@26		0.0392699	2977.45	993.491	2977.41	993.478	3	10	1.1.1.3237.11	1	92.9347	342.272	92.8816
34	12.2	14.23	15.65	6.63	6.63	sp|P02453|CO1A1_BOVIN	Collagen alpha-1(I) chain OS=Bos taurus GN=COL1A1 PE=1 SV=3			2	99	SGEYWIDPNQGCNLDAIK	Methylthio(C)@12		-0.00451597	2067.9	1034.96	2067.9	1034.96	2	15	1.1.1.2299.12	1	59.8176	1114.63	59.997
34	12.2	14.23	15.65	6.63	6.63	sp|P02453|CO1A1_BOVIN	Collagen alpha-1(I) chain OS=Bos taurus GN=COL1A1 PE=1 SV=3			2	99	SLSQQIENIR			-0.000858046	1186.63	594.322	1186.63	594.323	2	13	1.1.1.1529.12	1	32.6167	1263.52	32.8016
34	12.2	14.23	15.65	6.63	6.63	sp|P02453|CO1A1_BOVIN	Collagen alpha-1(I) chain OS=Bos taurus GN=COL1A1 PE=1 SV=3			2	99	TSRLPIIDVAPLDVGAPDQEFGFDVGPACFL	Methylthio(C)@29	missed R-L@3	-0.00119429	3304.61	1102.55	3304.61	1102.55	3	14	1.1.1.3158.7	1	90.1813	769.398	90.1515
35	12.07	12.07	39.55	26.29	22.92	sp|Q6B856|TBB2B_BOVIN	Tubulin beta-2B chain OS=Bos taurus GN=TUBB2B PE=1 SV=2			2	99	GHYTEGAELVDSVLDVVR			-0.00188516	1957.97	653.665	1957.97	653.665	3	19	1.1.1.2528.6	1	67.8848	375.399	67.9443
35	12.07	12.07	39.55	26.29	22.92	sp|Q6B856|TBB2B_BOVIN	Tubulin beta-2B chain OS=Bos taurus GN=TUBB2B PE=1 SV=2			2	99	LHFFMPGFAPLTSR			0.00171781	1619.83	540.951	1619.83	540.95	3	10	1.1.1.2473.5	1	65.9272	179.499	65.8119
35	12.07	12.07	39.55	26.29	22.92	sp|Q6B856|TBB2B_BOVIN	Tubulin beta-2B chain OS=Bos taurus GN=TUBB2B PE=1 SV=2			2	99	SGPFGQIFRPDNFVFGQSGAGNNWAK			0.00666884	2797.34	933.455	2797.34	933.453	3	11	1.1.1.2485.14	1	66.3736	116.571	66.3433
35	12.07	12.07	39.55	26.29	22.92	sp|Q6B856|TBB2B_BOVIN	Tubulin beta-2B chain OS=Bos taurus GN=TUBB2B PE=1 SV=2			2	99	YLTVAAIFR			-0.00208009	1052.6	527.307	1052.6	527.308	2	8	1.1.1.2261.4	1	58.4546	286.536	58.5163
35	12.07	12.07	39.55	26.29	22.92	sp|Q6B856|TBB2B_BOVIN	Tubulin beta-2B chain OS=Bos taurus GN=TUBB2B PE=1 SV=2			1.79588	99	FPGQLNADLR			-0.00307437	1129.58	565.8	1129.59	565.801	2	9	1.1.1.1659.10	1	37.1893	56.0854	37.2045
35	12.07	12.07	39.55	26.29	22.92	sp|Q6B856|TBB2B_BOVIN	Tubulin beta-2B chain OS=Bos taurus GN=TUBB2B PE=1 SV=2			1.76955	99	LTTPTYGDLNHLVSATMSGVTTCLR	Methylthio(C)@23		0.00311501	2696.3	899.774	2696.3	899.773	3	13	1.1.1.2969.3	1	83.5103	193.394	83.6312
35	12.07	12.07	39.55	26.29	22.92	sp|Q6B856|TBB2B_BOVIN	Tubulin beta-2B chain OS=Bos taurus GN=TUBB2B PE=1 SV=2			0.489455	94.83	AILVDLEPGTMDSVR			-0.00173988	1614.83	808.421	1614.83	808.422	2	7	1.1.1.2149.16	1	54.5014	95.1625	54.5839
36	12	12	39.82	23.89	23.89	sp|P04272|ANXA2_BOVIN	Annexin A2 OS=Bos taurus GN=ANXA2 PE=1 SV=2			2	99	DALNIETAIK			0.000889655	1086.59	544.304	1086.59	544.303	2	11	1.1.1.1773.7	1	41.2146	330.12	41.2016
36	12	12	39.82	23.89	23.89	sp|P04272|ANXA2_BOVIN	Annexin A2 OS=Bos taurus GN=ANXA2 PE=1 SV=2			2	99	GLGTDEDSLIEIICSR	Methylthio(C)@14		-0.000916775	1765.82	883.918	1765.82	883.919	2	20	1.1.1.2885.6	1	80.5148	1015.22	80.5682
36	12	12	39.82	23.89	23.89	sp|P04272|ANXA2_BOVIN	Annexin A2 OS=Bos taurus GN=ANXA2 PE=1 SV=2			2	99	GVDEVTIVNILTNR			-0.000325658	1541.84	771.928	1541.84	771.928	2	14	1.1.1.2437.10	1	64.6706	515.831	64.7253
36	12	12	39.82	23.89	23.89	sp|P04272|ANXA2_BOVIN	Annexin A2 OS=Bos taurus GN=ANXA2 PE=1 SV=2			2	99	QDIAFAYQR			-0.00201713	1110.54	556.279	1110.55	556.28	2	8	1.1.1.1448.8	1	29.7611	47.2794	29.7738
36	12	12	39.82	23.89	23.89	sp|P04272|ANXA2_BOVIN	Annexin A2 OS=Bos taurus GN=ANXA2 PE=1 SV=2			2	99	SALSGHLETVILGLLK			-4.13231e-05	1649.97	550.998	1649.97	550.998	3	22	1.1.1.2870.2	1	79.9759	103.167	79.9633
36	12	12	39.82	23.89	23.89	sp|P04272|ANXA2_BOVIN	Annexin A2 OS=Bos taurus GN=ANXA2 PE=1 SV=2			2	99	TDLEKDIVSDTSGDFR		missed K-D@5	0.0020464	1796.85	599.956	1796.84	599.955	3	11	1.1.1.1756.7	1	40.6191	90.7431	40.6698
37	10.71	18.39	20.08	16.23	13.01	sp|Q3SWW8|TSP4_BOVIN	Thrombospondin-4 OS=Bos taurus GN=THBS4 PE=2 SV=1			2	99	AFSGLAQSPEAVELR			-0.000121625	1573.81	787.912	1573.81	787.912	2	20	1.1.1.1866.11	1	44.5137	782.153	44.4488
37	10.71	18.39	20.08	16.23	13.01	sp|Q3SWW8|TSP4_BOVIN	Thrombospondin-4 OS=Bos taurus GN=THBS4 PE=2 SV=1			2	99	GAGSVELFLDCTR	Methylthio(C)@11		0.00664795	1412.65	707.332	1412.64	707.329	2	8	1.1.1.2341.10	1	61.2827	108.701	61.2307
37	10.71	18.39	20.08	16.23	13.01	sp|Q3SWW8|TSP4_BOVIN	Thrombospondin-4 OS=Bos taurus GN=THBS4 PE=2 SV=1			2	99	GSLIQVASLQDCFLQQ	Methylthio(C)@12	cleaved Q-S@C-term	-0.00408127	1794.86	898.437	1794.86	898.44	2	10	1.1.1.2822.4	1	78.2902	380.816	78.4158
37	10.71	18.39	20.08	16.23	13.01	sp|Q3SWW8|TSP4_BOVIN	Thrombospondin-4 OS=Bos taurus GN=THBS4 PE=2 SV=1			2	99	LNPSVLQPILTDPTLNELYVISTFK			0.00380449	2814.55	939.189	2814.54	939.188	3	13	1.1.1.3074.3	1	87.1922	96.1528	87.1794
37	10.71	18.39	20.08	16.23	13.01	sp|Q3SWW8|TSP4_BOVIN	Thrombospondin-4 OS=Bos taurus GN=THBS4 PE=2 SV=1			2	99	QATPQVFDLLPSASQR	Gln->pyro-Glu@N-term	cleaved A-Q@N-term	-0.00122784	1739.88	870.949	1739.88	870.949	2	18	1.1.1.2461.16	1	65.5217	235.205	65.497
37	10.71	18.39	20.08	16.23	13.01	sp|Q3SWW8|TSP4_BOVIN	Thrombospondin-4 OS=Bos taurus GN=THBS4 PE=2 SV=1			0.707744	99	AQATPQVFDLLPSASQR		cleaved G-A@N-term	0.000372671	1827.95	610.323	1827.95	610.323	3	14	1.1.1.2237.8	1	57.612	301.208	57.5269
38	10.56	10.56	32.59	28.16	19.51	sp|P81947|TBA1B_BOVIN	Tubulin alpha-1B chain OS=Bos taurus PE=1 SV=2			2	99	AVFVDLEPTVIDEVR			-0.00169189	1700.9	851.456	1700.9	851.457	2	16	1.1.1.2390.13	1	63.015	934.793	63.1709
38	10.56	10.56	32.59	28.16	19.51	sp|P81947|TBA1B_BOVIN	Tubulin alpha-1B chain OS=Bos taurus PE=1 SV=2			2	99	IHFPLATYAPVISAEK			-0.00291857	1755.95	586.325	1755.96	586.326	3	10	1.1.1.2228.6	1	57.291	198.139	57.2448
38	10.56	10.56	32.59	28.16	19.51	sp|P81947|TBA1B_BOVIN	Tubulin alpha-1B chain OS=Bos taurus PE=1 SV=2			2	99	SIQFVDWCPTGFK	Methylthio(C)@8		-0.0033586	1572.71	787.361	1572.71	787.363	2	13	1.1.1.2592.6	1	70.1676	182.072	70.2209
38	10.56	10.56	32.59	28.16	19.51	sp|P81947|TBA1B_BOVIN	Tubulin alpha-1B chain OS=Bos taurus PE=1 SV=2			1.85387	99	TIGGGDDSFNTFFSETGAGK			0.000761919	2006.89	1004.45	2006.89	1004.45	2	10	1.1.1.2094.16	1	52.5569	79.7225	52.5971
38	10.56	10.56	32.59	28.16	19.51	sp|P81947|TBA1B_BOVIN	Tubulin alpha-1B chain OS=Bos taurus PE=1 SV=2			1.36653	99	LISQIVSSITASLR			0.00500814	1486.88	744.446	1486.87	744.443	2	9	1.1.1.2731.7	1	75.0858	35.9879	75.073
38	10.56	10.56	32.59	28.16	19.51	sp|P81947|TBA1B_BOVIN	Tubulin alpha-1B chain OS=Bos taurus PE=1 SV=2			0.659556	97.03	DVNAAIATIK			-0.0110246	1014.56	508.287	1014.57	508.293	2	9	1.1.1.1557.3	1	33.5909	157.435	33.4361
38	10.56	10.56	32.59	28.16	19.51	sp|P81947|TBA1B_BOVIN	Tubulin alpha-1B chain OS=Bos taurus PE=1 SV=2			0.422508	93.77	VGINYQPPTVVPGGDLAK			-0.00534072	1823.97	912.994	1823.98	912.996	2	7	1.1.1.1970.19	1	48.1726	108.254	48.1803
39	10.18	10.18	34.25	21.71	13.46	sp|Q95L54|ANXA8_BOVIN	Annexin A8 OS=Bos taurus GN=ANXA8 PE=2 SV=1			2	99	FITILCTR	Methylthio(C)@6		-0.00123398	1011.52	506.769	1011.52	506.77	2	7	1.1.1.2238.3	1	57.6413	144.243	57.7045
39	10.18	10.18	34.25	21.71	13.46	sp|Q95L54|ANXA8_BOVIN	Annexin A8 OS=Bos taurus GN=ANXA8 PE=2 SV=1			2	99	GIGTNEQAIIDVLTK			-0.0026273	1570.85	786.434	1570.86	786.436	2	14	1.1.1.2339.17	1	61.2205	1396.61	61.0533
39	10.18	10.18	34.25	21.71	13.46	sp|Q95L54|ANXA8_BOVIN	Annexin A8 OS=Bos taurus GN=ANXA8 PE=2 SV=1			2	99	GIGTNEQAIIDVLTKR		missed K-R@15	-0.00407916	1726.95	576.659	1726.96	576.66	3	14	1.1.1.2248.4	1	57.9977	403.377	58.0595
39	10.18	10.18	34.25	21.71	13.46	sp|Q95L54|ANXA8_BOVIN	Annexin A8 OS=Bos taurus GN=ANXA8 PE=2 SV=1			2	99	NALLNLVGSDL			0.000694344	1127.62	564.817	1127.62	564.817	2	11	1.1.1.2561.4	1	69.0566	1056.01	68.7273
39	10.18	10.18	34.25	21.71	13.46	sp|Q95L54|ANXA8_BOVIN	Annexin A8 OS=Bos taurus GN=ANXA8 PE=2 SV=1			2	99	SEIDLNLIK			0.000373855	1043.59	522.801	1043.59	522.8	2	11	1.1.1.1959.2	1	47.7685	350.842	47.6901
40	10.03	10.03	19.45	10.38	10.38	sp|P81187|CFAB_BOVIN	Complement factor B OS=Bos taurus GN=CFB PE=1 SV=2			2	99	AGQVLEYLCPSGFYPYPTQIR	Methylthio(C)@9		-0.00377141	2447.16	816.728	2447.17	816.729	3	12	1.1.1.2753.5	1	75.8615	149.211	75.8516
40	10.03	10.03	19.45	10.38	10.38	sp|P81187|CFAB_BOVIN	Complement factor B OS=Bos taurus GN=CFB PE=1 SV=2			2	99	DFHINLYQVLPWLK			0.000340266	1784.96	595.995	1784.96	595.994	3	15	1.1.1.2977.2	1	83.7852	713.194	83.9516
40	10.03	10.03	19.45	10.38	10.38	sp|P81187|CFAB_BOVIN	Complement factor B OS=Bos taurus GN=CFB PE=1 SV=2			2	99	GIPEFYDYDVALVR			-0.00202973	1655.82	828.916	1655.82	828.917	2	10	1.1.1.2342.14	1	61.3233	568.311	61.0533
40	10.03	10.03	19.45	10.38	10.38	sp|P81187|CFAB_BOVIN	Complement factor B OS=Bos taurus GN=CFB PE=1 SV=2			2	99	LQGMENLEDVFVQMLDESR			0.00563922	2252.05	751.691	2252.05	751.689	3	18	1.1.1.3043.3	1	86.1335	157.505	86.1184
40	10.03	10.03	19.45	10.38	10.38	sp|P81187|CFAB_BOVIN	Complement factor B OS=Bos taurus GN=CFB PE=1 SV=2			2	99	YGLVTYATEPK			-0.00164349	1240.63	621.323	1240.63	621.324	2	10	1.1.1.1559.9	1	33.672	130.581	33.7159
41	10.01	10.01	19.7	8.744	8.744	sp|P06868|PLMN_BOVIN	Plasminogen OS=Bos taurus GN=PLG PE=1 SV=2			2	99	DLLDDYVNTQGASLLSLSR		cleaved G-D@N-term	0.00297565	2079.05	694.024	2079.05	694.023	3	16	1.1.1.2560.4	1	69.0211	117.358	69.0475
41	10.01	10.01	19.7	8.744	8.744	sp|P06868|PLMN_BOVIN	Plasminogen OS=Bos taurus GN=PLG PE=1 SV=2			2	99	FSPEKFPLAGLEENYCR	Methylthio(C)@16	missed K-F@5	-0.00165642	2044.94	682.653	2044.94	682.654	3	10	1.1.1.2335.12	1	61.0723	80.4756	61.0533
41	10.01	10.01	19.7	8.744	8.744	sp|P06868|PLMN_BOVIN	Plasminogen OS=Bos taurus GN=PLG PE=1 SV=2			2	99	LFREPSQADIALLK		missed R-E@3	0.000122518	1599.9	534.307	1599.9	534.307	3	12	1.1.1.1947.7	1	47.3475	279.162	47.3349
41	10.01	10.01	19.7	8.744	8.744	sp|P06868|PLMN_BOVIN	Plasminogen OS=Bos taurus GN=PLG PE=1 SV=2			2	99	VSPYVPWIEETMR			0.000916405	1605.79	803.901	1605.79	803.9	2	12	1.1.1.2315.7	1	60.368	165.481	60.3107
41	10.01	10.01	19.7	8.744	8.744	sp|P06868|PLMN_BOVIN	Plasminogen OS=Bos taurus GN=PLG PE=1 SV=2			2	99	WEFCDIPR	Methylthio(C)@4		-0.00304728	1110.46	556.237	1110.46	556.239	2	7	1.1.1.2244.4	1	57.8558	429.137	57.9178
42	9.05	9.05	43.68	43.68	43.68	sp|Q8SPP7|PGRP1_BOVIN	Peptidoglycan recognition protein 1 OS=Bos taurus GN=PGLYRP1 PE=1 SV=1			2	99	AAQSLLACGAAR	Methylthio(C)@8		-0.000393026	1176.57	589.294	1176.57	589.294	2	13	1.1.1.1723.10	1	39.4516	333.864	39.3962
42	9.05	9.05	43.68	43.68	43.68	sp|Q8SPP7|PGRP1_BOVIN	Peptidoglycan recognition protein 1 OS=Bos taurus GN=PGLYRP1 PE=1 SV=1			2	99	DVQQTLSPGDELYK			-0.00203068	1591.77	796.893	1591.77	796.894	2	13	1.1.1.1605.7	1	35.296	29.4556	35.3012
42	9.05	9.05	43.68	43.68	43.68	sp|Q8SPP7|PGRP1_BOVIN	Peptidoglycan recognition protein 1 OS=Bos taurus GN=PGLYRP1 PE=1 SV=1			1.88606	99	IIQQWPHYR			-0.000587964	1239.65	414.224	1239.65	414.224	3	9	1.1.1.1421.3	1	28.803	88.7608	28.7176
42	9.05	9.05	43.68	43.68	43.68	sp|Q8SPP7|PGRP1_BOVIN	Peptidoglycan recognition protein 1 OS=Bos taurus GN=PGLYRP1 PE=1 SV=1			1.60206	99	GWNTLGAHSGPTWNPIAIGISFMGNYMHR			0.00978598	3184.52	797.138	3184.51	797.135	4	13	1.1.1.3004.5	1	84.7512	127.15	84.6966
42	9.05	9.05	43.68	43.68	43.68	sp|Q8SPP7|PGRP1_BOVIN	Peptidoglycan recognition protein 1 OS=Bos taurus GN=PGLYRP1 PE=1 SV=1			1.3098	99	GYLTPNYEVK			0.000420762	1182.59	592.303	1182.59	592.303	2	9	1.1.1.1486.9	1	31.1016	154.882	31.0717
42	9.05	9.05	43.68	43.68	43.68	sp|Q8SPP7|PGRP1_BOVIN	Peptidoglycan recognition protein 1 OS=Bos taurus GN=PGLYRP1 PE=1 SV=1			0.25649	99	QDCGSIVSR	Gln->pyro-Glu@N-term; Methylthio(C)@3	cleaved A-Q@N-term	-0.00144735	992.404	497.209	992.406	497.21	2	9	1.1.1.1593.7	1	34.8593	53.6742	34.877
43	8.63	8.63	30.28	17.86	17.86	sp|Q3SZV7|HEMO_BOVIN	Hemopexin OS=Bos taurus GN=HPX PE=2 SV=1			2	99	FPGIPFPLDAAVECHR	Methylthio(C)@14		0.000782805	1813.87	605.629	1813.86	605.629	3	17	1.1.1.2609.4	1	70.7622	473.918	70.8955
43	8.63	8.63	30.28	17.86	17.86	sp|Q3SZV7|HEMO_BOVIN	Hemopexin OS=Bos taurus GN=HPX PE=2 SV=1			2	99	LDLNLGAQATWTELPWLHTK			-0.00152387	2306.2	769.742	2306.21	769.743	3	13	1.1.1.2706.8	1	74.1997	425.387	74.2211
43	8.63	8.63	30.28	17.86	17.86	sp|Q3SZV7|HEMO_BOVIN	Hemopexin OS=Bos taurus GN=HPX PE=2 SV=1			2	99	SLGPHSCSANGLGLYLVQGPNLYCYK	Methylthio(C)@7; Deamidated(N)@10; Methylthio(C)@24		-0.00198974	2846.29	949.77	2846.29	949.771	3	9	1.1.1.2609.14	1	70.776	108.224	70.7531
43	8.63	8.63	30.28	17.86	17.86	sp|Q3SZV7|HEMO_BOVIN	Hemopexin OS=Bos taurus GN=HPX PE=2 SV=1			2	99	SLGPHSCSANGLGLYLVQGPNLYCYKDVEELSK	Methylthio(C)@7; Deamidated(N)@10; Deamidated(Q)@18; Methylthio(C)@24	missed K-D@26	0.00421105	3647.67	912.925	3647.67	912.924	4	14	1.1.1.2687.8	1	73.5354	385.504	73.693
43	8.63	8.63	30.28	17.86	17.86	sp|Q3SZV7|HEMO_BOVIN	Hemopexin OS=Bos taurus GN=HPX PE=2 SV=1			0.570248	96.38	MNSLLGCAPHQHS	Methylthio(C)@7		-0.00580552	1439.6	480.876	1439.61	480.878	3	7	1.1.1.1620.5	1	35.8111	51.6725	35.7961
44	8.54	8.54	17.38	8.047	5.687	sp|Q29RU4|CO6_BOVIN	Complement component C6 OS=Bos taurus GN=C6 PE=2 SV=1			2	99	IGDSIELTCPR	Methylthio(C)@9		-0.000713933	1248.58	625.299	1248.58	625.299	2	10	1.1.1.1955.9	1	47.6342	187.177	47.548
44	8.54	8.54	17.38	8.047	5.687	sp|Q29RU4|CO6_BOVIN	Complement component C6 OS=Bos taurus GN=C6 PE=2 SV=1			2	99	VFSDWLESVKENPSVIDFALAPITDLVR		missed K-E@10	-0.00783188	3159.64	1054.22	3159.65	1054.22	3	17	1.1.1.3142.4	1	89.613	267.786	89.4775
44	8.54	8.54	17.38	8.047	5.687	sp|Q29RU4|CO6_BOVIN	Complement component C6 OS=Bos taurus GN=C6 PE=2 SV=1			1.95861	99	ENPSVIDFALAPITDLVR			-0.001513	1969.05	985.533	1969.05	985.533	2	11	1.1.1.3039.7	1	85.9964	110.834	86.0472
44	8.54	8.54	17.38	8.047	5.687	sp|Q29RU4|CO6_BOVIN	Complement component C6 OS=Bos taurus GN=C6 PE=2 SV=1			1.50864	99	GEVLDNSFTGGVCR	Methylthio(C)@13		-0.00811028	1498.65	750.33	1498.65	750.334	2	7	1.1.1.1932.18	1	46.8314	34.2108	46.8047
44	8.54	8.54	17.38	8.047	5.687	sp|Q29RU4|CO6_BOVIN	Complement component C6 OS=Bos taurus GN=C6 PE=2 SV=1			0.701147	97.55	VFSDWLESVK			-0.00151103	1208.61	605.31	1208.61	605.311	2	8	1.1.1.2114.4	1	53.2516	79.506	53.3074
44	8.54	8.54	17.38	8.047	5.687	sp|Q29RU4|CO6_BOVIN	Complement component C6 OS=Bos taurus GN=C6 PE=2 SV=1			0.355561	92.62	TECLKPIVPEGLTLSPFQTLYK	Methylthio(C)@3		-0.00668369	2522.31	841.777	2522.32	841.779	3	8	1.1.1.2697.11	1	73.8873	95.7345	73.9051
45	8.29	8.29	26.67	22.9	15.36	sp|P17690|APOH_BOVIN	Beta-2-glycoprotein 1 OS=Bos taurus GN=APOH PE=1 SV=4			2	99	FTCPLTGLWPINTLK	Methylthio(C)@3		0.00120691	1748.9	875.458	1748.9	875.457	2	22	1.1.1.3041.2	1	86.0651	2373.1	86.0828
45	8.29	8.29	26.67	22.9	15.36	sp|P17690|APOH_BOVIN	Beta-2-glycoprotein 1 OS=Bos taurus GN=APOH PE=1 SV=4			2	99	RFTCPLTGLWPINTLK	Methylthio(C)@4	missed R-F@1	-0.00234763	1905	636.007	1905	636.007	3	9	1.1.1.2865.3	1	79.7933	543.106	80.1412
45	8.29	8.29	26.67	22.9	15.36	sp|P17690|APOH_BOVIN	Beta-2-glycoprotein 1 OS=Bos taurus GN=APOH PE=1 SV=4			2	99	TCPKPDELPFSTVVPLKR	Methylthio(C)@2	missed K-R@17	0.00168561	2072.08	519.028	2072.08	519.027	4	13	1.1.1.2146.3	1	54.3785	548.167	54.2999
45	8.29	8.29	26.67	22.9	15.36	sp|P17690|APOH_BOVIN	Beta-2-glycoprotein 1 OS=Bos taurus GN=APOH PE=1 SV=4			2	99	TYEPGEQIVFSCQPGYVSR	Methylthio(C)@12		-0.0015746	2204.99	736.002	2204.99	736.003	3	18	1.1.1.2221.7	1	57.0573	867.539	57.2448
46	8.11	8.11	27.4	22.36	12.5	sp|P34955|A1AT_BOVIN	Alpha-1-antiproteinase OS=Bos taurus GN=SERPINA1 PE=1 SV=1			2	99	LSISETYDLK			-0.00151096	1167.6	584.808	1167.6	584.808	2	10	1.1.1.1685.11	1	38.1099	297.523	38.0872
46	8.11	8.11	27.4	22.36	12.5	sp|P34955|A1AT_BOVIN	Alpha-1-antiproteinase OS=Bos taurus GN=SERPINA1 PE=1 SV=1			2	99	LVDTFLEDVK			-0.00135844	1177.62	589.818	1177.62	589.819	2	10	1.1.1.1989.9	1	48.8318	318.777	48.7453
46	8.11	8.11	27.4	22.36	12.5	sp|P34955|A1AT_BOVIN	Alpha-1-antiproteinase OS=Bos taurus GN=SERPINA1 PE=1 SV=1			2	99	SVLGDVGITEVFSDR			-0.00296712	1592.8	797.408	1592.8	797.41	2	11	1.1.1.2347.19	1	61.5074	1179.2	61.1242
46	8.11	8.11	27.4	22.36	12.5	sp|P34955|A1AT_BOVIN	Alpha-1-antiproteinase OS=Bos taurus GN=SERPINA1 PE=1 SV=1			2	99	VLDPNTVFALVNYISFK			0.00341133	1939.05	647.357	1939.05	647.356	3	12	1.1.1.3089.2	1	87.7188	951.294	87.9216
47	8.07	8.07	14.8	9.106	7.642	sp|P02672|FIBA_BOVIN	Fibrinogen alpha chain OS=Bos taurus GN=FGA PE=1 SV=5			2	99	DIQYLPLIK			-0.00049841	1101.64	551.829	1101.64	551.829	2	11	1.1.1.2182.4	1	55.66	911.79	55.5441
47	8.07	8.07	14.8	9.106	7.642	sp|P02672|FIBA_BOVIN	Fibrinogen alpha chain OS=Bos taurus GN=FGA PE=1 SV=5			2	99	GLIDEVDQDFTSR			0.00282727	1493.7	747.859	1493.7	747.857	2	16	1.1.1.2042.14	1	50.7217	526.486	50.7677
47	8.07	8.07	14.8	9.106	7.642	sp|P02672|FIBA_BOVIN	Fibrinogen alpha chain OS=Bos taurus GN=FGA PE=1 SV=5			2	99	QLEQVIAINLLPSR	Gln->pyro-Glu@N-term		-0.00237463	1575.9	788.955	1575.9	788.956	2	17	1.1.1.2808.2	1	77.7914	274.952	77.7491
47	8.07	8.07	14.8	9.106	7.642	sp|P02672|FIBA_BOVIN	Fibrinogen alpha chain OS=Bos taurus GN=FGA PE=1 SV=5			2	99	SQLQEAPLEWK			-0.000471029	1327.68	664.846	1327.68	664.846	2	12	1.1.1.1750.6	1	40.4088	56.2495	40.351
48	8	8	47.87	47.87	47.87	sp|P02639|S10A1_BOVIN	Protein S100-A1 OS=Bos taurus GN=S100A1 PE=1 SV=2			2	99	ELKELLQTELSGFLDAQK		missed K-E@3	-0.010238	2061.09	688.037	2061.1	688.04	3	11	1.1.1.2633.7	1	71.6158	84.3757	71.6385
48	8	8	47.87	47.87	47.87	sp|P02639|S10A1_BOVIN	Protein S100-A1 OS=Bos taurus GN=S100A1 PE=1 SV=2			2	99	ELLQTELSGFLDAQK			-0.00164732	1690.88	846.445	1690.88	846.446	2	16	1.1.1.2415.12	1	63.903	356.317	64.0494
48	8	8	47.87	47.87	47.87	sp|P02639|S10A1_BOVIN	Protein S100-A1 OS=Bos taurus GN=S100A1 PE=1 SV=2			2	99	GSELETAMETLINVFHAHSGK	Delta:H(2)C(2)@N-term; Oxidation(M)@8	cleaved M-G@N-term	0.000415364	2312.11	771.711	2312.11	771.711	3	12	1.1.1.3139.4	1	89.4936	1478.49	89.7604
48	8	8	47.87	47.87	47.87	sp|P02639|S10A1_BOVIN	Protein S100-A1 OS=Bos taurus GN=S100A1 PE=1 SV=2			2	99	GSELETAMETLINVFHAHSGKEGDKYK	Delta:H(2)C(2)@N-term; Oxidation(M)@8	cleaved M-G@N-term; missed K-E@21; missed K-Y@25	0.0109446	3032.47	759.124	3032.45	759.121	4	12	1.1.1.3042.3	1	86.0944	69.7647	86.1184
49	7.83	7.83	28.92	25	22.59	sp|P19858|LDHA_BOVIN	L-lactate dehydrogenase A chain OS=Bos taurus GN=LDHA PE=2 SV=2			2	99	LLVVSNPVDILTYVAWK			0.0038852	1929.1	965.558	1929.1	965.556	2	11	1.1.1.3057.11	1	86.6085	335.25	86.6886
49	7.83	7.83	28.92	25	22.59	sp|P19858|LDHA_BOVIN	L-lactate dehydrogenase A chain OS=Bos taurus GN=LDHA PE=2 SV=2			2	99	LVIITAGAR			-0.00117738	912.574	457.295	912.576	457.295	2	9	1.1.1.1575.7	1	34.227	178.51	34.1019
49	7.83	7.83	28.92	25	22.59	sp|P19858|LDHA_BOVIN	L-lactate dehydrogenase A chain OS=Bos taurus GN=LDHA PE=2 SV=2			2	99	VIGSGCNLDSAR	Methylthio(C)@6		0.00852168	1236.57	619.291	1236.56	619.287	2	10	1.1.1.1538.6	1	32.9302	86.3972	33.0133
49	7.83	7.83	28.92	25	22.59	sp|P19858|LDHA_BOVIN	L-lactate dehydrogenase A chain OS=Bos taurus GN=LDHA PE=2 SV=2			1.25181	99	SADTLWGIQK			-0.00197541	1117.57	559.795	1117.58	559.796	2	8	1.1.1.1656.10	1	37.0859	81.3022	37.0277
49	7.83	7.83	28.92	25	22.59	sp|P19858|LDHA_BOVIN	L-lactate dehydrogenase A chain OS=Bos taurus GN=LDHA PE=2 SV=2			0.235824	97.19	GLYGIKEDVFLSVPCILGQNGISDVVK	Methylthio(C)@15; Deamidated(N)@20	missed K-E@6	0.00177721	2909.49	970.838	2909.49	970.838	3	12	1.1.1.2998.8	1	84.5493	165.227	84.519
49	7.83	7.83	28.92	25	22.59	sp|P19858|LDHA_BOVIN	L-lactate dehydrogenase A chain OS=Bos taurus GN=LDHA PE=2 SV=2			0.344862	92.85	FIIPNIVK			-0.000301651	942.59	472.302	942.59	472.302	2	6	1.1.1.2162.2	1	54.9457	248.785	54.9747
50	7.6	7.6	48.84	34.65	23.43	sp|P13213|SPRC_BOVIN	SPARC OS=Bos taurus GN=SPARC PE=1 SV=2			2	99	FFETCDLDNDKYIALDEWAGCFGIK	Methylthio(C)@5; Methylthio(C)@21	missed K-Y@11	0.00619633	3004.29	1002.44	3004.28	1002.43	3	10	1.1.1.3023.9	1	85.4269	524.857	85.5844
50	7.6	7.6	48.84	34.65	23.43	sp|P13213|SPRC_BOVIN	SPARC OS=Bos taurus GN=SPARC PE=1 SV=2			2	99	YIPPCLDSELTEFPLR	Methylthio(C)@5		-0.00351359	1937.92	646.982	1937.93	646.983	3	17	1.1.1.2741.4	1	75.4405	836.472	75.5693
50	7.6	7.6	48.84	34.65	23.43	sp|P13213|SPRC_BOVIN	SPARC OS=Bos taurus GN=SPARC PE=1 SV=2			1.52288	99	LHLDYIGPCK	Methylthio(C)@9		-0.00389776	1203.57	602.794	1203.58	602.796	2	9	1.1.1.1885.4	1	45.164	128.779	45.1516
50	7.6	7.6	48.84	34.65	23.43	sp|P13213|SPRC_BOVIN	SPARC OS=Bos taurus GN=SPARC PE=1 SV=2			1.20761	99	APLIPMEHCTTR	Methylthio(C)@9		0.00279837	1413.66	472.227	1413.66	472.226	3	7	1.1.1.1729.4	1	39.6525	143.496	39.7502
50	7.6	7.6	48.84	34.65	23.43	sp|P13213|SPRC_BOVIN	SPARC OS=Bos taurus GN=SPARC PE=1 SV=2			0.500313	95.91	DIDKDLVI		missed K-D@4	0.001582	929.508	465.762	929.507	465.761	2	7	1.1.1.1856.3	1	44.1416	261.176	44.2739
51	6.77	6.77	63.08	57.69	49.23	sp|P0C0S9|H2A1_BOVIN	Histone H2A type 1 OS=Bos taurus PE=1 SV=2			2	99	AGLQFPVGR			-0.000484764	943.523	472.769	943.524	472.769	2	10	1.1.1.1697.4	0	38.5204	1044.54	38.3703
51	6.77	6.77	63.08	57.69	49.23	sp|P0C0S9|H2A1_BOVIN	Histone H2A type 1 OS=Bos taurus PE=1 SV=2			2	99	VGAGAPVYLAAVLEYLTAEILELAGNAAR			0.00133886	2914.58	729.653	2914.58	729.652	4	17	1.1.1.3298.15	1	95.0937	495.438	95.1349
51	6.77	6.77	63.08	57.69	49.23	sp|P0C0S9|H2A1_BOVIN	Histone H2A type 1 OS=Bos taurus PE=1 SV=2			2	99	VTIAQGGVLPNIQAVLLPK			-0.00282859	1930.16	644.394	1930.16	644.394	3	24	1.1.1.2684.4	0	73.4211	2381.01	73.5151
51	6.77	6.77	63.08	57.69	49.23	sp|P0C0S9|H2A1_BOVIN	Histone H2A type 1 OS=Bos taurus PE=1 SV=2			0.772113	98.21	HLQLAIR			-0.00104386	849.517	425.766	849.518	425.767	2	8	1.1.1.1386.3	0	27.5689	217.312	27.5577
52	6.6	6.6	34.14	28.92	28.92	sp|Q5E956|TPIS_BOVIN	Triosephosphate isomerase OS=Bos taurus GN=TPI1 PE=2 SV=3			2	99	VPADTEVVCAPPTAYIDFAR	Methylthio(C)@9		0.0025349	2180.03	727.684	2180.03	727.683	3	14	1.1.1.2508.9	1	67.1769	784.633	67.1615
52	6.6	6.6	34.14	28.92	28.92	sp|Q5E956|TPIS_BOVIN	Triosephosphate isomerase OS=Bos taurus GN=TPI1 PE=2 SV=3			2	99	VVLAYEPVWAIGTGK			-0.00373296	1601.88	801.946	1601.88	801.948	2	13	1.1.1.2335.19	1	61.081	637.819	61.0177
52	6.6	6.6	34.14	28.92	28.92	sp|Q5E956|TPIS_BOVIN	Triosephosphate isomerase OS=Bos taurus GN=TPI1 PE=2 SV=3			1.3279	99	IIYGGSVTGATCK	Methylthio(C)@12		0.000751827	1314.63	658.323	1314.63	658.323	2	9	1.1.1.1572.12	1	34.1317	115.61	34.2773
52	6.6	6.6	34.14	28.92	28.92	sp|Q5E956|TPIS_BOVIN	Triosephosphate isomerase OS=Bos taurus GN=TPI1 PE=2 SV=3			0.69897	97.84	NNLGELINTLNAAK			-0.0028044	1483.8	742.906	1483.8	742.907	2	6	1.1.1.2234.13	1	57.5117	87.06	57.5269
52	6.6	6.6	34.14	28.92	28.92	sp|Q5E956|TPIS_BOVIN	Triosephosphate isomerase OS=Bos taurus GN=TPI1 PE=2 SV=3			0.539102	96.55	IAVAAQNCYK	Methylthio(C)@8		-0.000353206	1125.53	563.773	1125.53	563.773	2	6	1.1.1.1414.8	1	28.5615	42.4247	28.5415
53	6.46	6.46	13.86	9.505	9.505	sp|P38657|PDIA3_BOVIN	Protein disulfide-isomerase A3 OS=Bos taurus GN=PDIA3 PE=2 SV=1			2	99	ELSDFISYLK			-0.0014604	1213.62	607.818	1213.62	607.819	2	13	1.1.1.2286.2	1	59.3368	955.271	59.2949
53	6.46	6.46	13.86	9.505	9.505	sp|P38657|PDIA3_BOVIN	Protein disulfide-isomerase A3 OS=Bos taurus GN=PDIA3 PE=2 SV=1			2	99	SDVLELTDDNFESR		cleaved A-S@N-term	0.000217853	1638.74	820.376	1638.74	820.376	2	8	1.1.1.1886.19	1	45.2142	130.528	45.2923
53	6.46	6.46	13.86	9.505	9.505	sp|P38657|PDIA3_BOVIN	Protein disulfide-isomerase A3 OS=Bos taurus GN=PDIA3 PE=2 SV=1			1.69897	99	DLFSEAHSEFLK			0.00129614	1421.68	474.902	1421.68	474.902	3	9	1.1.1.2039.3	1	50.5979	273.845	50.5552
53	6.46	6.46	13.86	9.505	9.505	sp|P38657|PDIA3_BOVIN	Protein disulfide-isomerase A3 OS=Bos taurus GN=PDIA3 PE=2 SV=1			0.747147	98.14	GFPTIYFSPANK			-0.000585039	1340.68	671.345	1340.68	671.346	2	10	1.1.1.2062.11	1	51.4317	366.193	51.5445
54	6.38	6.38	22.56	20.43	15.55	sp|Q2KJ39|RCN3_BOVIN	Reticulocalbin-3 OS=Bos taurus GN=RCN3 PE=2 SV=1			2	99	AEILGNWNMFVGSQATNYGEDLTR			0.00101756	2685.25	896.091	2685.25	896.09	3	12	1.1.1.2523.12	1	67.7232	55.1494	67.731
54	6.38	6.38	22.56	20.43	15.55	sp|Q2KJ39|RCN3_BOVIN	Reticulocalbin-3 OS=Bos taurus GN=RCN3 PE=2 SV=1			2	99	AGDGDGWVSLAELR			-0.000532073	1444.69	723.354	1444.69	723.355	2	19	1.1.1.2134.14	1	53.9678	766.779	53.9114
54	6.38	6.38	22.56	20.43	15.55	sp|Q2KJ39|RCN3_BOVIN	Reticulocalbin-3 OS=Bos taurus GN=RCN3 PE=2 SV=1			2	99	DIVIAETLEDLDR			-0.0113696	1500.76	751.385	1500.77	751.391	2	12	1.1.1.2393.7	1	63.1232	227.769	63.1359
54	6.38	6.38	22.56	20.43	15.55	sp|Q2KJ39|RCN3_BOVIN	Reticulocalbin-3 OS=Bos taurus GN=RCN3 PE=2 SV=1			0.372634	94.06	EELTAFLHPEEFPHMR			-0.00280303	1981.93	496.49	1981.94	496.491	4	8	1.1.1.2159.3	1	54.8404	168.618	54.9747
55	6.33	6.33	48.34	48.34	33.11	sp|O62644|LECT2_BOVIN	Leukocyte cell-derived chemotaxin-2 OS=Bos taurus GN=LECT2 PE=1 SV=1			2	99	ISGGGFCIK	Methylthio(C)@7		0.000293364	926.436	464.225	926.435	464.225	2	9	1.1.1.1657.8	1	37.1125	616.005	37.2749
55	6.33	6.33	48.34	48.34	33.11	sp|O62644|LECT2_BOVIN	Leukocyte cell-derived chemotaxin-2 OS=Bos taurus GN=LECT2 PE=1 SV=1			2	99	LGTLLPLQK			-8.1811e-06	981.622	491.818	981.622	491.818	2	14	1.1.1.1894.8	1	45.4814	2626.36	45.4679
55	6.33	6.33	48.34	48.34	33.11	sp|O62644|LECT2_BOVIN	Leukocyte cell-derived chemotaxin-2 OS=Bos taurus GN=LECT2 PE=1 SV=1			2	99	LHQGVDVLCSDGSTVYAPFTGK	Methylthio(C)@9		-0.00115334	2339.09	780.704	2339.09	780.705	3	18	1.1.1.2216.11	1	56.8776	723.318	56.8599
55	6.33	6.33	48.34	48.34	33.11	sp|O62644|LECT2_BOVIN	Leukocyte cell-derived chemotaxin-2 OS=Bos taurus GN=LECT2 PE=1 SV=1			0.28735	99	GPWAIICAGK	Methylthio(C)@7	cleaved A-G@N-term	-0.00134171	1060.52	531.266	1060.52	531.267	2	15	1.1.1.2234.3	1	57.4991	3158.1	57.5979
56	6.22	6.22	30.13	13.87	12	sp|P63258|ACTG_BOVIN; sp|P60712|ACTB_BOVIN	Actin, cytoplasmic 2 OS=Bos taurus GN=ACTG1 PE=1 SV=1; Actin, cytoplasmic 1 OS=Bos taurus GN=ACTB PE=1 SV=1			2	99	AVFPSIVGRPR			0.000127762	1197.7	400.24	1197.7	400.24	3	9	1.1.1.1680.2	1	37.9165	1072.9	37.5911
56	6.22	6.22	30.13	13.87	12	sp|P63258|ACTG_BOVIN; sp|P60712|ACTB_BOVIN	Actin, cytoplasmic 2 OS=Bos taurus GN=ACTG1 PE=1 SV=1; Actin, cytoplasmic 1 OS=Bos taurus GN=ACTB PE=1 SV=1			2	99	SYELPDGQVITIGNER			0.000525588	1789.89	895.95	1789.88	895.95	2	16	1.1.1.2022.15	1	50.0127	580.28	49.9517
56	6.22	6.22	30.13	13.87	12	sp|P63258|ACTG_BOVIN; sp|P60712|ACTB_BOVIN	Actin, cytoplasmic 2 OS=Bos taurus GN=ACTG1 PE=1 SV=1; Actin, cytoplasmic 1 OS=Bos taurus GN=ACTB PE=1 SV=1			2	99	VAPEEHPVLLTEAPLNPK			0.00200936	1953.06	652.027	1953.06	652.026	3	15	1.1.1.1875.12	1	44.82	785.426	44.6945
57	6.07	6.07	23.97	22.28	15.5	sp|A6QLN9|VWA1_BOVIN	von Willebrand factor A domain-containing protein 1 OS=Bos taurus PE=2 SV=1			2	99	GLPASALQGDLLFLLDSSASVSHYEFNR			0.0031842	3006.51	1003.18	3006.51	1003.18	3	14	1.1.1.3063.7	1	86.8132	253.875	86.8985
57	6.07	6.07	23.97	22.28	15.5	sp|A6QLN9|VWA1_BOVIN	von Willebrand factor A domain-containing protein 1 OS=Bos taurus PE=2 SV=1			2	99	LAALLPVGPGALR			-0.00249471	1246.77	624.394	1246.78	624.395	2	10	1.1.1.2265.5	1	58.5966	242.362	58.6218
57	6.07	6.07	23.97	22.28	15.5	sp|A6QLN9|VWA1_BOVIN	von Willebrand factor A domain-containing protein 1 OS=Bos taurus PE=2 SV=1			2	99	VSWAPALGPDAALGYHVQVGPLR			0.00185043	2373.26	792.094	2373.26	792.094	3	8	1.1.1.2404.13	1	63.5064	199.796	63.5919
58	6	6	35.92	35.92	29.13	sp|P62803|H4_BOVIN	Histone H4 OS=Bos taurus PE=1 SV=2			2	99	DNIQGITKPAIR			5.99623e-05	1324.75	442.589	1324.75	442.589	3	10	1.1.1.1390.5	1	27.7173	148.204	27.6633
58	6	6	35.92	35.92	29.13	sp|P62803|H4_BOVIN	Histone H4 OS=Bos taurus PE=1 SV=2			2	99	ISGLIYEETR			-0.0007797	1179.61	590.814	1179.61	590.814	2	11	1.1.1.1560.11	1	33.7031	175.121	33.7159
58	6	6	35.92	35.92	29.13	sp|P62803|H4_BOVIN	Histone H4 OS=Bos taurus PE=1 SV=2			2	99	VFLENVIR			-0.000325006	988.57	495.292	988.571	495.293	2	11	1.1.1.1924.5	1	46.5308	1310.01	46.5209
59	5.99	6	19.11	19.11	19.11	sp|P00760|TRY1_BOVIN	Cationic trypsin OS=Bos taurus PE=1 SV=3			2	99	CASAGTQCLISGWGNTK	Methylthio(C)@1; Methylthio(C)@8	cleaved S-C@N-term	0.00971586	1787.76	596.926	1787.75	596.923	3	9	1.1.1.1932.12	1	46.8239	198.505	46.9112
59	5.99	6	19.11	19.11	19.11	sp|P00760|TRY1_BOVIN	Cationic trypsin OS=Bos taurus PE=1 SV=3			2	99	TLNNDIMLIK	Deamidated(N)@3; Oxidation(M)@7	cleaved N-T@N-term	-0.00379885	1190.62	596.316	1190.62	596.318	2	13	1.1.1.1839.8	1	43.5504	199.393	43.5354
59	5.99	6	19.11	19.11	19.11	sp|P00760|TRY1_BOVIN	Cationic trypsin OS=Bos taurus PE=1 SV=3			1.22915	99	NKPGVYTK			-0.000782839	905.496	453.755	905.497	453.756	2	9	1.1.1.415.3	1	3.053	126.128	2.9481
59	5.99	6	19.11	19.11	19.11	sp|P00760|TRY1_BOVIN	Cationic trypsin OS=Bos taurus PE=1 SV=3			0.759451	99	SQWVVSAAHCYK	Methylthio(C)@10	cleaved N-S@N-term	-0.000758666	1423.64	475.553	1423.64	475.553	3	8	1.1.1.1661.2	1	37.2472	99.3216	37.2045
60	5.76	5.76	25.62	13.18	11.69	sp|A5D7R1|TR11B_BOVIN	Tumor necrosis factor receptor superfamily member 11B OS=Bos taurus GN=TNFRSF11B PE=2 SV=1			2	99	LTPNWLSVLVDNLPGTK			-0.0160405	1866.01	623.01	1866.03	623.016	3	13	1.1.1.3006.2	1	84.8111	935.81	85.0881
60	5.76	5.76	25.62	13.18	11.69	sp|A5D7R1|TR11B_BOVIN	Tumor necrosis factor receptor superfamily member 11B OS=Bos taurus GN=TNFRSF11B PE=2 SV=1			2	99	YLELEFCLK	Methylthio(C)@7		0.000292052	1202.57	602.293	1202.57	602.293	2	7	1.1.1.2534.3	1	68.0946	92.1188	68.0867
60	5.76	5.76	25.62	13.18	11.69	sp|A5D7R1|TR11B_BOVIN	Tumor necrosis factor receptor superfamily member 11B OS=Bos taurus GN=TNFRSF11B PE=2 SV=1			1.14267	99	IIQDIDLCENSVR	Methylthio(C)@8		0.00527299	1562.75	782.381	1562.74	782.379	2	9	1.1.1.2094.14	1	52.5519	100.301	52.4919
60	5.76	5.76	25.62	13.18	11.69	sp|A5D7R1|TR11B_BOVIN	Tumor necrosis factor receptor superfamily member 11B OS=Bos taurus GN=TNFRSF11B PE=2 SV=1			0.537602	96.88	EQTFQLLK			0.000425756	1005.55	503.782	1005.55	503.782	2	7	1.1.1.1706.3	1	38.8404	211.261	38.9361
61	5.65	5.65	12.05	1.985	1.742	sp|P98133|FBN1_BOVIN	Fibrillin-1 OS=Bos taurus GN=FBN1 PE=1 SV=1			2	99	GWGPHCEICPFQGTVAFK	Methylthio(C)@6; Methylthio(C)@9		0.00420988	2067.89	690.303	2067.88	690.302	3	8	1.1.1.2578.5	1	69.6626	100.346	69.6878
61	5.65	5.65	12.05	1.985	1.742	sp|P98133|FBN1_BOVIN	Fibrillin-1 OS=Bos taurus GN=FBN1 PE=1 SV=1			2	99	TLPGGNQCIVPICR	Methylthio(C)@8; Methylthio(C)@13		0.00655303	1561.73	781.872	1561.72	781.869	2	8	1.1.1.2423.11	1	64.1735	90.5288	64.0139
61	5.65	5.65	12.05	1.985	1.742	sp|P98133|FBN1_BOVIN	Fibrillin-1 OS=Bos taurus GN=FBN1 PE=1 SV=1			0.79588	98.54	GFQLDLR			0.000822287	847.456	424.735	847.455	424.735	2	6	1.1.1.1775.3	1	41.2808	184.043	41.3794
61	5.65	5.65	12.05	1.985	1.742	sp|P98133|FBN1_BOVIN	Fibrillin-1 OS=Bos taurus GN=FBN1 PE=1 SV=1			0.723538	98.22	NTPEYEELCPR	Methylthio(C)@9		0.00075017	1395.58	698.798	1395.58	698.797	2	8	1.1.1.1809.11	1	42.5035	91.9037	42.4808
62	5.55	5.55	9.133	7.963	7.963	sp|Q95114|MFGM_BOVIN	Lactadherin OS=Bos taurus GN=MFGE8 PE=1 SV=2			2	99	INLFDTPLETQYVR			-0.00485145	1707.88	854.947	1707.88	854.949	2	10	1.1.1.2336.20	1	61.1178	405.573	61.0533
62	5.55	5.55	9.133	7.963	7.963	sp|Q95114|MFGM_BOVIN	Lactadherin OS=Bos taurus GN=MFGE8 PE=1 SV=2			2	99	QFQFIQVAGR	Gln->pyro-Glu@N-term		0.00437515	1175.61	588.814	1175.61	588.812	2	6	1.1.1.2319.3	1	60.4933	41.2203	60.4859
62	5.55	5.55	9.133	7.963	7.963	sp|Q95114|MFGM_BOVIN	Lactadherin OS=Bos taurus GN=MFGE8 PE=1 SV=2			1.55284	99	NIFETPFQAR			-0.00363616	1221.61	611.813	1221.61	611.814	2	13	1.1.1.1964.4	1	47.9558	826.512	47.9015
63	5.34	5.34	13.25	4.444	4.444	sp|Q28178|TSP1_BOVIN	Thrombospondin-1 OS=Bos taurus GN=THBS1 PE=2 SV=2			2	99	FQDLVDAVR			0.0013972	1061.55	531.783	1061.55	531.783	2	8	1.1.1.1703.7	1	38.7441	105.563	38.7949
63	5.34	5.34	13.25	4.444	4.444	sp|Q28178|TSP1_BOVIN	Thrombospondin-1 OS=Bos taurus GN=THBS1 PE=2 SV=2			2	99	FVFGTTPEDILR			-0.00232692	1393.72	697.868	1393.72	697.869	2	11	1.1.1.2308.12	1	60.1197	894.267	59.997
63	5.34	5.34	13.25	4.444	4.444	sp|Q28178|TSP1_BOVIN	Thrombospondin-1 OS=Bos taurus GN=THBS1 PE=2 SV=2			1.25964	99	TIVTTLQDSIR			-7.4981e-05	1245.69	623.854	1245.69	623.854	2	10	1.1.1.1896.11	1	45.56	280.898	45.6076
63	5.34	5.34	13.25	4.444	4.444	sp|Q28178|TSP1_BOVIN	Thrombospondin-1 OS=Bos taurus GN=THBS1 PE=2 SV=2			0.0757207	99	MGLAWGLGVLLLLHACGSNR	Trp->Kynurenin(W)@5		0.01918	2084.12	695.714	2084.1	695.708	3	7	1.1.1.2655.5	1	72.3866	2060.12	72.0958
64	5.32	5.32	21.32	6.239	6.239	sp|Q2HJ49|MOES_BOVIN	Moesin OS=Bos taurus GN=MSN PE=2 SV=3			2	99	FYPEDVSEELIQDITQR			-0.00451095	2080.99	694.671	2081	694.672	3	12	1.1.1.2676.5	1	73.1383	31.9863	73.1585
64	5.32	5.32	21.32	6.239	6.239	sp|Q2HJ49|MOES_BOVIN	Moesin OS=Bos taurus GN=MSN PE=2 SV=3			2	99	IGFPWSEIR			-0.00246472	1103.57	552.794	1103.58	552.795	2	9	1.1.1.2223.3	1	57.112	880.471	57.2448
64	5.32	5.32	21.32	6.239	6.239	sp|Q2HJ49|MOES_BOVIN	Moesin OS=Bos taurus GN=MSN PE=2 SV=3			1.29243	99	APDFVFYAPR			-0.00175782	1181.59	591.8	1181.59	591.801	2	8	1.1.1.1980.13	1	48.5166	120.777	48.5674
65	5.31	5.32	20.87	20.87	20.87	sp|Q3SZ62|PGAM1_BOVIN	Phosphoglycerate mutase 1 OS=Bos taurus GN=PGAM1 PE=2 SV=3			2	99	ALPFWNEEIVPQIK			-0.000414417	1682.9	842.459	1682.9	842.459	2	15	1.1.1.2535.17	1	68.1477	1272.8	68.0867
65	5.31	5.32	20.87	20.87	20.87	sp|Q3SZ62|PGAM1_BOVIN	Phosphoglycerate mutase 1 OS=Bos taurus GN=PGAM1 PE=2 SV=3			2	99	YADLTEDQLPSCESLKDTIAR	Methylthio(C)@12	missed K-D@16	-0.00538384	2413.11	805.377	2413.11	805.379	3	13	1.1.1.2265.12	1	58.6053	446.025	58.657
65	5.31	5.32	20.87	20.87	20.87	sp|Q3SZ62|PGAM1_BOVIN	Phosphoglycerate mutase 1 OS=Bos taurus GN=PGAM1 PE=2 SV=3			1.3098	99	TLWTVLDAIDQMWLPVVR			0.00103491	2155.15	719.391	2155.15	719.391	3	9	1.1.1.3237.2	1	92.9234	493.598	93.0232
66	5.1	5.1	59.52	27.62	27.62	sp|P28801|GSTP1_BOVIN	Glutathione S-transferase P OS=Bos taurus GN=GSTP1 PE=1 SV=2			2	99	GGQAFIVGDQISFADYNLLDLLR			0.000431936	2524.3	842.439	2524.3	842.439	3	13	1.1.1.3086.4	1	87.6162	51.562	87.571
66	5.1	5.1	59.52	27.62	27.62	sp|P28801|GSTP1_BOVIN	Glutathione S-transferase P OS=Bos taurus GN=GSTP1 PE=1 SV=2			2	99	IHQVLAPSCLDSFPLLSAYVAR	Methylthio(C)@9		-0.00246902	2445.25	816.091	2445.25	816.092	3	19	1.1.1.2946.2	1	82.681	118.299	82.7409
66	5.1	5.1	59.52	27.62	27.62	sp|P28801|GSTP1_BOVIN	Glutathione S-transferase P OS=Bos taurus GN=GSTP1 PE=1 SV=2			1.09152	99	PPYTIVYFPVQGR		cleaved M-P@N-term	-0.00184054	1535.81	512.944	1535.81	512.945	3	8	1.1.1.2177.5	1	55.4834	54.476	55.473
67	4.76	4.76	16.06	16.06	8.394	sp|Q9BGI2|PRDX4_BOVIN	Peroxiredoxin-4 OS=Bos taurus GN=PRDX4 PE=2 SV=1			2	99	GLFIIDDKGILR		missed K-G@8	-0.00191711	1358.79	453.937	1358.79	453.938	3	8	1.1.1.2235.2	1	57.5334	664.458	57.7045
67	4.76	4.76	16.06	16.06	8.394	sp|Q9BGI2|PRDX4_BOVIN	Peroxiredoxin-4 OS=Bos taurus GN=PRDX4 PE=2 SV=1			1.76955	99	QITLNDLPVGR			0.00203773	1224.68	613.35	1224.68	613.349	2	9	1.1.1.1852.6	1	44.0094	130.436	44.0995
67	4.76	4.76	16.06	16.06	8.394	sp|Q9BGI2|PRDX4_BOVIN	Peroxiredoxin-4 OS=Bos taurus GN=PRDX4 PE=2 SV=1			0.835647	98.77	GLFIIDDK			0.011111	919.513	460.764	919.501	460.758	2	8	1.1.1.1926.2	1	46.598	330.937	46.5561
68	4.58	4.58	48.91	40.22	40.22	sp|P82943|REG1_BOVIN	Regakine-1 OS=Bos taurus PE=1 SV=2			2	99	SICANPGQAWVQK	Methylthio(C)@3		0.00218642	1446.68	724.346	1446.67	724.345	2	12	1.1.1.1781.12	1	41.5104	320.029	41.5206
68	4.58	4.58	48.91	40.22	40.22	sp|P82943|REG1_BOVIN	Regakine-1 OS=Bos taurus PE=1 SV=2			2	99	TGDKCPQEAVIFQTR	Methylthio(C)@5	missed K-C@4	0.00446703	1737.82	580.281	1737.82	580.28	3	11	1.1.1.1736.7	1	39.915	73.2723	39.9278
68	4.58	4.58	48.91	40.22	40.22	sp|P82943|REG1_BOVIN	Regakine-1 OS=Bos taurus PE=1 SV=2			0.559091	97.31	VCCFSSVTR	Methylthio(C)@2; Methylthio(C)@3		0.000121991	1092.42	547.219	1092.42	547.219	2	7	1.1.1.1884.3	1	45.1239	311.422	45.0111
69	4.46	4.46	51.41	43.66	16.9	sp|P01966|HBA_BOVIN	Hemoglobin subunit alpha OS=Bos taurus GN=HBA PE=1 SV=2			2	99	VGGHAAEYGAEALER			0.00296156	1528.73	510.584	1528.73	510.583	3	13	1.1.1.1258.6	1	23.1064	92.7916	23.295
69	4.46	4.46	51.41	43.66	16.9	sp|P01966|HBA_BOVIN	Hemoglobin subunit alpha OS=Bos taurus GN=HBA PE=1 SV=2			1.92082	99	MFLSFPTTK			-0.000876745	1070.55	536.28	1070.55	536.281	2	10	1.1.1.2049.4	1	50.9552	729.285	50.9103
69	4.46	4.46	51.41	43.66	16.9	sp|P01966|HBA_BOVIN	Hemoglobin subunit alpha OS=Bos taurus GN=HBA PE=1 SV=2			0.352617	94.58	TYFPHFDLSHGSAQVK			0.000970283	1832.89	459.229	1832.88	459.228	4	8	1.1.1.1810.4	1	42.5252	309.263	42.4808
70	4.17	4.27	29.78	12.23	10.03	sp|P13214|ANXA4_BOVIN	Annexin A4 OS=Bos taurus GN=ANXA4 PE=1 SV=2			2	99	GAGTDEGCLIEILASR	Methylthio(C)@8		-0.000120473	1649.78	825.895	1649.78	825.895	2	10	1.1.1.2569.7	1	69.3527	342.392	69.5102
70	4.17	4.27	29.78	12.23	10.03	sp|P13214|ANXA4_BOVIN	Annexin A4 OS=Bos taurus GN=ANXA4 PE=1 SV=2			2	99	GLGTDEDAIINVLAYR			0.00204329	1718.89	860.45	1718.88	860.449	2	15	1.1.1.2461.15	1	65.5192	347.807	65.427
71	4.14	4.14	21.05	17.22	9.33	sp|P33072|LYOX_BOVIN	Protein-lysine 6-oxidase OS=Bos taurus GN=LOX PE=1 SV=3			2	99	TPILLLR			0.000600772	824.549	413.282	824.548	413.281	2	10	1.1.1.1949.4	1	47.4149	1245.99	47.4414
71	4.14	4.14	21.05	17.22	9.33	sp|P33072|LYOX_BOVIN	Protein-lysine 6-oxidase OS=Bos taurus GN=LOX PE=1 SV=3			2	99	YRPGYGTGYFQYGLPDLVPDPYYIQASTYVQK			-0.00823965	3718.79	1240.6	3718.8	1240.61	3	15	1.1.1.2663.9	1	72.6908	288.783	72.6248
72	4.01	4.01	7.6	1.466	1.466	sp|Q28019|LTBP2_BOVIN	Latent-transforming growth factor beta-binding protein 2 OS=Bos taurus GN=LTBP2 PE=2 SV=2			2	99	IYFCQIPCLNGGR	Methylthio(C)@4; Methylthio(C)@8; Deamidated(N)@10		-0.000758189	1575.67	788.842	1575.67	788.843	2	12	1.1.1.2765.9	1	76.2949	72.687	76.3076
72	4.01	4.01	7.6	1.466	1.466	sp|Q28019|LTBP2_BOVIN	Latent-transforming growth factor beta-binding protein 2 OS=Bos taurus GN=LTBP2 PE=2 SV=2			2	99	LLGPGTCALPLAQR	Methylthio(C)@7		-0.00210569	1454.77	728.393	1454.77	728.394	2	11	1.1.1.2317.6	1	60.433	66.0743	60.4859
73	4	4.01	29.4	4.936	4.936	sp|Q29S21|K2C7_BOVIN	Keratin, type II cytoskeletal 7 OS=Bos taurus GN=KRT7 PE=2 SV=1			2	99	LALDIEIATYR			-0.00110943	1276.7	639.358	1276.7	639.359	2	10	1.1.1.2222.8	1	57.0834	152.258	57.1398
73	4	4.01	29.4	4.936	4.936	sp|Q29S21|K2C7_BOVIN	Keratin, type II cytoskeletal 7 OS=Bos taurus GN=KRT7 PE=2 SV=1			2	99	SLDLDSIIAEVK			0.000206086	1301.71	651.861	1301.71	651.861	2	9	1.1.1.2488.6	1	66.4615	518.944	66.6635
74	4	4	16.64	6.092	3.715	sp|P79134|ANXA6_BOVIN	Annexin A6 OS=Bos taurus GN=ANXA6 PE=1 SV=2			2	99	ALIEILATR			-0.00382218	998.609	500.312	998.612	500.314	2	9	1.1.1.2080.4	1	52.0441	155.433	52.1759
74	4	4	16.64	6.092	3.715	sp|P79134|ANXA6_BOVIN	Annexin A6 OS=Bos taurus GN=ANXA6 PE=1 SV=2			2	99	GLGTDEDTIIDIIAHR			0.000777106	1737.89	580.304	1737.89	580.304	3	13	1.1.1.2409.10	1	63.6784	141.513	63.627
75	4	4	22.51	7.576	7.576	sp|P68103|EF1A1_BOVIN	Elongation factor 1-alpha 1 OS=Bos taurus GN=EEF1A1 PE=2 SV=1			2	99	IGGIGTVPVGR			-0.0020351	1024.6	513.308	1024.6	513.309	2	10	1.1.1.1534.10	1	32.7864	214.793	32.6954
75	4	4	22.51	7.576	7.576	sp|P68103|EF1A1_BOVIN	Elongation factor 1-alpha 1 OS=Bos taurus GN=EEF1A1 PE=2 SV=1			2	99	VETGVLKPGMVVTFAPVNVTTEVK			0.000613722	2514.38	839.133	2514.38	839.133	3	14	1.1.1.2349.19	1	61.5785	254.56	61.7284
76	4	4	15.7	4.545	4.545	sp|O77588|PLOD1_BOVIN	Procollagen-lysine,2-oxoglutarate 5-dioxygenase 1 OS=Bos taurus GN=PLOD1 PE=2 SV=2			2	99	FLGSGGFIGYAPNLSK			-0.000239963	1626.84	814.427	1626.84	814.428	2	15	1.1.1.2175.13	1	55.4272	192.348	55.5085
76	4	4	15.7	4.545	4.545	sp|O77588|PLOD1_BOVIN	Procollagen-lysine,2-oxoglutarate 5-dioxygenase 1 OS=Bos taurus GN=PLOD1 PE=2 SV=2			2	99	LWSNFWGALSADGYYAR			0.00901992	1975.93	988.973	1975.92	988.968	2	8	1.1.1.2611.10	1	70.8497	26.2368	70.7176
77	4	4	38.24	28.68	28.68	sp|Q5E9F8|H33_BOVIN	Histone H3.3 OS=Bos taurus GN=H3F3A PE=1 SV=3			2	99	FQSAAIGALQEASEAYLVGLFEDTNLCAIHAK	Methylthio(C)@27		-0.001906	3425.66	1142.89	3425.66	1142.9	3	17	1.1.1.3177.3	1	90.8512	732.894	90.9987
77	4	4	38.24	28.68	28.68	sp|Q5E9F8|H33_BOVIN	Histone H3.3 OS=Bos taurus GN=H3F3A PE=1 SV=3			2	99	STELLIR			-0.00214069	830.484	416.249	830.486	416.25	2	8	1.1.1.1467.3	1	30.4139	188.412	30.5469
78	4	4	20.95	20.95	20.95	sp|P10152|ANG1_BOVIN	Angiogenin-1 OS=Bos taurus GN=ANG1 PE=1 SV=4			2	99	SEFQITICK	Methylthio(C)@8		-0.00113092	1113.52	557.767	1113.52	557.767	2	13	1.1.1.2069.9	1	51.6646	1286.91	51.6849
78	4	4	20.95	20.95	20.95	sp|P10152|ANG1_BOVIN	Angiogenin-1 OS=Bos taurus GN=ANG1 PE=1 SV=4			2	99	VIVVGCENGLPVHFDESFITPR	Methylthio(C)@6; Deamidated(N)@8		-0.00560188	2474.19	825.738	2474.2	825.74	3	16	1.1.1.2645.7	1	72.0406	2193.72	71.6734
79	4	4	32.43	19.59	19.59	sp|P01035|CYTC_BOVIN	Cystatin-C OS=Bos taurus GN=CST3 PE=1 SV=2			2	99	LLGGLMEADVNEEGVQEALSFAVSEFNK			0.00163328	2995.45	999.491	2995.45	999.49	3	20	1.1.1.3065.7	1	86.8933	169.587	86.9335
79	4	4	32.43	19.59	19.59	sp|P01035|CYTC_BOVIN	Cystatin-C OS=Bos taurus GN=CST3 PE=1 SV=2			2	99	LLGGLMEADVNEEGVQEALSFAVSEFNKR		missed K-R@28	0.00379532	3151.55	1051.53	3151.55	1051.52	3	13	1.1.1.3026.11	1	85.5411	562.931	85.6555
80	4	4	10.4	10.4	10.4	sp|Q3SZR3|A1AG_BOVIN	Alpha-1-acid glycoprotein OS=Bos taurus GN=ORM1 PE=2 SV=1			2	99	AIQAAFFYLEPR			-0.00281657	1424.74	713.379	1424.75	713.38	2	11	1.1.1.2323.9	1	60.6422	556.543	60.627
80	4	4	10.4	10.4	10.4	sp|Q3SZR3|A1AG_BOVIN	Alpha-1-acid glycoprotein OS=Bos taurus GN=ORM1 PE=2 SV=1			2	99	WFYIGSAFR			-0.00235494	1145.56	573.789	1145.57	573.79	2	7	1.1.1.2275.4	1	58.9492	244.445	58.9048
81	4	4	19.05	19.05	19.05	sp|Q2M2T1|H2B1K_BOVIN; sp|P62808|H2B1_BOVIN	Histone H2B type 1-K OS=Bos taurus GN=HIST1H2BK PE=1 SV=3; Histone H2B type 1 OS=Bos taurus PE=1 SV=2			2	99	AMGIMNSFVNDIFER	Deamidated(N)@6		-0.00140951	1743.79	872.905	1743.8	872.905	2	8	1.1.1.2566.6	1	69.2382	71.8082	69.2254
81	4	4	19.05	19.05	19.05	sp|Q2M2T1|H2B1K_BOVIN; sp|P62808|H2B1_BOVIN	Histone H2B type 1-K OS=Bos taurus GN=HIST1H2BK PE=1 SV=3; Histone H2B type 1 OS=Bos taurus PE=1 SV=2			2	99	LLLPGELAK			0.000422552	952.596	477.305	952.596	477.305	2	12	1.1.1.1904.2	1	45.8233	2495.32	45.7124
82	4	4	8.527	8.527	8.527	sp|P81623|ERP29_BOVIN	Endoplasmic reticulum resident protein 29 OS=Bos taurus GN=ERP29 PE=1 SV=2			2	99	GALPLDTITFYK			-0.00523216	1337.72	669.866	1337.72	669.869	2	7	1.1.1.2266.10	1	58.638	112.923	58.7629
82	4	4	8.527	8.527	8.527	sp|P81623|ERP29_BOVIN	Endoplasmic reticulum resident protein 29 OS=Bos taurus GN=ERP29 PE=1 SV=2			2	99	SLNILTAFQK			-0.00672279	1133.64	567.826	1133.64	567.83	2	7	1.1.1.2226.5	1	57.2196	197.967	57.3149
83	4	4	19.23	19.23	19.23	sp|P02253|H11_BOVIN	Histone H1.1 (Fragment) OS=Bos taurus PE=1 SV=1			2	99	ALAAAGYDVEK			0.00289804	1106.56	554.289	1106.56	554.288	2	8	1.1.1.1268.6	1	23.4531	56.0137	23.5408
83	4	4	19.23	19.23	19.23	sp|P02253|H11_BOVIN	Histone H1.1 (Fragment) OS=Bos taurus PE=1 SV=1			2	99	SGVSLAALK			-0.00416968	844.498	423.256	844.502	423.258	2	8	1.1.1.1567.3	1	33.9334	200.139	33.9261
84	4	4	28	28	28	sp|P00974|BPT1_BOVIN	Pancreatic trypsin inhibitor OS=Bos taurus PE=1 SV=2			2	99	AGLCQTFVYGGCR	Methylthio(C)@4; Methylthio(C)@12		-5.30878e-05	1465.6	733.806	1465.6	733.806	2	11	1.1.1.2352.9	1	61.6726	247.309	61.6928
84	4	4	28	28	28	sp|P00974|BPT1_BOVIN	Pancreatic trypsin inhibitor OS=Bos taurus PE=1 SV=2			2	99	RPDFCLEPPYTGPCK	Methylthio(C)@5; Methylthio(C)@14	cleaved Q-R@N-term	-0.00246238	1813.76	605.595	1813.77	605.596	3	10	1.1.1.2146.13	1	54.3911	90.5805	54.3354
85	3.77	3.77	17.69	14.62	14.62	sp|Q28038|MIA_BOVIN	Melanoma-derived growth regulatory protein OS=Bos taurus GN=MIA PE=2 SV=1			2	99	TDIWDFYCQ	Methylthio(C)@8		6.09025e-05	1235.46	618.739	1235.46	618.739	2	7	1.1.1.2557.3	1	68.9134	243.764	68.9411
85	3.77	3.77	17.69	14.62	14.62	sp|Q28038|MIA_BOVIN	Melanoma-derived growth regulatory protein OS=Bos taurus GN=MIA PE=2 SV=1			1.76955	99	LGYFPSSIVR			-0.000954649	1137.62	569.816	1137.62	569.816	2	12	1.1.1.1966.8	1	48.0204	903.47	47.971
86	3.72	3.72	19.4	6.866	6.866	sp|P17404|LECT1_BOVIN	Leukocyte cell-derived chemotaxin 1 OS=Bos taurus GN=LECT1 PE=1 SV=2			2	99	VIMPCSWWVAR	Oxidation(M)@3; Methylthio(C)@5		-0.00311497	1408.64	705.328	1408.65	705.33	2	7	1.1.1.2563.5	1	69.129	81.3565	69.012
86	3.72	3.72	19.4	6.866	6.866	sp|P17404|LECT1_BOVIN	Leukocyte cell-derived chemotaxin 1 OS=Bos taurus GN=LECT1 PE=1 SV=2			1.72125	99	LDHEGICCIECR	Methylthio(C)@7; Methylthio(C)@8; Methylthio(C)@11		-0.00411889	1527.54	510.188	1527.55	510.19	3	8	1.1.1.2194.4	1	56.0869	87.4095	56.0778
87	3.67	3.67	14.81	3.479	2.751	sp|Q28085|CFAH_BOVIN	Complement factor H OS=Bos taurus GN=CFH PE=1 SV=3			1.82391	99	TPVILNGQAVLPK	Deamidated(N)@6		-0.00281836	1349.79	675.902	1349.79	675.903	2	11	1.1.1.1907.11	1	45.9447	101.082	45.9574
87	3.67	3.67	14.81	3.479	2.751	sp|Q28085|CFAH_BOVIN	Complement factor H OS=Bos taurus GN=CFH PE=1 SV=3			1.39794	99	ENYLIQDAEEIVCK	Methylthio(C)@13		-0.00616131	1711.77	856.894	1711.78	856.897	2	10	1.1.1.2673.8	1	73.0315	32.6866	73.0161
87	3.67	3.67	14.81	3.479	2.751	sp|Q28085|CFAH_BOVIN	Complement factor H OS=Bos taurus GN=CFH PE=1 SV=3			0.423659	96.76	GFFPEIR			0.00454116	864.454	433.234	864.449	433.232	2	6	1.1.1.1912.3	1	46.106	81.8666	46.2401
88	3.53	3.53	57.41	35.8	35.8	sp|Q29RS5|RARR2_BOVIN	Retinoic acid receptor responder protein 2 OS=Bos taurus GN=RARRES2 PE=2 SV=1			2	99	HPPVLWAFQVTSVDNAADTLFPAGQFVR			0.00185624	3082.57	1028.53	3082.57	1028.53	3	12	1.1.1.2937.5	1	82.3738	59.2489	82.4196
88	3.53	3.53	57.41	35.8	35.8	sp|Q29RS5|RARR2_BOVIN	Retinoic acid receptor responder protein 2 OS=Bos taurus GN=RARRES2 PE=2 SV=1			0.809668	99	AGEDPHSYYLPGQFAFIK			-0.00160974	2038.98	680.666	2038.98	680.667	3	10	1.1.1.2209.11	1	56.6287	464.869	56.5043
88	3.53	3.53	57.41	35.8	35.8	sp|Q29RS5|RARR2_BOVIN	Retinoic acid receptor responder protein 2 OS=Bos taurus GN=RARRES2 PE=2 SV=1			0.723538	98.74	MVHCPIQTQVQR	Methylthio(C)@4		0.00801253	1484.71	495.912	1484.71	495.909	3	8	1.1.1.1646.8	1	36.7315	114.199	36.8503
89	3.53	3.53	18.52	18.52	9.722	sp|P80311|PPIB_BOVIN	Peptidyl-prolyl cis-trans isomerase B OS=Bos taurus GN=PPIB PE=1 SV=4			2	99	TVDNFVALATGEK			-0.000175824	1363.7	682.856	1363.7	682.856	2	13	1.1.1.1929.9	1	46.7209	310.216	46.8047
89	3.53	3.53	18.52	18.52	9.722	sp|P80311|PPIB_BOVIN	Peptidyl-prolyl cis-trans isomerase B OS=Bos taurus GN=PPIB PE=1 SV=4			1.49485	99	VVIGLFGK			0.00131937	831.523	416.769	831.522	416.768	2	8	1.1.1.1970.2	1	48.1513	441.042	48.0057
90	3.32	3.32	40.13	30.26	30.26	sp|P00442|SODC_BOVIN	Superoxide dismutase [Cu-Zn] OS=Bos taurus GN=SOD1 PE=1 SV=2			2	99	HVGDLGNVTADKNGVAIVDIVDPLISLSGEYSIIGR	Deamidated(N)@13	missed K-N@12	0.00403883	3706.95	927.744	3706.94	927.743	4	21	1.1.1.3042.5	1	86.1019	79.1572	86.1537
90	3.32	3.32	40.13	30.26	30.26	sp|P00442|SODC_BOVIN	Superoxide dismutase [Cu-Zn] OS=Bos taurus GN=SOD1 PE=1 SV=2			1.31876	99	LACGVIGIAK	Methylthio(C)@3		-0.000167531	989.54	495.777	989.54	495.777	2	8	1.1.1.2042.3	1	50.7042	354.175	50.8746
91	3.3	3.3	21.01	20.17	20.17	sp|P15467|RNAS4_BOVIN	Ribonuclease 4 OS=Bos taurus GN=RNASE4 PE=1 SV=4			2	99	FNTFIHEDLWNIR			-0.00399281	1703.84	568.953	1703.84	568.955	3	16	1.1.1.2244.5	1	57.857	1787.17	57.9888
91	3.3	3.3	21.01	20.17	20.17	sp|P15467|RNAS4_BOVIN	Ribonuclease 4 OS=Bos taurus GN=RNASE4 PE=1 SV=4			1.284	99	SICSTTNIQCK	Methylthio(C)@3; Methylthio(C)@10		-0.000394042	1288.53	645.271	1288.53	645.271	2	13	1.1.1.1805.6	1	42.3638	683.556	42.3384
92	2.91	2.91	32.34	16.92	12.94	sp|Q3T149|HSPB1_BOVIN	Heat shock protein beta-1 OS=Bos taurus GN=HSPB1 PE=2 SV=1			2	99	LFDQAFGLPR			0.00287367	1162.62	582.315	1162.61	582.314	2	11	1.1.1.2076.8	1	51.9088	215.706	51.755
92	2.91	2.91	32.34	16.92	12.94	sp|Q3T149|HSPB1_BOVIN	Heat shock protein beta-1 OS=Bos taurus GN=HSPB1 PE=2 SV=1			0.876148	99	VSLDVNHFAPEELTVK			-0.0027387	1796.93	599.983	1796.93	599.984	3	8	1.1.1.2042.10	1	50.713	118.079	50.839
93	2.8	2.8	8.962	3.459	3.459	sp|P34933|HSP72_BOVIN	Heat shock-related 70 kDa protein 2 OS=Bos taurus GN=HSPA2 PE=2 SV=2			2	99	FEELNADLFR			-0.00502055	1252.6	627.309	1252.61	627.312	2	9	1.1.1.2056.9	1	51.2094	63.8296	51.1945
93	2.8	2.8	8.962	3.459	3.459	sp|P34933|HSP72_BOVIN	Heat shock-related 70 kDa protein 2 OS=Bos taurus GN=HSPA2 PE=2 SV=2			0.8041	99	DAGTITGLNVLR			-0.0044851	1228.67	615.344	1228.68	615.346	2	7	1.1.1.1943.8	1	47.2075	79.9947	47.229
94	2.76	2.76	26.29	19.07	12.89	sp|P00570|KAD1_BOVIN	Adenylate kinase isoenzyme 1 OS=Bos taurus GN=AK1 PE=1 SV=2			2	99	GQLVPLETVLDMLR			0.000565217	1582.88	792.445	1582.88	792.445	2	14	1.1.1.3073.6	1	87.1692	264.739	87.3216
94	2.76	2.76	26.29	19.07	12.89	sp|P00570|KAD1_BOVIN	Adenylate kinase isoenzyme 1 OS=Bos taurus GN=AK1 PE=1 SV=2			0.737549	98.87	ATEPVIAFYEK			0.00186524	1266.65	634.333	1266.65	634.332	2	7	1.1.1.1817.15	1	42.7878	45.1766	42.8006
95	2.69	2.69	36.08	26.27	26.27	sp|P55918|MFAP4_BOVIN	Microfibril-associated glycoprotein 4 OS=Bos taurus GN=MFAP4 PE=1 SV=2			2	99	YADFSISPNAVSAEEDGYTLYVSGFEDGGAGDSLTYHSGQK			0.0202386	4303.92	1076.99	4303.9	1076.98	4	10	1.1.1.2457.15	1	65.3868	156.963	65.427
95	2.69	2.69	36.08	26.27	26.27	sp|P55918|MFAP4_BOVIN	Microfibril-associated glycoprotein 4 OS=Bos taurus GN=MFAP4 PE=1 SV=2			0.675717	98.66	FSTFDRDQDLFVQNCAALSSGAFWFR	Methylthio(C)@15	missed R-D@6	0.00284768	3073.39	1025.47	3073.39	1025.47	3	11	1.1.1.3018.6	1	85.2528	70.3071	85.2655
96	2.63	2.63	14.76	13.39	5.315	sp|Q07130|UGPA_BOVIN	UTP--glucose-1-phosphate uridylyltransferase OS=Bos taurus GN=UGP2 PE=1 SV=2			1.33724	99	SFENSLGINVPR			0.00196594	1331.69	666.85	1331.68	666.849	2	11	1.1.1.1876.9	1	44.8577	103.647	44.8353
96	2.63	2.63	14.76	13.39	5.315	sp|Q07130|UGPA_BOVIN	UTP--glucose-1-phosphate uridylyltransferase OS=Bos taurus GN=UGP2 PE=1 SV=2			0.761954	98.96	IFNTNNLWISLAAVK			-0.00852043	1702.93	852.473	1702.94	852.478	2	9	1.1.1.2651.6	1	72.2546	41.6314	72.2711
96	2.63	2.63	14.76	13.39	5.315	sp|Q07130|UGPA_BOVIN	UTP--glucose-1-phosphate uridylyltransferase OS=Bos taurus GN=UGP2 PE=1 SV=2			0.255707	94.09	GLPDNVSSVLNK			-0.000812792	1241.66	621.838	1241.66	621.838	2	8	1.1.1.1762.11	1	40.8373	211.104	40.7408
96	2.63	2.63	14.76	13.39	5.315	sp|Q07130|UGPA_BOVIN	UTP--glucose-1-phosphate uridylyltransferase OS=Bos taurus GN=UGP2 PE=1 SV=2			0.235824	93.48	EFPTVPLVK			0.00105843	1028.59	515.303	1028.59	515.303	2	7	1.1.1.1986.5	1	48.72	297.774	48.603
97	2.54	2.54	17.39	17.39	17.39	sp|P80177|MIF_BOVIN	Macrophage migration inhibitory factor OS=Bos taurus GN=MIF PE=1 SV=6			2	99	LLCGLLTER	Methylthio(C)@3		-0.00065489	1062.56	532.285	1062.56	532.286	2	12	1.1.1.2357.4	1	61.8439	3344.73	61.6218
97	2.54	2.54	17.39	17.39	17.39	sp|P80177|MIF_BOVIN	Macrophage migration inhibitory factor OS=Bos taurus GN=MIF PE=1 SV=6			0.540608	98.05	PMFVVNTNVPR		cleaved M-P@N-term	-0.00365996	1272.66	637.338	1272.66	637.34	2	8	1.1.1.1810.12	1	42.5365	81.1721	42.4452
98	2.51	2.51	24.39	18.29	18.29	sp|P62935|PPIA_BOVIN	Peptidyl-prolyl cis-trans isomerase A OS=Bos taurus GN=PPIA PE=1 SV=2			2	99	VNPTVFFDIAVDGEPLGR		cleaved M-V@N-term	-0.0062991	1944.99	649.337	1944.99	649.339	3	13	1.1.1.2681.3	1	73.3114	160.332	73.1941
98	2.51	2.51	24.39	18.29	18.29	sp|P62935|PPIA_BOVIN	Peptidyl-prolyl cis-trans isomerase A OS=Bos taurus GN=PPIA PE=1 SV=2			0.510041	97.87	VSFELFADKVPK		missed K-V@9	0.00141777	1378.75	460.591	1378.75	460.59	3	8	1.1.1.2027.2	1	50.1719	331.918	50.3433
99	2.36	2.36	13.68	10.85	10.85	sp|Q08E11|PPIC_BOVIN	Peptidyl-prolyl cis-trans isomerase C OS=Bos taurus GN=PPIC PE=2 SV=1			2	99	TPFVVEVSDW			0.0032562	1177.57	589.792	1177.57	589.79	2	8	1.1.1.2419.5	1	64.0241	184.251	63.9082
99	2.36	2.36	13.68	10.85	10.85	sp|Q08E11|PPIC_BOVIN	Peptidyl-prolyl cis-trans isomerase C OS=Bos taurus GN=PPIC PE=2 SV=1			0.358526	96.44	TVENFVALATGEK			-0.00549418	1377.71	689.861	1377.71	689.864	2	8	1.1.1.1998.16	1	49.1622	40.8055	49.1012
100	2.35	2.35	19.87	5.769	5.769	sp|P02676|FIBB_BOVIN	Fibrinogen beta chain OS=Bos taurus GN=FGB PE=1 SV=2			2	99	TSSSTFQYITLLK			-0.00884161	1487.78	744.896	1487.79	744.901	2	11	1.1.1.2222.11	1	57.0896	171.739	57.0352
100	2.35	2.35	19.87	5.769	5.769	sp|P02676|FIBB_BOVIN	Fibrinogen beta chain OS=Bos taurus GN=FGB PE=1 SV=2			0.345823	96.27	YCGVPGEYWLGNDR	Methylthio(C)@2		-0.00270245	1673.69	837.854	1673.7	837.856	2	9	1.1.1.2154.13	1	54.6801	35.7711	54.6903
101	2.25	2.25	23.68	5.556	3.216	sp|Q05443|LUM_BOVIN	Lumican OS=Bos taurus GN=LUM PE=1 SV=1			2	99	SLVDLQLTNNK			-0.000654366	1243.68	622.846	1243.68	622.846	2	10	1.1.1.1812.12	1	42.6151	77.4233	42.6584
101	2.25	2.25	23.68	5.556	3.216	sp|Q05443|LUM_BOVIN	Lumican OS=Bos taurus GN=LUM PE=1 SV=1			0.249492	94.33	FSALQYLR			-0.000659704	996.539	499.277	996.539	499.277	2	7	1.1.1.1924.6	1	46.5321	367.346	46.5561
102	2.15	2.15	21.16	14.29	7.407	sp|Q32KY0|APOD_BOVIN	Apolipoprotein D OS=Bos taurus GN=APOD PE=2 SV=1			2	99	CPHPPVQENFDVNK	Methylthio(C)@1		0.000301926	1668.74	557.254	1668.74	557.254	3	15	1.1.1.1531.7	1	32.6826	162.253	32.6599
103	2.03	2.03	16.79	4.197	2.007	sp|Q3MHN2|CO9_BOVIN	Complement component C9 OS=Bos taurus GN=C9 PE=2 SV=1			2	99	LVPIYDLIPVK			-0.00234193	1268.77	635.393	1268.77	635.394	2	9	1.1.1.2602.3	1	70.5127	374.84	70.7531
104	2.02	2.02	7.025	2.525	1.317	sp|A5D7D1|ACTN4_BOVIN	Alpha-actinin-4 OS=Bos taurus GN=ACTN4 PE=2 SV=1			2	99	VGWEQLLTTIAR			0.00473746	1385.77	693.893	1385.77	693.891	2	13	1.1.1.2636.4	1	71.7209	80.7998	71.7085
105	2.01	2.01	13.95	6.047	6.047	sp|Q2KIU3|HP252_BOVIN	Protein HP-25 homolog 2 OS=Bos taurus PE=2 SV=1			2	99	FGFDIELFQHAVK			0.00704258	1549.8	517.607	1549.79	517.605	3	9	1.1.1.2454.2	1	65.2577	130.689	65.2166
106	2	6.77	58.14	58.14	49.61	sp|A1A4R1|H2A2C_BOVIN	Histone H2A type 2-C OS=Bos taurus GN=HIST2H2AC PE=2 SV=1			2	99	VGAGAPVYMAAVLEYLTAEILELAGNAAR			0.00247599	2932.54	978.52	2932.54	978.52	3	22	1.1.1.3283.17	1	94.5508	434.043	94.5585
107	2	4.7	35.16	35.16	35.16	sp|Q32LA7|H2AV_BOVIN; sp|P0C0S4|H2AZ_BOVIN	Histone H2A.V OS=Bos taurus GN=H2AFV PE=2 SV=3; Histone H2A.Z OS=Bos taurus GN=H2AFZ PE=1 SV=2			2	99	VGATAAVYSAAILEYLTAEVLELAGNASK			0.00148889	2894.53	965.85	2894.53	965.85	3	22	1.1.1.3260.4	1	93.7534	239.462	93.7648
108	2	2.01	5.234	2.243	2.243	sp|Q148H7|K2C79_BOVIN	Keratin, type II cytoskeletal 79 OS=Bos taurus GN=KRT79 PE=2 SV=1			2	99	NLDLDSIIAEVK			-0.00314613	1328.72	665.365	1328.72	665.367	2	8	1.1.1.2491.7	1	66.5695	160.39	66.5565
109	2	2	8.696	2.283	2.283	sp|P01030|CO4_BOVIN	Complement C4 (Fragments) OS=Bos taurus GN=C4 PE=1 SV=2			2	99	EPFLSCCQFAESLR	Methylthio(C)@6; Methylthio(C)@7		-0.000150792	1720.71	861.361	1720.71	861.361	2	10	1.1.1.2881.4	1	80.3712	101.85	80.3902
109	2	2	8.696	2.283	2.283	sp|P01030|CO4_BOVIN	Complement C4 (Fragments) OS=Bos taurus GN=C4 PE=1 SV=2			0.00174066	96.4	AVDLIQK	Delta:H(2)C(2)(K)@7		-0.0011634	811.479	406.747	811.48	406.747	2	6	1.1.1.1627.3	1	36.0494	343.871	36.217
110	2	2	16.06	3.65	3.65	sp|Q9TTE1|SPA31_BOVIN; sp|A2I7M9|SPA32_BOVIN	Serpin A3-1 OS=Bos taurus GN=SERPINA3-1 PE=1 SV=3; Serpin A3-2 OS=Bos taurus GN=SERPINA3-2 PE=3 SV=1			2	99	SNYELNDILSQLGIR			0.00158535	1733.9	867.956	1733.89	867.955	2	13	1.1.1.2788.8	1	77.0957	42.3262	77.1135
111	2	2	15.26	3.77	2.693	sp|Q3ZBD7|G6PI_BOVIN	Glucose-6-phosphate isomerase OS=Bos taurus GN=GPI PE=2 SV=4			2	99	ILLANFLAQTEALMR			0.00300475	1702.95	568.656	1702.94	568.655	3	13	1.1.1.3027.2	1	85.5604	73.9088	85.5844
112	2	2	12.99	6.827	6.827	sp|P04985|ELN_BOVIN	Elastin OS=Bos taurus GN=ELN PE=1 SV=1			2	99	AAQFGLGPGVGVAPGVGVVPGVGVVPGVGVAPGIGLGPGGVIGAGVPAAAK			0.00602513	4279.43	1070.86	4279.42	1070.86	4	17	1.1.1.3007.10	1	84.8691	267.705	84.8388
113	2	2	10.11	4.173	4.173	sp|Q6B855|TKT_BOVIN	Transketolase OS=Bos taurus GN=TKT PE=2 SV=1			2	99	GHAAPILYAVWAEAGFLPESELLNLR			0.00211444	2836.49	946.505	2836.49	946.504	3	12	1.1.1.3089.9	1	87.7413	36.5486	87.7115
114	2	2	10.13	2.743	2.743	sp|Q0P569|NUCB1_BOVIN	Nucleobindin-1 OS=Bos taurus GN=NUCB1 PE=2 SV=1			2	99	LVTLEEFLASTQR			0.00138632	1505.81	502.944	1505.81	502.944	3	8	1.1.1.2511.3	1	67.2761	98.3663	67.1971
115	2	2	19.77	3.107	3.107	sp|P63097|GNAI1_BOVIN	Guanine nucleotide-binding protein G(i) subunit alpha-1 OS=Bos taurus GN=GNAI1 PE=2 SV=2			2	99	LLLLGAGESGK			-0.002357	1056.62	529.315	1056.62	529.316	2	9	1.1.1.1788.5	1	41.7463	76.6564	41.6979
116	2	2	16.9	5.338	5.338	sp|Q08DP0|PGM1_BOVIN	Phosphoglucomutase-1 OS=Bos taurus GN=PGM1 PE=2 SV=1			2	99	HGFFVNPSDSVAVIAANIFSIPYFQQTGVR			0.00383059	3280.67	1094.56	3280.67	1094.56	3	16	1.1.1.3130.5	1	89.185	35.5629	89.1596
117	2	2	39.84	12.5	12.5	sp|P63048|RL40_BOVIN	Ubiquitin-60S ribosomal protein L40 OS=Bos taurus GN=UBA52 PE=1 SV=2			2	99	TITLEVEPSDTIENVK			0.00446088	1786.92	894.47	1786.92	894.467	2	13	1.1.1.1972.20	1	48.2438	70.7382	48.3204
118	2	2	5.693	3.713	3.713	sp|Q9N2I2|IPSP_BOVIN	Plasma serine protease inhibitor OS=Bos taurus GN=SERPINA5 PE=1 SV=1			2	99	FSIEGSYQLEEVLPK			-0.0060759	1737.88	869.946	1737.88	869.949	2	7	1.1.1.2321.17	1	60.5813	93.8914	60.5915
119	2	2	14.04	14.04	14.04	sp|Q56K14|RLA1_BOVIN	60S acidic ribosomal protein P1 OS=Bos taurus GN=RPLP1 PE=3 SV=1			2	99	AAGVNVEPFWPGLFAK			-0.00340277	1701.88	851.949	1701.89	851.951	2	8	1.1.1.2603.13	1	70.5656	146.536	70.6467
120	2	2	15.17	15.17	15.17	sp|Q56K10|RS15_BOVIN	40S ribosomal protein S15 OS=Bos taurus GN=RPS15 PE=2 SV=3			2	99	GVDLDQLLDMSYEQLMQLYSAR			-0.00258505	2587.23	863.416	2587.23	863.417	3	11	1.1.1.3160.6	1	90.2388	56.2345	90.2215
121	2	2	5.405	5.405	5.405	sp|Q3T0A3|CFAD_BOVIN	Complement factor D OS=Bos taurus GN=CFD PE=2 SV=1			2	99	AVLGPAVQLLPWQR			0.00581591	1546.9	774.459	1546.9	774.456	2	13	1.1.1.2457.11	1	65.3768	123.26	65.427
122	2	2	6.329	6.329	6.329	sp|Q05718|IBP6_BOVIN	Insulin-like growth factor-binding protein 6 OS=Bos taurus GN=IGFBP6 PE=2 SV=2			2	99	HLDSVLQQLQTEVFR			0.000556047	1811.95	604.992	1811.95	604.992	3	11	1.1.1.2510.5	1	67.243	216.882	67.375
123	2	2	10.43	10.43	10.43	sp|P42899|RLA2_BOVIN	60S acidic ribosomal protein P2 OS=Bos taurus GN=RPLP2 PE=3 SV=1			2	99	NIEDVIAQGIGK			-0.00227652	1255.67	628.845	1255.68	628.846	2	9	1.1.1.1980.15	1	48.5191	157.548	48.674
124	2	2	4.178	4.178	4.178	sp|P12763|FETUA_BOVIN	Alpha-2-HS-glycoprotein OS=Bos taurus GN=AHSG PE=1 SV=2			2	99	TPIVGQPSIPGGPVR			-0.00458745	1473.83	737.92	1473.83	737.922	2	12	1.1.1.1740.8	1	40.0643	71.8666	40.14
125	2	2	3.556	3.556	3.556	sp|P11151|LIPL_BOVIN	Lipoprotein lipase OS=Bos taurus GN=LPL PE=1 SV=2			2	99	LSPDDADFVDVLHTFTR			0.0108728	1946.95	649.99	1946.94	649.986	3	8	1.1.1.2511.8	1	67.2823	46.8775	67.2682
126	2	2	16.3	16.3	16.3	sp|P02638|S100B_BOVIN	Protein S100-B OS=Bos taurus GN=S100B PE=1 SV=2			2	99	AVVALIDVFHQYSGR			-0.00136103	1673.89	558.97	1673.89	558.97	3	12	1.1.1.2351.6	1	61.6334	932.454	61.8352
127	1.82	1.82	14.35	2.632	2.632	sp|P61157|ARP3_BOVIN	Actin-related protein 3 OS=Bos taurus GN=ACTR3 PE=1 SV=3			1.82391	99	DITYFIQQLLR			0.00102637	1408.77	705.394	1408.77	705.393	2	10	1.1.1.3070.3	1	87.0483	68.7459	87.0736
128	1.77	1.77	15.53	1.882	1.882	sp|P07995|INHBA_BOVIN	Inhibin beta A chain OS=Bos taurus GN=INHBA PE=1 SV=2			1.76955	99	AALLNAIR			-0.00132628	840.517	421.266	840.518	421.266	2	7	1.1.1.1621.3	1	35.8387	107.059	35.9016
129	1.71	1.71	16.67	4.264	1.68	sp|A6H737|LOXL2_BOVIN	Lysyl oxidase homolog 2 OS=Bos taurus GN=LOXL2 PE=2 SV=1			1.26761	99	AILSAFR			0.00070103	776.455	389.235	776.454	389.235	2	7	1.1.1.1638.5	1	36.4395	281.914	36.7796
129	1.71	1.71	16.67	4.264	1.68	sp|A6H737|LOXL2_BOVIN	Lysyl oxidase homolog 2 OS=Bos taurus GN=LOXL2 PE=2 SV=1			0.304518	96.19	SIIDCK	Methylthio(C)@5		-0.00123895	723.328	362.671	723.33	362.672	2	6	1.1.1.1469.3	1	30.4867	123.302	30.4065
130	1.6	1.6	12.92	5.056	2.434	sp|Q1RMU3|P4HA1_BOVIN	Prolyl 4-hydroxylase subunit alpha-1 OS=Bos taurus GN=P4HA1 PE=1 SV=1			1.52288	99	SFLTVEDCFELGK	Methylthio(C)@8		-0.000203193	1532.69	767.352	1532.69	767.352	2	12	1.1.1.2662.6	1	72.6364	189.508	72.5184
131	1.53	1.53	9.375	5.357	5.357	sp|O77834|PRDX6_BOVIN	Peroxiredoxin-6 OS=Bos taurus GN=PRDX6 PE=1 SV=3			1.52288	99	DFTPVCTTELGR	Methylthio(C)@6		0.00212257	1383.62	692.817	1383.62	692.815	2	7	1.1.1.2017.11	1	49.8272	133.648	49.9517
132	1.4	1.4	33.86	12.17	12.17	sp|Q5E946|PARK7_BOVIN	Protein DJ-1 OS=Bos taurus GN=PARK7 PE=2 SV=1			1.39794	99	GLIAAICAGPTALLAHEIGFGSK	Methylthio(C)@7		0.00706467	2255.19	752.736	2255.18	752.734	3	11	1.1.1.3124.7	1	88.9727	41.0873	88.9461
133	1.29	1.29	5.729	5.729	5.729	sp|A0JNJ5|MYL1_BOVIN	Myosin light chain 1/3, skeletal muscle isoform OS=Bos taurus GN=MYL1 PE=2 SV=1			1.29243	99	ITLSQVGDVLR			-0.00288589	1199.68	600.85	1199.69	600.851	2	9	1.1.1.2079.13	1	52.0203	169.28	52.0706
134	1.07	1.07	19.34	5.66	5.66	sp|Q2KIX7|HP251_BOVIN	Protein HP-25 homolog 1 OS=Bos taurus PE=1 SV=1			1.0655	99	CPPLPQSAFSVK	Methylthio(C)@1		-0.00103838	1318.64	660.327	1318.64	660.328	2	9	1.1.1.1979.10	1	48.4911	202.991	48.7453
135	1.05	11.14	36.18	26.29	22.92	sp|Q3MHM5|TBB4B_BOVIN	Tubulin beta-4B chain OS=Bos taurus GN=TUBB4B PE=2 SV=1			0.950782	99	YLTVAAVFR			-0.00175151	1038.58	520.299	1038.59	520.3	2	8	1.1.1.2084.6	1	52.1871	259.5	52.1057
136	0.97	0.97	10.84	10.84	10.84	sp|Q32PB8|RS21_BOVIN	40S ribosomal protein S21 OS=Bos taurus GN=RPS21 PE=3 SV=1			0.966576	99	TYAICGAIR	Methylthio(C)@5		-0.00404297	1012.48	507.247	1012.48	507.249	2	7	1.1.1.1921.4	1	46.428	91.9054	46.3459
137	0.92	0.92	5.629	2.539	1.435	sp|Q0VCM5|ITIH1_BOVIN	Inter-alpha-trypsin inhibitor heavy chain H1 OS=Bos taurus GN=ITIH1 PE=2 SV=1			0.886057	99	LWAYLTIQELLAK			-0.0138452	1560.88	781.446	1560.89	781.453	2	10	1.1.1.2945.3	1	82.649	62.3083	82.6692
138	0.91	0.91	11.58	1.731	0.7989	sp|A7MB70|SEM3C_BOVIN	Semaphorin-3C OS=Bos taurus GN=SEMA3C PE=2 SV=1			0.899629	99	VYFFFK			-0.00240876	849.44	425.727	849.443	425.729	2	6	1.1.1.2088.2	1	52.3227	106.424	52.3166
139	0.82	0.82	6.65	2.463	2.463	sp|Q3SZ54|IF4A1_BOVIN	Eukaryotic initiation factor 4A-I OS=Bos taurus GN=EIF4A1 PE=2 SV=1			0.815309	99	VLITTDLLAR			-0.00506079	1113.67	557.843	1113.68	557.845	2	8	1.1.1.2093.5	1	52.5018	35.2845	52.4919
140	0.66	0.66	14.67	1.806	1.806	sp|Q3ZBU3|CP059_BOVIN	Uncharacterized protein C16orf59 homolog OS=Bos taurus PE=2 SV=2			0.66354	98.98	LQELQELR			0.000750306	1027.57	514.791	1027.57	514.79	2	7	1.1.1.1659.8	1	37.1843	145.363	37.0632
141	0.64	0.64	9.333	1.6	1.6	sp|Q3SYW2|CO2_BOVIN	Complement C2 OS=Bos taurus GN=C2 PE=2 SV=1			0.643974	99	QHLEGILNFVPL	Gln->pyro-Glu@N-term		-0.00140406	1361.73	681.874	1361.73	681.874	2	9	1.1.1.3022.6	1	85.3838	70.5009	85.4066
142	0.63	0.63	14.69	4.429	2.914	sp|Q3SYU2|EF2_BOVIN	Elongation factor 2 OS=Bos taurus GN=EEF2 PE=2 SV=3			0.570248	99	YVEPIEDVPCGNIVGLVGVDQFLVK	Methylthio(C)@10; Deamidated(N)@12		0.0145128	2748.39	917.137	2748.38	917.132	3	12	1.1.1.3085.6	1	87.5939	72.6572	87.6066
143	0.61	0.61	8.108	2.027	2.027	sp|P12799|FIBG_BOVIN	Fibrinogen gamma-B chain OS=Bos taurus GN=FGG PE=1 SV=1			0.605548	98.82	DNCCILDER	Methylthio(C)@3; Methylthio(C)@4		-0.00163407	1171.41	586.713	1171.41	586.714	2	7	1.1.1.1949.13	1	47.4261	69.0527	47.4414
144	0.57	0.57	16.78	1.814	1.814	sp|Q8MIT6|ROCK1_BOVIN	Rho-associated protein kinase 1 (Fragment) OS=Bos taurus GN=ROCK1 PE=1 SV=1			0.565431	98.68	LLLQNELK			0.00021851	969.586	485.8	969.586	485.8	2	8	1.1.1.1413.5	1	28.525	777.415	28.8584
145	0.57	0.57	12.62	4	4	sp|Q3ZCJ2|AK1A1_BOVIN	Alcohol dehydrogenase [NADP(+)] OS=Bos taurus GN=AKR1A1 PE=2 SV=1			0.570248	98.71	DAGHPLYPFNDPY			0.0016018	1504.66	753.339	1504.66	753.338	2	8	1.1.1.1984.14	1	48.6663	62.5784	48.5674
146	0.56	0.56	7.765	2.118	2.118	sp|A2VE99|SEP11_BOVIN	Septin-11 OS=Bos taurus GN=SEPT11 PE=2 SV=1			0.554396	98.65	VNIIPIIAK			-0.00212334	979.641	490.828	979.643	490.829	2	7	1.1.1.2157.4	1	54.7705	57.121	54.7969
147	0.55	0.55	10.58	0.5567	0.5567	sp|Q27991|MYH10_BOVIN	Myosin-10 OS=Bos taurus GN=MYH10 PE=2 SV=2			0.543634	98.61	DLEAQIEAANK			0.0101164	1200.61	601.312	1200.6	601.307	2	8	1.1.1.1491.12	1	31.2731	293.713	31.4957
148	0.51	0.51	9.16	9.16	9.16	sp|Q56JU9|RS24_BOVIN	40S ribosomal protein S24 OS=Bos taurus GN=RPS24 PE=2 SV=2			0.511449	98.48	TTPDVIFVFGFR			-0.000410508	1397.73	699.874	1397.73	699.874	2	8	1.1.1.2651.3	1	72.2459	79.8875	72.2711
149	0.47	0.47	18.03	8.197	8.197	sp|Q5E9E3|C1QA_BOVIN	Complement C1q subcomponent subunit A OS=Bos taurus GN=C1QA PE=2 SV=1			0.473661	98.28	IYHGSEADSIFSGFLIFPSA			-0.00129296	2157.04	1079.53	2157.04	1079.53	2	12	1.1.1.2969.4	1	83.5191	114.279	83.5955
150	0.4	0.4	9.113	6.954	6.954	sp|P52193|CALR_BOVIN	Calreticulin OS=Bos taurus GN=CALR PE=1 SV=2			0.403403	97.8	SGTIFDNFLITNDEAYAEEFGNETWGVTK			0.0037164	3267.49	1090.17	3267.49	1090.17	3	9	1.1.1.2851.11	1	79.3218	46.002	79.2919
151	0.36	0.36	7.326	3.297	3.297	RRRRRsp|Q2TA42|ARGL1_BOVIN	REVERSED Arginine and glutamate-rich protein 1 OS=Bos taurus GN=ARGLU1 PE=2 SV=1			0.361511	97.43	GLIIKQEEK		missed K-Q@5	-0.0129825	1056.61	529.31	1056.62	529.316	2	8	1.1.1.1966.4	1	48.0141	507.703	47.9015
152	0.34	0.34	4.228	1.691	1.691	RRRRRsp|Q0IIE2|SHC1_BOVIN	REVERSED SHC-transforming protein 1 OS=Bos taurus GN=SHC1 PE=2 SV=1			0.344862	97.32	GLISSLPR			-0.000111653	841.502	421.758	841.502	421.758	2	8	1.1.1.1424.3	1	28.9051	278.276	28.8584
153	0.32	0.32	8.434	8.434	8.434	sp|Q5E9F7|COF1_BOVIN	Cofilin-1 OS=Bos taurus GN=CFL1 PE=2 SV=3			0.323306	97.18	LGGSAVISLEGKPL			-0.00268159	1339.77	670.891	1339.77	670.893	2	9	1.1.1.2044.14	1	50.7906	113.881	50.839
154	0.25	0.25	22.86	3.265	3.265	sp|Q3SZI4|1433T_BOVIN	14-3-3 protein theta OS=Bos taurus GN=YWHAQ PE=2 SV=1			0.247184	96	NLLSVAYK			-0.000980691	906.516	454.265	906.517	454.266	2	7	1.1.1.1654.5	1	37.0075	153.931	37.0277
155	0.24	0.24	4.27	4.27	4.27	sp|P50397|GDIB_BOVIN; sp|P21856|GDIA_BOVIN	Rab GDP dissociation inhibitor beta OS=Bos taurus GN=GDI2 PE=2 SV=3; Rab GDP dissociation inhibitor alpha OS=Bos taurus GN=GDI1 PE=1 SV=1			0.242604	95.94	SPYLYPLYGLGELPQGFAR			0.00995935	2140.11	714.377	2140.1	714.374	3	9	1.1.1.2690.8	1	73.6372	98.4889	73.5507
156	0.21	0.21	20.83	5.303	5.303	sp|Q56JV9|RS3A_BOVIN	40S ribosomal protein S3a OS=Bos taurus GN=RPS3A PE=2 SV=3			0.213959	95.29	ACQSIYPLHDVFVR	Methylthio(C)@2		-0.0116229	1692.8	565.274	1692.81	565.278	3	8	1.1.1.2146.9	1	54.386	44.6683	54.3354
157	0.2	0.2	3.141	3.141	0	RRRRRsp|Q0VCG9|PTX3_BOVIN	REVERSED Pentraxin-related protein PTX3 OS=Bos taurus GN=PTX3 PE=2 SV=1			0.197226	94.83	LAGADELRALRR		missed R-A@8; missed R-R@11	6.48716e-05	1339.77	670.891	1339.77	670.891	2	7	1.1.1.2690.7	1	73.6347	1235.52	73.8699
158	0.15	0.15	3.689	1.942	0	sp|Q0P5J1|FACR2_BOVIN	Fatty acyl-CoA reductase 2 OS=Bos taurus GN=FAR2 PE=2 SV=1			0.153663	93.17	LLIARSQVAR		missed R-S@5	-0.0135215	1125.68	563.85	1125.7	563.856	2	8	1.1.1.2209.5	1	56.6212	843.517	56.5398
159	0.13	0.13	18.18	11.93	0	sp|P00978|AMBP_BOVIN	Protein AMBP OS=Bos taurus GN=AMBP PE=1 SV=2			0.0105502	93.8	SSVPTLPDDIQVQENFDLSR		cleaved A-S@N-term	-0.00227256	2259.1	754.04	2259.1	754.041	3	9	1.1.1.2234.14	1	57.5129	45.2581	57.4561
165	0.08	0.08	11.18	4.23	4.23	sp|A6QPL4|KIF22_BOVIN	Kinesin-like protein KIF22 OS=Bos taurus GN=KIF22 PE=2 SV=2			0.069051	99	VEGISGKQMESFLK	Delta:H(2)C(2)(K)@7; Oxidation(M)@9	missed K-Q@7	0.0177738	1593.83	797.92	1593.81	797.911	2	9	1.1.1.2653.10	0	72.3236	380.685	72.1308
165	0.08	0.08	11.18	4.23	4.23	sp|A6QPL4|KIF22_BOVIN	Kinesin-like protein KIF22 OS=Bos taurus GN=KIF22 PE=2 SV=2			0.00656377	99	ILDLLNEGSARDLR	Delta:H(2)C(2)@N-term	missed R-D@11	0.00266492	1609.88	805.948	1609.88	805.947	2	10	1.1.1.2908.3	1	81.3264	625.26	81.3504
171	0.05	0.05	5.936	1.522	1.522	RRRRRsp|Q2T9U2|ODFP2_BOVIN	REVERSED Outer dense fiber protein 2 OS=Bos taurus GN=ODF2 PE=2 SV=1			0.0462403	96.6	KQTLSTVGNK	Deamidated(Q)@2	missed K-Q@1	0.0131468	1075.6	538.808	1075.59	538.801	2	8	1.1.1.1960.5	1	47.811	1292.96	48.1453

## Sheet: 5. Chondroitinase_Peptide
N	Unused	Total	%Cov	%Cov(50)	%Cov(95)	Accessions	Names	Used	Annotation	Contrib	Conf	Sequence	Modifications	Cleavages	dMass	Prec MW	Prec m/z	Theor MW	Theor m/z	Theor z	Sc	Spectrum	Specific	Time	PrecursorSignal	PrecursorElution
1	177.2	177.2	72.02	58.64	57.57	sp|P02459|CO2A1_BOVIN	Collagen alpha-1(II) chain OS=Bos taurus GN=COL2A1 PE=1 SV=4			2	99	AEGNSRFTYTVLK	Deamidated(N)@4	missed R-F@6	0.000156042	1485.75	496.256	1485.75	496.256	3	14	1.1.1.1232.8	1	36.4769	3253.02	36.568
1	177.2	177.2	72.02	58.64	57.57	sp|P02459|CO2A1_BOVIN	Collagen alpha-1(II) chain OS=Bos taurus GN=COL2A1 PE=1 SV=4			2	99	AEVDATLK		cleaved D-A@N-term	-0.000910923	845.448	423.731	845.449	423.732	2	8	1.1.1.674.5	1	17.0173	464.673	16.7554
1	177.2	177.2	72.02	58.64	57.57	sp|P02459|CO2A1_BOVIN	Collagen alpha-1(II) chain OS=Bos taurus GN=COL2A1 PE=1 SV=4			2	99	AGDPGLQGPAGPPGEK	Oxidation(P)@4; Oxidation(P)@13		-0.00242001	1478.7	740.356	1478.7	740.357	2	15	1.1.1.672.10	1	16.9591	154.914	17.002
1	177.2	177.2	72.02	58.64	57.57	sp|P02459|CO2A1_BOVIN	Collagen alpha-1(II) chain OS=Bos taurus GN=COL2A1 PE=1 SV=4			2	99	AGDPGLQGPAGPPGEKGEPGDDGPSGPDGPPGPQGLAGQR	Oxidation(P)@4; Oxidation(P)@13; Oxidation(P)@24; Oxidation(P)@31	missed K-G@16	0.0150691	3706.69	927.679	3706.67	927.676	4	21	1.1.1.1096.19	1	31.7584	1893.64	31.6271
1	177.2	177.2	72.02	58.64	57.57	sp|P02459|CO2A1_BOVIN	Collagen alpha-1(II) chain OS=Bos taurus GN=COL2A1 PE=1 SV=4			2	99	ALLIQGSNDVEIR			0.00168172	1426.78	714.397	1426.78	714.396	2	20	1.1.1.1498.18	1	45.8215	42503.6	45.8303
1	177.2	177.2	72.02	58.64	57.57	sp|P02459|CO2A1_BOVIN	Collagen alpha-1(II) chain OS=Bos taurus GN=COL2A1 PE=1 SV=4			2	99	ALLIQGSNDVEIRAEGNSR	Deamidated(N)@17	missed R-A@13	0.00440176	2042.04	681.688	2042.04	681.687	3	13	1.1.1.1383.17	1	41.7781	1189.01	41.7529
1	177.2	177.2	72.02	58.64	57.57	sp|P02459|CO2A1_BOVIN	Collagen alpha-1(II) chain OS=Bos taurus GN=COL2A1 PE=1 SV=4			2	99	DAEVDATLK		cleaved H-D@N-term	-0.00474241	960.472	481.243	960.476	481.245	2	9	1.1.1.658.8	1	16.4659	107.364	16.4397
1	177.2	177.2	72.02	58.64	57.57	sp|P02459|CO2A1_BOVIN	Collagen alpha-1(II) chain OS=Bos taurus GN=COL2A1 PE=1 SV=4			2	99	DEAAGNLR		cleaved A-D@N-term	-0.00515306	844.399	423.207	844.404	423.209	2	7	1.1.1.412.2	1	8.1524	63.3351	8.1762
1	177.2	177.2	72.02	58.64	57.57	sp|P02459|CO2A1_BOVIN	Collagen alpha-1(II) chain OS=Bos taurus GN=COL2A1 PE=1 SV=4			2	99	DEAAGNLRQHDAEVDATLK		cleaved A-D@N-term; missed R-Q@8	-0.0017405	2051.99	685.002	2051.99	685.003	3	27	1.1.1.946.10	1	26.538	8607.3	26.4396
1	177.2	177.2	72.02	58.64	57.57	sp|P02459|CO2A1_BOVIN	Collagen alpha-1(II) chain OS=Bos taurus GN=COL2A1 PE=1 SV=4			2	99	DGAAGVKGDRGETGAVGAPGAPGPPGSPGPAGPIGK	Oxidation(P)@19; Oxidation(P)@22; Oxidation(P)@25; Oxidation(P)@28	missed K-G@7; missed R-G@10	0.00385199	3142.53	786.64	3142.53	786.639	4	18	1.1.1.895.17	1	24.7675	671.624	24.8813
1	177.2	177.2	72.02	58.64	57.57	sp|P02459|CO2A1_BOVIN	Collagen alpha-1(II) chain OS=Bos taurus GN=COL2A1 PE=1 SV=4			2	99	DGANGIPGPIGPPGPR	Deamidated(N)@4; Oxidation(P)@7; Oxidation(P)@15		-0.00540256	1503.73	752.87	1503.73	752.873	2	12	1.1.1.1045.19	1	29.9693	186.397	30.0119
1	177.2	177.2	72.02	58.64	57.57	sp|P02459|CO2A1_BOVIN	Collagen alpha-1(II) chain OS=Bos taurus GN=COL2A1 PE=1 SV=4			2	99	DGETGAAGPPGPAGPAGER	Oxidation(P)@10		-0.00211121	1678.75	840.384	1678.75	840.385	2	17	1.1.1.641.6	1	15.8784	132.201	15.8489
1	177.2	177.2	72.02	58.64	57.57	sp|P02459|CO2A1_BOVIN	Collagen alpha-1(II) chain OS=Bos taurus GN=COL2A1 PE=1 SV=4			2	99	DLKLCHPEWK	Methylthio(C)@5	missed K-L@3	0.00200208	1313.63	438.883	1313.63	438.883	3	14	1.1.1.1486.3	1	45.3861	3954.33	45.134
1	177.2	177.2	72.02	58.64	57.57	sp|P02459|CO2A1_BOVIN	Collagen alpha-1(II) chain OS=Bos taurus GN=COL2A1 PE=1 SV=4			2	99	DQGVPGEAGAPGLVGPR	Oxidation(P)@5; Oxidation(P)@16	cleaved G-D@N-term	0.00174086	1607.79	804.903	1607.79	804.902	2	11	1.1.1.1024.18	1	29.2426	575.885	29.2858
1	177.2	177.2	72.02	58.64	57.57	sp|P02459|CO2A1_BOVIN	Collagen alpha-1(II) chain OS=Bos taurus GN=COL2A1 PE=1 SV=4			2	99	EKGPDPLQYMR	Oxidation(P)@4; Oxidation(M)@10	missed K-G@2	0.00525748	1364.64	455.889	1364.64	455.887	3	12	1.1.1.836.5	1	22.6968	1595.24	22.8508
1	177.2	177.2	72.02	58.64	57.57	sp|P02459|CO2A1_BOVIN	Collagen alpha-1(II) chain OS=Bos taurus GN=COL2A1 PE=1 SV=4			2	99	FTYTVLKDGCTK	Methylthio(C)@10	missed K-D@7	0.00384032	1420.68	474.566	1420.67	474.565	3	10	1.1.1.1389.4	1	41.9728	319.733	41.964
1	177.2	177.2	72.02	58.64	57.57	sp|P02459|CO2A1_BOVIN	Collagen alpha-1(II) chain OS=Bos taurus GN=COL2A1 PE=1 SV=4			2	99	GAAGPAGPPGAQGPPGLQGMPGER	Oxidation(P)@9; Oxidation(P)@15; Oxidation(M)@20; Oxidation(P)@21		0.00545324	2190.02	731.013	2190.01	731.011	3	15	1.1.1.881.19	1	24.2777	120.858	24.2852
1	177.2	177.2	72.02	58.64	57.57	sp|P02459|CO2A1_BOVIN	Collagen alpha-1(II) chain OS=Bos taurus GN=COL2A1 PE=1 SV=4			2	99	GANGDPGRPGEPGLPGAR	Deamidated(N)@3; Oxidation(P)@6; Oxidation(P)@9; Oxidation(P)@15		0.00282675	1722.8	575.272	1722.79	575.271	3	12	1.1.1.620.7	1	15.1359	85.9106	15.1484
1	177.2	177.2	72.02	58.64	57.57	sp|P02459|CO2A1_BOVIN	Collagen alpha-1(II) chain OS=Bos taurus GN=COL2A1 PE=1 SV=4			2	99	GAPGERGETGPPGP	Oxidation(P)@3; Oxidation(P)@12	cleaved P-A@C-term; missed R-G@6	-0.000161081	1309.59	655.802	1309.59	655.802	2	11	1.1.1.420.4	1	8.4199	46.3591	8.3208
1	177.2	177.2	72.02	58.64	57.57	sp|P02459|CO2A1_BOVIN	Collagen alpha-1(II) chain OS=Bos taurus GN=COL2A1 PE=1 SV=4			2	99	GAPGERGPSGLAGPK	Oxidation(P)@3	missed R-G@6	-0.000599641	1365.7	456.24	1365.7	456.241	3	10	1.1.1.584.6	1	13.8842	408.224	14.1335
1	177.2	177.2	72.02	58.64	57.57	sp|P02459|CO2A1_BOVIN	Collagen alpha-1(II) chain OS=Bos taurus GN=COL2A1 PE=1 SV=4			2	99	GAPGLVGPR	Oxidation(P)@3	cleaved A-G@N-term	-0.000900372	838.465	420.24	838.466	420.24	2	7	1.1.1.669.6	1	16.8446	46.3721	16.8257
1	177.2	177.2	72.02	58.64	57.57	sp|P02459|CO2A1_BOVIN	Collagen alpha-1(II) chain OS=Bos taurus GN=COL2A1 PE=1 SV=4			2	99	GAQGPPGATGFPGAAGR	Oxidation(P)@12		-0.00350389	1483.71	742.864	1483.72	742.866	2	16	1.1.1.886.21	1	24.4564	1361.57	24.2499
1	177.2	177.2	72.02	58.64	57.57	sp|P02459|CO2A1_BOVIN	Collagen alpha-1(II) chain OS=Bos taurus GN=COL2A1 PE=1 SV=4			2	99	GDRGETGAVGAPGAPGPPGSPGPAGPIGK	Oxidation(P)@12; Oxidation(P)@15; Oxidation(P)@18; Oxidation(P)@21	missed R-G@3	-0.0017401	2544.22	849.08	2544.22	849.081	3	21	1.1.1.862.21	1	23.6132	293.924	23.688
1	177.2	177.2	72.02	58.64	57.57	sp|P02459|CO2A1_BOVIN	Collagen alpha-1(II) chain OS=Bos taurus GN=COL2A1 PE=1 SV=4			2	99	GEAGAQGPMGPAGPAGAR	Oxidation(M)@9		-0.0367315	1566.68	784.349	1566.72	784.368	2	15	1.1.1.712.5	1	18.3661	72.6495	18.6234
1	177.2	177.2	72.02	58.64	57.57	sp|P02459|CO2A1_BOVIN	Collagen alpha-1(II) chain OS=Bos taurus GN=COL2A1 PE=1 SV=4			2	99	GEPGDDGPSGPDGPPGPQGLAGQR	Oxidation(P)@3; Oxidation(P)@15		0.00494275	2245.99	749.67	2245.98	749.668	3	17	1.1.1.918.10	1	25.5645	231.906	25.535
1	177.2	177.2	72.02	58.64	57.57	sp|P02459|CO2A1_BOVIN	Collagen alpha-1(II) chain OS=Bos taurus GN=COL2A1 PE=1 SV=4			2	99	GEPGGAGPAGPPGER	Oxidation(P)@3; Oxidation(P)@12		-0.00585642	1336.59	669.305	1336.6	669.308	2	16	1.1.1.269.3	1	4.2444	78.094	4.353
1	177.2	177.2	72.02	58.64	57.57	sp|P02459|CO2A1_BOVIN	Collagen alpha-1(II) chain OS=Bos taurus GN=COL2A1 PE=1 SV=4			2	99	GETGAVGAPGAPGPPGSPGPAGPIGK	Oxidation(P)@9; Oxidation(P)@12; Oxidation(P)@15; Oxidation(P)@18		-0.00169946	2216.07	739.697	2216.07	739.698	3	19	1.1.1.921.21	1	25.6686	650.233	25.7435
1	177.2	177.2	72.02	58.64	57.57	sp|P02459|CO2A1_BOVIN	Collagen alpha-1(II) chain OS=Bos taurus GN=COL2A1 PE=1 SV=4			2	99	GEVGPPGPAGTAGAR	Oxidation(P)@6		-0.00308238	1308.64	655.327	1308.64	655.328	2	10	1.1.1.612.7	1	14.8593	111.1	15.0083
1	177.2	177.2	72.02	58.64	57.57	sp|P02459|CO2A1_BOVIN	Collagen alpha-1(II) chain OS=Bos taurus GN=COL2A1 PE=1 SV=4			2	99	GFPGLPGPSGEPGK	Oxidation(P)@3; Oxidation(P)@6; Oxidation(P)@12		-0.000393374	1343.64	672.825	1343.64	672.825	2	15	1.1.1.1059.19	0	30.4621	5434.63	30.5755
1	177.2	177.2	72.02	58.64	57.57	sp|P02459|CO2A1_BOVIN	Collagen alpha-1(II) chain OS=Bos taurus GN=COL2A1 PE=1 SV=4			2	99	GFPGQDGLAGPK	Oxidation(P)@3		0.000169055	1158.57	580.291	1158.57	580.291	2	14	1.1.1.942.10	1	26.3876	18459.8	26.0226
1	177.2	177.2	72.02	58.64	57.57	sp|P02459|CO2A1_BOVIN	Collagen alpha-1(II) chain OS=Bos taurus GN=COL2A1 PE=1 SV=4			2	99	GFPGQDGLAGPKGAPGER	Oxidation(P)@3; Oxidation(P)@11; Oxidation(P)@15	missed K-G@12	0.00112667	1757.83	586.952	1757.83	586.952	3	11	1.1.1.855.16	1	23.361	1145.96	23.5833
1	177.2	177.2	72.02	58.64	57.57	sp|P02459|CO2A1_BOVIN	Collagen alpha-1(II) chain OS=Bos taurus GN=COL2A1 PE=1 SV=4			2	99	GFPGTPGLPGVKGHR	Oxidation(P)@3; Oxidation(P)@6; Oxidation(P)@9; Oxidation(H)@14	missed K-G@12	0.00620656	1539.79	385.954	1539.78	385.952	4	16	1.1.1.847.4	1	23.0661	798.722	23.1271
1	177.2	177.2	72.02	58.64	57.57	sp|P02459|CO2A1_BOVIN	Collagen alpha-1(II) chain OS=Bos taurus GN=COL2A1 PE=1 SV=4			2	99	GFTGLQGLPGPPGPSGDQGASGPAGPSGPR	Oxidation(P)@9; Oxidation(P)@12		0.0070806	2704.29	902.438	2704.28	902.435	3	26	1.1.1.1491.15	1	45.5818	12684.5	45.2043
1	177.2	177.2	72.02	58.64	57.57	sp|P02459|CO2A1_BOVIN	Collagen alpha-1(II) chain OS=Bos taurus GN=COL2A1 PE=1 SV=4			2	99	GGFHFSYGDDNLAPNTANVQMTFLR		cleaved N-G@N-term	0.00195443	2771.28	924.767	2771.28	924.766	3	13	1.1.1.2046.18	1	65.0375	244.95	65.0463
1	177.2	177.2	72.02	58.64	57.57	sp|P02459|CO2A1_BOVIN	Collagen alpha-1(II) chain OS=Bos taurus GN=COL2A1 PE=1 SV=4			2	99	GIVGLPGQR	Oxidation(P)@6		5.57889e-05	911.519	456.767	911.519	456.767	2	9	1.1.1.937.9	1	26.2121	376.549	26.2321
1	177.2	177.2	72.02	58.64	57.57	sp|P02459|CO2A1_BOVIN	Collagen alpha-1(II) chain OS=Bos taurus GN=COL2A1 PE=1 SV=4			2	99	GIVGLPGQRGER	Oxidation(P)@6	missed R-G@9	-0.00206866	1253.68	627.848	1253.68	627.849	2	12	1.1.1.823.20	1	22.2563	1712.72	22.1914
1	177.2	177.2	72.02	58.64	57.57	sp|P02459|CO2A1_BOVIN	Collagen alpha-1(II) chain OS=Bos taurus GN=COL2A1 PE=1 SV=4			2	99	GLPGAPGLR	Oxidation(P)@6		0.000292377	852.482	427.248	852.482	427.248	2	9	1.1.1.937.8	1	26.2108	1644.07	26.1625
1	177.2	177.2	72.02	58.64	57.57	sp|P02459|CO2A1_BOVIN	Collagen alpha-1(II) chain OS=Bos taurus GN=COL2A1 PE=1 SV=4			2	99	GLPGKDGETGAAGPPGP	Oxidation(P)@3; Oxidation(P)@15	cleaved P-A@C-term; missed K-D@5	-0.00550654	1508.71	755.36	1508.71	755.363	2	11	1.1.1.693.18	1	17.7014	196.744	17.6009
1	177.2	177.2	72.02	58.64	57.57	sp|P02459|CO2A1_BOVIN	Collagen alpha-1(II) chain OS=Bos taurus GN=COL2A1 PE=1 SV=4			2	99	GLPGKDGETGAAGPPGPAGPAGER	Oxidation(P)@15	missed K-D@5	0.00366026	2131.03	711.352	2131.03	711.35	3	12	1.1.1.805.13	1	21.6246	149.263	21.7361
1	177.2	177.2	72.02	58.64	57.57	sp|P02459|CO2A1_BOVIN	Collagen alpha-1(II) chain OS=Bos taurus GN=COL2A1 PE=1 SV=4			2	99	GLPGTPGTDGPK	Oxidation(P)@3		-0.00216832	1111.55	556.782	1111.55	556.783	2	9	1.1.1.686.2	1	17.4376	69.6198	17.5305
1	177.2	177.2	72.02	58.64	57.57	sp|P02459|CO2A1_BOVIN	Collagen alpha-1(II) chain OS=Bos taurus GN=COL2A1 PE=1 SV=4			2	99	GLTGPIGPPGPAGAN	Oxidation(P)@9	cleaved N-G@C-term	0.000664065	1290.66	646.336	1290.66	646.336	2	14	1.1.1.1220.12	1	36.0703	172.772	36.014
1	177.2	177.2	72.02	58.64	57.57	sp|P02459|CO2A1_BOVIN	Collagen alpha-1(II) chain OS=Bos taurus GN=COL2A1 PE=1 SV=4			2	99	GLTGRPGDAGP	Oxidation(P)@6	cleaved P-Q@C-term	-0.00180927	1012.49	507.253	1012.49	507.254	2	12	1.1.1.506.5	1	11.1587	460.67	11.4869
1	177.2	177.2	72.02	58.64	57.57	sp|P02459|CO2A1_BOVIN	Collagen alpha-1(II) chain OS=Bos taurus GN=COL2A1 PE=1 SV=4			2	99	GLTGRPGDAGPQGK	Oxidation(P)@6		-0.00183007	1325.67	442.896	1325.67	442.897	3	11	1.1.1.262.2	1	3.9904	150.352	4.2494
1	177.2	177.2	72.02	58.64	57.57	sp|P02459|CO2A1_BOVIN	Collagen alpha-1(II) chain OS=Bos taurus GN=COL2A1 PE=1 SV=4			2	99	GMPGPQGPR	Oxidation(M)@2; Oxidation(P)@3		-0.00164489	927.422	464.718	927.423	464.719	2	10	1.1.1.332.3	1	6.0123	148.679	6.0688
1	177.2	177.2	72.02	58.64	57.57	sp|P02459|CO2A1_BOVIN	Collagen alpha-1(II) chain OS=Bos taurus GN=COL2A1 PE=1 SV=4			2	99	GPEGAQGPR			-0.00217892	867.418	434.716	867.42	434.717	2	9	1.1.1.149.3	1	1.1028	148.292	1.3296
1	177.2	177.2	72.02	58.64	57.57	sp|P02459|CO2A1_BOVIN	Collagen alpha-1(II) chain OS=Bos taurus GN=COL2A1 PE=1 SV=4			2	99	GPKGAPGER		cleaved A-G@N-term; missed K-G@3	0.0116671	867.468	434.741	867.456	434.735	2	6	1.1.1.685.8	0	17.4037	138.111	17.6009
1	177.2	177.2	72.02	58.64	57.57	sp|P02459|CO2A1_BOVIN	Collagen alpha-1(II) chain OS=Bos taurus GN=COL2A1 PE=1 SV=4			2	99	GPPGATGFPGAAGR	Oxidation(P)@3; Oxidation(P)@9	cleaved Q-G@N-term	-0.00586268	1243.59	622.802	1243.59	622.805	2	13	1.1.1.729.11	0	18.9687	84.4138	18.9762
1	177.2	177.2	72.02	58.64	57.57	sp|P02459|CO2A1_BOVIN	Collagen alpha-1(II) chain OS=Bos taurus GN=COL2A1 PE=1 SV=4			2	99	GPPGPAGAPGPQGFQGN	Oxidation(P)@3; Oxidation(P)@9	cleaved N-P@C-term	-0.00353414	1536.69	769.353	1536.7	769.355	2	15	1.1.1.863.20	1	23.6468	393.834	23.6182
1	177.2	177.2	72.02	58.64	57.57	sp|P02459|CO2A1_BOVIN	Collagen alpha-1(II) chain OS=Bos taurus GN=COL2A1 PE=1 SV=4			2	99	GPPGPAGAPGPQGFQGNPGEPGEPGVSGPMGPR	Oxidation(P)@3; Oxidation(P)@9; Oxidation(P)@21; Oxidation(P)@24		0.000585141	3070.39	1024.47	3070.38	1024.47	3	23	1.1.1.1217.11	1	35.9719	764.717	36.014
1	177.2	177.2	72.02	58.64	57.57	sp|P02459|CO2A1_BOVIN	Collagen alpha-1(II) chain OS=Bos taurus GN=COL2A1 PE=1 SV=4			2	99	GPPGPQGLAGQR	Oxidation(P)@3	cleaved D-G@N-term	-0.00368321	1149.59	575.8	1149.59	575.802	2	11	1.1.1.670.8	1	16.8873	144.012	16.9314
1	177.2	177.2	72.02	58.64	57.57	sp|P02459|CO2A1_BOVIN	Collagen alpha-1(II) chain OS=Bos taurus GN=COL2A1 PE=1 SV=4			2	99	GPPGPQGPAGEQGPR	Oxidation(P)@3		-0.00438776	1416.67	709.342	1416.67	709.345	2	15	1.1.1.559.9	1	13.0141	544.596	12.6359
1	177.2	177.2	72.02	58.64	57.57	sp|P02459|CO2A1_BOVIN	Collagen alpha-1(II) chain OS=Bos taurus GN=COL2A1 PE=1 SV=4			2	99	GPPGPVGPPGLTGPAGEPGR	Oxidation(P)@3; Oxidation(P)@9; Oxidation(P)@18		-0.00217029	1813.89	907.954	1813.9	907.955	2	17	1.1.1.1063.21	1	30.6057	291.808	30.6461
1	177.2	177.2	72.02	58.64	57.57	sp|P02459|CO2A1_BOVIN	Collagen alpha-1(II) chain OS=Bos taurus GN=COL2A1 PE=1 SV=4			2	99	GPPGPVGPSGK	Oxidation(P)@3		-0.0037848	964.494	483.254	964.498	483.256	2	10	1.1.1.345.3	1	6.318	56.1655	6.3577
1	177.2	177.2	72.02	58.64	57.57	sp|P02459|CO2A1_BOVIN	Collagen alpha-1(II) chain OS=Bos taurus GN=COL2A1 PE=1 SV=4			2	99	GPPGPVGPSGKDGANGIPGPIGPPGPR	Deamidated(N)@15; Oxidation(P)@18; Oxidation(P)@26	missed K-D@11	0.00221918	2434.23	812.416	2434.22	812.415	3	22	1.1.1.1195.19	1	35.2171	1090	35.2221
1	177.2	177.2	72.02	58.64	57.57	sp|P02459|CO2A1_BOVIN	Collagen alpha-1(II) chain OS=Bos taurus GN=COL2A1 PE=1 SV=4			2	99	GPSGLAGPK			-0.00135459	782.427	392.221	782.429	392.222	2	15	1.1.1.491.2	1	10.6277	1107.66	10.618
1	177.2	177.2	72.02	58.64	57.57	sp|P02459|CO2A1_BOVIN	Collagen alpha-1(II) chain OS=Bos taurus GN=COL2A1 PE=1 SV=4			2	99	GSAGAPGIAGAPGFPGPR	Oxidation(P)@6; Oxidation(P)@12; Oxidation(P)@17		-0.00590949	1583.76	792.889	1583.77	792.892	2	12	1.1.1.1068.21	1	30.7821	320.766	30.8224
1	177.2	177.2	72.02	58.64	57.57	sp|P02459|CO2A1_BOVIN	Collagen alpha-1(II) chain OS=Bos taurus GN=COL2A1 PE=1 SV=4			2	99	GSPGSQGLQGAR	Oxidation(P)@3		-0.00400085	1129.54	565.779	1129.55	565.781	2	9	1.1.1.149.5	1	1.1153	177.974	1.3644
1	177.2	177.2	72.02	58.64	57.57	sp|P02459|CO2A1_BOVIN	Collagen alpha-1(II) chain OS=Bos taurus GN=COL2A1 PE=1 SV=4			2	99	HDAEVDATLK		cleaved Q-H@N-term	-0.00175841	1097.53	549.774	1097.54	549.775	2	11	1.1.1.628.7	1	15.4169	127.789	15.3592
1	177.2	177.2	72.02	58.64	57.57	sp|P02459|CO2A1_BOVIN	Collagen alpha-1(II) chain OS=Bos taurus GN=COL2A1 PE=1 SV=4			2	99	HIWFGETINGGFHFSYGDDNLAPNTANVQMTFLR	Deamidated(N)@9		-0.00249524	3869.79	968.454	3869.79	968.455	4	18	1.1.1.2519.8	1	81.6154	310.099	81.7034
1	177.2	177.2	72.02	58.64	57.57	sp|P02459|CO2A1_BOVIN	Collagen alpha-1(II) chain OS=Bos taurus GN=COL2A1 PE=1 SV=4			2	99	IIDIAPMDIGGPEQEFGVDIGPVCFL	Methylthio(C)@24	cleaved P-I@N-term	0.00257662	2790.33	931.119	2790.33	931.118	3	12	1.1.1.2838.3	1	92.8467	739.491	92.9067
1	177.2	177.2	72.02	58.64	57.57	sp|P02459|CO2A1_BOVIN	Collagen alpha-1(II) chain OS=Bos taurus GN=COL2A1 PE=1 SV=4			2	99	KALLIQGSNDVEIR		missed K-A@1	0.00023472	1554.87	519.298	1554.87	519.298	3	17	1.1.1.1276.7	1	38.0191	3013.34	38.2158
1	177.2	177.2	72.02	58.64	57.57	sp|P02459|CO2A1_BOVIN	Collagen alpha-1(II) chain OS=Bos taurus GN=COL2A1 PE=1 SV=4			2	99	KNWWSSK	Ammonia-loss(N)@2	missed K-N@1	0.000517528	917.44	459.727	917.44	459.727	2	9	1.1.1.995.10	1	28.2267	433.784	28.2454
1	177.2	177.2	72.02	58.64	57.57	sp|P02459|CO2A1_BOVIN	Collagen alpha-1(II) chain OS=Bos taurus GN=COL2A1 PE=1 SV=4			2	99	LCHPEWK	Methylthio(C)@2; Oxidation(W)@6		-0.00102402	973.414	487.714	973.415	487.715	2	8	1.1.1.873.10	1	23.9839	362.356	23.8973
1	177.2	177.2	72.02	58.64	57.57	sp|P02459|CO2A1_BOVIN	Collagen alpha-1(II) chain OS=Bos taurus GN=COL2A1 PE=1 SV=4			2	99	LPIIDIAPMDIGGPEQEFGVDIGPVCFL	No Methylthio(C)@26		0.00419831	2954.48	985.836	2954.48	985.834	3	9	1.1.1.2860.8	1	93.6193	297.997	93.6059
1	177.2	177.2	72.02	58.64	57.57	sp|P02459|CO2A1_BOVIN	Collagen alpha-1(II) chain OS=Bos taurus GN=COL2A1 PE=1 SV=4			2	99	LRQHDAEVDATLK		cleaved N-L@N-term; missed R-Q@2	-0.00279345	1494.78	499.266	1494.78	499.267	3	10	1.1.1.716.5	1	18.4972	210.099	18.3409
1	177.2	177.2	72.02	58.64	57.57	sp|P02459|CO2A1_BOVIN	Collagen alpha-1(II) chain OS=Bos taurus GN=COL2A1 PE=1 SV=4			2	99	NQIESLR		cleaved N-N@N-term	-0.00134514	858.455	430.235	858.456	430.235	2	9	1.1.1.673.4	1	16.9794	685.833	17.0373
1	177.2	177.2	72.02	58.64	57.57	sp|P02459|CO2A1_BOVIN	Collagen alpha-1(II) chain OS=Bos taurus GN=COL2A1 PE=1 SV=4			2	99	NSIAYLDEAAGNLK	Formyl@N-term		-0.00112075	1505.74	753.875	1505.74	753.875	2	17	1.1.1.1846.14	1	58.0203	1347.76	57.9283
1	177.2	177.2	72.02	58.64	57.57	sp|P02459|CO2A1_BOVIN	Collagen alpha-1(II) chain OS=Bos taurus GN=COL2A1 PE=1 SV=4			2	99	NSIAYLDEAAGNLKK		missed K-K@14	0.00188996	1605.84	536.287	1605.84	536.286	3	15	1.1.1.1437.6	1	43.6643	1248.87	43.3007
1	177.2	177.2	72.02	58.64	57.57	sp|P02459|CO2A1_BOVIN	Collagen alpha-1(II) chain OS=Bos taurus GN=COL2A1 PE=1 SV=4			2	99	PGPPGPPGPPGPGIDMSAFAGLGQR	Oxidation(P)@3; Oxidation(P)@6; Oxidation(P)@7; Oxidation(P)@10	cleaved N-P@N-term	0.00410133	2390.14	797.72	2390.13	797.718	3	21	1.1.1.1836.13	1	57.6669	381.59	57.6115
1	177.2	177.2	72.02	58.64	57.57	sp|P02459|CO2A1_BOVIN	Collagen alpha-1(II) chain OS=Bos taurus GN=COL2A1 PE=1 SV=4			2	99	PNQGCTLDAMK	Methylthio(C)@5; Oxidation(M)@10	cleaved D-P@N-term	0.00112839	1238.51	620.263	1238.51	620.262	2	10	1.1.1.855.18	1	23.3635	413.8	23.2318
1	177.2	177.2	72.02	58.64	57.57	sp|P02459|CO2A1_BOVIN	Collagen alpha-1(II) chain OS=Bos taurus GN=COL2A1 PE=1 SV=4			2	99	QGDRGEAGAQGPMGPAGPAGAR	Gln->pyro-Glu@N-term; Oxidation(M)@13	missed R-G@4	-0.00393079	2005.9	669.64	2005.9	669.641	3	21	1.1.1.766.7	1	20.262	1538.12	20.2745
1	177.2	177.2	72.02	58.64	57.57	sp|P02459|CO2A1_BOVIN	Collagen alpha-1(II) chain OS=Bos taurus GN=COL2A1 PE=1 SV=4			2	99	QHDAEVDATLK	Gln->pyro-Glu@N-term; Dehydrated(T)@9		-0.00659045	1190.55	596.282	1190.56	596.286	2	9	1.1.1.885.17	1	24.4162	114.831	24.4262
1	177.2	177.2	72.02	58.64	57.57	sp|P02459|CO2A1_BOVIN	Collagen alpha-1(II) chain OS=Bos taurus GN=COL2A1 PE=1 SV=4			2	99	QIESLRSPEGSR	Gln->pyro-Glu@N-term	cleaved N-Q@N-term; missed R-S@6	-0.00669129	1340.66	671.338	1340.67	671.341	2	10	1.1.1.1032.8	1	29.5141	336.498	29.561
1	177.2	177.2	72.02	58.64	57.57	sp|P02459|CO2A1_BOVIN	Collagen alpha-1(II) chain OS=Bos taurus GN=COL2A1 PE=1 SV=4			2	99	QMAGGFDEKAGGAQMGVMQGPMGPMGPR	Gln->pyro-Glu@N-term; Oxidation(M)@2; Oxidation(M)@15; Oxidation(M)@25	cleaved A-Q@N-term; missed K-A@9	0.00419528	2823.2	942.072	2823.19	942.071	3	18	1.1.1.1654.16	1	51.2718	461.778	51.4202
1	177.2	177.2	72.02	58.64	57.57	sp|P02459|CO2A1_BOVIN	Collagen alpha-1(II) chain OS=Bos taurus GN=COL2A1 PE=1 SV=4			2	99	SGDYWIDPNQGCTLDAMK	No Methylthio(C)@12		0.00209629	2012.86	1007.44	2012.86	1007.44	2	15	1.1.1.1768.21	1	55.2842	634.462	55.3597
1	177.2	177.2	72.02	58.64	57.57	sp|P02459|CO2A1_BOVIN	Collagen alpha-1(II) chain OS=Bos taurus GN=COL2A1 PE=1 SV=4			2	99	SGERGPPGPQGAR	Oxidation(P)@7	missed R-G@4	-0.00131599	1280.62	427.881	1280.62	427.881	3	13	1.1.1.213.2	1	2.8225	153.297	2.6675
1	177.2	177.2	72.02	58.64	57.57	sp|P02459|CO2A1_BOVIN	Collagen alpha-1(II) chain OS=Bos taurus GN=COL2A1 PE=1 SV=4			2	99	SIAYLDEAAGNLK		cleaved N-S@N-term	-0.000712703	1363.7	682.856	1363.7	682.856	2	15	1.1.1.1480.16	1	45.193	653.571	45.3093
1	177.2	177.2	72.02	58.64	57.57	sp|P02459|CO2A1_BOVIN	Collagen alpha-1(II) chain OS=Bos taurus GN=COL2A1 PE=1 SV=4			2	99	SIAYLDEAAGNLKK	Formyl@N-term	cleaved N-S@N-term; missed K-K@13	-0.000904956	1519.79	760.901	1519.79	760.901	2	16	1.1.1.1737.15	1	54.1847	507.727	54.162
1	177.2	177.2	72.02	58.64	57.57	sp|P02459|CO2A1_BOVIN	Collagen alpha-1(II) chain OS=Bos taurus GN=COL2A1 PE=1 SV=4			2	99	SLNNQIESLR	Deamidated(N)@3; Deamidated(N)@4		-0.00200101	1174.58	588.298	1174.58	588.299	2	10	1.1.1.1072.17	1	30.9178	5756.73	30.6461
1	177.2	177.2	72.02	58.64	57.57	sp|P02459|CO2A1_BOVIN	Collagen alpha-1(II) chain OS=Bos taurus GN=COL2A1 PE=1 SV=4			2	99	SLNNQIESLRSPEGSR	Deamidated(N)@3; Deamidated(N)@4	missed R-S@10	0.0059274	1787.87	596.964	1787.86	596.962	3	12	1.1.1.1042.13	1	29.857	2386.62	29.6645
1	177.2	177.2	72.02	58.64	57.57	sp|P02459|CO2A1_BOVIN	Collagen alpha-1(II) chain OS=Bos taurus GN=COL2A1 PE=1 SV=4			2	99	SQKTSRLPIIDIAPMDIGGPEQEFGVDIGPVCFL	Methylthio(C)@32	missed K-T@3; missed R-L@6	0.0130659	3687.85	1230.29	3687.83	1230.29	3	10	1.1.1.2760.9	1	90.1293	469.34	90.1697
1	177.2	177.2	72.02	58.64	57.57	sp|P02459|CO2A1_BOVIN	Collagen alpha-1(II) chain OS=Bos taurus GN=COL2A1 PE=1 SV=4			2	99	TGPAGAAGAR	Formyl@N-term		-0.00207094	855.418	428.716	855.42	428.717	2	13	1.1.1.452.4	1	9.4712	50.3231	9.4415
1	177.2	177.2	72.02	58.64	57.57	sp|P02459|CO2A1_BOVIN	Collagen alpha-1(II) chain OS=Bos taurus GN=COL2A1 PE=1 SV=4			2	99	TGRPGDAGPQGK	Oxidation(P)@4	cleaved L-T@N-term	-0.00551122	1155.56	578.786	1155.56	578.789	2	10	1.1.1.312.2	1	5.5832	92.8561	5.5192
1	177.2	177.2	72.02	58.64	57.57	sp|P02459|CO2A1_BOVIN	Collagen alpha-1(II) chain OS=Bos taurus GN=COL2A1 PE=1 SV=4			2	99	TSRLPIIDIAPMDIGGPEQEFGVDIGPVCFL	No Methylthio(C)@29	missed R-L@3	-0.00284952	3298.66	1100.56	3298.66	1100.56	3	11	1.1.1.2811.3	1	91.9155	322.215	91.5429
1	177.2	177.2	72.02	58.64	57.57	sp|P02459|CO2A1_BOVIN	Collagen alpha-1(II) chain OS=Bos taurus GN=COL2A1 PE=1 SV=4			2	99	VGPSGAPGEDGRPGPPGP	Oxidation(P)@7; Oxidation(P)@13; Oxidation(P)@18	cleaved P-Q@C-term	-0.00448599	1647.74	824.88	1647.75	824.882	2	16	1.1.1.658.9	1	16.4696	61.6862	16.5449
1	177.2	177.2	72.02	58.64	57.57	sp|P02459|CO2A1_BOVIN	Collagen alpha-1(II) chain OS=Bos taurus GN=COL2A1 PE=1 SV=4			2	99	VGPSGAPGEDGRPGPPGPQG	Oxidation(P)@7; Oxidation(P)@13; Oxidation(P)@16	cleaved G-A@C-term	-0.00611472	1832.82	917.419	1832.83	917.422	2	16	1.1.1.621.8	1	15.1785	128.149	15.1835
1	177.2	177.2	72.02	58.64	57.57	sp|P02459|CO2A1_BOVIN	Collagen alpha-1(II) chain OS=Bos taurus GN=COL2A1 PE=1 SV=4			2	99	VGPSGAPGEDGRPGPPGPQGAR	Oxidation(P)@13; Oxidation(P)@16		0.00264645	2043.97	682.332	2043.97	682.331	3	11	1.1.1.653.8	1	16.2946	1439.06	16.0219
1	177.2	177.2	72.02	58.64	57.57	sp|P02459|CO2A1_BOVIN	Collagen alpha-1(II) chain OS=Bos taurus GN=COL2A1 PE=1 SV=4			1.22915	98.68	TMIEYR	Oxidation(M)@2		-0.000861355	827.384	414.699	827.385	414.7	2	7	1.1.1.857.6	1	23.419	89.3037	23.1619
1	177.2	177.2	72.02	58.64	57.57	sp|P02459|CO2A1_BOVIN	Collagen alpha-1(II) chain OS=Bos taurus GN=COL2A1 PE=1 SV=4			0.525784	98.34	LAPNTANVQMTFLR		cleaved N-L@N-term	-0.000539914	1574.82	788.419	1574.82	788.419	2	10	1.1.1.1687.17	1	52.4286	254.528	52.3682
1	177.2	177.2	72.02	58.64	57.57	sp|P02459|CO2A1_BOVIN	Collagen alpha-1(II) chain OS=Bos taurus GN=COL2A1 PE=1 SV=4			0.29243	99	FTYTVLK	Formyl@N-term		-0.00158168	898.478	450.247	898.48	450.247	2	11	1.1.1.1739.3	1	54.2401	1938.93	53.8815
1	177.2	177.2	72.02	58.64	57.57	sp|P02459|CO2A1_BOVIN	Collagen alpha-1(II) chain OS=Bos taurus GN=COL2A1 PE=1 SV=4			0.143876	96.95	TANVQMTFLR	Oxidation(M)@6	cleaved N-T@N-term	-0.0054517	1195.6	598.806	1195.6	598.808	2	9	1.1.1.1108.14	1	32.171	1213.63	32.4285
1	177.2	177.2	72.02	58.64	57.57	sp|P02459|CO2A1_BOVIN	Collagen alpha-1(II) chain OS=Bos taurus GN=COL2A1 PE=1 SV=4			0.0530567	99	VFCNMETGETCVYPNPASVPK	Methylthio(C)@3; Dethiomethyl(M)@5; No Methylthio(C)@11		0.000101014	2283	1142.51	2283	1142.51	2	15	1.1.1.1593.21	1	49.1501	7741.85	48.9793
1	177.2	177.2	72.02	58.64	57.57	sp|P02459|CO2A1_BOVIN	Collagen alpha-1(II) chain OS=Bos taurus GN=COL2A1 PE=1 SV=4			0.025028	99	DEAAGNLK	Formyl(K)@8	cleaved L-D@N-term	0.0100476	844.403	423.209	844.393	423.204	2	11	1.1.1.211.4	1	2.766	257.502	3.0234
1	177.2	177.2	72.02	58.64	57.57	sp|P02459|CO2A1_BOVIN	Collagen alpha-1(II) chain OS=Bos taurus GN=COL2A1 PE=1 SV=4			0.00480371	99	GLTGPIGPPGPAGANGEKGEVGPPGPAGTAGAR	Oxidation(P)@11; Deamidated(N)@15; Oxidation(P)@24	missed K-G@18	0.00821746	2896.44	966.487	2896.43	966.484	3	16	1.1.1.1237.21	1	36.6682	1032.9	36.7084
1	177.2	177.2	72.02	58.64	57.57	sp|P02459|CO2A1_BOVIN	Collagen alpha-1(II) chain OS=Bos taurus GN=COL2A1 PE=1 SV=4			0.000869459	99	GFTGLQGLPGPPGP	Oxidation(P)@9; Oxidation(P)@12	cleaved P-S@C-term	-0.00205394	1325.66	663.837	1325.66	663.838	2	14	1.1.1.1619.12	1	50.0479	720.689	49.9939
1	177.2	177.2	72.02	58.64	57.57	sp|P02459|CO2A1_BOVIN	Collagen alpha-1(II) chain OS=Bos taurus GN=COL2A1 PE=1 SV=4			0.000434512	97.24	NGGFHFSYGDDNLAPNTANVQMTFLR	Oxidation(H)@5	cleaved I-N@N-term	-0.0323843	2901.28	968.101	2901.31	968.112	3	12	1.1.1.2485.14	1	80.4295	580.067	80.5127
2	164.38	164.38	27.24	24.49	24.49	sp|P13608|PGCA_BOVIN	Aggrecan core protein OS=Bos taurus GN=ACAN PE=1 SV=3			2	99	ACLQNSAIIATPEQLQAAYEDGFHQCDAGWLADQTVR	Methylthio(C)@2; Methylthio(C)@26		-0.0018557	4124.85	1032.22	4124.85	1032.22	4	21	1.1.1.2486.9	1	80.4655	1759.66	80.6172
2	164.38	164.38	27.24	24.49	24.49	sp|P13608|PGCA_BOVIN	Aggrecan core protein OS=Bos taurus GN=ACAN PE=1 SV=3			2	99	AISTRYTLDFDR		missed R-Y@5	0.000356803	1456.73	486.584	1456.73	486.584	3	15	1.1.1.1322.6	1	39.6242	3302.58	39.2606
2	164.38	164.38	27.24	24.49	24.49	sp|P13608|PGCA_BOVIN	Aggrecan core protein OS=Bos taurus GN=ACAN PE=1 SV=3			2	99	AISVEVSEPDNSLSVSIPEPSPLR		cleaved A-A@N-term	-0.00255358	2521.29	841.437	2521.29	841.438	3	19	1.1.1.1984.10	1	62.8481	1059.76	62.8316
2	164.38	164.38	27.24	24.49	24.49	sp|P13608|PGCA_BOVIN	Aggrecan core protein OS=Bos taurus GN=ACAN PE=1 SV=3			2	99	AQDYQWIGLNDKTIEGDFR		cleaved N-A@N-term; missed K-T@12	0.00737252	2268.09	757.037	2268.08	757.034	3	15	1.1.1.1816.11	1	56.9619	499.993	56.8743
2	164.38	164.38	27.24	24.49	24.49	sp|P13608|PGCA_BOVIN	Aggrecan core protein OS=Bos taurus GN=ACAN PE=1 SV=3			2	99	ARPNCGGNLLGVR	No Methylthio(C)@5		-0.00352206	1325.7	663.855	1325.7	663.857	2	12	1.1.1.1063.18	1	30.602	867.29	30.7872
2	164.38	164.38	27.24	24.49	24.49	sp|P13608|PGCA_BOVIN	Aggrecan core protein OS=Bos taurus GN=ACAN PE=1 SV=3			2	99	ATWVDAESQCR	No Methylthio(C)@10		-0.00306307	1264.55	633.281	1264.55	633.283	2	8	1.1.1.1024.16	1	29.2401	230.325	29.0783
2	164.38	164.38	27.24	24.49	24.49	sp|P13608|PGCA_BOVIN	Aggrecan core protein OS=Bos taurus GN=ACAN PE=1 SV=3			2	99	CGGNLLGVR	Methylthio(C)@1	cleaved N-C@N-term	-0.00111022	933.451	467.733	933.452	467.733	2	13	1.1.1.1278.7	1	38.0887	179.443	38.0764
2	164.38	164.38	27.24	24.49	24.49	sp|P13608|PGCA_BOVIN	Aggrecan core protein OS=Bos taurus GN=ACAN PE=1 SV=3			2	99	CQPSGHWEEPR	Methylthio(C)@1		-0.000334232	1370.55	457.857	1370.55	457.857	3	9	1.1.1.825.10	1	22.3126	1270.31	21.9455
2	164.38	164.38	27.24	24.49	24.49	sp|P13608|PGCA_BOVIN	Aggrecan core protein OS=Bos taurus GN=ACAN PE=1 SV=3			2	99	CTDPATYKR	Methylthio(C)@1	cleaved T-C@N-term; missed K-R@8	-0.0013115	1099.48	550.746	1099.48	550.747	2	7	1.1.1.976.7	1	27.5605	1430.14	27.6871
2	164.38	164.38	27.24	24.49	24.49	sp|P13608|PGCA_BOVIN	Aggrecan core protein OS=Bos taurus GN=ACAN PE=1 SV=3			2	99	CYAGWLADGSLR	Methylthio(C)@1		-0.00349855	1356.59	679.303	1356.6	679.305	2	8	1.1.1.1910.6	1	60.2619	93.7916	60.2154
2	164.38	164.38	27.24	24.49	24.49	sp|P13608|PGCA_BOVIN	Aggrecan core protein OS=Bos taurus GN=ACAN PE=1 SV=3			2	99	DRYEINALVR		missed R-Y@2	-0.00199371	1247.66	624.837	1247.66	624.838	2	14	1.1.1.1268.11	1	37.7456	1311.29	37.3762
2	164.38	164.38	27.24	24.49	24.49	sp|P13608|PGCA_BOVIN	Aggrecan core protein OS=Bos taurus GN=ACAN PE=1 SV=3			2	99	EGCYGDKDEFPGVR	No Methylthio(C)@3	missed K-D@7	0.00245605	1570.67	524.566	1570.67	524.565	3	13	1.1.1.1028.8	1	29.3765	1939.69	29.6299
2	164.38	164.38	27.24	24.49	24.49	sp|P13608|PGCA_BOVIN	Aggrecan core protein OS=Bos taurus GN=ACAN PE=1 SV=3			2	99	EKEVVLLVATEGR		missed K-E@2	-0.00159346	1441.81	481.611	1441.81	481.612	3	13	1.1.1.1445.5	1	43.9451	376.784	44.0054
2	164.38	164.38	27.24	24.49	24.49	sp|P13608|PGCA_BOVIN	Aggrecan core protein OS=Bos taurus GN=ACAN PE=1 SV=3			2	99	EVVLLVATEGR	Formyl@N-term		-0.00129861	1212.67	607.342	1212.67	607.343	2	15	1.1.1.2135.2	1	68.1315	3051.94	68.125
2	164.38	164.38	27.24	24.49	24.49	sp|P13608|PGCA_BOVIN	Aggrecan core protein OS=Bos taurus GN=ACAN PE=1 SV=3			2	99	FQGHCYR	Formyl@N-term; Methylthio(C)@5		7.12318e-05	983.374	492.694	983.374	492.694	2	9	1.1.1.1016.10	1	28.9548	4565.33	28.5933
2	164.38	164.38	27.24	24.49	24.49	sp|P13608|PGCA_BOVIN	Aggrecan core protein OS=Bos taurus GN=ACAN PE=1 SV=3			2	99	FTFQEAANECR	No Methylthio(C)@10		0.000208802	1314.57	658.29	1314.57	658.29	2	19	1.1.1.1274.17	1	37.9647	5089.71	37.833
2	164.38	164.38	27.24	24.49	24.49	sp|P13608|PGCA_BOVIN	Aggrecan core protein OS=Bos taurus GN=ACAN PE=1 SV=3			2	99	GEPPVVEHAR		cleaved C-G@N-term	-0.000133581	1089.56	545.786	1089.56	545.786	2	7	1.1.1.999.19	1	28.3775	673.162	28.385
2	164.38	164.38	27.24	24.49	24.49	sp|P13608|PGCA_BOVIN	Aggrecan core protein OS=Bos taurus GN=ACAN PE=1 SV=3			2	99	GGNLLGVR		cleaved C-G@N-term	-0.000850639	784.455	393.235	784.456	393.235	2	10	1.1.1.982.4	1	27.7652	432.385	27.7219
2	164.38	164.38	27.24	24.49	24.49	sp|P13608|PGCA_BOVIN	Aggrecan core protein OS=Bos taurus GN=ACAN PE=1 SV=3			2	99	GGVVFHYR		cleaved P-G@N-term; cleaved R-P@C-term	0.000437149	933.482	467.748	933.482	467.748	2	7	1.1.1.886.6	1	24.4377	384.591	24.1794
2	164.38	164.38	27.24	24.49	24.49	sp|P13608|PGCA_BOVIN	Aggrecan core protein OS=Bos taurus GN=ACAN PE=1 SV=3			2	99	GGVVFHYRPGSSR		cleaved P-G@N-term	0.00116232	1417.72	473.582	1417.72	473.581	3	8	1.1.1.869.6	1	23.8385	688.08	23.8274
2	164.38	164.38	27.24	24.49	24.49	sp|P13608|PGCA_BOVIN	Aggrecan core protein OS=Bos taurus GN=ACAN PE=1 SV=3			2	99	GIVFHYR	Carbamyl@N-term		0.000437149	933.482	467.748	933.482	467.748	2	7	1.1.1.886.6	1	24.4377	384.591	24.1794
2	164.38	164.38	27.24	24.49	24.49	sp|P13608|PGCA_BOVIN	Aggrecan core protein OS=Bos taurus GN=ACAN PE=1 SV=3			2	99	GLDKCYAGWLADGSLR	Formyl@N-term; Methylthio(C)@5	missed K-C@4	0.00275353	1797.82	899.918	1797.82	899.916	2	18	1.1.1.2167.17	1	69.2775	894.312	69.2523
2	164.38	164.38	27.24	24.49	24.49	sp|P13608|PGCA_BOVIN	Aggrecan core protein OS=Bos taurus GN=ACAN PE=1 SV=3			2	99	GNLLGVR		cleaved G-G@N-term	0.00168266	727.436	364.725	727.434	364.724	2	8	1.1.1.984.2	0	27.8322	185.856	27.8263
2	164.38	164.38	27.24	24.49	24.49	sp|P13608|PGCA_BOVIN	Aggrecan core protein OS=Bos taurus GN=ACAN PE=1 SV=3			2	99	GTVACGEPPVVEHAR	No Methylthio(C)@5		0.00136158	1520.74	507.921	1520.74	507.921	3	10	1.1.1.957.10	1	26.905	339.057	26.9238
2	164.38	164.38	27.24	24.49	24.49	sp|P13608|PGCA_BOVIN	Aggrecan core protein OS=Bos taurus GN=ACAN PE=1 SV=3			2	99	HVPTIR		cleaved G-H@N-term	-0.00113112	721.422	361.719	721.424	361.719	2	6	1.1.1.575.2	1	13.5483	599.331	13.4373
2	164.38	164.38	27.24	24.49	24.49	sp|P13608|PGCA_BOVIN	Aggrecan core protein OS=Bos taurus GN=ACAN PE=1 SV=3			2	99	ISKEKEVVLLVATEGR		missed K-E@3; missed K-E@5	-7.22787e-05	1770.03	591.016	1770.03	591.016	3	14	1.1.1.1485.11	1	45.3614	439.058	45.2043
2	164.38	164.38	27.24	24.49	24.49	sp|P13608|PGCA_BOVIN	Aggrecan core protein OS=Bos taurus GN=ACAN PE=1 SV=3			2	99	ITCTDPATYK	No Methylthio(C)@3		-0.00198468	1111.52	556.767	1111.52	556.768	2	10	1.1.1.868.15	1	23.8149	302.127	23.7925
2	164.38	164.38	27.24	24.49	24.49	sp|P13608|PGCA_BOVIN	Aggrecan core protein OS=Bos taurus GN=ACAN PE=1 SV=3			2	99	ITCTDPATYKR	No Methylthio(C)@3	missed K-R@10	0.000696583	1267.62	423.548	1267.62	423.548	3	11	1.1.1.739.6	1	19.3089	1630.49	19.6473
2	164.38	164.38	27.24	24.49	24.49	sp|P13608|PGCA_BOVIN	Aggrecan core protein OS=Bos taurus GN=ACAN PE=1 SV=3			2	99	IVFHYR		cleaved G-I@N-term	0.000427238	833.455	417.735	833.455	417.735	2	7	1.1.1.989.6	1	28.0117	1101.09	28.0355
2	164.38	164.38	27.24	24.49	24.49	sp|P13608|PGCA_BOVIN	Aggrecan core protein OS=Bos taurus GN=ACAN PE=1 SV=3			2	99	IVTPRPACGGDKPGVR	Methylthio(C)@8	cleaved P-I@N-term	0.00728413	1667.87	417.974	1667.86	417.972	4	11	1.1.1.956.5	1	26.8641	668.947	27.0627
2	164.38	164.38	27.24	24.49	24.49	sp|P13608|PGCA_BOVIN	Aggrecan core protein OS=Bos taurus GN=ACAN PE=1 SV=3			2	99	KDRYEINALVR		missed K-D@1; missed R-Y@3	-0.00010891	1375.76	459.593	1375.76	459.593	3	15	1.1.1.1083.7	1	31.2909	9515.55	30.9278
2	164.38	164.38	27.24	24.49	24.49	sp|P13608|PGCA_BOVIN	Aggrecan core protein OS=Bos taurus GN=ACAN PE=1 SV=3			2	99	KGTVACGEPPVVEHAR	Methylthio(C)@6	missed K-G@1	0.00616666	1694.83	424.715	1694.82	424.713	4	9	1.1.1.1050.6	1	30.1289	58.4356	30.1175
2	164.38	164.38	27.24	24.49	24.49	sp|P13608|PGCA_BOVIN	Aggrecan core protein OS=Bos taurus GN=ACAN PE=1 SV=3			2	99	KQQSHLSSIVTPEEQEFVNNNAQDYQWIGLNDK	Deamidated(N)@21; Deamidated(Q)@23	missed K-Q@1	0.0219962	3860.83	966.216	3860.81	966.211	4	17	1.1.1.1858.20	1	58.4503	950.803	58.3862
2	164.38	164.38	27.24	24.49	24.49	sp|P13608|PGCA_BOVIN	Aggrecan core protein OS=Bos taurus GN=ACAN PE=1 SV=3			2	99	KQQSHLSSIVTPEEQEFVNNNAQDYQWIGLNDKTIEGDFR	Deamidated(Q)@15; Deamidated(N)@21	missed K-Q@1; missed K-T@33	0.015553	4679.22	936.851	4679.21	936.848	5	23	1.1.1.2001.14	1	63.4503	2888.04	63.429
2	164.38	164.38	27.24	24.49	24.49	sp|P13608|PGCA_BOVIN	Aggrecan core protein OS=Bos taurus GN=ACAN PE=1 SV=3			2	99	LATTGQLYLAWQGGMDMCSAGWLADR	Methylthio(C)@18		0.00414922	2860.28	716.078	2860.28	716.077	4	13	1.1.1.2644.3	1	86.0178	134.061	85.9394
2	164.38	164.38	27.24	24.49	24.49	sp|P13608|PGCA_BOVIN	Aggrecan core protein OS=Bos taurus GN=ACAN PE=1 SV=3			2	99	LEGEVFFATR			-3.32913e-05	1167.59	584.803	1167.59	584.803	2	15	1.1.1.1495.9	1	45.7057	10668	45.9697
2	164.38	164.38	27.24	24.49	24.49	sp|P13608|PGCA_BOVIN	Aggrecan core protein OS=Bos taurus GN=ACAN PE=1 SV=3			2	99	LPGGVVFH		cleaved H-Y@C-term	-0.00190701	824.453	413.234	824.454	413.235	2	10	1.1.1.1261.3	1	37.4894	878.159	37.4818
2	164.38	164.38	27.24	24.49	24.49	sp|P13608|PGCA_BOVIN	Aggrecan core protein OS=Bos taurus GN=ACAN PE=1 SV=3			2	99	LPGGVVFHYR		cleaved R-P@C-term	0.00279455	1143.62	382.214	1143.62	382.214	3	12	1.1.1.1323.2	1	39.6542	7885.22	39.2958
2	164.38	164.38	27.24	24.49	24.49	sp|P13608|PGCA_BOVIN	Aggrecan core protein OS=Bos taurus GN=ACAN PE=1 SV=3			2	99	LPGGVVFHYRPGSSR	Formyl@N-term		0.00193223	1655.86	552.959	1655.85	552.958	3	19	1.1.1.1615.5	1	49.8987	20686.6	49.9939
2	164.38	164.38	27.24	24.49	24.49	sp|P13608|PGCA_BOVIN	Aggrecan core protein OS=Bos taurus GN=ACAN PE=1 SV=3			2	99	LPSGEGPEVSASGVEDLSR		cleaved G-L@N-term	-0.000798794	1884.91	943.46	1884.91	943.461	2	13	1.1.1.1342.21	1	40.3412	203.536	40.4515
2	164.38	164.38	27.24	24.49	24.49	sp|P13608|PGCA_BOVIN	Aggrecan core protein OS=Bos taurus GN=ACAN PE=1 SV=3			2	99	LQDQTVR		cleaved W-L@N-term	-0.000917902	858.455	430.235	858.456	430.235	2	7	1.1.1.315.2	1	5.6691	50.669	5.6227
2	164.38	164.38	27.24	24.49	24.49	sp|P13608|PGCA_BOVIN	Aggrecan core protein OS=Bos taurus GN=ACAN PE=1 SV=3			2	99	PACGGDKPGVR	Formyl@N-term; Methylthio(C)@3	cleaved R-P@N-term	-0.00204972	1129.5	565.757	1129.5	565.758	2	15	1.1.1.848.18	1	23.1183	3105.12	22.8852
2	164.38	164.38	27.24	24.49	24.49	sp|P13608|PGCA_BOVIN	Aggrecan core protein OS=Bos taurus GN=ACAN PE=1 SV=3			2	99	PGGVVFHYR		cleaved L-P@N-term; cleaved R-P@C-term	-0.00129543	1030.53	516.274	1030.53	516.275	2	12	1.1.1.1313.7	1	39.3084	706.304	39.2958
2	164.38	164.38	27.24	24.49	24.49	sp|P13608|PGCA_BOVIN	Aggrecan core protein OS=Bos taurus GN=ACAN PE=1 SV=3			2	99	PIHTPR		cleaved Y-P@N-term	-0.000235108	719.408	360.711	719.408	360.711	2	6	1.1.1.699.2	1	17.8888	471.061	17.5305
2	164.38	164.38	27.24	24.49	24.49	sp|P13608|PGCA_BOVIN	Aggrecan core protein OS=Bos taurus GN=ACAN PE=1 SV=3			2	99	QGHCYR	Gln->pyro-Glu@N-term; Methylthio(C)@4	cleaved F-Q@N-term	0.000879786	791.285	396.65	791.284	396.649	2	6	1.1.1.585.3	1	13.9039	557.965	13.8547
2	164.38	164.38	27.24	24.49	24.49	sp|P13608|PGCA_BOVIN	Aggrecan core protein OS=Bos taurus GN=ACAN PE=1 SV=3			2	99	QQSHLSSIVTPEEQEFVNNNAQDYQWIGLNDKTIEGDFR	Gln->pyro-Glu@N-term; Deamidated(N)@30	missed K-T@32	-0.000883057	4533.1	1134.28	4533.1	1134.28	4	14	1.1.1.2159.21	1	69.0005	145.096	68.9351
2	164.38	164.38	27.24	24.49	24.49	sp|P13608|PGCA_BOVIN	Aggrecan core protein OS=Bos taurus GN=ACAN PE=1 SV=3			2	99	RYPISK		cleaved V-R@N-term; missed R-Y@1	-0.000369124	762.438	382.226	762.439	382.227	2	7	1.1.1.643.4	1	15.9301	2561.14	15.8834
2	164.38	164.38	27.24	24.49	24.49	sp|P13608|PGCA_BOVIN	Aggrecan core protein OS=Bos taurus GN=ACAN PE=1 SV=3			2	99	SAIIATPEQLQAAYEDGFHQCDAGWLADQTVR	Methylthio(C)@21	cleaved N-S@N-term	-0.0038605	3549.63	1184.22	3549.63	1184.22	3	14	1.1.1.2353.19	1	75.8114	3905.73	75.6442
2	164.38	164.38	27.24	24.49	24.49	sp|P13608|PGCA_BOVIN	Aggrecan core protein OS=Bos taurus GN=ACAN PE=1 SV=3			2	99	SAIIATPEQLQAAYEDGFHQCDAGWLADQTVRYPIHTPR	Methylthio(C)@21	cleaved N-S@N-term; missed R-Y@32	0.0177535	4414.11	883.829	4414.09	883.825	5	12	1.1.1.2289.11	1	73.5618	266.01	73.509
2	164.38	164.38	27.24	24.49	24.49	sp|P13608|PGCA_BOVIN	Aggrecan core protein OS=Bos taurus GN=ACAN PE=1 SV=3			2	99	SAYQDKVTLPNYPAIPSDATLEIQNMR		cleaved N-S@N-term; missed K-V@6	-0.00241697	3034.51	1012.51	3034.51	1012.51	3	18	1.1.1.1981.20	1	62.7551	1327.78	62.7263
2	164.38	164.38	27.24	24.49	24.49	sp|P13608|PGCA_BOVIN	Aggrecan core protein OS=Bos taurus GN=ACAN PE=1 SV=3			2	99	SLSVSIPEPSPLR		cleaved N-S@N-term	-0.00174924	1380.76	691.387	1380.76	691.388	2	12	1.1.1.1735.12	1	54.1105	1317.74	53.742
2	164.38	164.38	27.24	24.49	24.49	sp|P13608|PGCA_BOVIN	Aggrecan core protein OS=Bos taurus GN=ACAN PE=1 SV=3			2	99	STRYTLDFDR		cleaved I-S@N-term; missed R-Y@3	-0.00215837	1272.61	637.311	1272.61	637.312	2	14	1.1.1.1281.14	1	38.202	3345.86	38.2506
2	164.38	164.38	27.24	24.49	24.49	sp|P13608|PGCA_BOVIN	Aggrecan core protein OS=Bos taurus GN=ACAN PE=1 SV=3			2	99	SVRYPISK	Formyl(K)@8	missed R-Y@3	-0.00329752	976.531	489.273	976.534	489.274	2	9	1.1.1.706.9	0	18.1558	312.521	18.1293
2	164.38	164.38	27.24	24.49	24.49	sp|P13608|PGCA_BOVIN	Aggrecan core protein OS=Bos taurus GN=ACAN PE=1 SV=3			2	99	TCTDPATYKR	Methylthio(C)@2	cleaved I-T@N-term; missed K-R@9	-0.00619684	1200.52	601.268	1200.53	601.271	2	8	1.1.1.990.17	1	28.0604	610.066	27.6871
2	164.38	164.38	27.24	24.49	24.49	sp|P13608|PGCA_BOVIN	Aggrecan core protein OS=Bos taurus GN=ACAN PE=1 SV=3			2	99	TGAIIASPEQLQAAYEAGYEQCDAGWLQDQTVR	No Methylthio(C)@22		-0.0102912	3581.66	1194.89	3581.67	1194.9	3	17	1.1.1.2228.16	1	71.4273	430.735	71.3977
2	164.38	164.38	27.24	24.49	24.49	sp|P13608|PGCA_BOVIN	Aggrecan core protein OS=Bos taurus GN=ACAN PE=1 SV=3			2	99	TGAIIASPEQLQAAYEAGYEQCDAGWLQDQTVRYPIVSPR	No Methylthio(C)@22	missed R-Y@33	0.0136243	4394.14	1099.54	4394.13	1099.54	4	16	1.1.1.2295.19	1	73.7839	333.986	73.7561
2	164.38	164.38	27.24	24.49	24.49	sp|P13608|PGCA_BOVIN	Aggrecan core protein OS=Bos taurus GN=ACAN PE=1 SV=3			2	99	TIEGDFR			0.0577477	836.461	419.238	836.403	419.209	2	9	1.1.1.793.3	0	21.1918	2588.51	21.1821
2	164.38	164.38	27.24	24.49	24.49	sp|P13608|PGCA_BOVIN	Aggrecan core protein OS=Bos taurus GN=ACAN PE=1 SV=3			2	99	TPCVGDKDSSPGVR	No Methylthio(C)@3	missed K-D@7	-0.00343121	1416.66	473.228	1416.67	473.23	3	15	1.1.1.672.6	1	16.9491	167.211	16.8257
2	164.38	164.38	27.24	24.49	24.49	sp|P13608|PGCA_BOVIN	Aggrecan core protein OS=Bos taurus GN=ACAN PE=1 SV=3			2	99	TVYLYPNQTGLLDPLSR			-0.00914747	1949.02	975.516	1949.03	975.52	2	12	1.1.1.2033.20	1	64.5827	240.377	64.5539
2	164.38	164.38	27.24	24.49	24.49	sp|P13608|PGCA_BOVIN	Aggrecan core protein OS=Bos taurus GN=ACAN PE=1 SV=3			2	99	TYGVRPPSETYDVYCYVDR	No Methylthio(C)@15		0.00412746	2282.04	761.686	2282.03	761.684	3	13	1.1.1.1631.13	1	50.4706	642.321	50.0992
2	164.38	164.38	27.24	24.49	24.49	sp|P13608|PGCA_BOVIN	Aggrecan core protein OS=Bos taurus GN=ACAN PE=1 SV=3			2	99	TYGVRPPSETYDVYCYVDRLEGEVFFATR	No Methylthio(C)@15	missed R-L@19	-0.00327811	3431.61	858.91	3431.61	858.911	4	10	1.1.1.2528.5	1	81.9237	101.255	81.9137
2	164.38	164.38	27.24	24.49	24.49	sp|P13608|PGCA_BOVIN	Aggrecan core protein OS=Bos taurus GN=ACAN PE=1 SV=3			2	99	VEVSEPDNSLSVSIPEPSPLR		cleaved S-V@N-term	0.00359285	2250.14	751.054	2250.14	751.053	3	19	1.1.1.1801.15	1	56.4394	2535.57	56.5929
2	164.38	164.38	27.24	24.49	24.49	sp|P13608|PGCA_BOVIN	Aggrecan core protein OS=Bos taurus GN=ACAN PE=1 SV=3			2	99	VFHYR		cleaved I-V@N-term	0.00244697	720.373	361.194	720.371	361.193	2	6	1.1.1.1045.3	0	29.9493	938.521	29.907
2	164.38	164.38	27.24	24.49	24.49	sp|P13608|PGCA_BOVIN	Aggrecan core protein OS=Bos taurus GN=ACAN PE=1 SV=3			2	99	VLLGSSLTIPCYFID	Methylthio(C)@11	cleaved D-P@C-term	-0.0019978	1685.84	843.927	1685.84	843.928	2	10	1.1.1.2733.7	1	89.1633	6094.53	88.9049
2	164.38	164.38	27.24	24.49	24.49	sp|P13608|PGCA_BOVIN	Aggrecan core protein OS=Bos taurus GN=ACAN PE=1 SV=3			2	99	VNSAYQDKVTLPNYPAIPSDATLEIQNMR	Formyl(K)@8	missed K-V@8	-0.00466814	3275.61	1092.88	3275.61	1092.88	3	15	1.1.1.2009.20	1	63.739	235.196	63.7102
2	164.38	164.38	27.24	24.49	24.49	sp|P13608|PGCA_BOVIN	Aggrecan core protein OS=Bos taurus GN=ACAN PE=1 SV=3			2	99	VRVNSAYQDKVTLPNYPAIPSDATLEIQNMR	Deamidated(N)@4; Oxidation(M)@30	missed R-V@2; missed K-V@10	0.0122821	3519.78	880.952	3519.77	880.949	4	14	1.1.1.1841.19	1	57.8503	305.672	57.9283
2	164.38	164.38	27.24	24.49	24.49	sp|P13608|PGCA_BOVIN	Aggrecan core protein OS=Bos taurus GN=ACAN PE=1 SV=3			2	99	VRYPISK		cleaved S-V@N-term; missed R-Y@2	-0.00147137	861.506	431.76	861.507	431.761	2	11	1.1.1.638.7	1	15.767	1278.73	15.8142
2	164.38	164.38	27.24	24.49	24.49	sp|P13608|PGCA_BOVIN	Aggrecan core protein OS=Bos taurus GN=ACAN PE=1 SV=3			2	99	VSEPDNSLSVSIPEPSPLR	Deamidated(N)@6	cleaved E-V@N-term	0.00712686	2023.02	1012.52	2023.01	1012.51	2	12	1.1.1.1734.19	1	54.0839	169.007	54.2325
2	164.38	164.38	27.24	24.49	24.49	sp|P13608|PGCA_BOVIN	Aggrecan core protein OS=Bos taurus GN=ACAN PE=1 SV=3			2	99	VTLPNYPAIPSDATLEIQNMR			-0.00242055	2342.19	1172.1	2342.19	1172.1	2	11	1.1.1.2043.21	1	64.9357	1667.24	64.9408
2	164.38	164.38	27.24	24.49	24.49	sp|P13608|PGCA_BOVIN	Aggrecan core protein OS=Bos taurus GN=ACAN PE=1 SV=3			2	99	YEINALVR			0.000691185	976.535	489.275	976.534	489.274	2	13	1.1.1.1304.5	1	38.9891	7644.05	38.7695
2	164.38	164.38	27.24	24.49	24.49	sp|P13608|PGCA_BOVIN	Aggrecan core protein OS=Bos taurus GN=ACAN PE=1 SV=3			2	99	YPAIPSDATLEIQNMR		cleaved N-Y@N-term	0.00146724	1817.9	909.957	1817.9	909.956	2	14	1.1.1.1762.21	1	55.073	857.954	55.0427
2	164.38	164.38	27.24	24.49	24.49	sp|P13608|PGCA_BOVIN	Aggrecan core protein OS=Bos taurus GN=ACAN PE=1 SV=3			2	99	YPIHTPR	Formyl@N-term		0.00265845	910.469	456.242	910.466	456.24	2	11	1.1.1.969.10	1	27.3218	14171.6	27.1323
2	164.38	164.38	27.24	24.49	24.49	sp|P13608|PGCA_BOVIN	Aggrecan core protein OS=Bos taurus GN=ACAN PE=1 SV=3			2	99	YPIVSPR			0.000517844	830.466	416.24	830.465	416.24	2	8	1.1.1.1082.2	1	31.2493	276.722	31.1376
2	164.38	164.38	27.24	24.49	24.49	sp|P13608|PGCA_BOVIN	Aggrecan core protein OS=Bos taurus GN=ACAN PE=1 SV=3			2	99	YPIVTPR		cleaved R-P@C-term	0.00124336	844.482	423.248	844.481	423.248	2	9	1.1.1.981.7	1	27.7341	13368	27.3753
2	164.38	164.38	27.24	24.49	24.49	sp|P13608|PGCA_BOVIN	Aggrecan core protein OS=Bos taurus GN=ACAN PE=1 SV=3			2	99	YPIVTPRPACGGDKPGVR	No Methylthio(C)@10		-0.00294258	1881.99	628.336	1881.99	628.337	3	12	1.1.1.1059.17	1	30.4596	677.198	30.6461
2	164.38	164.38	27.24	24.49	24.49	sp|P13608|PGCA_BOVIN	Aggrecan core protein OS=Bos taurus GN=ACAN PE=1 SV=3			2	99	YSLTFEEAK			-0.00111817	1086.52	544.268	1086.52	544.269	2	15	1.1.1.1197.6	1	35.2674	203297	35.4632
2	164.38	164.38	27.24	24.49	24.49	sp|P13608|PGCA_BOVIN	Aggrecan core protein OS=Bos taurus GN=ACAN PE=1 SV=3			1.88606	98.94	HHAFCFR	Methylthio(C)@5		-0.00110391	962.399	482.207	962.4	482.207	2	9	1.1.1.961.12	1	27.0465	1255.1	26.8892
2	164.38	164.38	27.24	24.49	24.49	sp|P13608|PGCA_BOVIN	Aggrecan core protein OS=Bos taurus GN=ACAN PE=1 SV=3			1.76955	98.6	YSLTFEEAKQACLR	Methylthio(C)@12	missed K-Q@9	-0.000157001	1703.8	568.941	1703.8	568.941	3	10	1.1.1.1695.5	1	52.6954	211.945	52.8261
2	164.38	164.38	27.24	24.49	24.49	sp|P13608|PGCA_BOVIN	Aggrecan core protein OS=Bos taurus GN=ACAN PE=1 SV=3			1.56864	97.76	LCEEGWTK	Methylthio(C)@2		-0.000745126	1010.42	506.217	1010.42	506.217	2	11	1.1.1.1110.6	1	32.2309	4158.31	32.1149
2	164.38	164.38	27.24	24.49	24.49	sp|P13608|PGCA_BOVIN	Aggrecan core protein OS=Bos taurus GN=ACAN PE=1 SV=3			1.55284	97.65	TPCVGDK	Methylthio(C)@3		-0.00167979	764.318	383.166	764.32	383.167	2	8	1.1.1.596.3	1	14.2949	33.9272	14.3087
2	164.38	164.38	27.24	24.49	24.49	sp|P13608|PGCA_BOVIN	Aggrecan core protein OS=Bos taurus GN=ACAN PE=1 SV=3			1.13668	99	PGGVVFHYRPGSSR		cleaved L-P@N-term	-0.000988316	1514.77	505.932	1514.77	505.932	3	13	1.1.1.1217.6	1	35.9594	4950.31	35.7729
2	164.38	164.38	27.24	24.49	24.49	sp|P13608|PGCA_BOVIN	Aggrecan core protein OS=Bos taurus GN=ACAN PE=1 SV=3			0.853872	99	NSLSVSIPEPSPLR	Deamidated(N)@1	cleaved D-N@N-term	-0.000461499	1495.79	748.901	1495.79	748.901	2	16	1.1.1.1746.15	1	54.5022	1055.8	54.5147
2	164.38	164.38	27.24	24.49	24.49	sp|P13608|PGCA_BOVIN	Aggrecan core protein OS=Bos taurus GN=ACAN PE=1 SV=3			0.696804	99	YAGWLADGSLR		cleaved C-Y@N-term	-0.000867328	1207.6	604.806	1207.6	604.807	2	13	1.1.1.1516.9	1	46.4408	552.701	46.4257
2	164.38	164.38	27.24	24.49	24.49	sp|P13608|PGCA_BOVIN	Aggrecan core protein OS=Bos taurus GN=ACAN PE=1 SV=3			0.628932	99	WSDGHSLQFENWRPN		cleaved N-Q@C-term	0.00104065	1871.83	624.952	1871.83	624.952	3	13	1.1.1.1534.13	1	47.0753	818.668	47.1601
2	164.38	164.38	27.24	24.49	24.49	sp|P13608|PGCA_BOVIN	Aggrecan core protein OS=Bos taurus GN=ACAN PE=1 SV=3			0.471083	99	TGLLDPLSR		cleaved Q-T@N-term	-0.0014577	970.543	486.279	970.545	486.28	2	8	1.1.1.1508.3	1	46.152	177.768	46.1445
2	164.38	164.38	27.24	24.49	24.49	sp|P13608|PGCA_BOVIN	Aggrecan core protein OS=Bos taurus GN=ACAN PE=1 SV=3			0.378824	95.18	SVSIPEPSPLR		cleaved L-S@N-term	-0.00264953	1180.64	591.329	1180.65	591.33	2	10	1.1.1.1373.14	1	41.4226	646.999	41.4012
2	164.38	164.38	27.24	24.49	24.49	sp|P13608|PGCA_BOVIN	Aggrecan core protein OS=Bos taurus GN=ACAN PE=1 SV=3			0.278189	96.88	YQLPFTCK	Methylthio(C)@7	cleaved N-Y@N-term	-0.00330509	1044.47	523.244	1044.48	523.246	2	7	1.1.1.1725.6	1	53.7531	363.508	53.7769
2	164.38	164.38	27.24	24.49	24.49	sp|P13608|PGCA_BOVIN	Aggrecan core protein OS=Bos taurus GN=ACAN PE=1 SV=3			0.219683	96.11	WSDGHSLQFEN		cleaved N-W@C-term	0.0034089	1318.56	660.288	1318.56	660.286	2	10	1.1.1.1162.16	1	34.0556	584.247	33.9612
2	164.38	164.38	27.24	24.49	24.49	sp|P13608|PGCA_BOVIN	Aggrecan core protein OS=Bos taurus GN=ACAN PE=1 SV=3			0.117475	94.85	ACGEPPVVEHAR	Methylthio(C)@2	cleaved V-A@N-term	0.00360903	1309.59	655.804	1309.59	655.803	2	11	1.1.1.1137.11	1	33.1824	584.208	33.1211
2	164.38	164.38	27.24	24.49	24.49	sp|P13608|PGCA_BOVIN	Aggrecan core protein OS=Bos taurus GN=ACAN PE=1 SV=3			0.0726296	92.66	LPGGVVFHYRPGS		cleaved S-S@C-term	0.000134479	1384.73	462.582	1384.73	462.582	3	11	1.1.1.1375.6	1	41.4829	1183.47	41.5418
2	164.38	164.38	27.24	24.49	24.49	sp|P13608|PGCA_BOVIN	Aggrecan core protein OS=Bos taurus GN=ACAN PE=1 SV=3			0.0700704	99	HFPDRATWVDAESQCR	Formyl@N-term; Methylthio(C)@15	missed R-A@5	0.00312026	1990.84	664.622	1990.84	664.621	3	11	1.1.1.1563.11	1	48.0882	567.179	47.931
2	164.38	164.38	27.24	24.49	24.49	sp|P13608|PGCA_BOVIN	Aggrecan core protein OS=Bos taurus GN=ACAN PE=1 SV=3			0.0199966	97.09	FTFQEAANECRR	Formyl@N-term; Methylthio(C)@10	missed R-R@11	0.00158091	1544.65	773.333	1544.65	773.332	2	12	1.1.1.1748.16	1	54.5738	1339.42	54.6204
2	164.38	164.38	27.24	24.49	24.49	sp|P13608|PGCA_BOVIN	Aggrecan core protein OS=Bos taurus GN=ACAN PE=1 SV=3			0.0101054	94.53	YTLDFDR	Formyl@N-term		-0.000749237	956.423	479.219	956.424	479.219	2	8	1.1.1.1529.5	1	46.8907	215.973	46.8462
2	164.38	164.38	27.24	24.49	24.49	sp|P13608|PGCA_BOVIN	Aggrecan core protein OS=Bos taurus GN=ACAN PE=1 SV=3			0.00261362	99	LPGGVVFHYRPG	Formyl@N-term	cleaved G-S@C-term	-0.00791377	1325.68	663.847	1325.69	663.851	2	11	1.1.1.1809.9	1	56.7137	93.1592	56.6985
3	88.38	88.38	35.43	27.64	25.42	sp|P07589|FINC_BOVIN	Fibronectin OS=Bos taurus GN=FN1 PE=1 SV=4			2	99	APITGYR			-0.00178592	776.416	389.215	776.418	389.216	2	9	1.1.1.603.3	1	14.5286	929.55	14.4837
3	88.38	88.38	35.43	27.64	25.42	sp|P07589|FINC_BOVIN	Fibronectin OS=Bos taurus GN=FN1 PE=1 SV=4			2	99	ATITGYR			-0.00112918	780.412	391.213	780.413	391.214	2	9	1.1.1.587.6	1	13.971	401.63	14.0285
3	88.38	88.38	35.43	27.64	25.42	sp|P07589|FINC_BOVIN	Fibronectin OS=Bos taurus GN=FN1 PE=1 SV=4			2	99	DLEVIAATPTSLLISWDAPAVTVR			-0.00738962	2537.37	846.796	2537.37	846.799	3	11	1.1.1.2642.11	1	85.9572	476.295	85.5856
3	88.38	88.38	35.43	27.64	25.42	sp|P07589|FINC_BOVIN	Fibronectin OS=Bos taurus GN=FN1 PE=1 SV=4			2	99	DLQFVEVTDVK			-0.00180391	1291.66	646.839	1291.67	646.84	2	12	1.1.1.1621.11	1	50.1167	1539.51	49.9939
3	88.38	88.38	35.43	27.64	25.42	sp|P07589|FINC_BOVIN	Fibronectin OS=Bos taurus GN=FN1 PE=1 SV=4			2	99	EATIPGHLNSYTIK			-0.000209183	1542.8	515.275	1542.8	515.275	3	11	1.1.1.1231.10	1	36.4446	425.144	36.4286
3	88.38	88.38	35.43	27.64	25.42	sp|P07589|FINC_BOVIN	Fibronectin OS=Bos taurus GN=FN1 PE=1 SV=4			2	99	EVTSESGSIVVSGLTPGVEYVYTISVLR			-0.00180717	2940.53	981.184	2940.53	981.185	3	13	1.1.1.2498.13	1	80.8825	191.257	80.8276
3	88.38	88.38	35.43	27.64	25.42	sp|P07589|FINC_BOVIN	Fibronectin OS=Bos taurus GN=FN1 PE=1 SV=4			2	99	FLATTPNSLLVSWQPPR	Formyl@N-term		-0.00530036	1954.03	978.02	1954.03	978.023	2	12	1.1.1.2571.16	1	83.4552	113.529	83.3592
3	88.38	88.38	35.43	27.64	25.42	sp|P07589|FINC_BOVIN	Fibronectin OS=Bos taurus GN=FN1 PE=1 SV=4			2	99	FTQVTPTSLTAQWTAPNVQLTGYR			0.000218119	2679.37	894.129	2679.37	894.129	3	18	1.1.1.2059.14	1	65.4936	1490.24	65.7436
3	88.38	88.38	35.43	27.64	25.42	sp|P07589|FINC_BOVIN	Fibronectin OS=Bos taurus GN=FN1 PE=1 SV=4			2	99	GATYNIIVEAVK			-0.00361454	1276.7	639.357	1276.7	639.359	2	13	1.1.1.1632.11	1	50.5033	823.746	50.6267
3	88.38	88.38	35.43	27.64	25.42	sp|P07589|FINC_BOVIN	Fibronectin OS=Bos taurus GN=FN1 PE=1 SV=4			2	99	GATYNIIVEAVKDQQR		missed K-D@12	-0.000942698	1803.95	602.323	1803.95	602.323	3	15	1.1.1.1634.9	1	50.5715	1789.86	50.4151
3	88.38	88.38	35.43	27.64	25.42	sp|P07589|FINC_BOVIN	Fibronectin OS=Bos taurus GN=FN1 PE=1 SV=4			2	99	GLRPGVVYEGQLISVQHYGQR			-0.0017669	2355.24	589.818	2355.24	589.818	4	18	1.1.1.1537.12	1	47.1787	596.822	47.1601
3	88.38	88.38	35.43	27.64	25.42	sp|P07589|FINC_BOVIN	Fibronectin OS=Bos taurus GN=FN1 PE=1 SV=4			2	99	IHLYTLNDNAR	Deamidated(N)@7		-0.0016672	1329.67	444.229	1329.67	444.23	3	12	1.1.1.1213.4	1	35.8154	567.461	35.8073
3	88.38	88.38	35.43	27.64	25.42	sp|P07589|FINC_BOVIN	Fibronectin OS=Bos taurus GN=FN1 PE=1 SV=4			2	99	ITGYIIK			-0.00261792	806.488	404.251	806.49	404.252	2	10	1.1.1.1077.4	1	31.0763	2299.07	31.1026
3	88.38	88.38	35.43	27.64	25.42	sp|P07589|FINC_BOVIN	Fibronectin OS=Bos taurus GN=FN1 PE=1 SV=4			2	99	ITIMWTPPESPVTGYRVDVIPVNLPGEHGQR		missed R-V@16	0.00333852	3457.79	865.454	3457.78	865.453	4	13	1.1.1.2254.11	1	72.3284	187.414	72.3459
3	88.38	88.38	35.43	27.64	25.42	sp|P07589|FINC_BOVIN	Fibronectin OS=Bos taurus GN=FN1 PE=1 SV=4			2	99	KVVTPLSPPTNLHLEANPDTGVLTVSWER		missed K-V@1	0.00812047	3169.69	793.429	3169.68	793.427	4	15	1.1.1.2065.9	1	65.6889	592.27	65.7436
3	88.38	88.38	35.43	27.64	25.42	sp|P07589|FINC_BOVIN	Fibronectin OS=Bos taurus GN=FN1 PE=1 SV=4			2	99	LGVRPSQGGEAPR	Formyl@N-term		-0.00397826	1350.7	676.356	1350.7	676.357	2	9	1.1.1.909.15	1	25.2519	152.034	25.2938
3	88.38	88.38	35.43	27.64	25.42	sp|P07589|FINC_BOVIN	Fibronectin OS=Bos taurus GN=FN1 PE=1 SV=4			2	99	NLQPGSEYAVSLVAVK			-0.000510841	1673.9	837.956	1673.9	837.957	2	13	1.1.1.1682.16	1	52.2513	2206.27	52.4739
3	88.38	88.38	35.43	27.64	25.42	sp|P07589|FINC_BOVIN	Fibronectin OS=Bos taurus GN=FN1 PE=1 SV=4			2	99	NSITLTNLNPGTEYVVSIVALNSKEESLPLVGQQSTVSDVPR		missed K-E@24	-0.0136432	4468.32	1118.09	4468.33	1118.09	4	10	1.1.1.2526.19	1	81.871	101.916	81.9137
3	88.38	88.38	35.43	27.64	25.42	sp|P07589|FINC_BOVIN	Fibronectin OS=Bos taurus GN=FN1 PE=1 SV=4			2	99	NTFAEVTGLSPGVTYHFK	Formyl@N-term		0.00124378	1994.98	998.495	1994.97	998.494	2	16	1.1.1.1963.10	1	62.1197	407.837	62.2713
3	88.38	88.38	35.43	27.64	25.42	sp|P07589|FINC_BOVIN	Fibronectin OS=Bos taurus GN=FN1 PE=1 SV=4			2	99	QKTALDSPSGIDFSDITANSFTVHWIAPR	Gln->pyro-Glu@N-term	missed K-T@2	0.00060422	3156.55	1053.19	3156.55	1053.19	3	9	1.1.1.2344.9	1	75.4888	55.3293	75.5742
3	88.38	88.38	35.43	27.64	25.42	sp|P07589|FINC_BOVIN	Fibronectin OS=Bos taurus GN=FN1 PE=1 SV=4			2	99	QYNVGPAASQYPLR	Gln->pyro-Glu@N-term		-0.000465876	1545.76	773.886	1545.76	773.886	2	16	1.1.1.1472.19	1	44.9149	2342.44	44.6403
3	88.38	88.38	35.43	27.64	25.42	sp|P07589|FINC_BOVIN	Fibronectin OS=Bos taurus GN=FN1 PE=1 SV=4			2	99	SAGSGSFTDVR		cleaved T-S@N-term	0.003437	1082.5	542.259	1082.5	542.257	2	7	1.1.1.718.9	1	18.5678	82.8924	18.5526
3	88.38	88.38	35.43	27.64	25.42	sp|P07589|FINC_BOVIN	Fibronectin OS=Bos taurus GN=FN1 PE=1 SV=4			2	99	SSPVVIDASTAIDAPSNLR	Formyl@N-term		0.00224588	1939.99	971.001	1939.99	971	2	15	1.1.1.1848.20	1	58.0983	122.671	58.0694
3	88.38	88.38	35.43	27.64	25.42	sp|P07589|FINC_BOVIN	Fibronectin OS=Bos taurus GN=FN1 PE=1 SV=4			2	99	STATISGLKPGVDYTITVYAVTGR			0.000244624	2469.31	824.111	2469.31	824.111	3	11	1.1.1.1921.18	1	60.6615	403.028	60.5313
3	88.38	88.38	35.43	27.64	25.42	sp|P07589|FINC_BOVIN	Fibronectin OS=Bos taurus GN=FN1 PE=1 SV=4			2	99	STTPDITGYR			-0.00224505	1109.53	555.774	1109.54	555.775	2	15	1.1.1.902.6	1	25.0091	2930.45	25.0879
3	88.38	88.38	35.43	27.64	25.42	sp|P07589|FINC_BOVIN	Fibronectin OS=Bos taurus GN=FN1 PE=1 SV=4			2	99	SYTITGLQPGTDYK			-6.78721e-05	1542.76	772.386	1542.76	772.386	2	20	1.1.1.1329.13	1	39.8842	3787.1	39.7528
3	88.38	88.38	35.43	27.64	25.42	sp|P07589|FINC_BOVIN	Fibronectin OS=Bos taurus GN=FN1 PE=1 SV=4			2	99	TALDSPSGIDFSDITANSFTVHWIAPR			-0.00459572	2917.42	973.481	2917.42	973.482	3	12	1.1.1.2337.12	1	75.2415	377.995	75.2225
3	88.38	88.38	35.43	27.64	25.42	sp|P07589|FINC_BOVIN	Fibronectin OS=Bos taurus GN=FN1 PE=1 SV=4			2	99	TEIDKPSQMQVTDVQDNSISVR			0.000140608	2489.21	830.743	2489.21	830.743	3	14	1.1.1.1322.20	1	39.6417	59.58	39.613
3	88.38	88.38	35.43	27.64	25.42	sp|P07589|FINC_BOVIN	Fibronectin OS=Bos taurus GN=FN1 PE=1 SV=4			2	99	TFYQIGDSWEK			-0.000185693	1372.63	687.322	1372.63	687.322	2	13	1.1.1.1480.17	1	45.1942	1428.74	45.4483
3	88.38	88.38	35.43	27.64	25.42	sp|P07589|FINC_BOVIN	Fibronectin OS=Bos taurus GN=FN1 PE=1 SV=4			2	99	TKTETITGFQVDAIPANGQTPIQR	Deamidated(N)@17	missed K-T@2	0.00111302	2586.33	863.117	2586.33	863.117	3	19	1.1.1.1624.18	1	50.2309	1584.1	50.1694
3	88.38	88.38	35.43	27.64	25.42	sp|P07589|FINC_BOVIN	Fibronectin OS=Bos taurus GN=FN1 PE=1 SV=4			2	99	VDVIPVNLPGEHGQR			-0.000768779	1628.86	543.962	1628.86	543.962	3	13	1.1.1.1517.8	1	46.4747	2346.85	46.2147
3	88.38	88.38	35.43	27.64	25.42	sp|P07589|FINC_BOVIN	Fibronectin OS=Bos taurus GN=FN1 PE=1 SV=4			2	99	VFAVNQGR			-0.000479283	889.477	445.745	889.477	445.746	2	11	1.1.1.706.4	1	18.1421	950.869	18.2352
3	88.38	88.38	35.43	27.64	25.42	sp|P07589|FINC_BOVIN	Fibronectin OS=Bos taurus GN=FN1 PE=1 SV=4			2	99	VGPAASQYPLR		cleaved N-V@N-term	-0.000433368	1157.62	579.817	1157.62	579.817	2	8	1.1.1.982.19	1	27.7839	98.7194	27.7219
3	88.38	88.38	35.43	27.64	25.42	sp|P07589|FINC_BOVIN	Fibronectin OS=Bos taurus GN=FN1 PE=1 SV=4			2	99	VPGTSASATLTGLTR			-0.00141867	1430.77	716.393	1430.77	716.394	2	20	1.1.1.1311.18	1	39.2518	1337.48	39.1901
3	88.38	88.38	35.43	27.64	25.42	sp|P07589|FINC_BOVIN	Fibronectin OS=Bos taurus GN=FN1 PE=1 SV=4			2	99	VTDATETTITISWR			-0.00385625	1592.8	797.408	1592.8	797.41	2	10	1.1.1.1612.17	1	49.8089	176.915	49.7842
3	88.38	88.38	35.43	27.64	25.42	sp|P07589|FINC_BOVIN	Fibronectin OS=Bos taurus GN=FN1 PE=1 SV=4			2	99	VTWAPPSSIELTNLLVR			-0.00544568	1895.05	948.53	1895.05	948.533	2	13	1.1.1.2399.8	1	77.4156	3236.39	77.3665
3	88.38	88.38	35.43	27.64	25.42	sp|P07589|FINC_BOVIN	Fibronectin OS=Bos taurus GN=FN1 PE=1 SV=4			2	99	VVTPLSPPTNLHLEANPDTGVLTVSWER			-0.00342934	3041.58	1014.87	3041.58	1014.87	3	13	1.1.1.2191.15	1	70.1264	505.917	70.2044
3	88.38	88.38	35.43	27.64	25.42	sp|P07589|FINC_BOVIN	Fibronectin OS=Bos taurus GN=FN1 PE=1 SV=4			2	99	WLPSSSPVTGYR			0.00192043	1348.68	675.347	1348.68	675.346	2	10	1.1.1.1413.17	1	42.8322	290.234	42.7366
3	88.38	88.38	35.43	27.64	25.42	sp|P07589|FINC_BOVIN	Fibronectin OS=Bos taurus GN=FN1 PE=1 SV=4			1.92082	99	FTNVGPDTMR	Oxidation(M)@9		-0.00404136	1152.52	577.267	1152.52	577.269	2	10	1.1.1.733.9	1	19.1122	163.462	19.4352
3	88.38	88.38	35.43	27.64	25.42	sp|P07589|FINC_BOVIN	Fibronectin OS=Bos taurus GN=FN1 PE=1 SV=4			1.88606	99	LTVGLTR			0.0012206	758.466	380.24	758.465	380.24	2	10	1.1.1.992.4	1	28.1144	4060.5	28.2454
3	88.38	88.38	35.43	27.64	25.42	sp|P07589|FINC_BOVIN	Fibronectin OS=Bos taurus GN=FN1 PE=1 SV=4			1.74473	98.88	SEPLIGR			-0.000275749	770.428	386.221	770.429	386.222	2	9	1.1.1.773.3	1	20.4941	696.078	20.3789
3	88.38	88.38	35.43	27.64	25.42	sp|P07589|FINC_BOVIN	Fibronectin OS=Bos taurus GN=FN1 PE=1 SV=4			1.69897	99	ISCTIANR	Methylthio(C)@3; Deamidated(N)@7		0.00267851	923.423	462.719	923.42	462.717	2	9	1.1.1.1161.7	1	34.0091	128.233	33.9612
3	88.38	88.38	35.43	27.64	25.42	sp|P07589|FINC_BOVIN	Fibronectin OS=Bos taurus GN=FN1 PE=1 SV=4			1.48149	97.91	TYHVGEQWQK			0.00186474	1274.61	425.876	1274.6	425.875	3	9	1.1.1.793.4	1	21.1943	124.242	21.0091
3	88.38	88.38	35.43	27.64	25.42	sp|P07589|FINC_BOVIN	Fibronectin OS=Bos taurus GN=FN1 PE=1 SV=4			0.917215	91.97	IGDTWR			0.000251581	746.371	374.193	746.371	374.193	2	7	1.1.1.710.3	1	18.2807	378.233	18.4114
3	88.38	88.38	35.43	27.64	25.42	sp|P07589|FINC_BOVIN	Fibronectin OS=Bos taurus GN=FN1 PE=1 SV=4			0.00261362	95.5	SDKVPPPRDLQFVEVTDVK		missed K-V@3; missed R-D@8	0.990469	2169.14	543.292	2168.15	543.044	4	11	1.1.1.1495.7	1	45.7032	89.3349	45.691
4	84.71	84.71	72.36	70.19	67.75	sp|P21809|PGS1_BOVIN	Biglycan OS=Bos taurus GN=BGN PE=1 SV=3			2	99	AGLPDLK		cleaved P-A@N-term	0.000927485	712.413	357.214	712.412	357.213	2	8	1.1.1.998.2	1	28.3213	544.429	28.4894
4	84.71	84.71	72.36	70.19	67.75	sp|P21809|PGS1_BOVIN	Biglycan OS=Bos taurus GN=BGN PE=1 SV=3			2	99	AVPKEISPDTTLLDLQNNDISELR		missed K-E@4	-0.017948	2680.37	671.101	2680.39	671.105	4	14	1.1.1.1957.4	1	61.9019	162.38	61.8899
4	84.71	84.71	72.36	70.19	67.75	sp|P21809|PGS1_BOVIN	Biglycan OS=Bos taurus GN=BGN PE=1 SV=3			2	99	AVPKEISPDTTLLDLQNNDISELRK		missed K-E@4; missed R-K@24	0.0098037	2808.5	703.131	2808.49	703.129	4	18	1.1.1.1827.9	1	57.3449	2433.89	57.4354
4	84.71	84.71	72.36	70.19	67.75	sp|P21809|PGS1_BOVIN	Biglycan OS=Bos taurus GN=BGN PE=1 SV=3			2	99	AYYNGISLFNNPVPYWEVQPATFR	Ammonia-loss(N)@4		0.00189461	2828.36	943.795	2828.36	943.794	3	19	1.1.1.2571.10	1	83.4465	2199.83	83.2533
4	84.71	84.71	72.36	70.19	67.75	sp|P21809|PGS1_BOVIN	Biglycan OS=Bos taurus GN=BGN PE=1 SV=3			2	99	DDFKGLQHLYALVLVNNK	Formyl@N-term; Delta:H(2)C(2)(K)@4	missed K-G@4	0.00103528	2140.13	714.385	2140.13	714.385	3	13	1.1.1.2373.3	1	76.4925	246.445	76.485
4	84.71	84.71	72.36	70.19	67.75	sp|P21809|PGS1_BOVIN	Biglycan OS=Bos taurus GN=BGN PE=1 SV=3			2	99	DDFKGLQHLYALVLVNNKISK		missed K-G@4; missed K-I@18	0.00935827	2414.34	604.593	2414.33	604.59	4	10	1.1.1.2131.3	1	67.992	272.543	68.0898
4	84.71	84.71	72.36	70.19	67.75	sp|P21809|PGS1_BOVIN	Biglycan OS=Bos taurus GN=BGN PE=1 SV=3			2	99	DLPETLNELHLDHNK			0.00145616	1786.89	596.636	1786.89	596.636	3	15	1.1.1.1534.11	1	47.0728	3900.47	47.2299
4	84.71	84.71	72.36	70.19	67.75	sp|P21809|PGS1_BOVIN	Biglycan OS=Bos taurus GN=BGN PE=1 SV=3			2	99	DLPETLNELHLDHNKIQAIELEDLLR		missed K-I@15	-0.00756457	3080.61	771.159	3080.61	771.161	4	14	1.1.1.2388.10	1	77.03	577.26	76.8021
4	84.71	84.71	72.36	70.19	67.75	sp|P21809|PGS1_BOVIN	Biglycan OS=Bos taurus GN=BGN PE=1 SV=3			2	99	EISPDTTLLDLQNNDISELR	Glu->pyro-Glu@N-term		-0.000200571	2267.13	756.717	2267.13	756.717	3	10	1.1.1.2227.2	1	71.3689	394.325	71.3977
4	84.71	84.71	72.36	70.19	67.75	sp|P21809|PGS1_BOVIN	Biglycan OS=Bos taurus GN=BGN PE=1 SV=3			2	99	EISPDTTLLDLQNNDISELRK	Glu->pyro-Glu@N-term	missed R-K@20	-0.00105954	2395.22	799.415	2395.22	799.415	3	9	1.1.1.2071.12	1	65.9007	319.565	65.7782
4	84.71	84.71	72.36	70.19	67.75	sp|P21809|PGS1_BOVIN	Biglycan OS=Bos taurus GN=BGN PE=1 SV=3			2	99	EISPDTTLLDLQNNDISELRKDDFK		missed R-K@20; missed K-D@21	-0.00419154	2918.45	730.619	2918.45	730.62	4	18	1.1.1.1942.9	1	61.3848	1912.42	61.4399
4	84.71	84.71	72.36	70.19	67.75	sp|P21809|PGS1_BOVIN	Biglycan OS=Bos taurus GN=BGN PE=1 SV=3			2	99	ELHLDNNK	Deamidated(N)@6		-0.0257424	982.446	492.23	982.472	492.243	2	7	1.1.1.563.6	0	13.1481	23.6586	13.0886
4	84.71	84.71	72.36	70.19	67.75	sp|P21809|PGS1_BOVIN	Biglycan OS=Bos taurus GN=BGN PE=1 SV=3			2	99	ELHLDNNKLSR	Formyl@N-term	missed K-L@8	-0.00984638	1365.69	456.237	1365.7	456.241	3	10	1.1.1.1039.3	1	29.7405	552.986	29.6989
4	84.71	84.71	72.36	70.19	67.75	sp|P21809|PGS1_BOVIN	Biglycan OS=Bos taurus GN=BGN PE=1 SV=3			2	99	GISLFNNPVPYWEVQPATFR		cleaved N-G@N-term	-0.00472756	2334.18	779.066	2334.18	779.067	3	13	1.1.1.2375.7	1	76.5679	464.44	76.5905
4	84.71	84.71	72.36	70.19	67.75	sp|P21809|PGS1_BOVIN	Biglycan OS=Bos taurus GN=BGN PE=1 SV=3			2	99	GLGHNQIR		cleaved L-G@N-term	0.00413922	893.487	447.751	893.483	447.749	2	9	1.1.1.802.7	1	21.5059	7429.48	21.321
4	84.71	84.71	72.36	70.19	67.75	sp|P21809|PGS1_BOVIN	Biglycan OS=Bos taurus GN=BGN PE=1 SV=3			2	99	GLQHLYALVLVNNK			0.985667	1581.89	528.304	1580.9	527.975	3	12	1.1.1.1892.2	1	59.6239	1009.32	59.4059
4	84.71	84.71	72.36	70.19	67.75	sp|P21809|PGS1_BOVIN	Biglycan OS=Bos taurus GN=BGN PE=1 SV=3			2	99	GLQHLYALVLVNNKISK		missed K-I@14	0.000699062	1909.12	478.286	1909.11	478.286	4	14	1.1.1.1850.2	1	58.1463	357.566	58.1046
4	84.71	84.71	72.36	70.19	67.75	sp|P21809|PGS1_BOVIN	Biglycan OS=Bos taurus GN=BGN PE=1 SV=3			2	99	GVFSGLR			-0.00099588	734.406	368.211	734.408	368.211	2	8	1.1.1.1153.3	1	33.722	116.021	33.7144
4	84.71	84.71	72.36	70.19	67.75	sp|P21809|PGS1_BOVIN	Biglycan OS=Bos taurus GN=BGN PE=1 SV=3			2	99	HLVEIPPNLPSSLVELR		cleaved N-H@N-term	0.00694965	1912.09	638.369	1912.08	638.367	3	12	1.1.1.2132.7	1	68.0322	36.9761	68.0195
4	84.71	84.71	72.36	70.19	67.75	sp|P21809|PGS1_BOVIN	Biglycan OS=Bos taurus GN=BGN PE=1 SV=3			2	99	IQAIELEDLLR			-5.3956e-06	1311.74	656.877	1311.74	656.877	2	12	1.1.1.2380.4	1	76.7405	47.2839	76.8373
4	84.71	84.71	72.36	70.19	67.75	sp|P21809|PGS1_BOVIN	Biglycan OS=Bos taurus GN=BGN PE=1 SV=3			2	99	ISEAKLTGIPKDLPETLNELHLDHNKIQAIELEDLLR		missed K-L@5; missed K-D@11; missed K-I@26	0.0560339	4218.35	704.065	4218.29	704.056	6	13	1.1.1.2340.6	1	75.3395	77.6833	75.3985
4	84.71	84.71	72.36	70.19	67.75	sp|P21809|PGS1_BOVIN	Biglycan OS=Bos taurus GN=BGN PE=1 SV=3			2	99	LAIQFGNY		cleaved Y-K@C-term	0.000105396	924.471	463.243	924.471	463.243	2	11	1.1.1.1764.3	1	55.1209	450.614	54.7612
4	84.71	84.71	72.36	70.19	67.75	sp|P21809|PGS1_BOVIN	Biglycan OS=Bos taurus GN=BGN PE=1 SV=3			2	99	LAIQFGNYK			1.60131e-05	1052.57	527.29	1052.57	527.29	2	11	1.1.1.1450.6	1	44.1226	692.355	44.1817
4	84.71	84.71	72.36	70.19	67.75	sp|P21809|PGS1_BOVIN	Biglycan OS=Bos taurus GN=BGN PE=1 SV=3			2	99	LGHNQIR		cleaved G-L@N-term	-0.00110459	836.461	419.238	836.462	419.238	2	9	1.1.1.793.3	0	21.1918	2588.51	21.1821
4	84.71	84.71	72.36	70.19	67.75	sp|P21809|PGS1_BOVIN	Biglycan OS=Bos taurus GN=BGN PE=1 SV=3			2	99	LGLGHNQIR	Delta:H(2)C(2)@N-term		-0.00424149	1032.58	517.297	1032.58	517.299	2	9	1.1.1.893.14	1	24.6938	211.595	24.7426
4	84.71	84.71	72.36	70.19	67.75	sp|P21809|PGS1_BOVIN	Biglycan OS=Bos taurus GN=BGN PE=1 SV=3			2	99	LPSSLVELR		cleaved N-L@N-term	-0.00110249	1012.59	507.303	1012.59	507.303	2	14	1.1.1.1481.3	1	45.2118	2077.97	45.3093
4	84.71	84.71	72.36	70.19	67.75	sp|P21809|PGS1_BOVIN	Biglycan OS=Bos taurus GN=BGN PE=1 SV=3			2	99	LSRVPAGLPDLK		missed R-V@3	0.00129246	1264.75	422.591	1264.75	422.591	3	16	1.1.1.1356.2	1	40.8091	1714.18	40.9789
4	84.71	84.71	72.36	70.19	67.75	sp|P21809|PGS1_BOVIN	Biglycan OS=Bos taurus GN=BGN PE=1 SV=3			2	99	LTGIPKDLPETLNELHLDHNKIQAIELEDLLR		missed K-D@6; missed K-I@21	-0.004668	3689.99	739.006	3690	739.007	5	12	1.1.1.2391.3	1	77.1271	1079.88	77.0136
4	84.71	84.71	72.36	70.19	67.75	sp|P21809|PGS1_BOVIN	Biglycan OS=Bos taurus GN=BGN PE=1 SV=3			2	99	LYISKNHLVEIPPNLPSSLVELR	Deamidated(N)@6	missed K-N@5	0.000592003	2631.46	878.162	2631.46	878.162	3	8	1.1.1.2156.16	1	68.8886	132.856	68.8293
4	84.71	84.71	72.36	70.19	67.75	sp|P21809|PGS1_BOVIN	Biglycan OS=Bos taurus GN=BGN PE=1 SV=3			2	99	MIENGSLSFLPTLR	Oxidation(M)@1; Deamidated(N)@4		0.000146425	1593.81	797.911	1593.81	797.911	2	14	1.1.1.2024.11	1	64.2551	378.429	64.1318
4	84.71	84.71	72.36	70.19	67.75	sp|P21809|PGS1_BOVIN	Biglycan OS=Bos taurus GN=BGN PE=1 SV=3			2	99	NDISELR		cleaved N-N@N-term	0.0502419	845.474	423.745	845.424	423.719	2	8	1.1.1.715.10	1	18.4644	283.183	18.482
4	84.71	84.71	72.36	70.19	67.75	sp|P21809|PGS1_BOVIN	Biglycan OS=Bos taurus GN=BGN PE=1 SV=3			2	99	NHLVEIPPNLPSSLVELR			0.991349	2027.11	676.711	2026.12	676.381	3	16	1.1.1.2204.8	1	70.5714	464.835	70.5927
4	84.71	84.71	72.36	70.19	67.75	sp|P21809|PGS1_BOVIN	Biglycan OS=Bos taurus GN=BGN PE=1 SV=3			2	99	NMNCIEMGGNPLENSGFEPGAFDGLK	Methylthio(C)@4; Oxidation(M)@7; Deamidated(N)@10		0.0146381	2803.17	935.399	2803.16	935.394	3	17	1.1.1.2113.15	1	67.3784	548.534	67.3537
4	84.71	84.71	72.36	70.19	67.75	sp|P21809|PGS1_BOVIN	Biglycan OS=Bos taurus GN=BGN PE=1 SV=3			2	99	PLENSGFEPGAFDGLK		cleaved N-P@N-term	-0.00212602	1676.8	839.409	1676.8	839.41	2	18	1.1.1.1661.21	1	51.5197	657.506	51.7708
4	84.71	84.71	72.36	70.19	67.75	sp|P21809|PGS1_BOVIN	Biglycan OS=Bos taurus GN=BGN PE=1 SV=3			2	99	PVPYWEVQPATFR		cleaved N-P@N-term	-0.00120371	1588.8	795.409	1588.8	795.409	2	14	1.1.1.1773.17	1	55.4553	1426.76	55.4654
4	84.71	84.71	72.36	70.19	67.75	sp|P21809|PGS1_BOVIN	Biglycan OS=Bos taurus GN=BGN PE=1 SV=3			2	99	RAYYNGISLFNNPVPYWEVQPATFR	Ammonia-loss(N)@5	missed R-A@1	0.000811796	2984.46	995.828	2984.46	995.828	3	10	1.1.1.2414.19	1	77.9569	280.764	77.7883
4	84.71	84.71	72.36	70.19	67.75	sp|P21809|PGS1_BOVIN	Biglycan OS=Bos taurus GN=BGN PE=1 SV=3			2	99	SGFEPGAFDGLK		cleaved N-S@N-term	2.78871e-05	1223.58	612.798	1223.58	612.798	2	11	1.1.1.1481.11	1	45.2218	1909.9	45.483
4	84.71	84.71	72.36	70.19	67.75	sp|P21809|PGS1_BOVIN	Biglycan OS=Bos taurus GN=BGN PE=1 SV=3			2	99	VGVNDFCPVGFGVK	No Methylthio(C)@7		0.000832108	1436.71	719.364	1436.71	719.363	2	15	1.1.1.1895.13	1	59.7431	1114.61	59.6879
4	84.71	84.71	72.36	70.19	67.75	sp|P21809|PGS1_BOVIN	Biglycan OS=Bos taurus GN=BGN PE=1 SV=3			2	99	VGVNDFCPVGFGVKR	No Methylthio(C)@7	missed K-R@14	0.0054963	1592.82	531.947	1592.81	531.945	3	15	1.1.1.1718.5	1	53.5064	361.527	53.4962
4	84.71	84.71	72.36	70.19	67.75	sp|P21809|PGS1_BOVIN	Biglycan OS=Bos taurus GN=BGN PE=1 SV=3			2	99	VPAGLPDLK			-0.000503707	908.533	455.274	908.533	455.274	2	14	1.1.1.1314.4	1	39.34	1663.94	38.979
4	84.71	84.71	72.36	70.19	67.75	sp|P21809|PGS1_BOVIN	Biglycan OS=Bos taurus GN=BGN PE=1 SV=3			2	99	VVQCSDLGLK	Methylthio(C)@4		-0.000532832	1106.55	554.28	1106.55	554.28	2	16	1.1.1.1486.6	1	45.3899	46914.3	45.379
4	84.71	84.71	72.36	70.19	67.75	sp|P21809|PGS1_BOVIN	Biglycan OS=Bos taurus GN=BGN PE=1 SV=3			0.815309	99	NPVPYWEVQPATFR		cleaved N-N@N-term	0.00128855	1702.85	852.431	1702.85	852.431	2	11	1.1.1.1772.17	1	55.4201	584.73	55.2188
4	84.71	84.71	72.36	70.19	67.75	sp|P21809|PGS1_BOVIN	Biglycan OS=Bos taurus GN=BGN PE=1 SV=3			0.37366	98.22	LLQVVYLHTN		cleaved N-N@C-term	7.9934e-06	1198.67	600.343	1198.67	600.343	2	9	1.1.1.1615.9	1	49.9037	267.844	49.8538
4	84.71	84.71	72.36	70.19	67.75	sp|P21809|PGS1_BOVIN	Biglycan OS=Bos taurus GN=BGN PE=1 SV=3			0.349692	97.92	NHLVEIPPN		cleaved N-L@C-term	0.00173653	1031.54	516.778	1031.54	516.777	2	8	1.1.1.1096.9	1	31.7459	126.878	31.6618
4	84.71	84.71	72.36	70.19	67.75	sp|P21809|PGS1_BOVIN	Biglycan OS=Bos taurus GN=BGN PE=1 SV=3			0.0105502	97.63	PPNLPSSLVELR		cleaved I-P@N-term	-5.00395	1315.74	658.875	1320.74	661.377	2	10	1.1.1.2184.7	1	69.8642	208.356	69.8515
5	64.49	68.49	23.01	10.71	9.583	sp|P81282|CSPG2_BOVIN	Versican core protein OS=Bos taurus GN=VCAN PE=1 SV=2			2	99	AATSRYTLNFEMAQK		missed R-Y@5	0.00490552	1729.85	577.624	1729.85	577.622	3	18	1.1.1.1324.10	1	39.6991	2871.65	39.5779
5	64.49	68.49	23.01	10.71	9.583	sp|P81282|CSPG2_BOVIN	Versican core protein OS=Bos taurus GN=VCAN PE=1 SV=2			2	99	ACVDIGAVIATPEQLHAAYEDGFEQCDAGWLSDQTVR	Methylthio(C)@2; Methylthio(C)@26		0.0101496	4069.81	1018.46	4069.8	1018.46	4	17	1.1.1.2563.12	1	83.1675	640.638	83.2533
5	64.49	68.49	23.01	10.71	9.583	sp|P81282|CSPG2_BOVIN	Versican core protein OS=Bos taurus GN=VCAN PE=1 SV=2			2	99	AQCGGGLLGVR	Methylthio(C)@3		0.000822491	1075.53	538.771	1075.53	538.771	2	14	1.1.1.1417.7	1	42.9606	16055.7	42.5957
5	64.49	68.49	23.01	10.71	9.583	sp|P81282|CSPG2_BOVIN	Versican core protein OS=Bos taurus GN=VCAN PE=1 SV=2			2	99	CDVMYGIEDTQDTVSLTVEGVVFHYR	Methylthio(C)@1		-5.98782	3015.37	1006.13	3021.36	1008.13	3	11	1.1.1.2702.6	1	88.0766	877.14	87.9179
5	64.49	68.49	23.01	10.71	9.583	sp|P81282|CSPG2_BOVIN	Versican core protein OS=Bos taurus GN=VCAN PE=1 SV=2			2	99	CDYGWLLDASVR	Methylthio(C)@1		-0.00271755	1442.63	722.322	1442.63	722.323	2	9	1.1.1.2083.10	1	66.3176	63.9404	66.3013
5	64.49	68.49	23.01	10.71	9.583	sp|P81282|CSPG2_BOVIN	Versican core protein OS=Bos taurus GN=VCAN PE=1 SV=2			2	99	DLKETTVLVAQNGNIK	Deamidated(N)@12	missed K-E@3	0.00417833	1742.95	581.989	1742.94	581.988	3	18	1.1.1.1293.15	1	38.6181	1880.57	38.7347
5	64.49	68.49	23.01	10.71	9.583	sp|P81282|CSPG2_BOVIN	Versican core protein OS=Bos taurus GN=VCAN PE=1 SV=2			2	99	EGCYGDMMGK	Methylthio(C)@3; Oxidation(M)@7; Oxidation(M)@8		-0.00500923	1167.37	584.69	1167.37	584.693	2	9	1.1.1.471.3	1	10.0127	44.0338	9.9722
5	64.49	68.49	23.01	10.71	9.583	sp|P81282|CSPG2_BOVIN	Versican core protein OS=Bos taurus GN=VCAN PE=1 SV=2			2	99	FDAYCFKPK	Methylthio(C)@5		-3.20081e-05	1163.51	388.845	1163.51	388.845	3	10	1.1.1.1342.2	1	40.3175	1740.64	40.1355
5	64.49	68.49	23.01	10.71	9.583	sp|P81282|CSPG2_BOVIN	Versican core protein OS=Bos taurus GN=VCAN PE=1 SV=2			2	99	FHPDINVYIIEVR			-0.00734569	1613.85	538.957	1613.86	538.959	3	13	1.1.1.1939.3	1	61.2722	197.077	61.2648
5	64.49	68.49	23.01	10.71	9.583	sp|P81282|CSPG2_BOVIN	Versican core protein OS=Bos taurus GN=VCAN PE=1 SV=2			2	99	FTFEEAGEECKTQDAR	Methylthio(C)@10	missed K-T@11	0.00248678	1905.79	636.271	1905.79	636.27	3	12	1.1.1.1328.10	1	39.8445	387.105	39.5779
5	64.49	68.49	23.01	10.71	9.583	sp|P81282|CSPG2_BOVIN	Versican core protein OS=Bos taurus GN=VCAN PE=1 SV=2			2	99	HPVTVAR	Formyl@N-term		-0.0018089	806.438	404.226	806.44	404.227	2	9	1.1.1.540.6	1	12.3405	645.488	12.1476
5	64.49	68.49	23.01	10.71	9.583	sp|P81282|CSPG2_BOVIN	Versican core protein OS=Bos taurus GN=VCAN PE=1 SV=2			2	99	IELDKTGKDLK		missed K-T@5; missed K-D@8	0.000576999	1258.71	420.579	1258.71	420.578	3	10	1.1.1.742.5	1	19.4101	645.998	19.5767
5	64.49	68.49	23.01	10.71	9.583	sp|P81282|CSPG2_BOVIN	Versican core protein OS=Bos taurus GN=VCAN PE=1 SV=2			2	99	IELDKTGKDLKETTVLVAQNGNIK	Deamidated(N)@20	missed K-T@5; missed K-D@8; missed K-E@11	0.00391173	2627.44	657.868	2627.44	657.867	4	16	1.1.1.1419.12	1	43.0373	1035.67	43.0889
5	64.49	68.49	23.01	10.71	9.583	sp|P81282|CSPG2_BOVIN	Versican core protein OS=Bos taurus GN=VCAN PE=1 SV=2			2	99	ITCLNPSAYQR	Methylthio(C)@3		-0.00226749	1310.61	656.312	1310.61	656.313	2	12	1.1.1.1372.17	1	41.3911	2271.7	41.7176
5	64.49	68.49	23.01	10.71	9.583	sp|P81282|CSPG2_BOVIN	Versican core protein OS=Bos taurus GN=VCAN PE=1 SV=2			2	99	KGTVACGQPPVVENAK	Methylthio(C)@6	missed K-G@1	0.00351791	1642.82	548.614	1642.82	548.613	3	11	1.1.1.1038.13	1	29.7185	398.387	29.8027
5	64.49	68.49	23.01	10.71	9.583	sp|P81282|CSPG2_BOVIN	Versican core protein OS=Bos taurus GN=VCAN PE=1 SV=2			2	99	LATVGELQAAWR	Oxidation(W)@11		-0.00201742	1329.7	665.858	1329.7	665.859	2	18	1.1.1.1645.4	1	50.9515	764.14	50.9028
5	64.49	68.49	23.01	10.71	9.583	sp|P81282|CSPG2_BOVIN	Versican core protein OS=Bos taurus GN=VCAN PE=1 SV=2			2	99	LATVGELQAAWRNGFDR	Deamidated(N)@13	missed R-N@12	0.00396212	1903.96	635.66	1903.95	635.659	3	15	1.1.1.1796.11	1	56.2579	2626.36	56.1346
5	64.49	68.49	23.01	10.71	9.583	sp|P81282|CSPG2_BOVIN	Versican core protein OS=Bos taurus GN=VCAN PE=1 SV=2			2	99	LLASDAGR			-0.00135057	801.433	401.724	801.434	401.725	2	11	1.1.1.511.5	1	11.3328	917.487	11.4522
5	64.49	68.49	23.01	10.71	9.583	sp|P81282|CSPG2_BOVIN	Versican core protein OS=Bos taurus GN=VCAN PE=1 SV=2			2	99	LQGAHLTSILSHEEQMFVNR	Formyl@N-term		0.00175393	2337.16	780.059	2337.15	780.058	3	22	1.1.1.2176.14	1	69.5907	961.473	69.4989
5	64.49	68.49	23.01	10.71	9.583	sp|P81282|CSPG2_BOVIN	Versican core protein OS=Bos taurus GN=VCAN PE=1 SV=2			2	99	NGFDRCDYGWLLDASVR	Deamidated(N)@1; Methylthio(C)@6	missed R-C@5	0.00328877	2032.88	678.634	2032.88	678.633	3	9	1.1.1.2183.4	1	69.8252	182.013	69.8515
5	64.49	68.49	23.01	10.71	9.583	sp|P81282|CSPG2_BOVIN	Versican core protein OS=Bos taurus GN=VCAN PE=1 SV=2			2	99	PIRVPR		cleaved Y-P@N-term; missed R-V@3	-0.000504749	736.47	369.242	736.471	369.243	2	9	1.1.1.898.2	1	24.8526	10834.2	25.0191
5	64.49	68.49	23.01	10.71	9.583	sp|P81282|CSPG2_BOVIN	Versican core protein OS=Bos taurus GN=VCAN PE=1 SV=2			2	99	VSVPTHPEDVGDASLTMVK			0.00587683	1980.99	661.337	1980.98	661.335	3	15	1.1.1.1472.15	1	44.9099	6588.38	44.5345
5	64.49	68.49	23.01	10.71	9.583	sp|P81282|CSPG2_BOVIN	Versican core protein OS=Bos taurus GN=VCAN PE=1 SV=2			2	99	YEINSLIR			8.22158e-05	1006.54	504.28	1006.54	504.28	2	13	1.1.1.1396.8	1	42.2229	5087.47	42.3498
5	64.49	68.49	23.01	10.71	9.583	sp|P81282|CSPG2_BOVIN	Versican core protein OS=Bos taurus GN=VCAN PE=1 SV=2			2	99	YHCKDGFIQR	Methylthio(C)@3	missed K-D@4	0.00678504	1311.59	438.205	1311.59	438.202	3	12	1.1.1.912.7	1	25.34	239.185	25.3626
5	64.49	68.49	23.01	10.71	9.583	sp|P81282|CSPG2_BOVIN	Versican core protein OS=Bos taurus GN=VCAN PE=1 SV=2			2	99	YPIRVPR		missed R-V@4	0.000535123	899.535	450.775	899.534	450.774	2	9	1.1.1.914.9	1	25.4113	4459.28	25.0535
5	64.49	68.49	23.01	10.71	9.583	sp|P81282|CSPG2_BOVIN	Versican core protein OS=Bos taurus GN=VCAN PE=1 SV=2			2	99	YTLNFEMAQK			0.00105755	1243.59	622.803	1243.59	622.803	2	9	1.1.1.1435.16	1	43.6063	378.773	43.8293
5	64.49	68.49	23.01	10.71	9.583	sp|P81282|CSPG2_BOVIN	Versican core protein OS=Bos taurus GN=VCAN PE=1 SV=2			1.92082	99	ETTVLVAQNGNIK	Deamidated(N)@9		-0.00194137	1386.73	694.374	1386.74	694.375	2	17	1.1.1.1070.20	1	30.8512	3540.63	30.8224
5	64.49	68.49	23.01	10.71	9.583	sp|P81282|CSPG2_BOVIN	Versican core protein OS=Bos taurus GN=VCAN PE=1 SV=2			1.88606	99	DGFIQR			0.00016806	734.371	368.193	734.371	368.193	2	9	1.1.1.676.3	1	17.0829	403.512	16.8961
5	64.49	68.49	23.01	10.71	9.583	sp|P81282|CSPG2_BOVIN	Versican core protein OS=Bos taurus GN=VCAN PE=1 SV=2			1.22915	96.87	GTVACGQPPVVENAK	Methylthio(C)@5		-0.0015748	1514.72	758.368	1514.72	758.368	2	8	1.1.1.1173.19	1	34.4471	188.182	34.6306
5	64.49	68.49	23.01	10.71	9.583	sp|P81282|CSPG2_BOVIN	Versican core protein OS=Bos taurus GN=VCAN PE=1 SV=2			1.18046	96.46	TWDAAER			-0.000744741	847.382	424.698	847.382	424.698	2	8	1.1.1.422.2	1	8.4476	51.993	8.4651
5	64.49	68.49	23.01	10.71	9.583	sp|P81282|CSPG2_BOVIN	Versican core protein OS=Bos taurus GN=VCAN PE=1 SV=2			1.0655	99	FDAYCFK	Methylthio(C)@5	cleaved K-P@C-term	-0.0001016	938.367	470.191	938.367	470.191	2	10	1.1.1.1482.2	1	45.2456	4288.41	45.1692
5	64.49	68.49	23.01	10.71	9.583	sp|P81282|CSPG2_BOVIN	Versican core protein OS=Bos taurus GN=VCAN PE=1 SV=2			1.02228	99	VGHDYQWIGLNDK	Formyl@N-term		0.00608248	1571.74	786.879	1571.74	786.876	2	14	1.1.1.1631.16	1	50.4744	97.1981	50.4857
5	64.49	68.49	23.01	10.71	9.583	sp|P81282|CSPG2_BOVIN	Versican core protein OS=Bos taurus GN=VCAN PE=1 SV=2			1.00436	94.65	FQGQCYK	Methylthio(C)@5		-0.00274078	918.37	460.192	918.373	460.194	2	6	1.1.1.737.7	1	19.2357	578.455	18.8706
5	64.49	68.49	23.01	10.71	9.583	sp|P81282|CSPG2_BOVIN	Versican core protein OS=Bos taurus GN=VCAN PE=1 SV=2			0.943095	93.8	FTFEEAGEECK	Methylthio(C)@10		-0.00118829	1334.51	668.265	1334.52	668.265	2	9	1.1.1.1415.20	1	42.9064	250.003	42.8423
5	64.49	68.49	23.01	10.71	9.583	sp|P81282|CSPG2_BOVIN	Versican core protein OS=Bos taurus GN=VCAN PE=1 SV=2			0.863279	92.42	SPPVKGSLSGK		missed K-G@5	0.00154232	1055.6	352.874	1055.6	352.873	3	9	1.1.1.441.2	1	9.0703	253.81	9.1289
5	64.49	68.49	23.01	10.71	9.583	sp|P81282|CSPG2_BOVIN	Versican core protein OS=Bos taurus GN=VCAN PE=1 SV=2			0.0168249	98.06	IGQDYKGR	Formyl@N-term	missed K-G@6	-0.000952183	963.477	482.745	963.477	482.746	2	6	1.1.1.563.5	1	13.1431	74.7772	13.4723
6	55.31	55.31	75.9	75.35	66.76	sp|Q27972|CHAD_BOVIN	Chondroadherin OS=Bos taurus GN=CHAD PE=1 SV=1			2	99	AGAFDDLTELTYLYLDHNK			0.000552921	2198.05	733.692	2198.05	733.692	3	11	1.1.1.2388.5	0	77.0238	3483.96	77.0842
6	55.31	55.31	75.9	75.35	66.76	sp|Q27972|CHAD_BOVIN	Chondroadherin OS=Bos taurus GN=CHAD PE=1 SV=1			2	99	AGAFDDLTELTYLYLDHNKVTELPR		missed K-V@19	-0.00604893	2893.44	724.368	2893.45	724.37	4	13	1.1.1.2473.5	1	79.9992	626.229	79.64
6	55.31	55.31	75.9	75.35	66.76	sp|Q27972|CHAD_BOVIN	Chondroadherin OS=Bos taurus GN=CHAD PE=1 SV=1			2	99	AMPNLVSLHLQHCQIR	Methylthio(C)@13		0.00767977	1904.96	477.248	1904.95	477.246	4	9	1.1.1.1839.2	1	57.7586	135.472	57.7875
6	55.31	55.31	75.9	75.35	66.76	sp|Q27972|CHAD_BOVIN	Chondroadherin OS=Bos taurus GN=CHAD PE=1 SV=1			2	99	FSDGAFLGVTTLK	Formyl@N-term		-1.77332e-05	1382.71	692.361	1382.71	692.361	2	15	1.1.1.2193.3	1	70.1768	902.625	69.9928
6	55.31	55.31	75.9	75.35	66.76	sp|Q27972|CHAD_BOVIN	Chondroadherin OS=Bos taurus GN=CHAD PE=1 SV=1			2	99	FYLDRNQLSSYPSAALSK		missed R-N@5	-0.00462793	2059.03	687.352	2059.04	687.353	3	13	1.1.1.1631.12	1	50.4694	348.852	50.3449
6	55.31	55.31	75.9	75.35	66.76	sp|Q27972|CHAD_BOVIN	Chondroadherin OS=Bos taurus GN=CHAD PE=1 SV=1			2	99	GLLSPLVNLFILQLNNNK			-0.0103118	2009.16	670.726	2009.17	670.73	3	15	1.1.1.2836.2	1	92.7749	189.499	92.7679
6	55.31	55.31	75.9	75.35	66.76	sp|Q27972|CHAD_BOVIN	Chondroadherin OS=Bos taurus GN=CHAD PE=1 SV=1			2	99	GLLSPLVNLFILQLNNNKIR		missed K-I@18	0.000845243	2278.35	570.596	2278.35	570.595	4	20	1.1.1.2787.2	1	91.0584	834.315	90.9806
6	55.31	55.31	75.9	75.35	66.76	sp|Q27972|CHAD_BOVIN	Chondroadherin OS=Bos taurus GN=CHAD PE=1 SV=1			2	99	GLLSPLVNLFILQLNNNKIRELR		missed K-I@18; missed R-E@20	-0.0079314	2676.57	670.15	2676.58	670.152	4	11	1.1.1.2761.4	1	90.1496	360.849	89.9574
6	55.31	55.31	75.9	75.35	66.76	sp|Q27972|CHAD_BOVIN	Chondroadherin OS=Bos taurus GN=CHAD PE=1 SV=1			2	99	GLQKIPK		cleaved V-G@N-term; missed K-I@4	-0.000945083	782.5	392.257	782.501	392.258	2	7	1.1.1.766.3	1	20.2495	1830.57	19.8925
6	55.31	55.31	75.9	75.35	66.76	sp|Q27972|CHAD_BOVIN	Chondroadherin OS=Bos taurus GN=CHAD PE=1 SV=1			2	99	LHQLPSNFPFDSLETLTLTNNPWK			-0.00913712	2811.41	938.145	2811.42	938.148	3	10	1.1.1.2563.8	1	83.1613	125.938	83.2179
6	55.31	55.31	75.9	75.35	66.76	sp|Q27972|CHAD_BOVIN	Chondroadherin OS=Bos taurus GN=CHAD PE=1 SV=1			2	99	LLNLQR			0.00115559	755.466	378.74	755.465	378.74	2	8	1.1.1.1019.3	1	29.0508	989.941	29.0434
6	55.31	55.31	75.9	75.35	66.76	sp|Q27972|CHAD_BOVIN	Chondroadherin OS=Bos taurus GN=CHAD PE=1 SV=1			2	99	LRVVEELK		missed R-V@2	6.51804e-05	984.597	493.306	984.597	493.306	2	11	1.1.1.982.13	1	27.7764	1301.65	27.8611
6	55.31	55.31	75.9	75.35	66.76	sp|Q27972|CHAD_BOVIN	Chondroadherin OS=Bos taurus GN=CHAD PE=1 SV=1			2	99	LSHNPLK	Formyl@N-term		0.000198706	835.455	418.735	835.455	418.735	2	10	1.1.1.920.3	1	25.6114	1218.21	25.7784
6	55.31	55.31	75.9	75.35	66.76	sp|Q27972|CHAD_BOVIN	Chondroadherin OS=Bos taurus GN=CHAD PE=1 SV=1			2	99	NQLSSYPSAALSK			-0.000235905	1364.69	683.354	1364.69	683.354	2	18	1.1.1.1086.17	1	31.4086	11467.7	31.3487
6	55.31	55.31	75.9	75.35	66.76	sp|Q27972|CHAD_BOVIN	Chondroadherin OS=Bos taurus GN=CHAD PE=1 SV=1			2	99	QLIYLYLSHNDIR	Gln->pyro-Glu@N-term		-0.000296052	1629.85	815.933	1629.85	815.933	2	12	1.1.1.2272.9	1	72.9603	783.067	72.6986
6	55.31	55.31	75.9	75.35	66.76	sp|Q27972|CHAD_BOVIN	Chondroadherin OS=Bos taurus GN=CHAD PE=1 SV=1			2	99	SGAFQGAK			0.00113238	764.383	383.199	764.382	383.198	2	12	1.1.1.276.2	1	4.4736	139.143	4.4912
6	55.31	55.31	75.9	75.35	66.76	sp|Q27972|CHAD_BOVIN	Chondroadherin OS=Bos taurus GN=CHAD PE=1 SV=1			2	99	SIPDNAFQSFGRYLETLWLDNTNLEK		missed R-Y@12	0.00128334	3070.51	1024.51	3070.5	1024.51	3	10	1.1.1.2735.6	1	89.2452	123.97	89.3592
6	55.31	55.31	75.9	75.35	66.76	sp|Q27972|CHAD_BOVIN	Chondroadherin OS=Bos taurus GN=CHAD PE=1 SV=1			2	99	SLSSLQPGALDDVENLAK		cleaved N-S@N-term	0.00116407	1855.95	928.984	1855.95	928.984	2	15	1.1.1.1855.19	1	58.3435	809.312	58.2807
6	55.31	55.31	75.9	75.35	66.76	sp|Q27972|CHAD_BOVIN	Chondroadherin OS=Bos taurus GN=CHAD PE=1 SV=1			2	99	TSRPDATCASPAK	Formyl@N-term; Methylthio(C)@8		-0.00393172	1377.6	689.806	1377.6	689.808	2	15	1.1.1.770.18	1	20.4062	483.518	20.3789
6	55.31	55.31	75.9	75.35	66.76	sp|Q27972|CHAD_BOVIN	Chondroadherin OS=Bos taurus GN=CHAD PE=1 SV=1			2	99	TSRPDATCASPAKFR	Methylthio(C)@8	missed K-F@13	2.97509	1655.75	414.945	1652.78	414.201	4	12	1.1.1.908.2	1	25.1975	1631.83	25.0191
6	55.31	55.31	75.9	75.35	66.76	sp|Q27972|CHAD_BOVIN	Chondroadherin OS=Bos taurus GN=CHAD PE=1 SV=1			2	99	VGLQKIPK		missed K-I@5	-0.00144802	881.568	441.791	881.57	441.792	2	12	1.1.1.753.6	1	19.799	1589.13	19.7879
6	55.31	55.31	75.9	75.35	66.76	sp|Q27972|CHAD_BOVIN	Chondroadherin OS=Bos taurus GN=CHAD PE=1 SV=1			2	99	VVEELKLSHNPLK		missed K-L@6	-0.000651782	1504.86	502.627	1504.86	502.628	3	13	1.1.1.1176.11	1	34.5427	736.025	34.4547
6	55.31	55.31	75.9	75.35	66.76	sp|Q27972|CHAD_BOVIN	Chondroadherin OS=Bos taurus GN=CHAD PE=1 SV=1			2	99	WLYLSENSLSSLQPGALDDVENLAK			-0.00683206	2761.37	921.465	2761.38	921.468	3	12	1.1.1.2456.8	1	79.41	232.326	79.4313
6	55.31	55.31	75.9	75.35	66.76	sp|Q27972|CHAD_BOVIN	Chondroadherin OS=Bos taurus GN=CHAD PE=1 SV=1			2	99	YLETLWLDNTNLEK	Formyl@N-term		-0.00596003	1778.87	890.441	1778.87	890.444	2	15	1.1.1.2411.12	1	77.8424	419.166	77.8234
6	55.31	55.31	75.9	75.35	66.76	sp|Q27972|CHAD_BOVIN	Chondroadherin OS=Bos taurus GN=CHAD PE=1 SV=1			2	99	YLETLWLDNTNLEKFSDGAFLGVTTLK		missed K-F@14	0.00176936	3087.58	1030.2	3087.58	1030.2	3	17	1.1.1.2608.10	1	84.7548	842.689	84.6662
6	55.31	55.31	75.9	75.35	66.76	sp|Q27972|CHAD_BOVIN	Chondroadherin OS=Bos taurus GN=CHAD PE=1 SV=1			1.5376	98.6	VVEELK			-0.00114287	715.41	358.712	715.412	358.713	2	7	1.1.1.570.2	0	13.3736	602.226	13.2279
6	55.31	55.31	75.9	75.35	66.76	sp|Q27972|CHAD_BOVIN	Chondroadherin OS=Bos taurus GN=CHAD PE=1 SV=1			1.4437	98.24	VTELPR			-0.00116549	713.406	357.71	713.407	357.711	2	8	1.1.1.617.2	1	15.0171	325.682	15.0434
6	55.31	55.31	75.9	75.35	66.76	sp|Q27972|CHAD_BOVIN	Chondroadherin OS=Bos taurus GN=CHAD PE=1 SV=1			1.38722	98.03	DTDAFR			-0.000776879	723.318	362.666	723.319	362.667	2	9	1.1.1.225.2	1	3.1789	38.4953	3.2311
6	55.31	55.31	75.9	75.35	66.76	sp|Q27972|CHAD_BOVIN	Chondroadherin OS=Bos taurus GN=CHAD PE=1 SV=1			0.0273344	98.85	SIPDNAFQSFGR	Formyl@N-term		0.00027322	1365.63	683.823	1365.63	683.823	2	11	1.1.1.1717.11	1	53.4787	644.393	53.672
6	55.31	55.31	75.9	75.35	66.76	sp|Q27972|CHAD_BOVIN	Chondroadherin OS=Bos taurus GN=CHAD PE=1 SV=1			0.000434512	94.13	NNFPVLATNSFR	Didehydro(T)@8		0.00128048	1376.69	689.35	1376.68	689.349	2	10	1.1.1.1748.13	1	54.5701	592.755	54.4442
7	48.14	50.14	63.33	62.5	61.67	sp|P21793|PGS2_BOVIN	Decorin OS=Bos taurus GN=DCN PE=1 SV=2			2	99	AAVQLGNY		cleaved Y-K@C-term	-0.000437903	834.423	418.219	834.424	418.219	2	12	1.1.1.1131.2	1	32.953	852.239	33.1555
7	48.14	50.14	63.33	62.5	61.67	sp|P21793|PGS2_BOVIN	Decorin OS=Bos taurus GN=DCN PE=1 SV=2			2	99	ASYSGVSLFSNPVQYWEIQPSTFR			0.0252751	2762.36	921.794	2762.33	921.785	3	11	1.1.1.2398.14	0	77.3879	2211.99	77.2605
7	48.14	50.14	63.33	62.5	61.67	sp|P21793|PGS2_BOVIN	Decorin OS=Bos taurus GN=DCN PE=1 SV=2			2	99	DLPPDTALLDLQNNK			-0.00198072	1665.86	556.292	1665.86	556.293	3	11	1.1.1.1738.6	1	54.2087	304.476	54.2677
7	48.14	50.14	63.33	62.5	61.67	sp|P21793|PGS2_BOVIN	Decorin OS=Bos taurus GN=DCN PE=1 SV=2			2	99	DLPPDTALLDLQNNKITEIKDGDFK		missed K-I@15; missed K-D@20	-0.00407257	2812.45	704.119	2812.45	704.12	4	15	1.1.1.1946.4	1	61.5218	1863.75	61.8553
7	48.14	50.14	63.33	62.5	61.67	sp|P21793|PGS2_BOVIN	Decorin OS=Bos taurus GN=DCN PE=1 SV=2			2	99	ISPGAFAPLVK			-0.00124023	1098.64	550.329	1098.64	550.329	2	14	1.1.1.1644.4	1	50.9146	5465.53	50.5563
7	48.14	50.14	63.33	62.5	61.67	sp|P21793|PGS2_BOVIN	Decorin OS=Bos taurus GN=DCN PE=1 SV=2			2	99	ISPGAFAPLVKLER		missed K-L@11	-0.000319994	1496.87	499.964	1496.87	499.964	3	13	1.1.1.1828.2	1	57.3715	1994.57	57.2595
7	48.14	50.14	63.33	62.5	61.67	sp|P21793|PGS2_BOVIN	Decorin OS=Bos taurus GN=DCN PE=1 SV=2			2	99	KASYSGVSLFSNPVQYWEIQPSTFR	Formyl(K)@1	missed K-A@1	-0.0141925	2918.41	973.811	2918.42	973.815	3	12	1.1.1.2409.13	1	77.7733	216.594	77.8939
7	48.14	50.14	63.33	62.5	61.67	sp|P21793|PGS2_BOVIN	Decorin OS=Bos taurus GN=DCN PE=1 SV=2			2	99	KLSYIR	Formyl(K)@1	missed K-L@1	0.000443542	806.465	404.24	806.465	404.24	2	8	1.1.1.953.3	1	26.7576	690.652	26.8197
7	48.14	50.14	63.33	62.5	61.67	sp|P21793|PGS2_BOVIN	Decorin OS=Bos taurus GN=DCN PE=1 SV=2			2	99	KSVFNGLNQMIVVELGTNPLK	Deamidated(N)@5	missed K-S@1	-0.00379139	2301.24	768.086	2301.24	768.087	3	13	1.1.1.2497.6	1	80.8389	382.544	80.7925
7	48.14	50.14	63.33	62.5	61.67	sp|P21793|PGS2_BOVIN	Decorin OS=Bos taurus GN=DCN PE=1 SV=2			2	99	LGLSFNSISAVDNGSLANTPHLR	Deamidated(N)@13		-0.0131916	2383.2	795.407	2383.21	795.412	3	9	1.1.1.1934.12	1	61.1085	43.4829	61.0899
7	48.14	50.14	63.33	62.5	61.67	sp|P21793|PGS2_BOVIN	Decorin OS=Bos taurus GN=DCN PE=1 SV=2			2	99	NLHTLILINNK			-0.00132437	1291.76	431.594	1291.76	431.594	3	12	1.1.1.1466.3	1	44.6832	592.439	44.3227
7	48.14	50.14	63.33	62.5	61.67	sp|P21793|PGS2_BOVIN	Decorin OS=Bos taurus GN=DCN PE=1 SV=2			2	99	NQLKELPEKMPK		missed K-E@4; missed K-M@9	0.00401971	1453.8	485.607	1453.8	485.606	3	9	1.1.1.914.13	1	25.4164	517.728	25.2938
7	48.14	50.14	63.33	62.5	61.67	sp|P21793|PGS2_BOVIN	Decorin OS=Bos taurus GN=DCN PE=1 SV=2			2	99	PGGLADHK		cleaved V-P@N-term	-0.00228808	793.406	397.71	793.408	397.711	2	8	1.1.1.435.2	1	8.8684	83.4089	9.0247
7	48.14	50.14	63.33	62.5	61.67	sp|P21793|PGS2_BOVIN	Decorin OS=Bos taurus GN=DCN PE=1 SV=2			2	99	SSGIENGAFQGMK	Deamidated(N)@6; Oxidation(M)@12		-0.0196995	1341.57	671.791	1341.59	671.801	2	10	1.1.1.826.18	1	22.3576	267.007	22.3664
7	48.14	50.14	63.33	62.5	61.67	sp|P21793|PGS2_BOVIN	Decorin OS=Bos taurus GN=DCN PE=1 SV=2			2	99	SVFNGLNQMIVVELGTNPLK	Deamidated(N)@7		-1.19706e-05	2173.15	1087.58	2173.15	1087.58	2	9	1.1.1.2472.20	1	79.9842	50.2439	79.9893
7	48.14	50.14	63.33	62.5	61.67	sp|P21793|PGS2_BOVIN	Decorin OS=Bos taurus GN=DCN PE=1 SV=2			2	99	TLQELR			-0.00237159	758.426	380.22	758.429	380.222	2	7	1.1.1.699.4	1	17.8913	138.335	17.7416
7	48.14	50.14	63.33	62.5	61.67	sp|P21793|PGS2_BOVIN	Decorin OS=Bos taurus GN=DCN PE=1 SV=2			2	99	VDAASLK			-0.00144947	702.39	352.202	702.391	352.203	2	8	1.1.1.540.3	1	12.3317	364.022	12.601
7	48.14	50.14	63.33	62.5	61.67	sp|P21793|PGS2_BOVIN	Decorin OS=Bos taurus GN=DCN PE=1 SV=2			2	99	VHENEITK	Formyl@N-term		-0.00209847	996.485	499.25	996.488	499.251	2	9	1.1.1.607.6	1	14.6832	59.4952	14.7632
7	48.14	50.14	63.33	62.5	61.67	sp|P21793|PGS2_BOVIN	Decorin OS=Bos taurus GN=DCN PE=1 SV=2			2	99	VHENEITKVR		missed K-V@8	0.00022179	1223.66	408.895	1223.66	408.895	3	12	1.1.1.508.3	1	11.2384	62.674	11.1738
7	48.14	50.14	63.33	62.5	61.67	sp|P21793|PGS2_BOVIN	Decorin OS=Bos taurus GN=DCN PE=1 SV=2			2	99	VPGGLADHK	Formyl@N-term		-0.000350052	920.471	461.243	920.472	461.243	2	7	1.1.1.867.12	1	23.7762	228.387	23.8973
7	48.14	50.14	63.33	62.5	61.67	sp|P21793|PGS2_BOVIN	Decorin OS=Bos taurus GN=DCN PE=1 SV=2			2	99	VVQCSDLGLEK	Methylthio(C)@4		0.00156564	1235.59	618.803	1235.59	618.802	2	13	1.1.1.1452.12	1	44.2006	2068.12	44.0759
7	48.14	50.14	63.33	62.5	61.67	sp|P21793|PGS2_BOVIN	Decorin OS=Bos taurus GN=DCN PE=1 SV=2			2	99	VVQCSDLGLEKVPK	Methylthio(C)@4	missed K-V@11	0.00277136	1559.81	520.943	1559.81	520.942	3	16	1.1.1.1522.6	1	46.648	4955.78	46.4257
7	48.14	50.14	63.33	62.5	61.67	sp|P21793|PGS2_BOVIN	Decorin OS=Bos taurus GN=DCN PE=1 SV=2			1.85387	99	LVKVPGGLADHK		missed K-V@3	0.00308965	1232.73	411.916	1232.72	411.915	3	9	1.1.1.917.5	1	25.5099	259.806	25.4659
7	48.14	50.14	63.33	62.5	61.67	sp|P21793|PGS2_BOVIN	Decorin OS=Bos taurus GN=DCN PE=1 SV=2			1.61979	99	GLNNLAK	Deamidated(N)@3		-0.00176503	729.4	365.707	729.402	365.708	2	8	1.1.1.701.2	1	17.9593	240.629	17.9881
7	48.14	50.14	63.33	62.5	61.67	sp|P21793|PGS2_BOVIN	Decorin OS=Bos taurus GN=DCN PE=1 SV=2			0.308035	99	ITEIKDGDFK	Formyl@N-term	missed K-D@5	0.00136895	1192.6	597.307	1192.6	597.306	2	10	1.1.1.1325.7	1	39.7302	247.043	39.8571
7	48.14	50.14	63.33	62.5	61.67	sp|P21793|PGS2_BOVIN	Decorin OS=Bos taurus GN=DCN PE=1 SV=2			0.235824	97.8	PVQYWEIQPSTFR		cleaved N-P@N-term	-0.00210629	1649.82	825.916	1649.82	825.917	2	10	1.1.1.1754.16	1	54.7851	181.733	54.8667
7	48.14	50.14	63.33	62.5	61.67	sp|P21793|PGS2_BOVIN	Decorin OS=Bos taurus GN=DCN PE=1 SV=2			0.00130484	99	ELHLNNNK	Glu->pyro-Glu@N-term; Deamidated(N)@5		2.43705e-05	963.477	482.746	963.477	482.746	2	8	1.1.1.812.10	0	21.8565	454.373	21.9806
8	47.74	47.74	76.39	57.94	51.93	sp|P48616|VIME_BOVIN	Vimentin OS=Bos taurus GN=VIM PE=1 SV=3			2	99	DGQVINETSQHHDDLE			0.00331066	1835.8	612.939	1835.79	612.938	3	13	1.1.1.809.13	1	21.7583	380.801	21.8056
8	47.74	47.74	76.39	57.94	51.93	sp|P48616|VIME_BOVIN	Vimentin OS=Bos taurus GN=VIM PE=1 SV=3			2	99	EEAESTLQSFR			-0.00243385	1295.6	648.806	1295.6	648.807	2	11	1.1.1.1044.15	1	29.9293	656.961	29.8721
8	47.74	47.74	76.39	57.94	51.93	sp|P48616|VIME_BOVIN	Vimentin OS=Bos taurus GN=VIM PE=1 SV=3			2	99	EYQDLLNVK	Glu->pyro-Glu@N-term		0.0138421	1102.58	552.297	1102.57	552.29	2	9	1.1.1.1679.4	1	52.131	96.0291	52.087
8	47.74	47.74	76.39	57.94	51.93	sp|P48616|VIME_BOVIN	Vimentin OS=Bos taurus GN=VIM PE=1 SV=3			2	99	FADLSEAANR			-0.00274993	1092.52	547.266	1092.52	547.267	2	15	1.1.1.916.12	1	25.4853	819.325	25.6042
8	47.74	47.74	76.39	57.94	51.93	sp|P48616|VIME_BOVIN	Vimentin OS=Bos taurus GN=VIM PE=1 SV=3			2	99	ILLAELEQLK	Formyl@N-term		-0.00366691	1196.7	599.356	1196.7	599.358	2	12	1.1.1.2672.2	1	87.0063	610.564	86.8231
8	47.74	47.74	76.39	57.94	51.93	sp|P48616|VIME_BOVIN	Vimentin OS=Bos taurus GN=VIM PE=1 SV=3			2	99	ILLAELEQLKGQGK	Formyl@N-term	missed K-G@10	-0.0061754	1566.89	784.453	1566.9	784.456	2	14	1.1.1.2408.9	1	77.7331	2141.37	77.3665
8	47.74	47.74	76.39	57.94	51.93	sp|P48616|VIME_BOVIN	Vimentin OS=Bos taurus GN=VIM PE=1 SV=3			2	99	ISLPLPNF		cleaved F-S@C-term	0.000116301	899.512	450.763	899.512	450.763	2	8	1.1.1.2225.2	1	71.2996	1328.27	71.5714
8	47.74	47.74	76.39	57.94	51.93	sp|P48616|VIME_BOVIN	Vimentin OS=Bos taurus GN=VIM PE=1 SV=3			2	99	ISLPLPNFSSLNLR			-0.00537451	1569.88	785.948	1569.89	785.951	2	12	1.1.1.2346.7	1	75.5517	978.839	75.3985
8	47.74	47.74	76.39	57.94	51.93	sp|P48616|VIME_BOVIN	Vimentin OS=Bos taurus GN=VIM PE=1 SV=3			2	99	KLLEGEESR	Formyl(K)@1	missed K-L@1	-0.00229401	1087.55	544.782	1087.55	544.783	2	9	1.1.1.827.13	1	22.3864	140.627	22.2614
8	47.74	47.74	76.39	57.94	51.93	sp|P48616|VIME_BOVIN	Vimentin OS=Bos taurus GN=VIM PE=1 SV=3			2	99	KVESLQEEIAFLK	Formyl(K)@1	missed K-V@1	-0.00166661	1560.84	781.426	1560.84	781.427	2	22	1.1.1.1988.4	1	62.9811	1003.95	62.9372
8	47.74	47.74	76.39	57.94	51.93	sp|P48616|VIME_BOVIN	Vimentin OS=Bos taurus GN=VIM PE=1 SV=3			2	99	LGDLYEEEMR			0.00338156	1253.56	627.789	1253.56	627.787	2	13	1.1.1.1182.16	1	34.7595	558.358	34.8058
8	47.74	47.74	76.39	57.94	51.93	sp|P48616|VIME_BOVIN	Vimentin OS=Bos taurus GN=VIM PE=1 SV=3			2	99	LQEEMLQREEAESTLQSFR		missed R-E@8	0.00601893	2323.12	775.38	2323.11	775.378	3	16	1.1.1.1547.18	1	47.5368	575.449	47.6507
8	47.74	47.74	76.39	57.94	51.93	sp|P48616|VIME_BOVIN	Vimentin OS=Bos taurus GN=VIM PE=1 SV=3			2	99	MALDIEIATYR			-0.00436769	1294.65	648.335	1294.66	648.337	2	11	1.1.1.1807.4	1	56.637	742.387	56.3814
8	47.74	47.74	76.39	57.94	51.93	sp|P48616|VIME_BOVIN	Vimentin OS=Bos taurus GN=VIM PE=1 SV=3			2	99	NLQEAEEWYK			-0.00148692	1308.6	655.306	1308.6	655.307	2	10	1.1.1.1226.12	1	36.2737	722.355	36.1863
8	47.74	47.74	76.39	57.94	51.93	sp|P48616|VIME_BOVIN	Vimentin OS=Bos taurus GN=VIM PE=1 SV=3			2	99	QDVDNASLAR	Gln->pyro-Glu@N-term		-0.00108237	1070.5	536.256	1070.5	536.257	2	12	1.1.1.866.14	1	23.7438	639.106	23.6531
8	47.74	47.74	76.39	57.94	51.93	sp|P48616|VIME_BOVIN	Vimentin OS=Bos taurus GN=VIM PE=1 SV=3			2	99	QQYESVAAK	Gln->pyro-Glu@N-term		0.000718258	1005.48	503.746	1005.48	503.746	2	10	1.1.1.707.12	1	18.1849	702.861	17.8118
8	47.74	47.74	76.39	57.94	51.93	sp|P48616|VIME_BOVIN	Vimentin OS=Bos taurus GN=VIM PE=1 SV=3			2	99	QVDQLTNDKAR	Gln->pyro-Glu@N-term; Deamidated(N)@7	missed K-A@9	-0.00179584	1270.61	636.314	1270.62	636.315	2	9	1.1.1.882.17	1	24.3104	178.894	24.1794
8	47.74	47.74	76.39	57.94	51.93	sp|P48616|VIME_BOVIN	Vimentin OS=Bos taurus GN=VIM PE=1 SV=3			2	99	QVQTLTCEVDALKGTNESLER	Gln->pyro-Glu@N-term; Methylthio(C)@7	missed K-G@13	-0.00158261	2362.11	788.378	2362.11	788.379	3	12	1.1.1.2021.16	1	64.1557	521.15	64.0261
8	47.74	47.74	76.39	57.94	51.93	sp|P48616|VIME_BOVIN	Vimentin OS=Bos taurus GN=VIM PE=1 SV=3			2	99	TNEKVELQELNDR		missed K-V@4	-0.00830611	1586.78	794.398	1586.79	794.402	2	10	1.1.1.983.18	1	27.8187	86.07	27.7915
8	47.74	47.74	76.39	57.94	51.93	sp|P48616|VIME_BOVIN	Vimentin OS=Bos taurus GN=VIM PE=1 SV=3			2	99	TSSPGGVYATR		cleaved Y-T@N-term	-0.00328343	1094.53	548.273	1094.54	548.275	2	6	1.1.1.594.9	1	14.2286	102.133	14.0634
8	47.74	47.74	76.39	57.94	51.93	sp|P48616|VIME_BOVIN	Vimentin OS=Bos taurus GN=VIM PE=1 SV=3			2	99	VEVERDNLAEDIMR		missed R-D@5	0.000772166	1687.82	563.614	1687.82	563.614	3	19	1.1.1.1412.11	1	42.7896	1027.15	42.8071
8	47.74	47.74	76.39	57.94	51.93	sp|P48616|VIME_BOVIN	Vimentin OS=Bos taurus GN=VIM PE=1 SV=3			1.92082	99	FADLSEAANRNNDALR	Deamidated(N)@9	missed R-N@10	-0.00584704	1776.83	593.285	1776.84	593.287	3	12	1.1.1.1120.12	1	32.5848	99.9565	32.3939
8	47.74	47.74	76.39	57.94	51.93	sp|P48616|VIME_BOVIN	Vimentin OS=Bos taurus GN=VIM PE=1 SV=3			1.36653	98.14	TLYTSSPGGVYATR			-0.00435002	1471.73	736.87	1471.73	736.873	2	9	1.1.1.1064.19	1	30.6385	137.492	30.5755
8	47.74	47.74	76.39	57.94	51.93	sp|P48616|VIME_BOVIN	Vimentin OS=Bos taurus GN=VIM PE=1 SV=3			0.896196	99	ISLPLPNFSSLNL		cleaved L-R@C-term	-0.00658505	1413.78	707.897	1413.79	707.901	2	8	1.1.1.2616.2	1	85.0276	93.1632	85.1612
8	47.74	47.74	76.39	57.94	51.93	sp|P48616|VIME_BOVIN	Vimentin OS=Bos taurus GN=VIM PE=1 SV=3			0.0909791	99	FANYIDKVR	Formyl@N-term	missed K-V@7	-0.00329304	1152.59	577.302	1152.59	577.304	2	10	1.1.1.1603.7	1	49.4836	618.659	49.6799
9	46.04	46.04	50.17	50.17	48.16	sp|P19879|MIME_BOVIN	Mimecan OS=Bos taurus GN=OGN PE=1 SV=2			2	99	DFADIPNLR	Deamidated(N)@7		0.00102578	1060.52	531.267	1060.52	531.267	2	11	1.1.1.1474.9	1	44.973	1372.87	45.134
9	46.04	46.04	50.17	50.17	48.16	sp|P19879|MIME_BOVIN	Mimecan OS=Bos taurus GN=OGN PE=1 SV=2			2	99	DFADIPNLRR		missed R-R@9	-0.000619139	1215.64	406.219	1215.64	406.219	3	10	1.1.1.1350.2	1	40.598	512.085	40.4165
9	46.04	46.04	50.17	50.17	48.16	sp|P19879|MIME_BOVIN	Mimecan OS=Bos taurus GN=OGN PE=1 SV=2			2	99	DRIEEIR	Formyl@N-term	missed R-I@2	-0.000656925	957.487	479.751	957.488	479.751	2	10	1.1.1.832.7	0	22.5528	1050.45	22.6787
9	46.04	46.04	50.17	50.17	48.16	sp|P19879|MIME_BOVIN	Mimecan OS=Bos taurus GN=OGN PE=1 SV=2			2	99	DRIEEIRLEGNPVILGK		missed R-I@2; missed R-L@7	0.00791487	1950.1	488.532	1950.09	488.53	4	14	1.1.1.1625.6	1	50.2509	689.457	50.1343
9	46.04	46.04	50.17	50.17	48.16	sp|P19879|MIME_BOVIN	Mimecan OS=Bos taurus GN=OGN PE=1 SV=2			2	99	EKETMIIVPDEK		missed K-E@2	0.000534256	1430.73	477.918	1430.73	477.918	3	10	1.1.1.1153.7	1	33.727	234.621	33.9259
9	46.04	46.04	50.17	50.17	48.16	sp|P19879|MIME_BOVIN	Mimecan OS=Bos taurus GN=OGN PE=1 SV=2			2	99	HPNSFICLK	Methylthio(C)@7		-0.00170507	1103.52	552.769	1103.53	552.77	2	14	1.1.1.1365.10	1	41.1357	1894.39	40.9789
9	46.04	46.04	50.17	50.17	48.16	sp|P19879|MIME_BOVIN	Mimecan OS=Bos taurus GN=OGN PE=1 SV=2			2	99	IEEIRLEGNPVILGK		missed R-L@5	0.00404826	1678.97	560.663	1678.96	560.661	3	17	1.1.1.1678.5	1	52.0971	1505.24	52.0519
9	46.04	46.04	50.17	50.17	48.16	sp|P19879|MIME_BOVIN	Mimecan OS=Bos taurus GN=OGN PE=1 SV=2			2	99	KLHNLSFLYLDHNALESVPLNLPESLR		missed K-L@1	0.998409	3132.68	784.176	3131.68	783.926	4	21	1.1.1.2320.7	1	74.6392	1359.78	74.4176
9	46.04	46.04	50.17	50.17	48.16	sp|P19879|MIME_BOVIN	Mimecan OS=Bos taurus GN=OGN PE=1 SV=2			2	99	KLTAKDFADIPNLR		missed K-L@1; missed K-D@5	0.00425796	1600.9	534.64	1600.89	534.638	3	20	1.1.1.1475.8	1	45.007	3433.22	44.993
9	46.04	46.04	50.17	50.17	48.16	sp|P19879|MIME_BOVIN	Mimecan OS=Bos taurus GN=OGN PE=1 SV=2			2	99	LDFTGNLIEDIEDGTFSK			-0.00625397	2012.95	1007.48	2012.96	1007.49	2	16	1.1.1.2450.16	1	79.2122	4435.86	79.5355
9	46.04	46.04	50.17	50.17	48.16	sp|P19879|MIME_BOVIN	Mimecan OS=Bos taurus GN=OGN PE=1 SV=2			2	99	LEGNPVILGK			-0.00215088	1038.61	520.31	1038.61	520.311	2	15	1.1.1.1183.9	1	34.7857	11724.2	34.4195
9	46.04	46.04	50.17	50.17	48.16	sp|P19879|MIME_BOVIN	Mimecan OS=Bos taurus GN=OGN PE=1 SV=2			2	99	LEGNPVILGKHPNSFICLK	Methylthio(C)@17	missed K-H@10	0.00323566	2124.13	532.039	2124.12	532.038	4	20	1.1.1.1821.3	1	57.1266	4438.76	57.0841
9	46.04	46.04	50.17	50.17	48.16	sp|P19879|MIME_BOVIN	Mimecan OS=Bos taurus GN=OGN PE=1 SV=2			2	99	LHNLSFLYLDHNALESVPLNLPESLR	Oxidation(H)@2; Ammonia-loss(N)@3		-0.0100301	3002.54	1001.85	3002.55	1001.86	3	13	1.1.1.2662.7	1	86.6689	362.819	86.7878
9	46.04	46.04	50.17	50.17	48.16	sp|P19879|MIME_BOVIN	Mimecan OS=Bos taurus GN=OGN PE=1 SV=2			2	99	LPVLPPK			-0.00227132	762.498	382.256	762.5	382.257	2	11	1.1.1.1144.4	1	33.4065	3090.16	33.0517
9	46.04	46.04	50.17	50.17	48.16	sp|P19879|MIME_BOVIN	Mimecan OS=Bos taurus GN=OGN PE=1 SV=2			2	99	LPVLPPKLTLFNAK		missed K-L@7	-0.00310415	1549.96	517.659	1549.96	517.66	3	14	1.1.1.2014.3	1	63.8933	3326.22	64.2375
9	46.04	46.04	50.17	50.17	48.16	sp|P19879|MIME_BOVIN	Mimecan OS=Bos taurus GN=OGN PE=1 SV=2			2	99	LSFLYLDHNALESVPLNLPESLR		cleaved N-L@N-term	0.00786521	2639.4	880.808	2639.4	880.806	3	9	1.1.1.2488.9	1	80.5274	136.786	80.4433
9	46.04	46.04	50.17	50.17	48.16	sp|P19879|MIME_BOVIN	Mimecan OS=Bos taurus GN=OGN PE=1 SV=2			2	99	LSLLEELTLAENQLLK			-1.0304	1825.01	913.512	1826.04	914.027	2	12	1.1.1.2862.4	1	93.6954	564.643	93.7452
9	46.04	46.04	50.17	50.17	48.16	sp|P19879|MIME_BOVIN	Mimecan OS=Bos taurus GN=OGN PE=1 SV=2			2	99	LSLLEELTLAENQLLKLPVLPPK		missed K-L@16	-1.01896	2569.51	857.511	2570.53	857.851	3	14	1.1.1.2855.3	1	93.4455	2134.42	93.5368
9	46.04	46.04	50.17	50.17	48.16	sp|P19879|MIME_BOVIN	Mimecan OS=Bos taurus GN=OGN PE=1 SV=2			2	99	LSLLEELTLAENQLLKLPVLPPKLTLFNAK		missed K-L@16; missed K-L@23	0.011076	3358	672.607	3357.99	672.605	5	20	1.1.1.2844.3	1	93.0539	1018.24	93.0466
9	46.04	46.04	50.17	50.17	48.16	sp|P19879|MIME_BOVIN	Mimecan OS=Bos taurus GN=OGN PE=1 SV=2			2	99	LTAKDFADIPNLR		missed K-D@4	0.00204081	1472.8	491.941	1472.8	491.94	3	14	1.1.1.1606.2	1	49.5816	3583.05	49.8538
9	46.04	46.04	50.17	50.17	48.16	sp|P19879|MIME_BOVIN	Mimecan OS=Bos taurus GN=OGN PE=1 SV=2			2	99	RLDFTGNLIEDIEDGTFSK		missed R-L@1	1.00222	2170.06	724.361	2169.06	724.027	3	16	1.1.1.2423.4	1	78.2555	241.473	78.2466
9	46.04	46.04	50.17	50.17	48.16	sp|P19879|MIME_BOVIN	Mimecan OS=Bos taurus GN=OGN PE=1 SV=2			2	99	RLPIGSYI		missed R-L@1	-0.000767774	917.533	459.774	917.533	459.774	2	9	1.1.1.1695.2	1	52.6916	420.75	52.7205
9	46.04	46.04	50.17	50.17	48.16	sp|P19879|MIME_BOVIN	Mimecan OS=Bos taurus GN=OGN PE=1 SV=2			0.987163	98.92	LTLFNAK	Deamidated(N)@5		-0.000412042	806.453	404.234	806.454	404.234	2	9	1.1.1.1329.2	0	39.8629	1389.12	39.8571
9	46.04	46.04	50.17	50.17	48.16	sp|P19879|MIME_BOVIN	Mimecan OS=Bos taurus GN=OGN PE=1 SV=2			0.0925886	99	ESAYLYAR	Formyl@N-term		-0.00109331	999.465	500.74	999.466	500.74	2	12	1.1.1.1120.5	1	32.5761	1144.68	32.6702
9	46.04	46.04	50.17	50.17	48.16	sp|P19879|MIME_BOVIN	Mimecan OS=Bos taurus GN=OGN PE=1 SV=2			0.0213631	96.41	NSFICLK	Deamidated(N)@1; Methylthio(C)@5	cleaved P-N@N-term	-0.00176856	870.396	436.205	870.398	436.206	2	8	1.1.1.1662.2	1	51.5311	564.568	51.5949
10	45.74	45.74	62.99	61.15	56.96	sp|Q9GKN8|PRELP_BOVIN	Prolargin OS=Bos taurus GN=PRELP PE=2 SV=1			2	99	GFPNLAFIR			-0.00522926	1033.57	517.79	1033.57	517.793	2	10	1.1.1.1961.2	1	62.0341	2854.17	61.6826
10	45.74	45.74	62.99	61.15	56.96	sp|Q9GKN8|PRELP_BOVIN	Prolargin OS=Bos taurus GN=PRELP PE=2 SV=1			2	99	IEAIPSGYFK			0.000619687	1123.59	562.803	1123.59	562.803	2	13	1.1.1.1454.12	1	44.2711	8011.67	43.8998
10	45.74	45.74	62.99	61.15	56.96	sp|Q9GKN8|PRELP_BOVIN	Prolargin OS=Bos taurus GN=PRELP PE=2 SV=1			2	99	IHYLYLQNNFITELPVESFK			-0.0123382	2467.27	823.429	2467.28	823.434	3	10	1.1.1.2400.7	1	77.4496	208.661	77.3311
10	45.74	45.74	62.99	61.15	56.96	sp|Q9GKN8|PRELP_BOVIN	Prolargin OS=Bos taurus GN=PRELP PE=2 SV=1			2	99	IPPGVFSKLENLLLLDLQHNK		missed K-L@8	-0.00414243	2387.35	597.846	2387.36	597.847	4	10	1.1.1.2684.2	1	87.4315	85.8648	87.4241
10	45.74	45.74	62.99	61.15	56.96	sp|Q9GKN8|PRELP_BOVIN	Prolargin OS=Bos taurus GN=PRELP PE=2 SV=1			2	99	IPPGVFSKLENLLLLDLQHNKLSDGVFKPDTFQGLK		missed K-L@8; missed K-L@21	0.00403063	4020.21	671.043	4020.21	671.042	6	13	1.1.1.2687.2	1	87.5366	409.802	87.6004
10	45.74	45.74	62.99	61.15	56.96	sp|Q9GKN8|PRELP_BOVIN	Prolargin OS=Bos taurus GN=PRELP PE=2 SV=1			2	99	ISSVPAISSR	Formyl@N-term		0.00176448	1043.56	522.789	1043.56	522.788	2	9	1.1.1.1018.13	1	29.0283	1469.12	29.2858
10	45.74	45.74	62.99	61.15	56.96	sp|Q9GKN8|PRELP_BOVIN	Prolargin OS=Bos taurus GN=PRELP PE=2 SV=1			2	99	KMPPKVPSAIHQLYLDSNRIEAIPSGYFK		missed K-M@1; missed K-V@5; missed R-I@19	0.0060065	3298.76	660.759	3298.75	660.758	5	16	1.1.1.1935.7	1	61.1372	1559.42	60.8805
10	45.74	45.74	62.99	61.15	56.96	sp|Q9GKN8|PRELP_BOVIN	Prolargin OS=Bos taurus GN=PRELP PE=2 SV=1			2	99	LDGNYLKPPIPLDLMMCFR	Methylthio(C)@17		0.00630896	2281.12	571.287	2281.11	571.286	4	8	1.1.1.2710.2	1	88.3477	120.829	88.3058
10	45.74	45.74	62.99	61.15	56.96	sp|Q9GKN8|PRELP_BOVIN	Prolargin OS=Bos taurus GN=PRELP PE=2 SV=1			2	99	LEHLYLNNNSIEK	Deamidated(N)@7		-0.00323998	1586.79	529.938	1586.79	529.939	3	15	1.1.1.1220.6	1	36.0591	634.76	35.9795
10	45.74	45.74	62.99	61.15	56.96	sp|Q9GKN8|PRELP_BOVIN	Prolargin OS=Bos taurus GN=PRELP PE=2 SV=1			2	99	LENLLLLDLQHNK	Formyl@N-term		-0.0107854	1589.87	795.941	1589.88	795.946	2	9	1.1.1.2465.8	1	79.7231	183.231	79.6747
10	45.74	45.74	62.99	61.15	56.96	sp|Q9GKN8|PRELP_BOVIN	Prolargin OS=Bos taurus GN=PRELP PE=2 SV=1			2	99	LENLLLLDLQHNKLSDGVFKPDTFQGLK	Formyl@N-term	missed K-L@13	-0.00116553	3222.73	1075.25	3222.73	1075.25	3	10	1.1.1.2602.14	1	84.5477	300.752	84.5955
10	45.74	45.74	62.99	61.15	56.96	sp|Q9GKN8|PRELP_BOVIN	Prolargin OS=Bos taurus GN=PRELP PE=2 SV=1			2	99	LNYNQLSDR			-0.00127041	1121.55	561.78	1121.55	561.781	2	15	1.1.1.900.6	1	24.9453	11743.9	24.7776
10	45.74	45.74	62.99	61.15	56.96	sp|Q9GKN8|PRELP_BOVIN	Prolargin OS=Bos taurus GN=PRELP PE=2 SV=1			2	99	LSDGVFKPDTFQGLK	Formyl@N-term		0.000386335	1678.86	840.436	1678.86	840.436	2	22	1.1.1.1889.16	1	59.5356	2641.16	59.5822
10	45.74	45.74	62.99	61.15	56.96	sp|Q9GKN8|PRELP_BOVIN	Prolargin OS=Bos taurus GN=PRELP PE=2 SV=1			2	99	LSQNQISR			-0.00315221	944.501	473.258	944.504	473.259	2	13	1.1.1.401.2	1	7.8193	367.441	7.7894
10	45.74	45.74	62.99	61.15	56.96	sp|Q9GKN8|PRELP_BOVIN	Prolargin OS=Bos taurus GN=PRELP PE=2 SV=1			2	99	NLEQLR	Formyl@N-term		0.000523001	799.419	400.717	799.419	400.717	2	8	1.1.1.1056.5	1	30.3389	651.471	30.6108
10	45.74	45.74	62.99	61.15	56.96	sp|Q9GKN8|PRELP_BOVIN	Prolargin OS=Bos taurus GN=PRELP PE=2 SV=1			2	99	NLMQLNLAHNTLR	Oxidation(M)@3		-0.0013205	1552.81	518.612	1552.81	518.612	3	16	1.1.1.1376.10	1	41.523	1405.49	41.5769
10	45.74	45.74	62.99	61.15	56.96	sp|Q9GKN8|PRELP_BOVIN	Prolargin OS=Bos taurus GN=PRELP PE=2 SV=1			2	99	NQLEEVPAALPR			-0.00221139	1335.71	668.864	1335.71	668.865	2	15	1.1.1.1387.15	1	41.9164	1630.01	41.5418
10	45.74	45.74	62.99	61.15	56.96	sp|Q9GKN8|PRELP_BOVIN	Prolargin OS=Bos taurus GN=PRELP PE=2 SV=1			2	99	RNLEQLR	Deamidated(N)@2; Deamidated(Q)@5	cleaved P-R@N-term; missed R-N@1	-0.00486892	929.488	465.751	929.493	465.754	2	8	1.1.1.570.9	0	13.3899	217.957	13.4373
10	45.74	45.74	62.99	61.15	56.96	sp|Q9GKN8|PRELP_BOVIN	Prolargin OS=Bos taurus GN=PRELP PE=2 SV=1			2	99	VLEKLPSLVFLYLEKNQLEEVPAALPR	Oxidation(P)@6; Deamidated(N)@16; Deamidated(Q)@17	missed K-L@4; missed K-N@15	-0.01741	3125.71	782.434	3125.73	782.439	4	11	1.1.1.2570.5	1	83.4048	130.057	83.3943
10	45.74	45.74	62.99	61.15	56.96	sp|Q9GKN8|PRELP_BOVIN	Prolargin OS=Bos taurus GN=PRELP PE=2 SV=1			2	99	VPSAIHQLYLDSNR			0.00139359	1611.84	538.287	1611.84	538.286	3	14	1.1.1.1324.8	1	39.6966	1344.52	39.648
10	45.74	45.74	62.99	61.15	56.96	sp|Q9GKN8|PRELP_BOVIN	Prolargin OS=Bos taurus GN=PRELP PE=2 SV=1			2	99	VPVIPSR			0.00131669	766.471	384.243	766.47	384.242	2	8	1.1.1.879.3	1	24.1871	375.291	24.1794
10	45.74	45.74	62.99	61.15	56.96	sp|Q9GKN8|PRELP_BOVIN	Prolargin OS=Bos taurus GN=PRELP PE=2 SV=1			2	99	YLRLDGNYLKPPIPLDLMMCFR	Methylthio(C)@20	missed R-L@3	-0.00449742	2713.36	679.347	2713.36	679.348	4	15	1.1.1.2709.2	1	88.3122	149.758	88.3765
10	45.74	45.74	62.99	61.15	56.96	sp|Q9GKN8|PRELP_BOVIN	Prolargin OS=Bos taurus GN=PRELP PE=2 SV=1			0.946922	98.97	WINLDNNR	Deamidated(N)@6		0.000735522	1044.5	523.257	1044.5	523.257	2	12	1.1.1.1167.9	1	34.2233	4336.96	34.1021
10	45.74	45.74	62.99	61.15	56.96	sp|Q9GKN8|PRELP_BOVIN	Prolargin OS=Bos taurus GN=PRELP PE=2 SV=1			0.369572	98.91	PNLAFIR		cleaved F-P@N-term	-0.00345726	829.478	415.746	829.481	415.748	2	6	1.1.1.1942.2	1	61.376	1414.97	61.0201
10	45.74	45.74	62.99	61.15	56.96	sp|Q9GKN8|PRELP_BOVIN	Prolargin OS=Bos taurus GN=PRELP PE=2 SV=1			0.10513	99	QLEEVPAALPR	Gln->pyro-Glu@N-term	cleaved N-Q@N-term	-0.00266024	1204.64	603.329	1204.65	603.33	2	10	1.1.1.1692.7	1	52.5923	670.414	52.9317
10	45.74	45.74	62.99	61.15	56.96	sp|Q9GKN8|PRELP_BOVIN	Prolargin OS=Bos taurus GN=PRELP PE=2 SV=1			0.00174066	92.23	LLQSVVI			0.0189807	770.509	771.516	770.49	771.497	1	8	1.1.1.1708.15	1	53.1661	49.5248	53.1433
11	43.86	43.86	45.37	37.7	31.88	sp|P35445|COMP_BOVIN	Cartilage oligomeric matrix protein OS=Bos taurus GN=COMP PE=1 SV=2			2	99	AALQDVR		cleaved N-A@N-term	-0.00212496	771.422	386.718	771.424	386.719	2	7	1.1.1.578.4	1	13.659	77.8875	13.4373
11	43.86	43.86	45.37	37.7	31.88	sp|P35445|COMP_BOVIN	Cartilage oligomeric matrix protein OS=Bos taurus GN=COMP PE=1 SV=2			2	99	ADCVLER	Methylthio(C)@3		-2.63961e-05	850.368	426.191	850.368	426.191	2	11	1.1.1.987.5	1	27.9405	3066	28.0005
11	43.86	43.86	45.37	37.7	31.88	sp|P35445|COMP_BOVIN	Cartilage oligomeric matrix protein OS=Bos taurus GN=COMP PE=1 SV=2			2	99	AVAEPGIQLK			-0.000269576	1024.59	513.303	1024.59	513.303	2	15	1.1.1.1097.12	0	31.7845	26209.7	32.0101
11	43.86	43.86	45.37	37.7	31.88	sp|P35445|COMP_BOVIN	Cartilage oligomeric matrix protein OS=Bos taurus GN=COMP PE=1 SV=2			2	99	DTDLDGFPDEK			-0.00163293	1250.53	626.272	1250.53	626.272	2	15	1.1.1.1092.10	1	31.6095	2034.13	31.7312
11	43.86	43.86	45.37	37.7	31.88	sp|P35445|COMP_BOVIN	Cartilage oligomeric matrix protein OS=Bos taurus GN=COMP PE=1 SV=2			2	99	DTDLDGFPDEKLR		missed K-L@11	0.00384045	1519.72	507.58	1519.72	507.579	3	17	1.1.1.1292.8	1	38.5747	6447.38	38.8391
11	43.86	43.86	45.37	37.7	31.88	sp|P35445|COMP_BOVIN	Cartilage oligomeric matrix protein OS=Bos taurus GN=COMP PE=1 SV=2			2	99	ELQETNAALQDVR	Glu->pyro-Glu@N-term		-0.00258372	1467.73	734.872	1467.73	734.873	2	17	1.1.1.1456.16	1	44.3467	1125.35	44.5345
11	43.86	43.86	45.37	37.7	31.88	sp|P35445|COMP_BOVIN	Cartilage oligomeric matrix protein OS=Bos taurus GN=COMP PE=1 SV=2			2	99	FYEGPELVADSNVILDTTMR	Formyl@N-term		-0.00853008	2297.08	1149.55	2297.09	1149.55	2	8	1.1.1.2562.20	1	83.141	57.1949	83.1117
11	43.86	43.86	45.37	37.7	31.88	sp|P35445|COMP_BOVIN	Cartilage oligomeric matrix protein OS=Bos taurus GN=COMP PE=1 SV=2			2	99	IRNPVDNCPK	Methylthio(C)@8	missed R-N@2	0.00484427	1200.58	401.2	1200.57	401.199	3	11	1.1.1.965.2	1	27.1731	525.849	27.1671
11	43.86	43.86	45.37	37.7	31.88	sp|P35445|COMP_BOVIN	Cartilage oligomeric matrix protein OS=Bos taurus GN=COMP PE=1 SV=2			2	99	LGVFCFSQENIIWANLR	Methylthio(C)@5		-0.00652497	2055	1028.51	2055.01	1028.51	2	9	1.1.1.2642.17	1	85.9647	150.858	85.9747
11	43.86	43.86	45.37	37.7	31.88	sp|P35445|COMP_BOVIN	Cartilage oligomeric matrix protein OS=Bos taurus GN=COMP PE=1 SV=2			2	99	LWKDPR		cleaved L-L@N-term; missed K-D@3	0.000256447	813.45	407.732	813.45	407.732	2	8	1.1.1.1025.3	1	29.2583	1232.42	29.2514
11	43.86	43.86	45.37	37.7	31.88	sp|P35445|COMP_BOVIN	Cartilage oligomeric matrix protein OS=Bos taurus GN=COMP PE=1 SV=2			2	99	NALWHTGDTASQVR			0.98774	1555.74	519.588	1554.75	519.259	3	9	1.1.1.1071.11	1	30.8752	561.075	30.5755
11	43.86	43.86	45.37	37.7	31.88	sp|P35445|COMP_BOVIN	Cartilage oligomeric matrix protein OS=Bos taurus GN=COMP PE=1 SV=2			2	99	NTVMECDACGMQPAR	Oxidation(M)@4; Methylthio(C)@6; No Methylthio(C)@9; Dethiomethyl(M)@11		0.00156321	1638.63	820.321	1638.63	820.32	2	9	1.1.1.950.15	1	26.6761	228.619	26.6812
11	43.86	43.86	45.37	37.7	31.88	sp|P35445|COMP_BOVIN	Cartilage oligomeric matrix protein OS=Bos taurus GN=COMP PE=1 SV=2			2	99	NVGWKDKTSYR		missed K-D@5; missed K-T@7	-0.0776064	1352.61	451.876	1352.68	451.902	3	9	1.1.1.601.4	1	14.4687	96.0277	14.7981
11	43.86	43.86	45.37	37.7	31.88	sp|P35445|COMP_BOVIN	Cartilage oligomeric matrix protein OS=Bos taurus GN=COMP PE=1 SV=2			2	99	QGQMPLGGDLGPQMLR	Gln->pyro-Glu@N-term; Oxidation(M)@4	cleaved G-Q@N-term	-0.00140737	1695.81	848.91	1695.81	848.911	2	15	1.1.1.1743.18	1	54.4001	718.59	54.2677
11	43.86	43.86	45.37	37.7	31.88	sp|P35445|COMP_BOVIN	Cartilage oligomeric matrix protein OS=Bos taurus GN=COMP PE=1 SV=2			2	99	QMEQTYWQANPFR	Gln->pyro-Glu@N-term; Oxidation(M)@2		-0.00169356	1696.73	849.372	1696.73	849.372	2	13	1.1.1.1684.20	1	52.3267	330.355	52.4739
11	43.86	43.86	45.37	37.7	31.88	sp|P35445|COMP_BOVIN	Cartilage oligomeric matrix protein OS=Bos taurus GN=COMP PE=1 SV=2			2	99	QQVKEITFLK	Gln->pyro-Glu@N-term	missed K-E@4	-0.00213519	1215.68	608.849	1215.69	608.85	2	12	1.1.1.1522.9	1	46.6518	767.604	46.8114
11	43.86	43.86	45.37	37.7	31.88	sp|P35445|COMP_BOVIN	Cartilage oligomeric matrix protein OS=Bos taurus GN=COMP PE=1 SV=2			2	99	SSTGPGEQLR	Formyl@N-term		-0.00352711	1058.5	530.255	1058.5	530.257	2	7	1.1.1.656.7	1	16.3958	67.4289	16.5098
11	43.86	43.86	45.37	37.7	31.88	sp|P35445|COMP_BOVIN	Cartilage oligomeric matrix protein OS=Bos taurus GN=COMP PE=1 SV=2			2	99	VVDKIDVCPENAEVTLTDFR	Methylthio(C)@8; Deamidated(N)@11	missed K-I@4	0.0316973	2309.12	770.715	2309.09	770.705	3	12	1.1.1.1975.11	1	62.5333	335.305	62.5509
11	43.86	43.86	45.37	37.7	31.88	sp|P35445|COMP_BOVIN	Cartilage oligomeric matrix protein OS=Bos taurus GN=COMP PE=1 SV=2			2	99	WFLQHRPQVGYIR			0.00388512	1698.91	425.736	1698.91	425.735	4	16	1.1.1.1474.2	0	44.9643	2668.82	45.134
11	43.86	43.86	45.37	37.7	31.88	sp|P35445|COMP_BOVIN	Cartilage oligomeric matrix protein OS=Bos taurus GN=COMP PE=1 SV=2			1.72125	99	NPVDNCPK	Methylthio(C)@6		-0.000807703	931.388	466.701	931.389	466.702	2	8	1.1.1.739.8	1	19.3139	989.613	19.6473
11	43.86	43.86	45.37	37.7	31.88	sp|P35445|COMP_BOVIN	Cartilage oligomeric matrix protein OS=Bos taurus GN=COMP PE=1 SV=2			1.58503	99	LLWKDPR		missed K-D@4	-0.000417955	926.533	464.274	926.534	464.274	2	9	1.1.1.1033.9	1	29.541	2177.23	29.1824
11	43.86	43.86	45.37	37.7	31.88	sp|P35445|COMP_BOVIN	Cartilage oligomeric matrix protein OS=Bos taurus GN=COMP PE=1 SV=2			1.52288	99	AEVTLTDFR		cleaved N-A@N-term	-0.00117863	1050.53	526.274	1050.53	526.275	2	10	1.1.1.1311.13	0	39.2455	576.074	39.1549
11	43.86	43.86	45.37	37.7	31.88	sp|P35445|COMP_BOVIN	Cartilage oligomeric matrix protein OS=Bos taurus GN=COMP PE=1 SV=2			0.928118	99	EITFLK	Glu->pyro-Glu@N-term		-4.5716e-05	731.422	366.718	731.422	366.718	2	7	1.1.1.1259.2	1	37.4177	3550.77	37.2002
12	42.75	42.75	53.71	45.63	42.83	sp|P02769|ALBU_BOVIN	Serum albumin OS=Bos taurus GN=ALB PE=1 SV=4			2	99	AEFVEVTK			-0.000921151	921.48	461.747	921.481	461.748	2	11	1.1.1.896.8	1	24.7921	2196.91	25.0191
12	42.75	42.75	53.71	45.63	42.83	sp|P02769|ALBU_BOVIN	Serum albumin OS=Bos taurus GN=ALB PE=1 SV=4			2	99	DAFLGSFLYEYSR	Formyl@N-term		-0.00119665	1594.73	798.372	1594.73	798.372	2	12	1.1.1.2475.5	1	80.0692	306.429	80.0943
12	42.75	42.75	53.71	45.63	42.83	sp|P02769|ALBU_BOVIN	Serum albumin OS=Bos taurus GN=ALB PE=1 SV=4			2	99	GLVLIAFSQYLQQCPFDEHVK	Methylthio(C)@14		-0.00259888	2480.22	827.747	2480.22	827.748	3	8	1.1.1.2672.7	1	87.0125	315.764	87.035
12	42.75	42.75	53.71	45.63	42.83	sp|P02769|ALBU_BOVIN	Serum albumin OS=Bos taurus GN=ALB PE=1 SV=4			2	99	HLVDEPQNLIK			-0.000615201	1304.71	653.361	1304.71	653.362	2	15	1.1.1.1192.15	1	35.1059	488.026	35.2221
12	42.75	42.75	53.71	45.63	42.83	sp|P02769|ALBU_BOVIN	Serum albumin OS=Bos taurus GN=ALB PE=1 SV=4			2	99	KQTALVELLK		missed K-Q@1	-0.000539885	1141.71	381.576	1141.71	381.576	3	12	1.1.1.1462.2	1	44.5409	586.822	44.4286
12	42.75	42.75	53.71	45.63	42.83	sp|P02769|ALBU_BOVIN	Serum albumin OS=Bos taurus GN=ALB PE=1 SV=4			2	99	KVPQVSTPTLVEVSR		missed K-V@1	0.00207832	1638.93	547.318	1638.93	547.317	3	12	1.1.1.1405.9	1	42.5405	373.929	42.2443
12	42.75	42.75	53.71	45.63	42.83	sp|P02769|ALBU_BOVIN	Serum albumin OS=Bos taurus GN=ALB PE=1 SV=4			2	99	LFTFHADICTLPDTEK	Methylthio(C)@9		-1.16428e-05	1895.88	632.967	1895.88	632.967	3	14	1.1.1.2094.8	1	66.6997	336.81	66.721
12	42.75	42.75	53.71	45.63	42.83	sp|P02769|ALBU_BOVIN	Serum albumin OS=Bos taurus GN=ALB PE=1 SV=4			2	99	LGEYGFQNALIVR	Formyl@N-term		-0.00443069	1506.78	754.397	1506.78	754.399	2	15	1.1.1.2176.12	1	69.5882	185.456	69.5695
12	42.75	42.75	53.71	45.63	42.83	sp|P02769|ALBU_BOVIN	Serum albumin OS=Bos taurus GN=ALB PE=1 SV=4			2	99	LKPDPNTLCDEFKADEK	Methylthio(C)@9	missed K-A@13	0.00875045	2007.94	502.991	2007.93	502.989	4	13	1.1.1.1658.3	1	51.3927	238.453	51.3855
12	42.75	42.75	53.71	45.63	42.83	sp|P02769|ALBU_BOVIN	Serum albumin OS=Bos taurus GN=ALB PE=1 SV=4			2	99	LVNELTEFAK			0.0011143	1162.62	582.319	1162.62	582.319	2	12	1.1.1.1465.6	1	44.6518	2997.22	44.9224
12	42.75	42.75	53.71	45.63	42.83	sp|P02769|ALBU_BOVIN	Serum albumin OS=Bos taurus GN=ALB PE=1 SV=4			2	99	MPCTEDYLSLILNR	Methylthio(C)@3		-0.0013893	1712.79	857.403	1712.79	857.404	2	10	1.1.1.2370.8	1	76.3932	770.55	76.7315
12	42.75	42.75	53.71	45.63	42.83	sp|P02769|ALBU_BOVIN	Serum albumin OS=Bos taurus GN=ALB PE=1 SV=4			2	99	QNCDQFEK	Gln->pyro-Glu@N-term; Methylthio(C)@3		-0.00324803	1039.37	520.693	1039.37	520.694	2	11	1.1.1.1068.8	1	30.7659	219.924	30.752
12	42.75	42.75	53.71	45.63	42.83	sp|P02769|ALBU_BOVIN	Serum albumin OS=Bos taurus GN=ALB PE=1 SV=4			2	99	QTALVELLK	Gln->pyro-Glu@N-term		-0.000721058	996.585	499.3	996.586	499.3	2	13	1.1.1.2149.3	1	68.6253	610.981	68.6177
12	42.75	42.75	53.71	45.63	42.83	sp|P02769|ALBU_BOVIN	Serum albumin OS=Bos taurus GN=ALB PE=1 SV=4			2	99	RHPEYAVSVLLR		missed R-H@1	0.00138178	1438.81	480.609	1438.8	480.609	3	15	1.1.1.1391.6	1	42.0452	1047.29	42.209
12	42.75	42.75	53.71	45.63	42.83	sp|P02769|ALBU_BOVIN	Serum albumin OS=Bos taurus GN=ALB PE=1 SV=4			2	99	RPCFSALTPDETYVPK	Methylthio(C)@3		0.00252456	1868.88	623.968	1868.88	623.967	3	15	1.1.1.1620.11	1	50.0817	3051.87	50.0642
12	42.75	42.75	53.71	45.63	42.83	sp|P02769|ALBU_BOVIN	Serum albumin OS=Bos taurus GN=ALB PE=1 SV=4			2	99	SLHTLFGDELCK	Methylthio(C)@11		-0.00116445	1407.65	470.224	1407.65	470.225	3	11	1.1.1.1834.2	1	57.5828	899.492	57.2244
12	42.75	42.75	53.71	45.63	42.83	sp|P02769|ALBU_BOVIN	Serum albumin OS=Bos taurus GN=ALB PE=1 SV=4			2	99	TVMENFVAFVDK			-0.00773462	1398.68	700.346	1398.69	700.35	2	10	1.1.1.1962.5	1	62.0725	223.056	62.167
12	42.75	42.75	53.71	45.63	42.83	sp|P02769|ALBU_BOVIN	Serum albumin OS=Bos taurus GN=ALB PE=1 SV=4			2	99	YICDNQDTISSK	Methylthio(C)@3		0.00140391	1431.6	716.808	1431.6	716.808	2	11	1.1.1.1078.20	1	31.1313	980.937	31.1376
12	42.75	42.75	53.71	45.63	42.83	sp|P02769|ALBU_BOVIN	Serum albumin OS=Bos taurus GN=ALB PE=1 SV=4			2	99	YLYEIAR			-0.00259722	926.484	464.249	926.486	464.25	2	10	1.1.1.1149.8	1	33.5874	1332.87	33.2244
12	42.75	42.75	53.71	45.63	42.83	sp|P02769|ALBU_BOVIN	Serum albumin OS=Bos taurus GN=ALB PE=1 SV=4			1.79588	99	LVTDLTK			0.000230343	788.465	395.24	788.464	395.239	2	9	1.1.1.853.2	1	23.2732	1272.86	23.1967
12	42.75	42.75	53.71	45.63	42.83	sp|P02769|ALBU_BOVIN	Serum albumin OS=Bos taurus GN=ALB PE=1 SV=4			1.56864	99	RHPYFYAPELLYYANK		missed R-H@1	0.00549102	2044.03	682.349	2044.02	682.348	3	10	1.1.1.1832.7	1	57.5186	180.388	57.5059
12	42.75	42.75	53.71	45.63	42.83	sp|P02769|ALBU_BOVIN	Serum albumin OS=Bos taurus GN=ALB PE=1 SV=4			0.752027	99	FKDLGEEHFK	Formyl(K)@2	missed K-D@2	0.000883455	1276.61	426.544	1276.61	426.544	3	11	1.1.1.1240.3	1	36.751	331.17	36.7786
13	37.97	39.97	77.12	73.45	69.21	sp|P55252|HPLN1_BOVIN	Hyaluronan and proteoglycan link protein 1 OS=Bos taurus GN=HAPLN1 PE=2 SV=1			2	99	CEVIEGLEDDTAVVALDLQGVVFPYFPR	Methylthio(C)@1		0.025722	3139.55	1047.52	3139.52	1047.52	3	9	1.1.1.2813.13	1	91.9872	104.574	91.9647
13	37.97	39.97	77.12	73.45	69.21	sp|P55252|HPLN1_BOVIN	Hyaluronan and proteoglycan link protein 1 OS=Bos taurus GN=HAPLN1 PE=2 SV=1			2	99	EPCGGQNTVPGVR	No Methylthio(C)@3		-0.00225362	1312.62	657.316	1312.62	657.317	2	9	1.1.1.805.12	1	21.6221	142.341	21.6668
13	37.97	39.97	77.12	73.45	69.21	sp|P55252|HPLN1_BOVIN	Hyaluronan and proteoglycan link protein 1 OS=Bos taurus GN=HAPLN1 PE=2 SV=1			2	99	FVGFPDK			-0.0021299	808.41	405.212	808.412	405.213	2	10	1.1.1.1125.2	1	32.7449	1220.27	32.7737
13	37.97	39.97	77.12	73.45	69.21	sp|P55252|HPLN1_BOVIN	Hyaluronan and proteoglycan link protein 1 OS=Bos taurus GN=HAPLN1 PE=2 SV=1			2	99	FVGFPDKK		missed K-K@7	0.000371374	936.507	469.261	936.507	469.261	2	9	1.1.1.938.6	1	26.243	1302.98	25.8832
13	37.97	39.97	77.12	73.45	69.21	sp|P55252|HPLN1_BOVIN	Hyaluronan and proteoglycan link protein 1 OS=Bos taurus GN=HAPLN1 PE=2 SV=1			2	99	FYRDPTAFGSGTHK		missed R-D@3	0.00675351	1582.76	396.697	1582.75	396.695	4	12	1.1.1.853.3	1	23.2744	483.961	23.302
13	37.97	39.97	77.12	73.45	69.21	sp|P55252|HPLN1_BOVIN	Hyaluronan and proteoglycan link protein 1 OS=Bos taurus GN=HAPLN1 PE=2 SV=1			2	99	GGSDNDASLVITDLTLEDYGR	Cation:Na(D)@6		0.00619614	2232.02	745.015	2232.02	745.013	3	14	1.1.1.2033.11	1	64.5714	249.93	64.5539
13	37.97	39.97	77.12	73.45	69.21	sp|P55252|HPLN1_BOVIN	Hyaluronan and proteoglycan link protein 1 OS=Bos taurus GN=HAPLN1 PE=2 SV=1			2	99	LGRYNLNFHEAQQACLDQDAVIASFDQLYDAWR	Methylthio(C)@15	missed R-Y@3	0.00209718	3915.81	979.96	3915.81	979.96	4	17	1.1.1.2639.20	1	85.8625	613.922	85.6918
13	37.97	39.97	77.12	73.45	69.21	sp|P55252|HPLN1_BOVIN	Hyaluronan and proteoglycan link protein 1 OS=Bos taurus GN=HAPLN1 PE=2 SV=1			2	99	LLVEAEQAK	Formyl@N-term		-0.000694846	1027.55	514.784	1027.55	514.785	2	14	1.1.1.1542.6	1	47.3463	2937.36	47.1252
13	37.97	39.97	77.12	73.45	69.21	sp|P55252|HPLN1_BOVIN	Hyaluronan and proteoglycan link protein 1 OS=Bos taurus GN=HAPLN1 PE=2 SV=1			2	99	LTYDEAVQACLNDGAQIAK	Methylthio(C)@10		0.00675082	2067.97	690.33	2067.96	690.327	3	15	1.1.1.2137.6	1	68.2067	258.991	68.2305
13	37.97	39.97	77.12	73.45	69.21	sp|P55252|HPLN1_BOVIN	Hyaluronan and proteoglycan link protein 1 OS=Bos taurus GN=HAPLN1 PE=2 SV=1			2	99	LYGVYCFR	Methylthio(C)@6		0.000353234	1065.48	533.746	1065.48	533.746	2	12	1.1.1.1780.2	1	55.683	12271.9	55.4301
13	37.97	39.97	77.12	73.45	69.21	sp|P55252|HPLN1_BOVIN	Hyaluronan and proteoglycan link protein 1 OS=Bos taurus GN=HAPLN1 PE=2 SV=1			2	99	RCSPSEAAVR	Methylthio(C)@2	missed R-C@1	0.000691905	1120.51	561.264	1120.51	561.263	2	9	1.1.1.605.7	1	14.6147	103.397	14.5537
13	37.97	39.97	77.12	73.45	69.21	sp|P55252|HPLN1_BOVIN	Hyaluronan and proteoglycan link protein 1 OS=Bos taurus GN=HAPLN1 PE=2 SV=1			2	99	SGLDWCNAGWLSDGSVQYPITKPR	Methylthio(C)@6		-0.0054772	2695.25	899.423	2695.25	899.425	3	11	1.1.1.2255.12	1	72.3649	222.432	72.3812
13	37.97	39.97	77.12	73.45	69.21	sp|P55252|HPLN1_BOVIN	Hyaluronan and proteoglycan link protein 1 OS=Bos taurus GN=HAPLN1 PE=2 SV=1			2	99	VFLKGGSDNDASLVITDLTLEDYGR	Formyl@N-term	missed K-G@4	-0.00432071	2725.34	909.454	2725.34	909.456	3	12	1.1.1.2455.8	1	79.3753	116.42	79.3619
13	37.97	39.97	77.12	73.45	69.21	sp|P55252|HPLN1_BOVIN	Hyaluronan and proteoglycan link protein 1 OS=Bos taurus GN=HAPLN1 PE=2 SV=1			2	99	VGFPDKK		cleaved F-V@N-term; missed K-K@6	-0.000264828	789.438	395.726	789.438	395.727	2	6	1.1.1.909.4	1	25.2331	1368	25.5004
13	37.97	39.97	77.12	73.45	69.21	sp|P55252|HPLN1_BOVIN	Hyaluronan and proteoglycan link protein 1 OS=Bos taurus GN=HAPLN1 PE=2 SV=1			2	99	VGQIFAAWK			-0.00223581	1018.56	510.286	1018.56	510.287	2	11	1.1.1.1628.4	1	50.3538	159.133	50.3449
13	37.97	39.97	77.12	73.45	69.21	sp|P55252|HPLN1_BOVIN	Hyaluronan and proteoglycan link protein 1 OS=Bos taurus GN=HAPLN1 PE=2 SV=1			2	99	VIHIQAENGPR	Ammonia-loss(N)@8		-0.00120328	1215.63	406.219	1215.64	406.219	3	9	1.1.1.865.5	1	23.6978	172.449	23.7576
13	37.97	39.97	77.12	73.45	69.21	sp|P55252|HPLN1_BOVIN	Hyaluronan and proteoglycan link protein 1 OS=Bos taurus GN=HAPLN1 PE=2 SV=1			2	99	YKCEVIEGLEDDTAVVALDLQGVVFPYFPR	Methylthio(C)@3	missed K-C@2	0.0156724	3430.7	1144.57	3430.68	1144.57	3	10	1.1.1.2797.8	1	91.4246	126.593	91.5429
13	37.97	39.97	77.12	73.45	69.21	sp|P55252|HPLN1_BOVIN	Hyaluronan and proteoglycan link protein 1 OS=Bos taurus GN=HAPLN1 PE=2 SV=1			2	99	YNLNFHEAQQACLDQDAVIASFDQLYDAWR	No Methylthio(C)@12		-0.00414484	3543.61	1182.21	3543.62	1182.21	3	16	1.1.1.2630.13	1	85.5452	261.076	85.444
13	37.97	39.97	77.12	73.45	69.21	sp|P55252|HPLN1_BOVIN	Hyaluronan and proteoglycan link protein 1 OS=Bos taurus GN=HAPLN1 PE=2 SV=1			0.649752	93.25	CSPSEAAVR	Methylthio(C)@1		-0.00183034	964.409	483.212	964.411	483.213	2	8	1.1.1.675.13	1	17.0626	340.166	17.108
13	37.97	39.97	77.12	73.45	69.21	sp|P55252|HPLN1_BOVIN	Hyaluronan and proteoglycan link protein 1 OS=Bos taurus GN=HAPLN1 PE=2 SV=1			0.363512	99	YDVFCFTSNFNGR	Methylthio(C)@5; Deamidated(N)@9; Deamidated(N)@11		-0.00291259	1616.62	809.32	1616.63	809.321	2	12	1.1.1.2104.11	1	67.0558	120.192	67.0381
13	37.97	39.97	77.12	73.45	69.21	sp|P55252|HPLN1_BOVIN	Hyaluronan and proteoglycan link protein 1 OS=Bos taurus GN=HAPLN1 PE=2 SV=1			0.107905	99	HKLYGVYCFR	Formyl(K)@2; Methylthio(C)@8	missed K-L@2	0.00217643	1358.63	453.884	1358.63	453.883	3	13	1.1.1.1597.3	1	49.2682	1175.58	49.2607
13	37.97	39.97	77.12	73.45	69.21	sp|P55252|HPLN1_BOVIN	Hyaluronan and proteoglycan link protein 1 OS=Bos taurus GN=HAPLN1 PE=2 SV=1			0.033389	99	FYYLIHPTK	Formyl@N-term		-0.00570756	1208.62	605.316	1208.62	605.319	2	12	1.1.1.2003.5	1	63.5094	216.602	63.4994
14	35.88	35.88	60.37	56.65	52.13	sp|P13605|FMOD_BOVIN	Fibromodulin OS=Bos taurus GN=FMOD PE=1 SV=2			2	99	DGNEIKR		cleaved L-D@N-term; missed K-R@6	-0.00238804	830.422	416.218	830.425	416.22	2	8	1.1.1.423.3	1	8.4861	290.284	8.3553
14	35.88	35.88	60.37	56.65	52.13	sp|P13605|FMOD_BOVIN	Fibromodulin OS=Bos taurus GN=FMOD PE=1 SV=2			2	99	ELHLDHNQISR	Glu->pyro-Glu@N-term; Deamidated(N)@7		-0.000402018	1343.66	448.893	1343.66	448.893	3	14	1.1.1.1020.9	1	29.0931	449.618	29.1132
14	35.88	35.88	60.37	56.65	52.13	sp|P13605|FMOD_BOVIN	Fibromodulin OS=Bos taurus GN=FMOD PE=1 SV=2			2	99	INEFSISSFCTVVDVMNFSK	Methylthio(C)@10		-0.00383948	2312.05	1157.03	2312.05	1157.03	2	10	1.1.1.2729.10	1	89.0383	491.623	89.1161
14	35.88	35.88	60.37	56.65	52.13	sp|P13605|FMOD_BOVIN	Fibromodulin OS=Bos taurus GN=FMOD PE=1 SV=2			2	99	IPPVSTNLENLYLQGNR	Formyl@N-term		-0.00125703	1955.01	652.677	1955.01	652.678	3	15	1.1.1.1876.10	1	59.0706	397.543	59.0191
14	35.88	35.88	60.37	56.65	52.13	sp|P13605|FMOD_BOVIN	Fibromodulin OS=Bos taurus GN=FMOD PE=1 SV=2			2	99	IPSPLPR			0.0003602	778.47	390.243	778.47	390.242	2	9	1.1.1.1056.4	1	30.3377	1264.31	30.3288
14	35.88	35.88	60.37	56.65	52.13	sp|P13605|FMOD_BOVIN	Fibromodulin OS=Bos taurus GN=FMOD PE=1 SV=2			2	99	KVPDGLPSALEQLYLEHNNVFSVPDSYFR	Dehydrated(D)@4	missed K-V@1	0.000850683	3315.66	829.922	3315.66	829.921	4	11	1.1.1.2466.11	1	79.7618	900.985	79.6747
14	35.88	35.88	60.37	56.65	52.13	sp|P13605|FMOD_BOVIN	Fibromodulin OS=Bos taurus GN=FMOD PE=1 SV=2			2	99	LASLIEI			-0.00414649	757.454	379.735	757.459	379.737	2	8	1.1.1.1947.2	1	61.5501	411.787	61.5789
14	35.88	35.88	60.37	56.65	52.13	sp|P13605|FMOD_BOVIN	Fibromodulin OS=Bos taurus GN=FMOD PE=1 SV=2			2	99	LDGNEIKR	Formyl@N-term	missed K-R@7	-0.0056367	971.498	486.756	971.504	486.759	2	11	1.1.1.803.4	0	21.5404	1550.65	21.5285
14	35.88	35.88	60.37	56.65	52.13	sp|P13605|FMOD_BOVIN	Fibromodulin OS=Bos taurus GN=FMOD PE=1 SV=2			2	99	QYEEDSHWWFQFLR	Gln->pyro-Glu@N-term	cleaved A-Q@N-term	-0.00461156	1952.84	977.429	1952.85	977.431	2	19	1.1.1.2450.14	1	79.2097	4896.78	79.1544
14	35.88	35.88	60.37	56.65	52.13	sp|P13605|FMOD_BOVIN	Fibromodulin OS=Bos taurus GN=FMOD PE=1 SV=2			2	99	RSAMPADAPLCLR	Methylthio(C)@11	missed R-S@1	-0.0050556	1445.69	482.904	1445.69	482.905	3	13	1.1.1.1507.7	1	46.122	101.922	46.1094
14	35.88	35.88	60.37	56.65	52.13	sp|P13605|FMOD_BOVIN	Fibromodulin OS=Bos taurus GN=FMOD PE=1 SV=2			2	99	SAMPADAPLCLR	Oxidation(M)@3; Methylthio(C)@10		-0.00141917	1305.59	653.801	1305.59	653.801	2	15	1.1.1.1466.18	1	44.7019	6091.64	44.3227
14	35.88	35.88	60.37	56.65	52.13	sp|P13605|FMOD_BOVIN	Fibromodulin OS=Bos taurus GN=FMOD PE=1 SV=2			2	99	SAMPADAPLCLRLASLIEI	Methylthio(C)@10	missed R-L@12	-0.00186293	2029.04	677.354	2029.04	677.354	3	13	1.1.1.2824.2	1	92.3639	1145.48	92.4564
14	35.88	35.88	60.37	56.65	52.13	sp|P13605|FMOD_BOVIN	Fibromodulin OS=Bos taurus GN=FMOD PE=1 SV=2			2	99	SLILLDLSYNHLR			-0.00520877	1555.87	778.941	1555.87	778.943	2	10	1.1.1.3888.7	1	102.752	48.7559	102.732
14	35.88	35.88	60.37	56.65	52.13	sp|P13605|FMOD_BOVIN	Fibromodulin OS=Bos taurus GN=FMOD PE=1 SV=2			2	99	SLRELHLDHNQISR		missed R-E@3	-0.00916005	1716.89	573.305	1716.9	573.308	3	13	1.1.1.970.10	1	27.3628	156.564	27.3753
14	35.88	35.88	60.37	56.65	52.13	sp|P13605|FMOD_BOVIN	Fibromodulin OS=Bos taurus GN=FMOD PE=1 SV=2			2	99	VPDGLPSALEQLYLEHNNVFSVPDSYFR			-0.00128833	3205.57	802.4	3205.57	802.4	4	10	1.1.1.2567.4	1	83.2975	303.587	83.2533
14	35.88	35.88	60.37	56.65	52.13	sp|P13605|FMOD_BOVIN	Fibromodulin OS=Bos taurus GN=FMOD PE=1 SV=2			2	99	YLPFVPSR			-0.00138526	977.532	489.773	977.533	489.774	2	10	1.1.1.1576.2	1	48.5295	1691.32	48.4885
14	35.88	35.88	60.37	56.65	52.13	sp|P13605|FMOD_BOVIN	Fibromodulin OS=Bos taurus GN=FMOD PE=1 SV=2			1.82391	99	SSSLLELDLSYNQLQK		cleaved N-S@N-term	-0.00602754	1836.94	919.478	1836.95	919.481	2	14	1.1.1.1932.17	1	61.045	207.675	61.055
14	35.88	35.88	60.37	56.65	52.13	sp|P13605|FMOD_BOVIN	Fibromodulin OS=Bos taurus GN=FMOD PE=1 SV=2			0.645892	99	KVPDGLPSALEQLYLEHN		cleaved N-N@C-term; missed K-V@1	-5.3295e-05	2022.04	675.021	2022.04	675.021	3	13	1.1.1.2019.7	1	64.074	192.099	64.0261
14	35.88	35.88	60.37	56.65	52.13	sp|P13605|FMOD_BOVIN	Fibromodulin OS=Bos taurus GN=FMOD PE=1 SV=2			0.345823	98.93	PYPYEPYEPYPYGGEEGPAYAYGSPPQPEPR		cleaved D-P@N-term	-0.0144307	3516.53	1173.18	3516.55	1173.19	3	9	1.1.1.1765.21	1	55.1786	73.9835	55.1484
14	35.88	35.88	60.37	56.65	52.13	sp|P13605|FMOD_BOVIN	Fibromodulin OS=Bos taurus GN=FMOD PE=1 SV=2			0.316053	99	ILLDLSYNHLR		cleaved L-I@N-term	-0.00692134	1355.75	678.882	1355.76	678.885	2	11	1.1.1.2054.4	1	65.3011	1072.26	65.3275
14	35.88	35.88	60.37	56.65	52.13	sp|P13605|FMOD_BOVIN	Fibromodulin OS=Bos taurus GN=FMOD PE=1 SV=2			0.280669	99	NVFSVPDSYFR		cleaved N-N@N-term	-0.000651419	1329.63	665.825	1329.64	665.825	2	10	1.1.1.1755.11	1	54.814	536.145	54.726
14	35.88	35.88	60.37	56.65	52.13	sp|P13605|FMOD_BOVIN	Fibromodulin OS=Bos taurus GN=FMOD PE=1 SV=2			0.178486	95.81	PFVPSR		cleaved L-P@N-term	-0.000894831	701.385	351.7	701.386	351.7	2	6	1.1.1.1485.2	1	45.3502	5356.97	45.379
14	35.88	35.88	60.37	56.65	52.13	sp|P13605|FMOD_BOVIN	Fibromodulin OS=Bos taurus GN=FMOD PE=1 SV=2			0.16877	97.14	KVPDGLPSALEQLYLEHNN		cleaved N-V@C-term; missed K-V@1	0.00875699	2136.09	713.039	2136.09	713.036	3	10	1.1.1.1977.9	1	62.6007	141.468	62.6912
14	35.88	35.88	60.37	56.65	52.13	sp|P13605|FMOD_BOVIN	Fibromodulin OS=Bos taurus GN=FMOD PE=1 SV=2			0.0467237	95.64	LLDLSYNHLR		cleaved I-L@N-term	-0.00446701	1242.67	622.341	1242.67	622.343	2	7	1.1.1.2070.4	1	65.856	191.874	65.8477
14	35.88	35.88	60.37	56.65	52.13	sp|P13605|FMOD_BOVIN	Fibromodulin OS=Bos taurus GN=FMOD PE=1 SV=2			0.0172766	97.39	SHWWFQFLR		cleaved D-S@N-term	0.00997888	1305.65	436.224	1305.64	436.221	3	9	1.1.1.2149.2	1	68.6241	88.12	68.6528
15	30.4	30.4	70.05	70.05	64.97	sp|Q28008|CLC3A_BOVIN	C-type lectin domain family 3 member A OS=Bos taurus GN=CLEC3A PE=2 SV=1			2	99	EMQALQTVCLR	Methylthio(C)@9		-0.000265223	1336.63	669.322	1336.63	669.322	2	13	1.1.1.1727.6	1	53.8228	1215.78	53.9163
15	30.4	30.4	70.05	70.05	64.97	sp|Q28008|CLC3A_BOVIN	C-type lectin domain family 3 member A OS=Bos taurus GN=CLEC3A PE=2 SV=1			2	99	ENCALFSQSAQGK	Methylthio(C)@3		-0.00245665	1427.61	714.815	1427.62	714.816	2	17	1.1.1.1311.17	1	39.2505	1700.05	39.331
15	30.4	30.4	70.05	70.05	64.97	sp|Q28008|CLC3A_BOVIN	C-type lectin domain family 3 member A OS=Bos taurus GN=CLEC3A PE=2 SV=1			2	99	EVNALKEMQALQTVCLR	Glu->pyro-Glu@N-term; Methylthio(C)@15	missed K-E@6	0.00606501	1973	987.505	1972.99	987.502	2	10	1.1.1.2556.10	1	82.9252	88.9533	83.0061
15	30.4	30.4	70.05	70.05	64.97	sp|Q28008|CLC3A_BOVIN	C-type lectin domain family 3 member A OS=Bos taurus GN=CLEC3A PE=2 SV=1			2	99	FVDINGLAISFLNWDQAQPNGGK	Deamidated(N)@5; Deamidated(N)@20		-0.00205345	2505.22	836.079	2505.22	836.08	3	10	1.1.1.2639.10	1	85.85	495.042	85.6918
15	30.4	30.4	70.05	70.05	64.97	sp|Q28008|CLC3A_BOVIN	C-type lectin domain family 3 member A OS=Bos taurus GN=CLEC3A PE=2 SV=1			2	99	FVDINGLAISFLNWDQAQPNGGKR	Deamidated(N)@5; Deamidated(N)@20	missed K-R@23	-0.00550139	2661.31	888.112	2661.32	888.114	3	12	1.1.1.2416.19	1	78.0274	2115.91	77.6477
15	30.4	30.4	70.05	70.05	64.97	sp|Q28008|CLC3A_BOVIN	C-type lectin domain family 3 member A OS=Bos taurus GN=CLEC3A PE=2 SV=1			2	99	GGTLVVPR	Dehydrated(T)@3		9.78412e-05	779.465	390.74	779.465	390.74	2	9	1.1.1.901.2	1	24.956	6156.31	24.8813
15	30.4	30.4	70.05	70.05	64.97	sp|Q28008|CLC3A_BOVIN	C-type lectin domain family 3 member A OS=Bos taurus GN=CLEC3A PE=2 SV=1			2	99	HFHEANEDCISK	Formyl@N-term; Methylthio(C)@9		0.00266721	1502.59	501.872	1502.59	501.871	3	16	1.1.1.912.11	1	25.345	923.133	25.4659
15	30.4	30.4	70.05	70.05	64.97	sp|Q28008|CLC3A_BOVIN	C-type lectin domain family 3 member A OS=Bos taurus GN=CLEC3A PE=2 SV=1			2	99	KCYLAAEGLK	Methylthio(C)@2	missed K-C@1	-0.00399514	1140.56	571.289	1140.57	571.291	2	15	1.1.1.1193.8	1	35.1317	2025.12	35.0494
15	30.4	30.4	70.05	70.05	64.97	sp|Q28008|CLC3A_BOVIN	C-type lectin domain family 3 member A OS=Bos taurus GN=CLEC3A PE=2 SV=1			2	99	RENCALFSQSAQGK	Methylthio(C)@4	missed R-E@1	0.00241021	1583.72	528.914	1583.72	528.913	3	13	1.1.1.1141.9	1	33.3082	604.53	33.5383
15	30.4	30.4	70.05	70.05	64.97	sp|Q28008|CLC3A_BOVIN	C-type lectin domain family 3 member A OS=Bos taurus GN=CLEC3A PE=2 SV=1			2	99	RYICEFTIPQ	Methylthio(C)@4	missed R-Y@1	-0.00422723	1314.61	658.31	1314.61	658.312	2	9	1.1.1.1960.4	1	62.002	1930.7	62.0629
15	30.4	30.4	70.05	70.05	64.97	sp|Q28008|CLC3A_BOVIN	C-type lectin domain family 3 member A OS=Bos taurus GN=CLEC3A PE=2 SV=1			2	99	SADEINALR			-0.0014976	987.497	494.756	987.499	494.757	2	11	1.1.1.895.9	1	24.7575	1142.45	24.6376
15	30.4	30.4	70.05	70.05	64.97	sp|Q28008|CLC3A_BOVIN	C-type lectin domain family 3 member A OS=Bos taurus GN=CLEC3A PE=2 SV=1			2	99	SADEINALRDYGK	Formyl@N-term	missed R-D@9	0.00180973	1478.7	740.358	1478.7	740.357	2	14	1.1.1.1350.19	1	40.6192	367.242	40.5567
15	30.4	30.4	70.05	70.05	64.97	sp|Q28008|CLC3A_BOVIN	C-type lectin domain family 3 member A OS=Bos taurus GN=CLEC3A PE=2 SV=1			2	99	SADEINALRDYGKR		missed R-D@9; missed K-R@13	0.00292232	1606.81	536.61	1606.81	536.609	3	13	1.1.1.1023.7	1	29.1943	1272.28	29.0783
15	30.4	30.4	70.05	70.05	64.97	sp|Q28008|CLC3A_BOVIN	C-type lectin domain family 3 member A OS=Bos taurus GN=CLEC3A PE=2 SV=1			2	99	SLPGVNDFWLGINDMVAEGK			-0.00730522	2161.04	1081.53	2161.05	1081.53	2	12	1.1.1.2456.14	1	79.4238	3222.74	79.7444
15	30.4	30.4	70.05	70.05	64.97	sp|Q28008|CLC3A_BOVIN	C-type lectin domain family 3 member A OS=Bos taurus GN=CLEC3A PE=2 SV=1			2	99	YICEFTIPQ	Methylthio(C)@3		0.00043722	1158.51	580.262	1158.51	580.262	2	10	1.1.1.2124.4	1	67.7474	5585.97	67.6332
16	29.79	29.79	29.78	12.85	12.1	sp|Q32S24|COBA2_BOVIN	Collagen alpha-2(XI) chain OS=Bos taurus GN=COL11A2 PE=3 SV=1			2	99	ALRFPALPDGVR		missed R-F@3	0.00146299	1310.75	437.923	1310.75	437.923	3	11	1.1.1.1656.2	1	51.322	2587	51.6652
16	29.79	29.79	29.78	12.85	12.1	sp|Q32S24|COBA2_BOVIN	Collagen alpha-2(XI) chain OS=Bos taurus GN=COL11A2 PE=3 SV=1			2	99	ARPGLQAPLLTLYSAQGVR			-0.00086941	2010.14	671.053	2010.14	671.053	3	23	1.1.1.1911.7	1	60.2981	3514.03	60.3559
16	29.79	29.79	29.78	12.85	12.1	sp|Q32S24|COBA2_BOVIN	Collagen alpha-2(XI) chain OS=Bos taurus GN=COL11A2 PE=3 SV=1			2	99	DDVTQFSYVDSEGAPVGVVQLTFLR			-0.00482763	2741.35	914.791	2741.35	914.792	3	9	1.1.1.2410.10	1	77.8047	306.743	77.7531
16	29.79	29.79	29.78	12.85	12.1	sp|Q32S24|COBA2_BOVIN	Collagen alpha-2(XI) chain OS=Bos taurus GN=COL11A2 PE=3 SV=1			2	99	DFSLLTAVR			-0.00209528	1020.56	511.286	1020.56	511.287	2	10	1.1.1.1841.2	1	57.8291	1872.72	57.4706
16	29.79	29.79	29.78	12.85	12.1	sp|Q32S24|COBA2_BOVIN	Collagen alpha-2(XI) chain OS=Bos taurus GN=COL11A2 PE=3 SV=1			2	99	FPALPDGVR			-0.000146867	970.523	486.269	970.524	486.269	2	10	1.1.1.1408.3	1	42.6385	2924.18	42.9128
16	29.79	29.79	29.78	12.85	12.1	sp|Q32S24|COBA2_BOVIN	Collagen alpha-2(XI) chain OS=Bos taurus GN=COL11A2 PE=3 SV=1			2	99	GANEDELSPETSPYIK			0.0094051	1748.82	875.417	1748.81	875.413	2	11	1.1.1.1229.14	1	36.3864	159.741	36.3593
16	29.79	29.79	29.78	12.85	12.1	sp|Q32S24|COBA2_BOVIN	Collagen alpha-2(XI) chain OS=Bos taurus GN=COL11A2 PE=3 SV=1			2	99	GICPADVAYR	Methylthio(C)@3		-0.000186933	1109.5	555.757	1109.5	555.757	2	11	1.1.1.1404.11	1	42.5079	2564.12	42.3498
16	29.79	29.79	29.78	12.85	12.1	sp|Q32S24|COBA2_BOVIN	Collagen alpha-2(XI) chain OS=Bos taurus GN=COL11A2 PE=3 SV=1			2	99	PGPPGEVGPR	Pro->pyro-Glu(P)@3; Oxidation(P)@4	cleaved D-P@N-term	0.00148563	991.474	496.744	991.472	496.743	2	11	1.1.1.634.10	1	15.6326	55.0906	15.6402
16	29.79	29.79	29.78	12.85	12.1	sp|Q32S24|COBA2_BOVIN	Collagen alpha-2(XI) chain OS=Bos taurus GN=COL11A2 PE=3 SV=1			2	99	QLFPGGFPK	Gln->pyro-Glu@N-term		-0.00387782	972.503	487.259	972.507	487.261	2	10	1.1.1.1908.2	1	60.1866	1375.69	60.2505
16	29.79	29.79	29.78	12.85	12.1	sp|Q32S24|COBA2_BOVIN	Collagen alpha-2(XI) chain OS=Bos taurus GN=COL11A2 PE=3 SV=1			2	99	QLFPGGFPKDFSLLTAVR	Gln->pyro-Glu@N-term	missed K-D@9	-0.00194923	1975.05	988.535	1975.06	988.536	2	10	1.1.1.2616.7	1	85.0401	206.596	85.1259
16	29.79	29.79	29.78	12.85	12.1	sp|Q32S24|COBA2_BOVIN	Collagen alpha-2(XI) chain OS=Bos taurus GN=COL11A2 PE=3 SV=1			2	99	QLGLELGRPVR	Gln->pyro-Glu@N-term		-0.000749313	1219.7	610.859	1219.7	610.859	2	12	1.1.1.1651.8	1	51.157	3626.79	50.9372
16	29.79	29.79	29.78	12.85	12.1	sp|Q32S24|COBA2_BOVIN	Collagen alpha-2(XI) chain OS=Bos taurus GN=COL11A2 PE=3 SV=1			2	99	TPVLEQLPVLDASFSELGAPPR			-0.00427655	2335.24	1168.63	2335.24	1168.63	2	11	1.1.1.2419.17	1	78.1356	123.076	78.3876
16	29.79	29.79	29.78	12.85	12.1	sp|Q32S24|COBA2_BOVIN	Collagen alpha-2(XI) chain OS=Bos taurus GN=COL11A2 PE=3 SV=1			2	99	VSRPAQLSAPTR			-7.65048e-05	1281.72	428.246	1281.72	428.246	3	16	1.1.1.738.2	1	19.266	1833.02	18.9058
16	29.79	29.79	29.78	12.85	12.1	sp|Q32S24|COBA2_BOVIN	Collagen alpha-2(XI) chain OS=Bos taurus GN=COL11A2 PE=3 SV=1			1.92082	99	GVIIFGAR			0.000863902	831.497	416.756	831.497	416.756	2	10	1.1.1.1393.2	1	42.11	841.543	41.964
16	29.79	29.79	29.78	12.85	12.1	sp|Q32S24|COBA2_BOVIN	Collagen alpha-2(XI) chain OS=Bos taurus GN=COL11A2 PE=3 SV=1			0.815309	97.36	FLYEDQTGRPQPPAQPVFR			-0.000972257	2245.13	749.383	2245.13	749.383	3	12	1.1.1.1495.16	1	45.7157	767.819	45.7258
16	29.79	29.79	29.78	12.85	12.1	sp|Q32S24|COBA2_BOVIN	Collagen alpha-2(XI) chain OS=Bos taurus GN=COL11A2 PE=3 SV=1			0.68403	96.24	LLSVSAR			0.00117986	744.451	373.233	744.449	373.232	2	6	1.1.1.849.2	1	23.1331	151.333	23.1271
16	29.79	29.79	29.78	12.85	12.1	sp|Q32S24|COBA2_BOVIN	Collagen alpha-2(XI) chain OS=Bos taurus GN=COL11A2 PE=3 SV=1			0.359519	99	GTAPVDVLR		cleaved A-G@N-term	-0.00255038	926.516	464.265	926.519	464.267	2	13	1.1.1.1083.8	1	31.2921	2260.72	31.3135
16	29.79	29.79	29.78	12.85	12.1	sp|Q32S24|COBA2_BOVIN	Collagen alpha-2(XI) chain OS=Bos taurus GN=COL11A2 PE=3 SV=1			0.00130484	92.11	GHPGLIGLIGPPG		cleaved G-E@C-term	-0.026949	1183.64	592.83	1183.67	592.843	2	7	1.1.1.2323.4	1	74.7404	331.471	74.9068
17	27.26	27.26	42	32.69	32.56	sp|Q3SX14|GELS_BOVIN	Gelsolin OS=Bos taurus GN=GSN PE=2 SV=1			2	99	AGALNSNDAFVLK			-0.00187721	1318.69	660.35	1318.69	660.351	2	15	1.1.1.1415.19	1	42.9052	867.831	42.9479
17	27.26	27.26	42	32.69	32.56	sp|Q3SX14|GELS_BOVIN	Gelsolin OS=Bos taurus GN=GSN PE=2 SV=1			2	99	AGKEPGLQIWR		missed K-E@3	-0.000111705	1253.69	418.903	1253.69	418.903	3	13	1.1.1.1269.2	1	37.7693	670.548	37.7981
17	27.26	27.26	42	32.69	32.56	sp|Q3SX14|GELS_BOVIN	Gelsolin OS=Bos taurus GN=GSN PE=2 SV=1			2	99	AQPVQVAEGSEPDSFWEALGGK			0.0067406	2301.1	1151.56	2301.09	1151.55	2	13	1.1.1.1966.14	1	62.2314	686.15	62.1322
17	27.26	27.26	42	32.69	32.56	sp|Q3SX14|GELS_BOVIN	Gelsolin OS=Bos taurus GN=GSN PE=2 SV=1			2	99	FDLVPVPPNLYGDFFTGDAYVILK			-0.00475901	2699.38	900.802	2699.39	900.804	3	11	1.1.1.2727.6	1	88.9592	83.3017	88.9755
17	27.26	27.26	42	32.69	32.56	sp|Q3SX14|GELS_BOVIN	Gelsolin OS=Bos taurus GN=GSN PE=2 SV=1			2	99	IEGSDKVPVDPATYGQFYGGDSYIILYNYR		missed K-V@6	-0.00469033	3399.63	1134.22	3399.63	1134.22	3	10	1.1.1.2106.20	1	67.1373	82.6137	67.1085
17	27.26	27.26	42	32.69	32.56	sp|Q3SX14|GELS_BOVIN	Gelsolin OS=Bos taurus GN=GSN PE=2 SV=1			2	99	NWRDPDQTDGPGLSYLSSHIANVER		missed R-D@3	0.011107	2826.34	707.593	2826.33	707.59	4	16	1.1.1.1738.15	1	54.2199	165.674	54.2325
17	27.26	27.26	42	32.69	32.56	sp|Q3SX14|GELS_BOVIN	Gelsolin OS=Bos taurus GN=GSN PE=2 SV=1			2	99	QGFEPPSFVGWFLGWDDNYWSVDPLDR			0.0234572	3228.49	1077.17	3228.46	1077.16	3	12	1.1.1.2819.6	1	92.1986	58.0225	92.1759
17	27.26	27.26	42	32.69	32.56	sp|Q3SX14|GELS_BOVIN	Gelsolin OS=Bos taurus GN=GSN PE=2 SV=1			2	99	QTQVSVLPEGGETPLFK	Gln->pyro-Glu@N-term		-0.00426951	1811.93	906.97	1811.93	906.973	2	16	1.1.1.1956.12	1	61.8748	1043.62	62.0975
17	27.26	27.26	42	32.69	32.56	sp|Q3SX14|GELS_BOVIN	Gelsolin OS=Bos taurus GN=GSN PE=2 SV=1			2	99	TGALELLR			-0.00261853	871.51	436.762	871.513	436.764	2	12	1.1.1.1411.2	1	42.743	1947.4	43.0184
17	27.26	27.26	42	32.69	32.56	sp|Q3SX14|GELS_BOVIN	Gelsolin OS=Bos taurus GN=GSN PE=2 SV=1			2	99	TPSAAYLWVGAGASEAEK			-0.000932612	1806.88	904.446	1806.88	904.447	2	17	1.1.1.1629.20	1	50.4089	299.258	50.3449
17	27.26	27.26	42	32.69	32.56	sp|Q3SX14|GELS_BOVIN	Gelsolin OS=Bos taurus GN=GSN PE=2 SV=1			2	99	VEKFDLVPVPPNLYGDFFTGDAYVILK		missed K-F@3	0.000660512	3055.6	1019.54	3055.59	1019.54	3	15	1.1.1.2649.12	1	86.207	380.045	86.1513
17	27.26	27.26	42	32.69	32.56	sp|Q3SX14|GELS_BOVIN	Gelsolin OS=Bos taurus GN=GSN PE=2 SV=1			2	99	VSNGAGTMSVSLVADENPFAQGALR	Deamidated(N)@3		-0.0030074	2491.2	831.407	2491.2	831.408	3	10	1.1.1.2047.13	1	65.0664	91.2727	65.0463
17	27.26	27.26	42	32.69	32.56	sp|Q3SX14|GELS_BOVIN	Gelsolin OS=Bos taurus GN=GSN PE=2 SV=1			1.72125	99	TPITVVK			0.000341253	756.475	379.245	756.475	379.245	2	7	1.1.1.822.2	1	22.1975	578.459	22.5407
17	27.26	27.26	42	32.69	32.56	sp|Q3SX14|GELS_BOVIN	Gelsolin OS=Bos taurus GN=GSN PE=2 SV=1			1.20066	99	TASDFISK			-0.00169346	867.432	434.723	867.434	434.724	2	7	1.1.1.719.5	1	18.5984	356.197	18.482
18	23.67	23.67	67.28	54.38	43.32	sp|Q9XSJ4|ENOA_BOVIN	Alpha-enolase OS=Bos taurus GN=ENO1 PE=1 SV=4			2	99	AAVPSGASTGIYEALELR			0.000769292	1803.94	602.32	1803.94	602.32	3	14	1.1.1.1867.6	1	58.7493	709.408	58.984
18	23.67	23.67	67.28	54.38	43.32	sp|Q9XSJ4|ENOA_BOVIN	Alpha-enolase OS=Bos taurus GN=ENO1 PE=1 SV=4			2	99	DYPVVSIEDPFDQDDWEAWQK			0.00344574	2581.13	861.385	2581.13	861.383	3	9	1.1.1.2274.10	1	73.0322	306.751	72.91
18	23.67	23.67	67.28	54.38	43.32	sp|Q9XSJ4|ENOA_BOVIN	Alpha-enolase OS=Bos taurus GN=ENO1 PE=1 SV=4			2	99	FGANAILGVSLAVCK	Methylthio(C)@14		-0.012045	1507.78	754.896	1507.79	754.902	2	9	1.1.1.2404.8	1	77.5913	188.046	77.6126
18	23.67	23.67	67.28	54.38	43.32	sp|Q9XSJ4|ENOA_BOVIN	Alpha-enolase OS=Bos taurus GN=ENO1 PE=1 SV=4			2	99	GNPTVEVDLFTAK			-0.000557983	1389.71	695.864	1389.71	695.864	2	14	1.1.1.1653.9	1	51.2272	2121.72	51.2473
18	23.67	23.67	67.28	54.38	43.32	sp|Q9XSJ4|ENOA_BOVIN	Alpha-enolase OS=Bos taurus GN=ENO1 PE=1 SV=4			2	99	IGAEVYHNLK	Formyl@N-term		0.00102518	1170.6	586.309	1170.6	586.309	2	13	1.1.1.1391.13	1	42.0539	442.163	42.069
18	23.67	23.67	67.28	54.38	43.32	sp|Q9XSJ4|ENOA_BOVIN	Alpha-enolase OS=Bos taurus GN=ENO1 PE=1 SV=4			2	99	SGETEDTFIADLVVGLCTGQIK	No Methylthio(C)@17		0.00162722	2295.13	1148.57	2295.13	1148.57	2	9	1.1.1.2799.10	1	91.4976	46.7368	91.6131
18	23.67	23.67	67.28	54.38	43.32	sp|Q9XSJ4|ENOA_BOVIN	Alpha-enolase OS=Bos taurus GN=ENO1 PE=1 SV=4			2	99	YGKDATNVGDEGGFAPNILENKEALELLK		missed K-D@3; missed K-E@22	0.00730338	3104.57	777.151	3104.57	777.149	4	12	1.1.1.2049.10	1	65.1329	461.722	65.0463
18	23.67	23.67	67.28	54.38	43.32	sp|Q9XSJ4|ENOA_BOVIN	Alpha-enolase OS=Bos taurus GN=ENO1 PE=1 SV=4			2	99	YITPDELANLYK			0.00122332	1438.74	720.375	1438.73	720.374	2	15	1.1.1.1801.10	1	56.4332	2620.76	56.5577
18	23.67	23.67	67.28	54.38	43.32	sp|Q9XSJ4|ENOA_BOVIN	Alpha-enolase OS=Bos taurus GN=ENO1 PE=1 SV=4			1.95861	99	TIAPALVSK			5.73463e-05	898.549	450.282	898.549	450.282	2	10	1.1.1.1046.6	1	29.9881	1256.91	29.8721
18	23.67	23.67	67.28	54.38	43.32	sp|Q9XSJ4|ENOA_BOVIN	Alpha-enolase OS=Bos taurus GN=ENO1 PE=1 SV=4			1.85387	99	SGKYDLDFKSPDDPSR		missed K-Y@3; missed K-S@9	0.00315675	1825.85	457.47	1825.85	457.469	4	12	1.1.1.1051.3	1	30.1603	377.632	30.0823
18	23.67	23.67	67.28	54.38	43.32	sp|Q9XSJ4|ENOA_BOVIN	Alpha-enolase OS=Bos taurus GN=ENO1 PE=1 SV=4			1.21467	99	LAMQEFMILPVGAENFR	Oxidation(M)@7		0.0151865	1981	661.339	1980.98	661.334	3	7	1.1.1.2380.5	1	76.7418	39.8688	76.7669
18	23.67	23.67	67.28	54.38	43.32	sp|Q9XSJ4|ENOA_BOVIN	Alpha-enolase OS=Bos taurus GN=ENO1 PE=1 SV=4			0.982967	98.43	YNQILR			-0.00276707	805.442	403.728	805.445	403.73	2	7	1.1.1.779.7	1	20.7084	656.547	20.344
18	23.67	23.67	67.28	54.38	43.32	sp|Q9XSJ4|ENOA_BOVIN	Alpha-enolase OS=Bos taurus GN=ENO1 PE=1 SV=4			0.498941	93.99	IEEELGSK			0.00144581	903.456	452.736	903.455	452.735	2	7	1.1.1.568.8	1	13.3275	151.834	13.3326
18	23.67	23.67	67.28	54.38	43.32	sp|Q9XSJ4|ENOA_BOVIN	Alpha-enolase OS=Bos taurus GN=ENO1 PE=1 SV=4			0.394695	91.5	SFRNPLAK		missed R-N@3	-0.000820972	931.523	466.769	931.524	466.769	2	7	1.1.1.909.7	1	25.2369	408.828	25.2594
[truncated: 252 more rows]

## Sheet: 6. Chondroitinase<100_Peptide
N	Unused	Total	%Cov	%Cov(50)	%Cov(95)	Accessions	Names	Used	Annotation	Contrib	Conf	Sequence	Modifications	Cleavages	dMass	Prec MW	Prec m/z	Theor MW	Theor m/z	Theor z	Sc	Spectrum	Specific	Time	PrecursorSignal	PrecursorElution
[truncated: 627 more rows]
