# Supplementary material for: Matrisome Profiling During Intervertebral Disc Development And Ageing
Source: Sci Rep. 2017 Sep 14;7:11629. doi: 10.1038/s41598-017-11960-0 (PMC5599645; doi:10.1038/s41598-017-11960-0)
Supplement: Supplementary file 7 — Supplementary Data 7 [file 41598_2017_11960_MOESM7_ESM.xls]

## Sheet: Cluster 1B
GO Term	p-value	No. of genes	%
Enrichment Score: 13.85
proteinaceous extracellular matrix	3.1E-15	14	45
extracellular matrix	9.9E-15	14	45
extracellular region part	9.1E-15	17	55
Enrichment Score: 5.71
glycosaminoglycan binding	7.8E-9	7	23
polysaccharide binding	2.6E-8	7	23
pattern binding	2.6E-8	7	23
carbohydrate binding	2.7E-6	7	23
hyaluronic acid binding	4.9E-4	3	10
basement membrane	7.8E-3	3	10
Enrichment Score: 3.76
cell adhesion	1.0E-4	7	23
biological adhesion	1.0E-4	7	23
hyaluronic acid binding	4.9E-4	3	10
Enrichment Score: 1.79
calcium ion binding	4.8E-4	8	26
metal ion binding	4.9E-2	12	39
cation binding	5.3E-2	12	39
ion binding	5.7E-2	12	39
Enrichment Score: 0.62
cellular macromolecular complex assembly	8.8E-2	3	10
cellular macromolecular complex subunit organization	9.8E-2	3	10
macromolecular complex assembly	1.8E-1	3	10
macromolecular complex subunit organization	1.8E-1	3	10
intracellular non-membrane-bounded organelle	8.3E-1	4	13
non-membrane-bounded organelle	8.3E-1	4	13

## Sheet: Cluster 2A
GO Term	p-value	No. of genes	%
Enrichment Score: 0.77
metal ion binding	1.7E-1	3	75
cation binding	1.7E-1	3	75
ion binding	1.7E-1	3	75

## Sheet: Cluster 2B´
GO Term	p-value	No. of genes	%
Enrichment Score: 2.85
melanosome	1.3E-4	4	24
pigment granule	1.3E-4	4	24
cytoplasmic membrane-bounded vesicle	6.9E-3	4	24
membrane-bounded vesicle	7.3E-3	4	24
cytoplasmic vesicle	1.2E-2	4	24
vesicle	1.3E-2	4	24
Enrichment Score: 2.19
collagen fibril organization	2.1E-4	3	18
blood vessel development	7.7E-4	4	24
vasculature development	8.3E-4	4	24
extracellular matrix organization	3.6E-3	3	18
extracellular matrix part	4.5E-3	3	18
extracellular structure organizatio	5.8E-3	3	18
extracellular region part	6.4E-3	5	29
proteinaceous extracellular matrix	3.6E-2	3	18
extracellular matrix	4.2E-2	3	18
extracellular region part	7.4E-2	5	29
extracellular space	8.6E-2	3	18
Enrichment Score: 1.11
endoplasmic reticulum lumen	1.7E-3	3	18
endoplasmic reticulum part	2.5E-2	3	18
endoplasmic reticulum	2.0E-1	3	18
intracellular organelle lumen	2.9E-1	3	18
organelle lumen	3.0E-1	3	18
membrane-enclosed lumen	3.1E-1	3	18
Enrichment Score: 0.18
calcium ion binding	2.3E-1	3	18
metal ion binding	9.4E-1	3	18
cation binding	9.4E-1	3	18
ion binding	9.5E-1	3	18
